# Supplementary material for: Transcriptomic metaanalyses of autistic brains reveals shared gene expression and biological pathway abnormalities with cancer
Source: Mol Autism. 2019 Apr 8;10:17. doi: 10.1186/s13229-019-0262-8 (PMC6454734; doi:10.1186/s13229-019-0262-8)
Supplement: Supplementary file 2 — Full ASD differential gene expression meta-analysis results. (CSV 1387 kb) [file 13229_2019_262_MOESM2_ESM.csv]

Entrez	mu.hat	mu.var	Qval	Qpval	tau2	zval	pval	FDR	symb
2634	1.221277273	0.043897906	1.088460517	0.580288283	0	5.828977447	1.00E-20	2.28E-17	GBP2
3162	1.147631395	0.043429905	1.693133586	0.428884858	0	5.506910014	1.00E-20	2.28E-17	HMOX1
3315	1.242461809	0.044055554	1.653643596	0.437437344	0	5.919468506	1.00E-20	2.28E-17	HSPB1
6281	1.280656953	0.044544869	0.52954744	0.767379573	0	6.067837912	1.00E-20	2.28E-17	S100A10
7076	1.194070467	0.043293096	0.50768281	0.775814833	0	5.738793977	1.00E-20	2.28E-17	TIMP1
8638	1.149723683	0.042996508	0.282245285	0.868382804	0	5.544685055	1.00E-20	2.28E-17	OASL
10120	-1.110822565	0.043208111	0.61917382	0.733749999	0	-5.343945924	7.32E-08	1.00E-04	ACTR1B
1117	1.107995374	0.043510121	1.977657911	0.372012079	0	5.311813324	7.32E-08	1.00E-04	CHI3L2
8407	1.107166452	0.042993289	1.2236011	0.542373419	0	5.33964744	7.32E-08	1.00E-04	TAGLN2
871	1.109236191	0.042729063	0.837156523	0.657981633	0	5.36614426	7.32E-08	1.00E-04	SERPINH1
51100	1.050444209	0.042560186	0.164049	0.921249388	0	5.0917988	1.46E-07	0.000111111	SH3GLB1
6389	-1.070619106	0.042391301	0.828155669	0.660949505	0	-5.19991948	1.46E-07	0.000111111	SDHA
6843	-1.093973474	0.042779011	1.861727599	0.394213042	0	-5.289217457	1.46E-07	0.000111111	VAMP1
754	1.064031021	0.042857646	0.508368577	0.775548864	0	5.139727961	1.46E-07	0.000111111	PTTG1IP
83706	1.087873214	0.042602325	0.178049702	0.914822839	0	5.270619111	1.46E-07	0.000111111	FERMT3
8531	1.045776621	0.042322563	0.581301103	0.747776942	0	5.083384335	1.46E-07	0.000111111	YBX3
85477	1.066687872	0.04259017	0.980782513	0.612386747	0	5.168716031	1.46E-07	0.000111111	SCIN
9266	-1.064654452	0.042384565	0.426347257	0.808015831	0	-5.171360468	1.46E-07	0.000111111	CYTH2
10644	1.038341992	0.042268709	0.77655363	0.678224575	0	5.050459904	2.19E-07	0.000130435	IGF2BP2
22918	1.021345256	0.042297908	1.517321478	0.468293174	0	4.966073357	2.19E-07	0.000130435	CD93
4704	-1.03241258	0.042738468	0.795168166	0.671941441	0	-4.993945656	2.19E-07	0.000130435	NDUFA9
85450	1.056250503	0.043866587	2.0446968	0.359749113	0.002976177	5.043128141	2.19E-07	0.000130435	ITPRIP
9531	1.028852217	0.042331656	0.824717684	0.662086649	0	5.000579883	2.19E-07	0.000130435	BAG3
10581	1.013865735	0.042276021	0.047309163	0.976622995	0	4.930981723	3.66E-07	0.0002	IFITM2
26099	1.01347501	0.042317717	1.951968875	0.376821214	0	4.92665248	3.66E-07	0.0002	SZRD1
56829	1.008062458	0.042213007	0.308267626	0.857157314	0	4.906415171	4.39E-07	0.000230769	ZC3HAV1
116496	1.004343377	0.042582685	0.947474762	0.622670756	0	4.867048773	5.85E-07	0.000242424	FAM129A
1890	0.992981306	0.042043274	0.914087888	0.633152516	0	4.842758476	5.85E-07	0.000242424	TYMP
29114	-1.001191975	0.042373155	0.516475426	0.772411598	0	-4.863757986	5.85E-07	0.000242424	TAGLN3
302	0.987535028	0.041948124	0.32063464	0.85187343	0	4.821656191	5.85E-07	0.000242424	ANXA2
3337	0.999315579	0.042168386	1.710402276	0.425197659	0	4.866415273	5.85E-07	0.000242424	DNAJB1
4478	0.999793504	0.042326619	1.831820198	0.400152282	0	4.859633547	5.85E-07	0.000242424	MSN
4791	0.988459834	0.042154597	0.369020372	0.83151147	0	4.814337755	5.85E-07	0.000242424	NFKB2
5265	0.985507741	0.041994205	0.089666678	0.956156822	0	4.809117149	7.32E-07	0.000277778	SERPINA1
6903	-0.984044236	0.042086209	0.857837598	0.651212806	0	-4.796723877	7.32E-07	0.000277778	TBCC
79630	0.980243707	0.04189001	1.723448385	0.422433098	0	4.789374865	7.32E-07	0.000277778	C1orf54
1837	0.983168498	0.042594812	1.745304021	0.417841957	0	4.763757008	8.78E-07	0.0003	DTNA
284716	-0.983847081	0.042454286	0.978989807	0.612935908	0	-4.774928065	8.78E-07	0.0003	RIMKLA
29789	-1.08241793	0.051450034	2.342425508	0.309990771	0.023085324	-4.772018784	8.78E-07	0.0003	OLA1
4772	0.981746991	0.042321953	1.28547738	0.525850309	0	4.772179018	8.78E-07	0.0003	NFATC1
197259	0.974340073	0.042051686	0.766772092	0.681549739	0	4.751370069	1.02E-06	0.000333333	MLKL
51296	0.971140979	0.041791269	0.404578788	0.8168585	0	4.750501923	1.02E-06	0.000333333	SLC15A3
115123	0.979054858	0.04258338	1.889912998	0.388696479	0	4.744461874	1.24E-06	0.000375	MARCH3
126823	-1.05491795	0.050096967	2.29602287	0.317267049	0.019860071	-4.713168497	1.32E-06	0.000375	KLHDC9
29118	-0.972863643	0.042182337	1.140349607	0.565426592	0	-4.736817556	1.32E-06	0.000375	DDX25
7052	0.972393985	0.042187852	1.098041022	0.577515203	0	4.734221312	1.32E-06	0.000375	TGM2
8277	0.969808662	0.041938751	0.928775964	0.628519653	0	4.735636002	1.32E-06	0.000375	TKTL1
8519	0.974578314	0.042269823	0.91917425	0.63154434	0	4.740253088	1.32E-06	0.000375	IFITM1
6890	0.956365007	0.041689658	0.335196796	0.845693399	0	4.683920478	1.46E-06	0.000408163	TAP1
55603	0.966185845	0.043315634	2.065490192	0.356028286	0.004300204	4.642354867	1.68E-06	0.00045098	FAM46A
79102	-0.947341638	0.041701081	0.433877161	0.804979409	0	-4.639091838	1.68E-06	0.00045098	RNF26
6781	0.939476222	0.041664753	0.775619211	0.678541522	0	4.60258041	2.19E-06	0.000576923	STC1
140679	-0.939796251	0.04204741	1.636274821	0.441252762	0	-4.583150147	2.34E-06	0.000603774	SLC32A1
10263	0.933963904	0.04189142	1.915093131	0.383833442	0	4.563179499	2.56E-06	0.000614035	CDK2AP2
10410	0.932316781	0.041637315	0.106441022	0.948170907	0	4.569010371	2.49E-06	0.000614035	IFITM3
51703	0.935290609	0.041974151	0.609180872	0.737425335	0	4.565155919	2.49E-06	0.000614035	ACSL5
64965	-0.933977538	0.041882189	0.92189702	0.63068515	0	-4.563748955	2.56E-06	0.000614035	MRPS9
57181	-0.92947253	0.041677046	0.209336396	0.900623302	0	-4.552899848	2.71E-06	0.000637931	SLC39A10
3627	0.920570937	0.041514049	0.376271548	0.82850221	0	4.518140284	3.15E-06	0.000671875	CXCL10
3665	0.931360208	0.042144602	1.998740058	0.368111268	0	4.536769352	2.93E-06	0.000671875	IRF7
3678	0.923450258	0.041573069	0.269509602	0.873930172	0	4.529053643	3.00E-06	0.000671875	ITGA5
604	0.926854449	0.042122586	1.155369958	0.561196045	0	4.516000958	3.15E-06	0.000671875	BCL6
6556	0.921259201	0.041704473	0.073011726	0.964152441	0	4.511183779	3.15E-06	0.000671875	SLC11A1
975	0.919952786	0.041539422	1.630137012	0.442609005	0	4.513727278	3.15E-06	0.000671875	CD81
23643	0.918103876	0.041707259	0.122071216	0.94078974	0	4.49558277	3.51E-06	0.000738462	LY96
6282	0.914248981	0.041551692	0.315398951	0.854106423	0	4.485079332	3.66E-06	0.000757576	S100A11
25859	-0.918497426	0.042052248	1.034370119	0.596196445	0	-4.479023458	3.73E-06	0.000761194	PART1
1266	0.911041173	0.041455336	0.358655894	0.835831746	0	4.474533716	4.02E-06	0.000797101	CNN3
54935	0.909920903	0.041462085	0.236496868	0.888475298	0	4.468667799	4.02E-06	0.000797101	DUSP23
266812	-0.963201902	0.046615488	2.186728499	0.335087278	0.012281259	-4.461205331	4.46E-06	0.000859155	NAP1L5
3006	0.911756734	0.041780875	1.04646086	0.59260309	0	4.460568485	4.46E-06	0.000859155	HIST1H1C
2668	0.908595829	0.041569422	0.24190983	0.886073907	0	4.456395672	4.54E-06	0.000861111	GDNF
57102	-0.907727387	0.041559517	0.011999382	0.994018271	0	-4.452666758	4.61E-06	0.000863014	C12orf4
54876	-0.903439074	0.041327825	1.607130957	0.447729744	0	-4.444036257	4.76E-06	0.000878378	DCAF16
123	0.905190729	0.041569545	0.943128923	0.624025241	0	4.439688119	4.90E-06	0.000893333	PLIN2
27010	-1.039623627	0.054940772	2.503033753	0.286070534	0.033737782	-4.435358838	4.97E-06	0.000894737	TPK1
11041	-0.903915447	0.041806003	1.201006631	0.54853548	0	-4.420877536	5.12E-06	0.000909091	B4GAT1
10231	-1.184408937	0.071976439	3.17531533	0.204403834	0.080366772	-4.414753897	5.34E-06	0.0009125	RCAN2
6330	-0.897457263	0.041314451	1.235257413	0.539221575	0	-4.415326076	5.34E-06	0.0009125	SCN4B
6774	0.897602979	0.041338088	0.828964403	0.660682293	0	4.414780274	5.34E-06	0.0009125	STAT3
10227	0.898078877	0.041546404	1.32418982	0.515769711	0	4.406033165	5.49E-06	0.000915663	MFSD10
1718	-0.895007388	0.041372122	1.068852253	0.586005487	0	-4.400203089	5.56E-06	0.000915663	DHCR24
85441	0.894907713	0.041361719	1.3155745	0.517996263	0	4.400266298	5.56E-06	0.000915663	HELZ2
12	0.896124898	0.041686623	0.461868648	0.793791597	0	4.389046546	5.78E-06	0.000929412	SERPINA3
79792	0.894402055	0.041525216	0.28576782	0.866854696	0	4.389113748	5.78E-06	0.000929412	GSDMD
51651	-0.894908963	0.041634069	0.318089536	0.852958173	0	-4.385856618	5.93E-06	0.00094186	PTRH2
3430	0.890890148	0.041340733	1.20035097	0.548715336	0	4.381623615	6.15E-06	0.000965517	IFI35
79058	-0.889300228	0.041264449	1.956633102	0.375943448	0	-4.377844996	6.29E-06	0.000966292	ASPSCR1
84892	-0.894830865	0.041811009	1.245588598	0.536443358	0	-4.376184569	6.29E-06	0.000966292	POMGNT2
55092	0.905612935	0.043088805	2.056344249	0.357660122	0.003667899	4.362750663	6.80E-06	0.001033333	TMEM51
133	0.884099999	0.041388331	0.996099292	0.607714764	0	4.345726908	7.17E-06	0.001065217	ADM
5664	-0.885120943	0.041459361	0.494268635	0.78103578	0	-4.347016775	7.17E-06	0.001065217	PSEN2
58191	0.979191593	0.050840672	2.367561822	0.306119139	0.024182822	4.342722063	7.39E-06	0.001086022	CXCL16
10248	-0.878845084	0.041446806	0.16900475	0.918969473	0	-4.316848362	8.12E-06	0.00114433	POP7
548596	-0.880394863	0.041317719	0.326675111	0.849304453	0	-4.331210884	7.90E-06	0.00114433	CKMT1A
5646	-0.885171643	0.041891248	1.297198393	0.522777573	0	-4.324798137	7.97E-06	0.00114433	PRSS3
6908	-0.876160945	0.041184407	1.476740841	0.477892045	0	-4.317352241	8.05E-06	0.00114433	TBP
8673	0.876662478	0.041295359	0.736005499	0.692115279	0	4.314016435	8.27E-06	0.001153061	VAMP8
10148	0.875645678	0.041491053	0.228147586	0.892192116	0	4.298839016	8.78E-06	0.00121	EBI3
25852	-0.873714021	0.041431473	0.462213599	0.793654699	0	-4.292438887	8.85E-06	0.00121	ARMC8
22875	-0.871617548	0.041325404	0.180787322	0.913571477	0	-4.28763107	9.14E-06	0.00122549	ENPP4
80024	0.871702967	0.041334026	0.023038278	0.988546952	0	4.287604007	9.14E-06	0.00122549	SLC8B1
131118	-0.93626177	0.048150282	2.231864056	0.327609795	0.01560887	-4.266756661	9.88E-06	0.001256637	DNAJC19
25927	-0.866641122	0.041470684	0.930579119	0.627953249	0	-4.255677359	1.03E-05	0.001256637	CNRIP1
27247	-0.862166031	0.041145276	1.575863053	0.454784533	0	-4.250410932	1.04E-05	0.001256637	NFU1
30844	0.8654003	0.041298684	0.72531631	0.695824257	0	4.258424342	1.02E-05	0.001256637	EHD4
3431	0.865150927	0.041257333	0.051998113	0.974336009	0	4.259330145	1.01E-05	0.001256637	SP110
4610	0.867072715	0.041399748	0.11184149	0.945614078	0	4.261442862	1.00E-05	0.001256637	MYCL
54969	-0.867193661	0.041381268	0.077895524	0.96180095	0	-4.26298886	9.95E-06	0.001256637	HPF1
55005	-0.864046493	0.041179733	1.039536704	0.594658283	0	-4.257898929	1.02E-05	0.001256637	RMND1
5550	-0.86775847	0.041264978	0.154822809	0.925509017	0	-4.271771892	9.80E-06	0.001256637	PREP
63974	-1.058709175	0.061356514	2.767016638	0.250697482	0.051650424	-4.274116341	9.66E-06	0.001256637	NEUROD6
84262	-0.870923891	0.041566397	0.435184269	0.804453484	0	-4.271781356	9.80E-06	0.001256637	PSMG3
2828	0.864590785	0.041523933	1.646518821	0.438998444	0	4.242885962	1.09E-05	0.001295652	GPR4
714	0.860853913	0.041158184	0.992100462	0.608931053	0	4.243276752	1.09E-05	0.001295652	C1QC
4860	0.861820196	0.041322654	1.675804141	0.432617172	0	4.239577348	1.11E-05	0.001310345	PNP
1282	0.860590901	0.041250093	0.389495476	0.823042254	0	4.237251933	1.13E-05	0.001316239	COL4A1
960	0.859047446	0.041228494	0.19662871	0.906363939	0	4.230760272	1.15E-05	0.001330508	CD44
3566	0.860115975	0.041764121	1.887096347	0.389244276	0	4.208771429	1.28E-05	0.001470588	IL4R
10112	0.859536889	0.041809003	1.585211238	0.452663788	0	4.203679687	1.31E-05	0.001491667	KIF20A
6280	0.856906568	0.041767982	1.367825493	0.504638602	0	4.192873156	1.41E-05	0.001595041	S100A9
1051	0.845620598	0.041293891	0.707778581	0.701952676	0	4.161334728	1.64E-05	0.001821138	CEBPB
79651	0.847865758	0.041497444	1.461590077	0.481526006	0	4.162137505	1.64E-05	0.001821138	RHBDF2
64098	0.842471651	0.041009718	0.792543466	0.672823843	0	4.160177932	1.65E-05	0.001822581	PARVG
64359	0.841059953	0.04106088	0.640727247	0.72588504	0	4.150618612	1.71E-05	0.001857143	NXN
84617	0.842723564	0.04120689	0.069523875	0.965835318	0	4.151453875	1.71E-05	0.001857143	TUBB6
1725	-1.115592645	0.072449195	3.14250858	0.207784397	0.079854121	-4.144659528	1.75E-05	0.00188189	DHPS
55322	-0.838668413	0.041044462	0.25392697	0.880765833	0	-4.139644101	1.81E-05	0.001929688	C5orf22
1809	0.837734989	0.04108982	0.380640512	0.826694338	0	4.132753834	1.87E-05	0.001976744	DPYSL3
10068	0.835271396	0.040997024	0.873083647	0.646267468	0	4.125261102	1.95E-05	0.002021739	IL18BP
129804	-0.841202035	0.041633447	1.76770905	0.413187198	0	-4.122675297	1.98E-05	0.002021739	FBLN7
2207	0.83300925	0.040982929	0.377459846	0.828010103	0	4.114796157	2.03E-05	0.002021739	FCER1G
25825	0.840280708	0.041635641	1.680281302	0.431649807	0	4.118051403	2.00E-05	0.002021739	BACE2
3094	-0.839532952	0.041629342	1.403818096	0.495638203	0	-4.114698061	2.03E-05	0.002021739	HINT1
3428	0.838371365	0.041391596	1.339347634	0.511875516	0	4.120788756	1.98E-05	0.002021739	IFI16
57084	-0.835767978	0.041265829	0.872309373	0.646517711	0	-4.114247772	2.04E-05	0.002021739	SLC17A6
9143	-0.835633843	0.041035603	0.273293353	0.872278368	0	-4.125110737	1.95E-05	0.002021739	SYNGR3
929	0.837399485	0.041161601	0.341426143	0.843063438	0	4.127495023	1.92E-05	0.002021739	CD14
29086	-0.830818051	0.04094215	1.109199771	0.574302002	0	-4.106015636	2.12E-05	0.002086331	BABAM1
203197	-0.885527411	0.046634651	2.202640923	0.33243183	0.013262685	-4.100602228	2.19E-05	0.002105634	TMEM268
54739	0.830946985	0.041088871	1.98956789	0.369803334	0	4.099314228	2.19E-05	0.002105634	XAF1
55199	-0.835969812	0.041576633	1.416965124	0.492390803	0	-4.099830848	2.19E-05	0.002105634	FAM86C1
135154	-0.826167594	0.040937237	1.873805158	0.39183965	0	-4.083277456	2.33E-05	0.0022	SDHAF4
151636	0.833500658	0.041669885	1.530782403	0.465151927	0	4.08314492	2.33E-05	0.0022	DTX3L
79714	-0.832705001	0.041511164	1.936195227	0.379804887	0	-4.087038377	2.31E-05	0.0022	CCDC51
2810	0.826994368	0.041071733	0.204199749	0.902939367	0	4.080665877	2.36E-05	0.002205479	SFN
51764	-0.828086791	0.041251121	1.994187446	0.368950156	0	-4.0771621	2.38E-05	0.002217687	GNG13
22920	-0.955238234	0.054990311	2.512247969	0.284755607	0.034455425	-4.073508318	2.43E-05	0.00222	KIFAP3
26033	-0.828602706	0.041426968	1.490910908	0.47451813	0	-4.071034416	2.44E-05	0.00222	ATRNL1
8452	-0.840572416	0.042544194	2.047323638	0.359276921	0.003059411	-4.075256841	2.41E-05	0.00222	CUL3
2014	0.82641842	0.041243231	0.646731878	0.723708972	0	4.069336894	2.47E-05	0.002231788	EMP3
54541	0.825767504	0.041269613	0.420237536	0.81048798	0	4.064831913	2.52E-05	0.002269737	DDIT4
1310	-0.826755848	0.04138706	0.776339948	0.678297041	0	-4.063918493	2.55E-05	0.00227451	COL19A1
23760	-0.823534981	0.041224736	1.741133143	0.41871425	0	-4.05604821	2.65E-05	0.002326923	PITPNB
728	0.820461609	0.040956292	0.185381378	0.911475386	0	4.054132573	2.66E-05	0.002326923	C5AR1
834	0.825652033	0.041424724	0.808262623	0.667556458	0	4.056647242	2.63E-05	0.002326923	CASP1
23164	-0.894615108	0.048834853	2.313480004	0.314509813	0.020365033	-4.048286933	2.71E-05	0.002348101	MPRIP
55753	-0.821738658	0.041176212	1.041419374	0.594098774	0	-4.049585024	2.70E-05	0.002348101	OGDHL
7358	0.8209664	0.041217647	0.967718022	0.616400101	0	4.043745212	2.75E-05	0.00236478	UGDH
7805	0.819130247	0.041132012	0.889663946	0.640931961	0	4.03889894	2.79E-05	0.0023875	LAPTM5
22845	-0.821075505	0.041396238	1.003791	0.60538207	0	-4.035549334	2.83E-05	0.002401235	DOLK
339559	-0.819138678	0.041252877	0.448287982	0.799200049	0	-4.033019419	2.85E-05	0.002401235	ZFP69
4487	0.813816373	0.040909185	0.260403342	0.877918362	0	4.023611225	2.95E-05	0.002472393	MSX1
7122	0.81523289	0.041278624	0.528922384	0.767619438	0	4.01253736	3.10E-05	0.002585366	CLDN5
2071	-0.813619887	0.041173143	0.257613629	0.879143787	0	-4.009724575	3.15E-05	0.002612121	ERCC3
112616	0.807292484	0.040917268	0.623808566	0.732051595	0	3.990962045	3.33E-05	0.002660819	CMTM7
134701	-0.809205212	0.040895119	0.287375083	0.866158344	0	-4.00150103	3.23E-05	0.002660819	RIPPLY2
51365	0.809691764	0.041053345	0.902073967	0.636967285	0	3.99618372	3.28E-05	0.002660819	PLA1A
54855	0.806913653	0.040832067	1.037123767	0.595376153	0	3.993248925	3.30E-05	0.002660819	FAM46C
56950	-0.808227945	0.041028158	0.268587814	0.874333054	0	-3.990183365	3.33E-05	0.002660819	SMYD2
9196	-0.809960344	0.041051243	0.574388057	0.750366122	0	-3.997611623	3.27E-05	0.002660819	KCNAB3
10758	0.810351291	0.041372951	1.131670756	0.567885549	0	3.983961021	3.43E-05	0.002726744	TRAF3IP2
1413	0.802530103	0.040816705	0.534635513	0.765429813	0	3.972302906	3.67E-05	0.002804469	CRYBA4
4026	0.80268783	0.040864822	0.901636113	0.637106749	0	3.970743838	3.67E-05	0.002804469	LPP
51106	-0.803246947	0.040841842	1.592334868	0.451054351	0	-3.974627412	3.60E-05	0.002804469	TFB1M
677	0.808935264	0.041428335	1.151312072	0.562335835	0	3.974340116	3.61E-05	0.002804469	ZFP36L1
7025	0.803713952	0.040941668	0.006929469	0.996541261	0	3.972086913	3.67E-05	0.002804469	NR2F1
7351	0.80466512	0.041061745	1.349099851	0.509385631	0	3.970968799	3.67E-05	0.002804469	UCP2
9025	-0.807422039	0.041361411	0.964515473	0.617387918	0	-3.970113513	3.67E-05	0.002804469	RNF8
51451	-0.804077985	0.041115711	1.917907658	0.383293667	0	-3.965466342	3.75E-05	0.002839779	LCMT1
5604	-0.805729962	0.041291742	1.793772451	0.407837599	0	-3.965134412	3.76E-05	0.002839779	MAP2K1
10607	-0.801165364	0.040878689	0.209784153	0.900421694	0	-3.962540255	3.80E-05	0.002857143	TBL3
54842	-0.863645023	0.047590707	2.245441609	0.325393258	0.016078558	-3.958896921	3.83E-05	0.002863388	MFSD6
7050	0.801987084	0.041201048	1.204128526	0.547679913	0	3.951056503	3.98E-05	0.002956522	TGIF1
121551	-0.801619915	0.041230334	1.193717705	0.550538245	0	-3.94784479	4.05E-05	0.002978495	BTBD11
951	0.8030473	0.041413076	1.221102351	0.54305147	0	3.946139043	4.05E-05	0.002978495	CD37
10653	-0.813932852	0.042579239	2.037819252	0.360988338	0.002502021	-3.944478851	4.10E-05	0.002994652	SPINT2
256536	-0.795409351	0.040801375	0.438062021	0.803296807	0	-3.937796737	4.24E-05	0.003063492	TCERG1L
8992	0.795613831	0.040814935	0.67996162	0.711783982	0	3.938154661	4.23E-05	0.003063492	ATP6V0E1
3669	0.795232201	0.040833284	1.668047649	0.434298226	0	3.935381154	4.27E-05	0.003068421	ISG20
2012	0.796419827	0.041050288	0.859698708	0.650607099	0	3.930827241	4.37E-05	0.003097938	EMP1
286053	-0.796789548	0.041076694	0.340736436	0.843354221	0	-3.931387819	4.37E-05	0.003097938	NSMCE2
5799	-0.794156353	0.04086351	0.03045663	0.98488705	0	-3.92860335	4.40E-05	0.003097938	PTPRN2
81844	0.799613542	0.041366327	1.78617237	0.409390347	0	3.931485338	4.37E-05	0.003097938	TRIM56
2937	-0.79658907	0.041193705	1.769613121	0.412794016	0	-3.924812505	4.44E-05	0.003112821	GSS
7306	-0.793996825	0.040937425	1.983848155	0.370862436	0	-3.924266594	4.47E-05	0.003117347	TYRP1
7431	0.795069277	0.041176747	0.602249983	0.739985275	0	3.918131028	4.58E-05	0.003177665	VIM
36	-0.792499089	0.041095763	0.458788242	0.79501514	0	-3.909311249	4.78E-05	0.00329798	ACADSB
1996	-0.791155016	0.040995203	0.61110898	0.73671476	0	-3.907464697	4.82E-05	0.003311558	ELAVL4
1026	0.915779112	0.055085137	2.576940101	0.275692256	0.037620171	3.901876478	4.94E-05	0.003325123	CDKN1A
116841	-0.879193405	0.050766456	2.390967267	0.302557592	0.025432959	-3.902078449	4.92E-05	0.003325123	SNAP47
5292	0.789503385	0.040913283	1.554297127	0.459714992	0	3.903209213	4.90E-05	0.003325123	PIM1
7388	-0.792090901	0.041168159	0.660359765	0.718794423	0	-3.903860576	4.89E-05	0.003325123	UQCRH
10962	-0.79092111	0.041175804	0.714936973	0.699444741	0	-3.897733324	5.07E-05	0.003341346	MLLT11
5493	-0.816270108	0.043879849	2.118065949	0.346791004	0.00759456	-3.896739109	5.08E-05	0.003341346	PPL
6659	0.923540242	0.056100002	2.607923177	0.27145427	0.039822267	3.899189872	5.06E-05	0.003341346	SOX4
8195	-0.793779128	0.04146499	1.62054049	0.444737862	0	-3.898153095	5.07E-05	0.003341346	MKKS
83483	0.787519773	0.040795751	0.992973847	0.608665196	0	3.899006854	5.06E-05	0.003341346	PLVAP
26589	-0.787334977	0.040908238	1.225538213	0.541848354	0	-3.892728885	5.20E-05	0.003401914	MRPL46
3123	0.877020109	0.050937728	2.399961793	0.301199966	0.026388003	3.885883416	5.36E-05	0.003473934	HLA-DRB1
9363	-0.787258806	0.041044033	0.352766325	0.838296718	0	-3.885907996	5.36E-05	0.003473934	RAB33A
4830	-0.890222416	0.052649146	2.448897836	0.293919629	0.029621142	-3.879742113	5.50E-05	0.003544601	NME1
8692	0.788902184	0.041365242	1.56827794	0.456512604	0	3.878871319	5.52E-05	0.003544601	HYAL2
3936	0.784639877	0.040970452	1.423155523	0.490869112	0	3.876457252	5.60E-05	0.003562212	LCP1
57644	-0.784260925	0.040993266	0.520957663	0.770682471	0	-3.873506759	5.66E-05	0.003562212	MYH7B
778	-0.783602985	0.040914778	0.153107425	0.926303159	0	-3.873967571	5.65E-05	0.003562212	CACNA1F
9469	0.784495653	0.040988739	0.198998819	0.905290484	0	3.874880069	5.63E-05	0.003562212	CHST3
388662	-0.78518157	0.041112034	1.282125063	0.526732457	0	-3.872448204	5.69E-05	0.003568807	SLC6A17
7799	-0.785483172	0.041179934	1.123851805	0.57011003	0	-3.870740572	5.74E-05	0.003579909	PRDM2
257106	0.780892705	0.040737073	0.252709602	0.881302104	0	3.868979744	5.77E-05	0.003586364	ARHGAP30
26220	-0.781177342	0.040831752	0.505468351	0.776674314	0	-3.865900152	5.87E-05	0.003612613	DGCR5
4277	0.858225508	0.049264077	2.336489518	0.310912188	0.022112028	3.8666623	5.85E-05	0.003612613	MICB
54913	-0.779750982	0.040718162	0.420371667	0.810433626	0	-3.86422004	5.92E-05	0.003627803	RPP25
25937	0.783727378	0.04117328	1.086760187	0.580781834	0	3.862400328	5.95E-05	0.003629464	WWTR1
90853	0.786106986	0.041464709	1.995079019	0.368785719	0	3.860489204	5.99E-05	0.00364	SPOCD1
4724	-0.776434242	0.040807322	1.105992894	0.575223598	0	-3.843577419	6.41E-05	0.003808696	NDUFS4
5329	0.778306275	0.040951651	0.179170873	0.914310146	0	3.846049114	6.36E-05	0.003808696	PLAUR
7454	0.886520087	0.053173712	2.475793983	0.289993436	0.031311072	3.844501992	6.40E-05	0.003808696	WAS
79042	0.778325376	0.040908099	0.992462306	0.608820894	0	3.84819031	6.32E-05	0.003808696	TSEN34
84302	-0.77863729	0.040953142	0.508940992	0.775326928	0	-3.847614768	6.33E-05	0.003808696	TMEM246
4744	-0.779625012	0.041156683	1.867178167	0.393140162	0	-3.842957477	6.44E-05	0.003809524	NEFH
23479	-0.774401125	0.040724227	0.136909098	0.933835903	0	-3.837421905	6.61E-05	0.003830508	ISCU
23676	-0.988499546	0.066353812	3.038213293	0.218907361	0.068547399	-3.837457121	6.61E-05	0.003830508	SMPX
80069	-0.775000178	0.04074857	0.648784816	0.722966489	0	-3.839243118	6.58E-05	0.003830508	LINC00574
84996	-0.774251321	0.040711796	1.918354863	0.383207971	0	-3.837265281	6.61E-05	0.003830508	URB1-AS1
9332	0.776473453	0.040900785	0.245002954	0.884704598	0	3.839377296	6.58E-05	0.003830508	CD163
54496	-0.773622391	0.040763683	0.723201462	0.696560427	0	-3.831707254	6.74E-05	0.003841667	PRMT7
5877	-0.777748257	0.041209476	1.125697953	0.569584018	0	-3.831250054	6.75E-05	0.003841667	RABIF
771	0.77495733	0.040863918	0.241106529	0.886429871	0	3.833608749	6.71E-05	0.003841667	CA12
79786	0.776124138	0.041026659	1.09661986	0.57792572	0	3.831758386	6.74E-05	0.003841667	KLHL36
2701	0.856870343	0.050074944	2.372658639	0.305340015	0.024122778	3.829172011	6.80E-05	0.003847107	GJA4
347733	0.775371412	0.041003507	1.073464086	0.584655764	0	3.829122681	6.81E-05	0.003847107	TUBB2B
90050	0.772066315	0.040727586	0.068136306	0.966505632	0	3.825694351	6.96E-05	0.003917695	FAM181A
5696	0.775324249	0.041135347	1.462354855	0.481341911	0	3.822749033	7.06E-05	0.003938776	PSMB8
6817	-0.772258339	0.040801462	1.128313314	0.568839671	0	-3.823179998	7.05E-05	0.003938776	SULT1A1
2010	0.774623684	0.04107452	0.65336463	0.721312857	0	3.822121787	7.09E-05	0.003939024	EMD
30010	-0.77062851	0.040700198	0.480043469	0.786610764	0	-3.819854416	7.14E-05	0.003951417	NXPH1
255758	-0.774591292	0.04116066	0.954393749	0.620520353	0	-3.817960622	7.18E-05	0.003959677	TCTEX1D2
2887	-1.002883062	0.069062728	3.160851155	0.205887458	0.076812259	-3.816176305	7.26E-05	0.003976	GRB10
4921	0.771744535	0.040907469	1.696752681	0.428109472	0	3.815682759	7.27E-05	0.003976	DDR2
389	0.77408061	0.041187742	1.706407965	0.426047693	0	3.814188879	7.32E-05	0.003980159	RHOC
713	0.770619802	0.040840203	0.771592741	0.679908961	0	3.813258247	7.34E-05	0.003980159	C1QB
5341	0.76966095	0.040884934	1.265094851	0.53123679	0	3.806429598	7.54E-05	0.004075099	PLEK
374986	-0.767757561	0.040726086	0.034185464	0.98305252	0	-3.804413946	7.62E-05	0.004102362	MIGA1
83596	0.771514934	0.041184267	1.9508067	0.377040244	0	3.801707205	7.67E-05	0.004109804	BCL2L12
22919	0.769298017	0.040999931	1.601255491	0.449046988	0	3.799295317	7.75E-05	0.004140625	MAPRE1
3045	0.765567469	0.040918907	0.52666063	0.768488012	0	3.78461282	8.11E-05	0.004281853	HBD
51239	-0.765845367	0.040942677	0.317687372	0.853129704	0	-3.784887461	8.11E-05	0.004281853	ANKRD39
64130	-0.766633276	0.040990608	0.941124198	0.624651054	0	-3.786565596	8.08E-05	0.004281853	LIN7B
10140	0.764874982	0.040863167	0.288950862	0.865476176	0	3.783767498	8.15E-05	0.004284615	TOB1
6503	0.762335294	0.040865571	1.258223354	0.533065125	0	3.771092963	8.63E-05	0.004521073	SLA
4753	-0.763479145	0.04101222	0.752056457	0.686582952	0	-3.769992975	8.67E-05	0.004522901	NELL2
3632	-0.761172062	0.04085243	1.088466742	0.580286477	0	-3.765944316	8.84E-05	0.004593156	INPP5A
25871	-0.819579644	0.04742472	2.260416055	0.322966064	0.016830361	-3.763472749	8.94E-05	0.004628788	NEPRO
492	-0.758306029	0.040714096	0.914842518	0.632913663	0	-3.758132706	9.12E-05	0.004701887	ATP2B3
64788	-0.798499638	0.045193922	2.176371598	0.336827012	0.011329219	-3.75607892	9.17E-05	0.004710526	LMF1
27173	0.758493659	0.040825307	1.219190657	0.543570792	0	3.753939121	9.26E-05	0.004741573	SLC39A1
10069	-0.756741662	0.040686698	0.146974514	0.929147986	0	-3.751642271	9.36E-05	0.004744444	RWDD2B
10979	0.757715685	0.040803716	0.095278045	0.953477909	0	3.7510808	9.37E-05	0.004744444	FERMT2
254778	-0.758131534	0.040811448	0.111825221	0.94562177	0	-3.752783945	9.32E-05	0.004744444	C8orf46
7057	0.756735202	0.040810491	1.779244823	0.410810841	0	3.745915938	9.55E-05	0.004819188	THBS1
81556	-0.755182012	0.040675909	0.820717604	0.663412174	0	-3.7444066	9.61E-05	0.004830882	INTS14
80325	-0.754658629	0.040687448	0.155617717	0.925141243	0	-3.741280919	9.78E-05	0.004897436	ABTB1
79622	-0.754109163	0.040795183	0.112242732	0.945424387	0	-3.733617079	0.000100885	0.005014545	SNRNP25
837	0.754998969	0.040851368	0.283264485	0.86794039	0	3.73545112	0.000100519	0.005014545	CASP4
212	0.757353182	0.041276122	1.999090204	0.368046827	0	3.727769137	0.000103226	0.005097473	ALAS2
9686	0.75421543	0.040939302	1.757986829	0.415200636	0	3.727564729	0.000103299	0.005097473	VGLL4
10921	-0.750656987	0.040593102	1.11867722	0.571586981	0	-3.72576461	0.000104397	0.005124113	RNPS1
127700	-0.751882054	0.040765155	1.902363566	0.386284249	0	-3.72396141	0.000105348	0.005124113	OSCP1
51022	-0.750776221	0.040624155	0.385187273	0.824817082	0	-3.72493192	0.000104836	0.005124113	GLRX2
84164	0.750421546	0.040616969	0.731579356	0.693648675	0	3.723501542	0.000105714	0.005124113	ASCC2
9784	-0.873445232	0.055020305	2.58542326	0.274525362	0.037989127	-3.723695693	0.000105348	0.005124113	SNX17
5939	0.75202789	0.040839849	1.201456407	0.548412135	0	3.721275997	0.000106738	0.005155477	RBMS2
133584	0.750476147	0.040695035	0.77389195	0.679127784	0	3.720199091	0.000107396	0.005169014	EGFLAM
5581	-0.970192066	0.068101193	3.117852012	0.210361877	0.073742002	-3.717751519	0.000108494	0.005203509	PRKCE
2743	-0.748539613	0.04061223	0.14446768	0.930313326	0	-3.7143803	0.00011003	0.005240418	GLRB
64838	-0.751666553	0.040955007	1.058500841	0.589046341	0	-3.714255068	0.00011003	0.005240418	FNDC4
83787	-0.747925363	0.040604507	0.120399415	0.941576475	0	-3.711685224	0.000110908	0.005263889	ARMC10
79442	-0.752503301	0.04111749	1.276642312	0.528178409	0	-3.711035526	0.000111347	0.005266436	LRRC2
26263	-0.746825738	0.040560371	0.543926735	0.76188217	0	-3.708244146	0.000113029	0.005316151	FBXO22
64210	-0.746549149	0.040546767	0.547904819	0.760368261	0	-3.707492557	0.000113176	0.005316151	MMS19
22907	-0.827146294	0.049871269	2.378238523	0.304489321	0.024388948	-3.703881786	0.000114785	0.005340136	DHX30
4071	0.746910799	0.040635497	1.039901223	0.594549911	0	3.705236629	0.000114346	0.005340136	TM4SF1
5552	0.746194289	0.040593137	0.637300348	0.727129874	0	3.703613127	0.000114858	0.005340136	SRGN
10597	-0.745132317	0.040549689	0.802921643	0.669341543	0	-3.700322999	0.000116761	0.005391447	TRAPPC2B
26287	-0.747770895	0.04094743	1.799585262	0.406653978	0	-3.695347072	0.000119394	0.005391447	ANKRD2
285613	-1.034014046	0.07805977	3.494402105	0.174261009	0.100504777	-3.700946468	0.000116395	0.005391447	RELL2
50853	-0.745303413	0.040685694	0.039052168	0.980663315	0	-3.694981316	0.000119833	0.005391447	VILL
51433	-0.747414875	0.040911289	0.613635138	0.735784819	0	-3.695218776	0.000119614	0.005391447	ANAPC5
5396	0.745123486	0.040660822	0.15085732	0.927345885	0	3.695218946	0.000119614	0.005391447	PRRX1
55859	-0.749945483	0.041100391	1.751121127	0.416628407	0	-3.699190689	0.0001172	0.005391447	BEX1
56731	0.746485458	0.040800276	0.249535992	0.882701669	0	3.695641219	0.000119321	0.005391447	SLC2A4RG
57128	-0.74480958	0.040636504	0.44762141	0.799466455	0	-3.694767226	0.000119906	0.005391447	LYRM4
9601	0.747029103	0.04084305	0.91085438	0.634176996	0	3.696395541	0.000118809	0.005391447	PDIA4
84709	0.746468462	0.040927945	1.359181833	0.506824283	0	3.689788687	0.000122028	0.005468852	MGARP
3055	0.745623527	0.040908193	1.956646814	0.375940871	0	3.686501834	0.000123784	0.005529412	HCK
29946	0.741670292	0.040536839	0.884092943	0.642719767	0	3.68371435	0.000125101	0.005568182	SERTAD3
4942	-0.742639471	0.040663639	0.018783732	0.9906521	0	-3.682772626	0.000125466	0.005568182	OAT
694	0.74123463	0.040652354	0.693016933	0.707152832	0	3.676316137	0.000129051	0.005696774	BTG1
8140	0.743743802	0.040931218	1.147623761	0.563373827	0	3.676173733	0.000129197	0.005696774	SLC7A5
5230	-0.743624204	0.04095317	0.860035439	0.650497568	0	-3.674597309	0.000130075	0.005717042	PGK1
83442	0.742880832	0.040906768	1.114867261	0.57267688	0	3.673005437	0.000131026	0.005740385	SH3BGRL3
55054	-0.740933546	0.040710384	0.08054633	0.960527021	0	-3.672202832	0.000131612	0.005747604	ATG16L1
11030	0.74161208	0.040839126	1.085203566	0.581234038	0	3.669767734	0.000132855	0.00575	RBPMS
3304	0.738875003	0.040541018	0.582245506	0.747423924	0	3.669641587	0.000132929	0.00575	HSPA1B
338811	-0.739926394	0.040656427	0.104975667	0.948865865	0	-3.66964385	0.000132929	0.00575	FAM19A2
112858	-0.739649576	0.040685123	0.755965414	0.685242351	0	-3.666977099	0.000134392	0.005794953	TP53RK
5718	-0.741090687	0.040868124	1.271415676	0.529560513	0	-3.665886402	0.000135416	0.005820755	PSMD12
124936	-0.933310232	0.064932726	3.005851997	0.222478236	0.066020776	-3.6626398	0.000137318	0.005884013	CYB5D2
1903	0.735553849	0.040645129	0.215748407	0.897740522	0	3.648465302	0.000145	0.006183801	S1PR3
8869	-0.733930157	0.040481753	1.339554935	0.511822462	0	-3.647750115	0.000145219	0.006183801	ST3GAL5
2566	-0.916727726	0.063224171	2.8867534	0.236129074	0.058985656	-3.645849992	0.000146536	0.006220497	GABRG2
1997	0.735788287	0.040852736	1.84503674	0.397516685	0	3.640342944	0.000150048	0.006343465	ELF1
25821	-0.73435932	0.040756171	1.798536172	0.406867343	0	-3.637574741	0.000152169	0.006343465	MTO1
55342	-0.735361055	0.040866194	1.401351235	0.496249915	0	-3.63763004	0.000152096	0.006343465	STRBP
706	0.73431353	0.040730513	0.277600938	0.870401683	0	3.638493376	0.000151511	0.006343465	TSPO
80124	-0.731724786	0.040477137	0.637771125	0.726958736	0	-3.636996429	0.000152535	0.006343465	VCPIP1
85415	0.871985917	0.057490209	2.681230055	0.261684676	0.044433816	3.636742304	0.000152681	0.006343465	RHPN2
9331	-0.733567722	0.040647747	0.49054236	0.782492313	0	-3.638496617	0.000151511	0.006343465	B4GALT6
5306	-0.775996428	0.045543567	2.190209839	0.334504509	0.012225934	-3.636186928	0.000153193	0.006345455	PITPNA
11031	0.732474161	0.040674079	0.589668948	0.744654837	0	3.631896359	0.000155827	0.006435045	RAB31
5136	-0.730648089	0.040501558	0.890316861	0.640722758	0	-3.63054971	0.000156412	0.006439759	PDE1A
54475	-0.731472352	0.040655241	0.557470116	0.756740369	0	-3.627769154	0.000157802	0.006477477	NLE1
27068	-0.729697086	0.040502879	0.185048344	0.911627175	0	-3.625765109	0.000159485	0.006526946	PPA2
2563	-0.730447344	0.040661214	0.37113851	0.830631308	0	-3.622419495	0.000161607	0.00659403	GABRD
11177	0.731985763	0.040904551	0.81913743	0.663936534	0	3.619235288	0.000163509	0.006632047	BAZ1A
9628	-0.729999803	0.040671207	0.140234908	0.932284313	0	-3.619755304	0.000163216	0.006632047	RGS6
3833	0.732892513	0.041111919	1.511599397	0.469634898	0	3.614568085	0.000166581	0.006736686	KIFC1
51330	0.727100268	0.040494122	0.690147147	0.708168249	0	3.613252514	0.000167313	0.006746313	TNFRSF12A
9518	0.727789958	0.040593323	0.224570403	0.893789311	0	3.612257975	0.000167825	0.006747059	GDF15
10669	-0.726582827	0.040601109	0.176654044	0.915461452	0	-3.60592076	0.000171337	0.006856725	CGREF1
23493	0.725648612	0.040511603	0.34321798	0.84230846	0	3.605260551	0.000171556	0.006856725	HEY2
3843	-0.72724766	0.040787488	0.527874326	0.768021798	0	-3.600964594	0.000174702	0.006950581	IPO5
79137	-0.7272641	0.040795609	1.467030538	0.480217924	0	-3.600687585	0.000174921	0.006950581	RETREG2
3376	-0.727870017	0.040880752	1.323594191	0.515923337	0	-3.599932789	0.000175872	0.006968116	IARS
54997	-0.820423008	0.05197007	2.423370138	0.29769522	0.028080706	-3.598828751	0.000176897	0.006988439	TESC
11065	0.726160716	0.040865057	1.262769109	0.531854909	0	3.59216848	0.000181798	0.007161383	UBE2C
26007	-0.721528857	0.040418594	0.91023331	0.634373961	0	-3.588914413	0.000184066	0.007229885	TKFC
22869	-0.724492475	0.040820619	1.189340933	0.551744354	0	-3.585866232	0.000186041	0.007286533	ZNF510
29927	0.92691193	0.06693462	3.065942692	0.21589322	0.070364405	3.582721666	0.000189187	0.007367521	SEC61A1
3965	0.722153968	0.040624741	0.215104734	0.898029494	0	3.582898466	0.000189041	0.007367521	LGALS9
55208	-0.885124948	0.061157107	2.792016849	0.247583241	0.052930584	-3.579160009	0.000191967	0.007454545	DCUN1D2
389432	-0.72267016	0.040834586	0.68856511	0.708728645	0	-3.576234966	0.000194601	0.007492958	SAMD5
54033	-0.720480292	0.040582496	0.747453622	0.688164885	0	-3.576454719	0.000194381	0.007492958	RBM11
79145	-0.719028056	0.040411122	0.709232394	0.701442607	0	-3.576805997	0.000193942	0.007492958	CHCHD7
27163	-0.719792557	0.040536421	0.854806678	0.652200441	0	-3.575070844	0.000195479	0.007497207	NAAA
51299	-0.72176116	0.040788304	1.239788374	0.538001362	0	-3.573762481	0.000196357	0.007497207	NRN1
92749	-0.719097226	0.040472786	0.252359833	0.881456244	0	-3.574423976	0.000195845	0.007497207	DRC1
55048	0.718088239	0.040423704	0.363926819	0.833631843	0	3.57157488	0.000197674	0.007511111	VPS37C
5601	-0.720917861	0.04074799	0.714071721	0.699747404	0	-3.57135228	0.00019782	0.007511111	MAPK9
51103	-0.73352267	0.042261393	2.075313361	0.35428391	0.004824761	-3.568137951	0.000199649	0.007517906	NDUFAF1
55290	-0.723106381	0.041048328	1.692758221	0.428965359	0	-3.569065021	0.000199137	0.007517906	BRF2
8216	0.720330292	0.040708841	1.982118693	0.371183271	0	3.570156949	0.000198698	0.007517906	LZTR1
10687	-0.795264121	0.04970124	2.362917832	0.306830772	0.023440407	-3.567202621	0.000200673	0.007535714	PNMA2
113878	0.937743722	0.069209422	3.190887533	0.202818505	0.078019518	3.564524095	0.000202721	0.007591781	DTX2
345557	-0.877752001	0.060833711	2.82895833	0.243052171	0.054067495	-3.558767962	0.000207404	0.007745902	PLCXD3
10131	-0.716069243	0.040675778	0.344876264	0.841610356	0	-3.550480139	0.000214793	0.00796477	TRAP1
340542	-0.765499499	0.04649788	2.234795994	0.327129881	0.015070773	-3.549999843	0.000215012	0.00796477	BEX5
54495	-0.71451462	0.040510377	0.72581998	0.695649046	0	-3.549996943	0.000215012	0.00796477	TMX3
27339	-0.719761907	0.041160125	2.028877789	0.362605833	0.001859354	-3.547729649	0.000216622	0.008002703	PRPF19
534	-0.714759023	0.040621101	0.501209324	0.778330014	0	-3.546368015	0.000217938	0.00802965	ATP6V1G2
5420	0.716548132	0.040854842	0.993061065	0.608638653	0	3.545060106	0.000218889	0.008043011	PODXL
1325	-0.723194122	0.041674064	2.034084424	0.361663082	0.002179063	-3.542598697	0.000220426	0.008066845	CORT
633	0.714015362	0.040634095	0.193991384	0.907559916	0	3.542111775	0.000220718	0.008066845	BGN
9764	-0.78070405	0.048600463	2.31853642	0.313715671	0.020540972	-3.541328615	0.000221377	0.008069333	KIAA0513
9070	-0.843421345	0.056767086	2.643729354	0.266637645	0.042170186	-3.539943152	0.000222255	0.008079787	ASH2L
10561	0.715542398	0.040916045	1.284059605	0.52622321	0	3.537435634	0.000224523	0.008119048	IFI44
114897	0.713670546	0.040687651	1.585772671	0.452536735	0	3.538070356	0.000223937	0.008119048	C1QTNF1
10912	0.958027552	0.073444074	3.33632128	0.188593638	0.088684996	3.53508303	0.000226644	0.008173684	GADD45G
4725	-0.713402872	0.040743947	1.944970546	0.378142083	0	-3.534299119	0.000227229	0.008173684	NDUFS5
1164	0.709169896	0.040369806	0.667178375	0.716348006	0	3.529571298	0.000230814	0.008225389	CKS2
1280	0.711342157	0.040585978	0.221953378	0.894959611	0	3.530941636	0.000230156	0.008225389	COL2A1
138151	0.748713111	0.044970899	2.167725511	0.338286281	0.010784933	3.530609235	0.000230302	0.008225389	NACC2
221443	-0.709302446	0.040419045	0.189626483	0.909542783	0	-3.52808007	0.000232277	0.008225389	OARD1
55011	-0.772066787	0.047871524	2.27700366	0.320298524	0.018031208	-3.528712224	0.000231473	0.008225389	PIH1D1
57143	-0.710130675	0.040511801	0.432331886	0.805601607	0	-3.528153707	0.000232204	0.008225389	ADCK1
7108	-0.709434169	0.04047722	1.531368902	0.465015542	0	-3.526198534	0.000233448	0.008245478	TM7SF2
205	0.711359102	0.040728639	1.140266553	0.565450073	0	3.524836249	0.000234618	0.008265464	AK4
5218	-0.711764625	0.040790894	1.817315766	0.403064821	0	-3.524153274	0.000235496	0.008275064	CDK14
8938	-0.708841699	0.040481335	1.281982954	0.526769885	0	-3.523074653	0.000236228	0.008279487	BAIAP3
201229	-0.708096217	0.040428273	0.352662252	0.838340341	0	-3.52167828	0.000237545	0.008304348	LYRM9
10232	0.709682196	0.040650608	1.751575551	0.416533755	0	3.5199005	0.000239374	0.008346939	MSLN
51435	0.709941795	0.040812715	1.912265841	0.38437643	0	3.514188083	0.000244275	0.008496183	SCARA3
56267	-0.707920409	0.040657478	1.335149502	0.512951105	0	-3.51086567	0.000246324	0.008545685	KYAT3
509	-0.705612395	0.040467856	0.062917524	0.969030917	0	-3.507608427	0.000249543	0.008635443	ATP5C1
2021	-0.706284916	0.040574236	1.378398416	0.501977888	0	-3.50634588	0.000250494	0.008646465	ENDOG
127254	-0.704899248	0.040570494	1.438283039	0.487170303	0	-3.499628114	0.000257151	0.008853904	ERICH3
4978	-0.705290525	0.040645894	0.397255815	0.819854898	0	-3.49832142	0.000258468	0.008854637	OPCML
5000	-0.703034965	0.040383752	1.01648264	0.601552587	0	-3.49843325	0.000258395	0.008854637	ORC4
10538	0.70649963	0.040820183	1.198434208	0.549241467	0	3.496829569	0.000260297	0.008880299	BATF
10681	-0.702734496	0.040388669	0.476266259	0.788097765	0	-3.49672521	0.000260516	0.008880299	GNB5
1820	0.702187504	0.040380987	0.149863653	0.927806736	0	3.494335736	0.000263004	0.008919315	ARID3A
2030	-0.704105727	0.040633759	1.196404804	0.549799066	0	-3.492966145	0.000264394	0.008919315	SLC29A1
22950	-0.703546055	0.04061956	0.295907066	0.86247119	0	-3.490799672	0.000266515	0.008919315	SLC4A1AP
3475	0.703780982	0.040654758	0.697246252	0.705659025	0	3.490453328	0.000266881	0.008919315	IFRD1
4157	0.798809286	0.052364714	2.494009681	0.287364211	0.031764701	3.490790109	0.000266515	0.008919315	MC1R
4256	0.701921931	0.040349835	0.57317295	0.750822148	0	3.494362305	0.000263004	0.008919315	MGP
55229	-0.705132055	0.040774501	1.490042885	0.47472412	0	-3.492015234	0.000265052	0.008919315	PANK4
9896	-0.703431961	0.040611443	0.588009682	0.745272884	0	-3.490582327	0.000266735	0.008919315	FIG4
3488	0.703349462	0.040629764	0.894389065	0.639419508	0	3.489385961	0.000267686	0.00892439	IGFBP5
25830	-0.700544988	0.040441841	0.201653343	0.904089724	0	-3.48353814	0.000273904	0.009043478	SULT4A1
7187	-0.700465615	0.040425195	0.188669084	0.909978285	0	-3.48386053	0.000273612	0.009043478	TRAF3
84898	0.7024498	0.040658335	1.825422912	0.401434276	0	3.48369798	0.000273758	0.009043478	PLXDC2
9019	0.700798436	0.040441216	0.112538164	0.945284743	0	3.484825399	0.000272441	0.009043478	MPZL1
57231	-0.701921378	0.040618422	0.322435751	0.851106616	0	-3.482787228	0.000274929	0.009055422	SNX14
2322	-0.701987769	0.040696678	0.743680376	0.689464418	0	-3.479766217	0.000278587	0.009153846	FLT3
79955	-0.70140895	0.04070394	1.439109012	0.486969149	0	-3.476586797	0.000281293	0.009220624	PDZD7
9111	0.699667467	0.040600732	0.349580404	0.839633156	0	3.472360034	0.000286415	0.009366029	NMI
1017	0.701902309	0.04088024	2.021795434	0.363892161	0.001390258	3.471522253	0.000287585	0.009381862	CDK2
4982	0.696533963	0.040475537	0.099748397	0.951349098	0	3.462150849	0.00029673	0.009543529	TNFRSF11B
51098	-0.700247898	0.040829108	1.092951488	0.578986716	0	-3.465507694	0.000294023	0.009543529	IFT52
5431	-0.69689851	0.040502798	0.176865127	0.915364838	0	-3.462796932	0.000296145	0.009543529	POLR2B
6487	-0.700834014	0.040940746	1.924907043	0.381954602	0	-3.463676299	0.000295559	0.009543529	ST3GAL3
6518	0.69905896	0.040750575	1.97418836	0.372657996	0	3.462955682	0.000296145	0.009543529	SLC2A5
7566	-0.730531708	0.044516451	2.14067247	0.342893205	0.00915828	-3.46241248	0.000296657	0.009543529	ZNF18
26207	0.696271533	0.040475115	0.929486433	0.62829642	0	3.46086449	0.000298486	0.009577465	PITPNC1
4170	0.69608097	0.040545815	1.408901978	0.49437992	0	3.456899411	0.000301997	0.009622378	MCL1
5606	0.696429462	0.040579142	0.685551956	0.709797204	0	3.457209578	0.000301558	0.009622378	MAP2K3
6301	-0.697574698	0.040700162	0.632640243	0.7288261	0	-3.457742539	0.000301485	0.009622378	SARS
25805	0.693731722	0.040301266	1.220930858	0.543098037	0	3.455669573	0.000304046	0.009665116	BAMBI
55324	-0.695690054	0.040556741	0.962801742	0.617917163	0	-3.454492647	0.000305728	0.009696056	ABCF3
114571	-0.694713111	0.040540723	0.250683915	0.882195178	0	-3.450322995	0.000310191	0.009814815	SLC22A9
29093	-0.691984739	0.040302312	0.480585722	0.786397522	0	-3.446922652	0.00031341	0.009870968	MRPL22
51493	-0.69425028	0.040543652	0.718907024	0.698057702	0	-3.447899752	0.000312751	0.009870968	RTCB
8738	-0.691010535	0.040309746	0.82259226	0.66279063	0	-3.441752491	0.000319775	0.010048276	CRADD
1213	-0.692990314	0.040632996	0.506110214	0.776425094	0	-3.437856477	0.000325262	0.010145786	CLTC
400120	-0.69203831	0.040493514	0.818156729	0.664262176	0	-3.439041417	0.000323872	0.010145786	SERTM1
401541	-0.716512741	0.043458039	2.122994997	0.345937382	0.007831549	-3.437073764	0.000325847	0.010145786	CENPP
782	-0.691862692	0.040498411	0.617931269	0.734206001	0	-3.437960792	0.000325188	0.010145786	CACNB1
192683	-0.692568567	0.040642299	0.869903224	0.647295988	0	-3.435370998	0.000327456	0.010172727	SCAMP5
65005	-0.689084247	0.040285223	1.462091765	0.481405233	0	-3.433202627	0.000329944	0.010226757	MRPL9
4293	-0.690163147	0.040431655	1.064314752	0.587336496	0	-3.43234557	0.000331407	0.010248869	MAP3K9
22978	0.691864119	0.040671112	1.155609286	0.561128894	0	3.430660833	0.000333089	0.010277652	NT5C2
11001	-0.69061452	0.040587221	0.878152511	0.644631621	0	-3.428001826	0.000336601	0.010339326	SLC27A2
129787	-1.027627351	0.089842934	4.051338098	0.131905562	0.136580659	-3.428417419	0.000336089	0.010339326	TMEM18
114569	-0.691548301	0.040771115	1.232457379	0.539977023	0	-3.42488681	0.000341137	0.010431767	MAL2
9619	0.688348417	0.040394972	0.142027976	0.931448863	0	3.424874488	0.000341137	0.010431767	ABCG1
23259	-0.687384927	0.040333229	0.117197275	0.943085212	0	-3.422697443	0.000343844	0.010444444	DDHD2
23529	0.687959458	0.040374488	0.164877638	0.920867776	0	3.423807445	0.000342746	0.010444444	CLCF1
55764	-0.687455828	0.04033494	0.495451462	0.780574001	0	-3.422977844	0.000343478	0.010444444	IFT122
28231	0.687866013	0.040438052	0.065707576	0.967680036	0	3.420650792	0.000346551	0.010456954	SLCO4A1
28990	-0.828908149	0.058687127	2.758850992	0.251723127	0.049042046	-3.421645286	0.000345087	0.010456954	ASTE1
64761	0.687257211	0.040359902	1.179522086	0.554459761	0	3.420930517	0.000345965	0.010456954	PARP12
1173	-0.689951357	0.040730977	1.039553491	0.594653292	0	-3.418661179	0.000348745	0.010479121	AP2M1
83716	0.687743042	0.040471932	0.973976403	0.614474283	0	3.418607486	0.000348818	0.010479121	CRISPLD2
55905	0.69329135	0.041198889	2.026572615	0.363024009	0.00168747	3.415647365	0.000352111	0.010554825	RNF114
22856	0.774493889	0.051455366	2.456099815	0.292863131	0.0292554	3.414307711	0.000354159	0.010574236	CHSY1
5770	0.686502979	0.040428135	1.482702012	0.476469767	0	3.414291296	0.000354305	0.010574236	PTPN1
7768	-0.685846037	0.040445519	1.3706593	0.503924084	0	-3.410290893	0.00035928	0.010699346	ZNF225
7673	-0.685872114	0.040512818	1.025298169	0.598906921	0	-3.407586724	0.000362792	0.010780435	ZNF222
167153	-0.683724032	0.040401236	0.034826137	0.982737663	0	-3.401602183	0.000371351	0.011010846	PAPD4
2475	-0.682081091	0.0402756	0.22489993	0.893642059	0	-3.398716968	0.000376619	0.01111879	MTOR
5546	-0.681987037	0.040264763	0.379853534	0.827019697	0	-3.398705587	0.000376619	0.01111879	PRCC
51023	-0.682659197	0.040372549	0.164967432	0.920826433	0	-3.397510923	0.000378082	0.011137931	MRPS18C
92691	-0.685723277	0.040839731	1.519049917	0.467888641	0	-3.39318434	0.000384081	0.011290323	TMEM169
57569	-0.685577387	0.040838702	1.628559597	0.442958232	0	-3.392505167	0.000385617	0.011311159	ARHGAP20
956	-0.684803939	0.040774883	1.529814199	0.465377163	0	-3.391328732	0.00038708	0.011329764	ENTPD3
23023	-0.680048832	0.040240117	1.01328012	0.602516601	0	-3.390084174	0.000389056	0.011363248	TMCC1
4627	0.682739441	0.040597446	1.735072982	0.419984913	0	3.388485544	0.000391543	0.011411514	MYH9
10399	0.679468098	0.040261923	0.48568728	0.784394152	0	3.386271819	0.000394616	0.011427966	RACK1
1520	0.68301612	0.040671632	1.585492581	0.452600116	0	3.386765708	0.000393884	0.011427966	CTSS
4846	0.68090733	0.040427143	0.917388576	0.632108458	0	3.386503159	0.000394396	0.011427966	NOS3
4591	-0.683253306	0.040747087	1.57947835	0.453963185	0	-3.384803469	0.000397103	0.011475687	TRIM37
333926	-0.679445115	0.040314251	0.051464064	0.974596215	0	-3.383958943	0.000398566	0.011493671	PPM1J
54681	-0.679601719	0.040353363	0.891383216	0.64038123	0	-3.383098203	0.000399663	0.011501053	P4HTM
25977	-0.680447429	0.040479853	1.957237768	0.375829805	0	-3.382011745	0.000401127	0.011518908	NECAP1
115286	-0.682024958	0.040753722	1.457545404	0.482500799	0	-3.378443237	0.000406248	0.011641509	SLC25A26
23708	-0.678729664	0.040383544	0.291184121	0.864510299	0	-3.377494229	0.000408223	0.011651357	GSPT2
55225	0.679692279	0.040498449	0.602034194	0.74006512	0	3.377482772	0.000408296	0.011651357	RAVER2
115004	0.677105602	0.040260665	0.249321706	0.88279625	0	3.374550514	0.000413125	0.011715768	MB21D1
25979	-0.678948959	0.040470086	1.461602761	0.481522952	0	-3.374971149	0.000412686	0.011715768	DHRS7B
6750	-0.754365961	0.049954127	2.377960879	0.304531594	0.024418919	-3.375175797	0.00041232	0.011715768	SST
2204	0.67936425	0.040592396	1.518431449	0.46803335	0	3.37194396	0.000416783	0.011795031	FCAR
64409	-0.676995931	0.040375423	0.596422786	0.742144439	0	-3.369205624	0.00042066	0.011880165	WBSCR17
1807	-0.676277707	0.040347627	0.203993668	0.903032411	0	-3.36679034	0.000424391	0.011960825	DPYS
10791	0.676024034	0.040351995	0.044484874	0.978003102	0	3.365345283	0.000426586	0.011989733	VAMP5
6574	-0.676660306	0.040440708	0.531575498	0.766601822	0	-3.364816034	0.000427171	0.011989733	SLC20A1
10914	0.681424274	0.041061083	2.026415514	0.363052525	0.001675992	3.362810532	0.000430683	0.012063525	PAPOLA
2135	-0.678346197	0.040725319	1.210868457	0.545837357	0	-3.361391903	0.000432585	0.012092025	EXTL2
203190	-0.877836457	0.068239788	3.172147567	0.204727842	0.07641817	-3.360429416	0.000434194	0.012112245	LGI3
29902	-0.869520398	0.066995857	3.062961576	0.216215261	0.070442857	-3.35935424	0.000436608	0.012134146	FAM216A
3384	0.674830175	0.040354359	0.332499652	0.846834646	0	3.359303702	0.000436755	0.012134146	ICAM2
50651	-0.675047947	0.040439344	0.519196641	0.771361364	0	-3.356854885	0.000440632	0.012217039	SLC45A1
57097	-0.67286841	0.040237121	0.536938211	0.764549043	0	-3.354414197	0.000444144	0.012282828	PARP11
7432	-0.676547291	0.040682945	1.403466554	0.495725329	0	-3.354223281	0.000444802	0.012282828	VIP
2633	0.791947309	0.055770966	2.59089363	0.27377551	0.039095854	3.353452836	0.000445753	0.012284274	GBP1
9338	-0.672463109	0.04030189	0.006077094	0.996966065	0	-3.349698816	0.000451898	0.012411647	TCEAL1
9754	0.675924422	0.040725162	1.108470767	0.574511374	0	3.349397789	0.000452191	0.012411647	STARD8
8287	-0.674791289	0.040638108	1.713117014	0.4246209	0	-3.347362339	0.000456434	0.012503006	USP9Y
1284	0.670599188	0.040225728	0.345268314	0.841445396	0	3.343574987	0.000462214	0.012558416	COL4A2
27128	0.670717672	0.040257616	1.602657789	0.44873225	0	3.342841013	0.000463311	0.012558416	CYTH4
3082	0.674154391	0.04065724	0.889912217	0.640852403	0	3.343416016	0.00046236	0.012558416	HGF
4686	0.673809522	0.040639076	1.165158313	0.558456162	0	3.342452409	0.00046397	0.012558416	NCBP1
56945	-0.674186135	0.040625331	1.585102076	0.452688495	0	-3.344886304	0.000460531	0.012558416	MRPS22
64777	-0.670683283	0.040219261	0.358349094	0.835959972	0	-3.34426312	0.000461629	0.012558416	RMND5B
51187	-0.673112614	0.040597458	1.121235535	0.570856298	0	-3.340706379	0.000467481	0.012628458	RSL24D1
2357	0.671064516	0.040398146	0.150458491	0.92753083	0	3.338747362	0.0004707	0.012690335	FPR1
81929	-0.669721821	0.040268845	0.357977507	0.836115303	0	-3.337412283	0.000473114	0.012730315	SEH1L
3105	0.673364916	0.040733179	1.339651045	0.511797867	0	3.336386309	0.00047487	0.012743137	HLA-A
54902	-0.672563863	0.04064208	1.831416981	0.400232964	0	-3.336149971	0.000475455	0.012743137	TTC19
328	-0.669662456	0.04034325	1.427222696	0.489871901	0	-3.334037747	0.00047904	0.01281409	APEX1
9636	0.669226392	0.04032146	0.77591989	0.678439518	0	3.332766874	0.000481162	0.012845703	ISG15
51373	-0.672700468	0.040759995	1.604938592	0.448220807	0	-3.331997498	0.000482625	0.012859649	MRPS17
4790	0.725416459	0.047468535	2.280685402	0.319709438	0.018021769	3.329541946	0.000486429	0.012935798	NFKB1
93953	0.666280303	0.04018668	0.593773188	0.743128283	0	3.323654791	0.000497769	0.01321165	GCNA
8061	0.666275269	0.040208952	0.56707738	0.753113984	0	3.322709047	0.000499378	0.013228682	FOSL1
4708	-0.669239901	0.040607164	1.262531328	0.531918145	0	-3.321088852	0.000501939	0.013270793	NDUFB2
9474	-0.665280168	0.040181035	0.685229902	0.70991151	0	-3.318898855	0.000505231	0.013332046	ATG5
9312	-0.834398593	0.063371517	2.944514383	0.229407085	0.061593063	-3.314564772	0.00051518	0.013568401	KCNB2
85465	-0.664359749	0.040210831	0.217719488	0.896856198	0	-3.313078978	0.000517009	0.013590385	SELENOI
8338	0.665148524	0.040347065	0.430556623	0.806317001	0	3.311407733	0.000520228	0.013648752	HIST2H2AC
10874	-0.664582737	0.040366373	0.115349257	0.943957034	0	-3.307799603	0.000527764	0.013819923	NMU
3065	0.663407209	0.040284353	0.201741723	0.904049773	0	3.305308411	0.000532665	0.013912214	HDAC1
7165	0.663336749	0.040287309	0.191903718	0.908507752	0	3.304836099	0.000533324	0.013912214	TPD52L2
53335	-0.664104146	0.040425513	0.607705006	0.737969707	0	-3.302998839	0.000537274	0.013988571	BCL11A
10262	0.661769164	0.04016923	1.272298855	0.529326716	0	3.301868486	0.000539542	0.013994307	SF3B4
26508	0.662773674	0.040287392	0.09238641	0.954857461	0	3.302027378	0.000539396	0.013994307	HEYL
705	-0.663340282	0.040392354	0.223587645	0.894228609	0	-3.30055359	0.00054181	0.014	BYSL
7867	0.662419642	0.040279405	0.89941108	0.637815935	0	3.300590768	0.00054181	0.014	MAPKAPK3
5920	0.720814844	0.047755055	2.276451814	0.320386914	0.0180482	3.298481466	0.000545687	0.014073585	RARRES3
2281	-0.662122038	0.040341662	1.035610191	0.595826897	0	-3.296561274	0.000548321	0.014088346	FKBP1B
3958	0.663650137	0.040520793	0.739299328	0.690976362	0	3.296857843	0.000548028	0.014088346	LGALS3
4733	-0.687778196	0.04361635	2.118785402	0.346666277	0.007625542	-3.293242746	0.000555052	0.014234522	DRG1
51293	-0.662980195	0.040569409	1.000155391	0.606483537	0	-3.291555756	0.000558197	0.01428839	CD320
56954	-0.659792821	0.040264143	0.76284045	0.682890861	0	-3.288125286	0.000565733	0.014454206	NIT2
94081	-0.661885164	0.04053488	0.817401412	0.664513087	0	-3.287518466	0.000567123	0.014462687	SFXN1
3059	0.660099451	0.04039535	0.270029776	0.873702904	0	3.284306514	0.000573561	0.014545455	HCLS1
4259	-0.66278021	0.040702805	1.907709465	0.38525311	0	-3.285166308	0.000571805	0.014545455	MGST3
60625	-0.861840237	0.068856975	3.203452492	0.201548296	0.07812887	-3.284375434	0.000573561	0.014545455	DHX35
84168	0.660015788	0.040429763	0.959897391	0.618815139	0	3.282492386	0.000576926	0.014603704	ANTXR1
5683	-0.65795088	0.040213271	0.035068036	0.982618808	0	-3.281019187	0.000580218	0.014659889	PSMA2
4168	-0.660849609	0.04063845	1.86295526	0.393971137	0	-3.278189621	0.000587314	0.014794495	MCF2
4809	-0.657769547	0.040279875	0.459365788	0.794785594	0	-3.277401932	0.000589363	0.014794495	SNU13
5475	-0.662076951	0.040812378	1.762688018	0.414225814	0	-3.277272245	0.000589875	0.014794495	PPEF1
5547	0.657534884	0.040245579	1.114346485	0.572826018	0	3.27762836	0.00058907	0.014794495	PRCP
8775	-0.65709632	0.040274298	1.496925838	0.473093177	0	-3.274274174	0.000596532	0.014934066	NAPA
221294	-0.65708155	0.040344514	0.138207811	0.933229707	0	-3.271350147	0.00060297	0.015067642	NT5DC1
113675	0.655913331	0.040211597	1.343802743	0.510736554	0	3.270926603	0.000604141	0.015069343	SDSL
23107	-0.658371092	0.040552698	1.263177529	0.53174631	0	-3.269345941	0.000607213	0.01507078	MRPS27
715	0.656907576	0.040373718	1.032006943	0.59690132	0	3.269300931	0.000607213	0.01507078	C1R
7283	-0.655507847	0.040205343	0.092014389	0.955035091	0	-3.269158731	0.000607506	0.01507078	TUBG1
22990	0.656416175	0.040331299	1.992227881	0.369311824	0	3.268572831	0.000608896	0.015077899	PCNX1
51286	-0.655486299	0.040255546	1.866213632	0.393329807	0	-3.267012194	0.000613432	0.015162749	CEND1
7220	-0.655266366	0.040301315	1.189305714	0.55175407	0	-3.264060993	0.000620821	0.01531769	TRPC1
23645	0.653958328	0.0401544	0.248352036	0.883224364	0	3.26349915	0.000621991	0.015318919	PPP1R15A
6622	-0.654929518	0.040318402	0.106458632	0.948162559	0	-3.261691713	0.000626308	0.015369838	SNCA
79038	0.654134452	0.040208115	0.516238386	0.77250315	0	3.262196873	0.000625357	0.015369838	ZFYVE21
1535	0.656446693	0.040530186	0.803042425	0.669301122	0	3.260694915	0.000629088	0.015386404	CYBA
23022	0.906188593	0.077238107	3.457872167	0.177473126	0.098266229	3.260639466	0.000629234	0.015386404	PALLD
8761	0.787635577	0.058484384	2.716385765	0.257125012	0.047137925	3.256907066	0.000638159	0.015576786	PABPC4
117247	0.654043624	0.04034072	1.535944107	0.463952987	0	3.256378604	0.00063933	0.01557754	SLC16A10
2821	-0.654650032	0.040505985	1.446729544	0.485117198	0	-3.252741811	0.000647524	0.015721137	GPI
7415	-0.65258871	0.040241107	1.27724684	0.528018784	0	-3.253153811	0.000646792	0.015721137	VCP
857	0.651867087	0.040176763	0.069015983	0.966080619	0	3.252157603	0.000648767	0.015723404	CAV1
10102	-0.651634709	0.040255481	0.134759717	0.934840027	0	-3.247818101	0.000659595	0.015957522	TSFM
51004	-0.65397794	0.040616324	1.46575683	0.480523851	0	-3.244985715	0.000666325	0.016091873	COQ6
310	-0.650182294	0.040191404	0.123909946	0.939925208	0	-3.24316129	0.000670788	0.016171076	ANXA7
353514	0.653102437	0.040620543	1.230419747	0.540527441	0	3.240473257	0.00067686	0.016274165	LILRA5
64963	-0.649096492	0.040129602	0.820047061	0.663634634	0	-3.240237434	0.000677445	0.016274165	MRPS11
10361	-0.680238952	0.04410816	2.131178861	0.344524721	0.00854157	-3.238933473	0.000680664	0.01629021	NPM2
162282	0.651656743	0.040484215	0.834113423	0.658983547	0	3.238739599	0.000680811	0.01629021	ANKFN1
57156	-0.651846842	0.040515257	1.954332413	0.376376161	0	-3.238443056	0.000681688	0.01629021	TMEM63C
1854	-0.651663955	0.040511668	0.724139574	0.696233778	0	-3.237677889	0.000683444	0.016303665	DUT
1466	0.649124173	0.040225226	0.755372503	0.685445524	0	3.236521799	0.000685346	0.016304348	CSRP2
79796	0.649211971	0.04024266	1.46860161	0.479840844	0	3.236258303	0.000685859	0.016304348	ALG9
1428	-0.651727622	0.040679424	1.495423625	0.473448654	0	-3.231310792	0.000696028	0.016454231	CRYM
1522	0.650263915	0.040511994	1.049946596	0.59157116	0	3.23070901	0.000696979	0.016454231	CTSZ
202052	-0.651004999	0.040579887	1.87681536	0.391250335	0	-3.231684133	0.000695003	0.016454231	DNAJC18
3117	0.65195547	0.040693163	1.707375481	0.425841639	0	3.231894733	0.000694345	0.016454231	HLA-DQA1
127435	0.649001279	0.040384697	0.497565727	0.779749267	0	3.229513742	0.000699539	0.016457831	PODN
6256	0.647098454	0.040134241	1.053230194	0.590600716	0	3.230076688	0.000698515	0.016457831	RXRA
158931	-0.648857507	0.040396609	1.794235135	0.40774326	0	-3.228322229	0.00070327	0.016517182	TCEAL6
84926	-0.647340084	0.040275825	0.724584608	0.696078872	0	-3.225598265	0.000709635	0.016618151	SPRYD3
8803	-0.647026757	0.040238695	0.029719281	0.985250219	0	-3.225524131	0.000710001	0.016618151	SUCLA2
23281	-0.645866172	0.040158202	0.657161901	0.719944646	0	-3.222963644	0.000715341	0.01671453	MTUS2
1174	-0.648748861	0.040540837	0.928261053	0.62868149	0	-3.222034994	0.000717829	0.01671891	AP1S1
8799	-0.648280473	0.040484025	1.628178718	0.443042596	0	-3.221967085	0.000717975	0.01671891	PEX11B
2149	0.647163805	0.040430178	0.588413216	0.745122527	0	3.218558383	0.00072573	0.016870748	F2R
25816	0.643916115	0.040094025	0.761389237	0.683386551	0	3.215803237	0.000733119	0.016984746	TNFAIP8
84875	0.644682523	0.040186671	0.629465488	0.729983941	0	3.215917377	0.000732826	0.016984746	PARP10
64135	0.647060487	0.040514295	0.97803091	0.613229849	0	3.214702124	0.000735533	0.017011844	IFIH1
140453	0.643847426	0.040173385	0.598251305	0.741466237	0	3.212282619	0.000741971	0.017131757	MUC17
27255	-0.643714452	0.040191923	0.056502058	0.9721443	0	-3.210878454	0.000746214	0.017200675	CNTN6
10531	-0.642767872	0.040110707	0.394285129	0.821073569	0	-3.209401142	0.000750165	0.017262626	PITRM1
1908	-0.643081559	0.04020951	0.010199161	0.9949134	0	-3.207019962	0.000757846	0.017380872	EDN3
6494	0.64387261	0.040307509	0.823885977	0.662362037	0	3.207059142	0.000757846	0.017380872	SIPA1
220963	0.641987968	0.040116236	0.924615841	0.629828373	0	3.20528609	0.000761943	0.017445561	SLC16A9
54497	-0.643805579	0.040428237	1.994466693	0.368898645	0	-3.20193368	0.000770064	0.017602007	HEATR5B
126969	0.64100495	0.040205248	0.071186408	0.965032785	0	3.196833462	0.000783891	0.017799003	SLC44A3
400	-0.792820013	0.061479692	2.875478604	0.237463987	0.056790695	-3.197486821	0.000782354	0.017799003	ARL1
5745	0.642939534	0.040444738	2.013319155	0.365437659	0.000848762	3.196974103	0.000783525	0.017799003	PTH1R
6279	0.674752265	0.044522222	2.153234563	0.340746227	0.009917702	3.197834144	0.000781037	0.017799003	S100A8
6223	0.641512706	0.040287211	0.663491218	0.717669868	0	3.196109587	0.000786232	0.017822554	RPS19
53834	0.642326348	0.040402946	1.078179015	0.583279082	0	3.195576502	0.000787548	0.017822848	FGFRL1
51649	-0.642030704	0.040386417	0.44364008	0.80105951	0	-3.194759252	0.000789963	0.017847934	MRPS23
10314	-0.639962571	0.040159355	0.015930405	0.992066435	0	-3.193458014	0.000793255	0.017863262	LANCL1
7748	-0.642327546	0.040456582	1.056868471	0.589527308	0	-3.193463484	0.000793182	0.017863262	ZNF195
54863	0.639279035	0.040114526	0.107870946	0.947493244	0	3.191829101	0.000797937	0.017939145	TOR4A
2572	-0.962557597	0.090995841	4.107664918	0.128242477	0.140134767	-3.190920289	0.000800424	0.017965517	GAD2
157807	-0.63870999	0.040120702	0.097575153	0.952383417	0	-3.188742485	0.000805399	0.018047541	CLVS1
1979	0.641161829	0.04044965	0.716132936	0.699026611	0	3.187941009	0.000807813	0.018072013	EIF4EBP2
6855	-0.641658584	0.04059201	1.80709972	0.405128953	0	-3.184811471	0.00081747	0.01825817	SYP
1992	0.639723738	0.040360099	0.90190072	0.637022463	0	3.184317423	0.000819445	0.018272431	SERPINB1
8821	-0.638818607	0.040258363	1.586193666	0.452441488	0	-3.183827287	0.000820909	0.018275244	INPP4B
26472	0.715132984	0.05049396	2.42138161	0.297991354	0.026935975	3.182490321	0.000826249	0.018334416	PPP1R14B
79877	0.637306122	0.04009596	0.380578159	0.826720111	0	3.182715232	0.000825005	0.018334416	DCAKD
118471	-0.638562424	0.040295411	0.265813411	0.875546772	0	-3.181087139	0.00082998	0.018387358	PRAP1
11143	-0.63845589	0.040335533	0.32999214	0.847897036	0	-3.178974164	0.00083554	0.018480583	KAT7
2554	-0.638071735	0.04029987	1.299127164	0.522273657	0	-3.178466843	0.000837077	0.018484653	GABRA1
10129	-0.636463944	0.040136971	0.950316585	0.621786624	0	-3.176885093	0.000841759	0.018558065	FRY
3704	-0.63545852	0.040087025	0.341689008	0.842952639	0	-3.173841948	0.000850538	0.018721417	ITPA
26297	-0.637549674	0.040425053	1.881950877	0.390246988	0	-3.170945157	0.000859756	0.018893891	SERGEF
10866	0.634985701	0.040224235	1.475083327	0.478288265	0	3.166066608	0.00087468	0.0191552	HCP5
201780	-0.634927633	0.040217245	0.734080573	0.692781735	0	-3.166052174	0.00087468	0.0191552	SLC10A4
4318	0.635115299	0.040250957	1.157338026	0.56064408	0	3.165661446	0.00087585	0.0191552	MMP9
84866	-0.701219645	0.049133925	2.332335331	0.311558653	0.021824102	-3.163467275	0.000882215	0.019263578	TMEM25
128308	-0.66368051	0.044040983	2.152298722	0.340905706	0.009660536	-3.162500196	0.000884849	0.019281847	MRPL55
7718	-0.636307529	0.040492097	0.938913701	0.62534183	0	-3.16214607	0.000885873	0.019281847	ZNF165
80823	-0.636342227	0.040522885	1.573159565	0.455399701	0	-3.161116957	0.000889165	0.019322734	BHLHB9
9577	-0.63472932	0.040354678	1.535723246	0.464004224	0	-3.159669219	0.000894506	0.019407937	BRE
64793	-0.632657571	0.040115254	1.690570797	0.429434781	0	-3.158740424	0.000897432	0.019440571	CEP85
23492	-0.631808067	0.040064226	0.28768802	0.866022828	0	-3.156507228	0.000904675	0.019504732	CBX7
26468	-0.850832433	0.072623885	3.343110823	0.187954492	0.087990652	-3.157216019	0.000902846	0.019504732	LHX6
94240	0.633441234	0.040260934	0.711062142	0.700801169	0	3.156926034	0.000903431	0.019504732	EPSTI1
11336	-0.633221021	0.040270016	0.948216304	0.622439931	0	-3.15547268	0.000907309	0.019511006	EXOC3
64112	-0.634840692	0.040479495	1.176882793	0.555191935	0	-3.155347611	0.000907821	0.019511006	MOAP1
6286	0.631670776	0.04010658	0.372473345	0.830077115	0	3.154154561	0.000911552	0.019529781	S100P
9823	-0.63339803	0.040316692	0.424455306	0.808780555	0	-3.154527113	0.000910381	0.019529781	ARMCX2
148932	0.691167756	0.048073977	2.325503719	0.312624697	0.020700903	3.152306537	0.000919599	0.019671362	MOB3C
1137	-0.632855345	0.040364034	0.614307735	0.735537417	0	-3.14997546	0.000926988	0.019798437	CHRNA4
5162	-0.826198526	0.068828262	3.197859174	0.202112746	0.077840268	-3.149205589	0.00092911	0.019812793	PDHB
567	0.712062994	0.051174347	2.419776715	0.298230573	0.027480574	3.147692212	0.000934231	0.019890966	B2M
11006	0.836327525	0.070644923	3.258001712	0.196125434	0.082346886	3.146559235	0.000938401	0.019902326	LILRB4
5579	-0.631526511	0.040290198	1.056820031	0.589541587	0	-3.146240256	0.000939059	0.019902326	PRKCB
84321	-0.630085222	0.040107242	1.588213543	0.45198478	0	-3.146211338	0.000939132	0.019902326	THOC3
6907	0.63070741	0.040205626	0.180070865	0.913898803	0	3.145462549	0.000941181	0.019914861	TBL1X
3841	-0.671862821	0.045652517	2.219515419	0.32963882	0.013951618	-3.144475721	0.000944253	0.01991821	KPNA5
51527	-0.631180988	0.040279946	0.437360498	0.803578622	0	-3.144919033	0.000943156	0.01991821	GSKIP
55827	-0.629156575	0.040111895	0.043634423	0.978419063	0	-3.141392137	0.000953398	0.020018433	DCAF6
65979	0.633763484	0.040693247	1.810784078	0.40438332	0	3.141709628	0.000952667	0.020018433	PHACTR4
8334	0.62982224	0.040194589	0.386649778	0.824214152	0	3.141479251	0.000953106	0.020018433	HIST1H2AC
10205	0.629081653	0.040161357	0.036885405	0.981726324	0	3.13908322	0.000961446	0.020125574	MPZL2
4645	-0.629973138	0.040265416	1.687874212	0.430014175	0	-3.139467086	0.000960129	0.020125574	MYO5B
25831	-0.629713315	0.040254339	0.349228822	0.839780768	0	-3.138604029	0.000962982	0.020126911	HECTD1
301	0.628532593	0.040172124	0.902914545	0.63669963	0	3.135923094	0.000972127	0.020278963	ANXA1
9355	0.629427118	0.040297492	0.662409103	0.718058274	0	3.135497353	0.000973224	0.020278963	LHX2
56271	-0.628303708	0.040162472	0.176527706	0.915519282	0	-3.135157783	0.000974834	0.020281583	BEX4
51776	0.627975326	0.040144042	0.097269122	0.952529157	0	3.134238431	0.000977906	0.02031459	MAP3K20
11011	-0.627016205	0.04005297	0.367361719	0.832201351	0	-3.133007278	0.000982442	0.020316188	TLK2
26063	-0.631365406	0.040590561	1.919820046	0.382927339	0	-3.133778206	0.000979589	0.020316188	DECR2
3029	-0.781103557	0.062149323	2.896436116	0.234988651	0.058405194	-3.133216576	0.000981784	0.020316188	HAGH
3482	0.628173426	0.040276068	1.498976395	0.472608373	0	3.130084274	0.000992757	0.020431579	IGF2R
377	-0.62639168	0.040037906	1.431482084	0.488829734	0	-3.130475468	0.000991221	0.020431579	ARF3
720	0.630420125	0.040575321	1.361644133	0.506200691	0	3.129673898	0.000994001	0.020431579	C4A
9398	-0.628019815	0.040249388	1.847254899	0.397076052	0	-3.130355826	0.000991879	0.020431579	CD101
132112	-0.626737241	0.040162034	0.216840342	0.897250519	0	-3.127358378	0.001002414	0.020542729	RTP1
54920	-0.628419503	0.04037565	1.873929524	0.391815285	0	-3.127446515	0.001002122	0.020542729	DUS2
27249	-0.627029935	0.040224796	0.166410621	0.920162209	0	-3.126377019	0.001005633	0.020577844	MMADHC
25911	-0.625301558	0.040047295	0.629397218	0.730008859	0	-3.124661083	0.001011413	0.020634328	DPCD
387263	-0.753128851	0.058092311	2.762674536	0.25124235	0.048896234	-3.124711741	0.001011266	0.020634328	C6orf120
4502	0.628477538	0.040472627	1.092604584	0.579087152	0	3.123985878	0.001014266	0.020661699	MT2A
10514	-0.625445347	0.040108286	0.649723843	0.722627126	0	-3.123002378	0.001018143	0.020709821	MYBBP1A
91120	0.62528963	0.040123918	0.290342012	0.864874382	0	3.121616571	0.001023264	0.020783061	ZNF682
257236	-0.624357116	0.040066108	0.305565924	0.858315989	0	-3.119209072	0.001032116	0.020931751	CCDC96
7078	0.625371529	0.040280113	0.410884234	0.814287226	0	3.115966399	0.001046748	0.021197037	TIMP3
80216	0.623565638	0.040074015	1.01088934	0.603237274	0	3.114947599	0.001050845	0.021248521	ALPK1
10111	-0.623899	0.040141144	0.820252583	0.663566442	0	-3.114005792	0.001054137	0.021252212	RAD50
2302	0.627585415	0.040612532	1.890628595	0.388557429	0	3.114173516	0.001053259	0.021252212	FOXJ1
8880	-0.623339446	0.040094678	0.287883726	0.86593809	0	-3.113015218	0.001057941	0.021297496	FUBP1
1031	0.624273797	0.040279016	0.866941708	0.648255186	0	3.110539213	0.001065623	0.021420588	CDKN2C
54942	-0.622163096	0.040045498	0.453693548	0.797042901	0	-3.109047804	0.001071256	0.021502203	FAM206A
5019	-0.62566666	0.040520421	1.243460405	0.537014489	0	-3.108179135	0.001074987	0.021545455	OXCT1
4343	0.621895964	0.040045218	0.760497502	0.683691319	0	3.107723735	0.001076816	0.021550512	MOV10
3815	-0.623852602	0.04031368	0.805760048	0.668392285	0	-3.107103846	0.001079669	0.021551825	KIT
7100	0.622800365	0.040181049	1.22919328	0.540859012	0	3.106978342	0.001080035	0.021551825	TLR5
149420	-0.621720635	0.040127625	0.068765481	0.966201629	0	-3.103655796	0.001091448	0.021747813	PDIK1L
64282	0.6276579	0.040936362	2.019994215	0.364220033	0.001294403	3.102189896	0.001096862	0.021823872	PAPD5
22911	-0.62323474	0.040382018	1.58245797	0.453287369	0	-3.101399007	0.001100227	0.021859012	WDR47
529	-0.964446624	0.096873197	4.284426029	0.117394759	0.15487686	-3.098677508	0.001110469	0.021998551	ATP6V1E1
80145	-0.6209845	0.040150325	0.074144716	0.963606408	0	-3.099104539	0.001109152	0.021998551	THOC7
84306	-0.622666259	0.040411687	1.463071382	0.481169495	0	-3.097432449	0.00111559	0.022068017	PDCD2L
10413	0.621863999	0.040344526	1.035073512	0.595986802	0	3.096015365	0.001120126	0.022125723	YAP1
2051	-0.620695884	0.040236474	0.662981801	0.717852688	0	-3.094346226	0.001126417	0.022185879	EPHB6
943	0.619976109	0.040135472	0.378674932	0.827507204	0	3.094644511	0.001125101	0.022185879	TNFRSF8
54462	-0.618839466	0.040079565	0.22851074	0.892030129	0	-3.091124548	0.001140318	0.022427338	CCSER2
167410	0.622118326	0.040528801	1.328529391	0.514651814	0	3.090232231	0.001143683	0.022461207	LIX1
23090	0.619597369	0.040230856	0.815038639	0.665298598	0	3.089085502	0.001148511	0.0225	ZNF423
28986	-0.737962097	0.057093801	2.681056572	0.261707376	0.044628031	-3.088442902	0.001151657	0.0225	MAGEH1
80007	-0.666612955	0.046612664	2.241088295	0.326102299	0.015765413	-3.087605369	0.001155242	0.0225	C10orf88
80757	-0.618358041	0.040084481	0.375875384	0.828666338	0	-3.088530402	0.001150706	0.0225	TMEM121
8406	0.617606894	0.040012167	0.502865679	0.777685686	0	3.087564937	0.001155534	0.0225	SRPX
9922	-0.61885311	0.040166014	0.109820705	0.946570002	0	-3.087864346	0.001154071	0.0225	IQSEC1
10106	0.621336547	0.040562002	1.984876917	0.370671721	0	3.085085545	0.001164899	0.022617898	CTDSP2
56261	-0.618863037	0.040233002	0.616203745	0.734840454	0	-3.085342081	0.001164167	0.022617898	GPCPD1
10059	-0.732255459	0.056488833	2.644666098	0.266512789	0.042449973	-3.080926359	0.001181506	0.022907801	DNM1L
10814	-0.617442195	0.040179277	0.144232883	0.93042255	0	-3.080315815	0.001184359	0.022930595	CPLX2
1240	0.615711408	0.040007862	1.171287917	0.556747224	0	3.078254547	0.001194016	0.023073446	CMKLR1
79573	-0.699024069	0.051574592	2.472241657	0.290508969	0.030158156	-3.078039779	0.001195113	0.023073446	TTC13
23099	0.615324794	0.039983029	0.832615944	0.659477139	0	3.077276842	0.001198917	0.023074543	ZBTB43
321	-0.617325123	0.040253507	0.757560758	0.68469597	0	-3.076890842	0.001200234	0.023074543	APBA2
80781	0.615697715	0.040035378	0.053056076	0.973820739	0	3.077128078	0.001199576	0.023074543	COL18A1
8508	-0.616538315	0.040179017	0.765085365	0.682124776	0	-3.075816473	0.001204331	0.023120787	NIPSNAP1
7769	-0.615522663	0.040065772	0.283126941	0.868000081	0	-3.075086174	0.001207477	0.023148668	ZNF226
402573	0.616443621	0.040282221	1.170070495	0.557086226	0	3.071401983	0.001221669	0.023387955	C7orf61
55530	-0.817459372	0.070854787	3.261982571	0.195735448	0.082796704	-3.071012455	0.001223937	0.023398601	SVOP
7386	-0.617785004	0.040517488	1.554820345	0.459594743	0	-3.069135803	0.001232058	0.02352095	UQCRFS1
10840	0.614423595	0.040143445	0.26589795	0.875509764	0	3.066624264	0.001242959	0.023690278	ALDH1L1
1211	-0.6141549	0.040120349	0.303148618	0.859354022	0	-3.066165331	0.001244568	0.023690278	CLTA
3251	-0.640851031	0.043711095	2.139720073	0.343056529	0.008859524	-3.065217144	0.00124786	0.023690278	HPRT1
4257	0.615226086	0.0402765	0.800241552	0.670239092	0	3.065553361	0.001247129	0.023690278	MGST1
55646	0.616006524	0.040407618	1.098501328	0.577382302	0	3.064458078	0.001252323	0.023742025	LYAR
6036	0.616245076	0.040456787	1.41038815	0.494012689	0	3.063781334	0.001255469	0.023768698	RNASE2
148304	-0.612441883	0.039980442	0.514435504	0.77319983	0	-3.062958332	0.001258468	0.023792531	C1orf74
64219	-0.612891368	0.040150465	0.769111951	0.68075284	0	-3.058709387	0.001276758	0.024104972	PJA1
1392	-0.722552939	0.055883675	2.641436716	0.266943472	0.041441059	-3.056519648	0.001285976	0.024245517	CRH
54741	0.613193744	0.040355781	1.570151758	0.456085093	0	3.052423844	0.00130368	0.024545455	LEPROT
26052	-0.675323146	0.049062513	2.366933346	0.306215348	0.023368523	-3.048854787	0.00132036	0.024825309	DNM3
114821	-0.611144552	0.04021415	1.454548471	0.483224352	0	-3.047575671	0.001326286	0.024898491	ZBED9
5412	-0.609991101	0.040072094	1.394769262	0.497885757	0	-3.047210676	0.001327895	0.024898491	UBL3
121053	-0.609196852	0.040007758	0.699836785	0.7047456	0	-3.045688921	0.001335284	0.02500274	C12orf45
84954	-0.608924423	0.040005577	0.289634568	0.865180361	0	-3.04440988	0.001341064	0.02504235	MPND
9039	-0.609527787	0.040078776	0.248513594	0.883153021	0	-3.044642365	0.001340405	0.02504235	UBA3
157574	-0.706622694	0.053965289	2.558210532	0.278286181	0.036074543	-3.041797705	0.00135372	0.025244202	FBXO16
54815	0.609474788	0.04016443	1.39860673	0.496931363	0	3.04112968	0.001356573	0.025253061	GATAD2A
7079	0.610247809	0.040273072	0.522746468	0.769993478	0	3.040876977	0.00135789	0.025253061	TIMP4
54502	0.608464412	0.040063106	0.28869992	0.865584775	0	3.03992504	0.00136367	0.025326087	RBM47
29097	0.610301609	0.040326439	0.903704247	0.636448278	0	3.039132089	0.001368571	0.025348238	CNIH4
6840	0.607733314	0.039983812	1.401538738	0.496203393	0	3.039281615	0.001367766	0.025348238	SVIL
54552	0.607101513	0.039962213	0.987404593	0.610362463	0	3.036942364	0.001379399	0.025514208	GNL3L
134510	-0.60906667	0.04027447	1.26465173	0.531354504	0	-3.034938648	0.001388617	0.02565	UBLCP1
10135	0.606623461	0.040031634	0.034987367	0.982658442	0	3.031918653	0.001404931	0.025890836	NAMPT
10440	-0.60763495	0.040167667	0.320632528	0.851874329	0	-3.031827179	0.001405443	0.025890836	TIMM17A
23765	0.609250741	0.04045767	1.373383254	0.503238218	0	3.028974612	0.001420294	0.026094086	IL17RA
51000	-0.606283506	0.04005498	1.179984979	0.554331448	0	-3.029336327	0.001418538	0.026094086	SLC35B3
26511	0.605166071	0.039952811	1.053703055	0.590461097	0	3.027616766	0.001426439	0.026136729	CHIC2
7153	0.605509856	0.0399879	0.080802969	0.960403774	0	3.028007288	0.001424684	0.026136729	TOP2A
116840	-0.606288371	0.040115163	0.770377878	0.680322085	0	-3.027087369	0.001429219	0.026141711	CNTROB
5923	-0.60540021	0.040004861	1.27536887	0.528514819	0	-3.026817152	0.001430536	0.026141711	RASGRF1
6579	-0.605075573	0.039975004	1.296248036	0.523026044	0	-3.026323606	0.001433389	0.026158879	SLCO1A2
7260	-0.605666454	0.040155432	0.733340688	0.693038071	0	-3.022465613	0.001453142	0.026463382	TSSC1
9961	0.607344628	0.040382923	1.119175093	0.57144471	0	3.022291268	0.001453947	0.026463382	MVP
11170	0.605958405	0.040248996	0.503253555	0.777534877	0	3.020405742	0.001463311	0.026598404	FAM107A
5021	0.604769597	0.040182615	0.323933858	0.85046933	0	3.016969033	0.001481015	0.026884462	OXTR
7216	-0.983321862	0.106323398	4.806344996	0.090430607	0.186052899	-3.015652328	0.001488258	0.026980106	TRO
51191	0.602447363	0.03993901	1.108827658	0.574408864	0	3.014535912	0.00149316	0.027033113	HERC5
6102	0.604771456	0.040275011	1.719972031	0.423168	0	3.013515645	0.001498427	0.027043536	RP2
7422	0.602912802	0.040016897	1.223822108	0.542313488	0	3.013927514	0.001495867	0.027043536	VEGFA
80832	0.606235423	0.040478972	1.466569123	0.480328727	0	3.013190396	0.001499671	0.027043536	APOL4
388931	0.602977503	0.040108633	0.192664519	0.908162221	0	3.010801867	0.001513059	0.027249012	MFSD2B
340533	-0.602857523	0.040141436	0.818325072	0.664206266	0	-3.00897259	0.001522789	0.027352168	KIAA2022
64506	-0.603233326	0.040184101	0.360236906	0.835171277	0	-3.009249497	0.001521399	0.027352168	CPEB1
10797	0.752732784	0.062692363	2.956616956	0.228023068	0.06143445	3.006308261	0.001537567	0.027509162	MTHFD2
285	0.601754211	0.040056237	0.212614783	0.899148215	0	3.006658237	0.001535957	0.027509162	ANGPT2
6627	-0.603360521	0.04027629	0.783688265	0.675809443	0	-3.006437379	0.001537128	0.027509162	SNRPA1
26128	-0.602219672	0.040153563	0.255116465	0.880242156	0	-3.005335017	0.001542542	0.027562092	KIF1BP
1839	0.602128837	0.040196338	0.514721667	0.773089207	0	3.003282464	0.001553369	0.027719321	HBEGF
515	-0.602690738	0.040305979	0.761007388	0.683517039	0	-3.001993716	0.001559734	0.02779661	ATP5F1
10645	-0.602463216	0.040312572	1.428309383	0.489605805	0	-3.000615048	0.001566684	0.027884115	CAMKK2
22885	0.601835242	0.040247624	0.8086165	0.667438352	0	2.99990494	0.001569683	0.02790117	ABLIM3
162655	-0.694929538	0.053697388	2.578207411	0.275517617	0.036806552	-2.998915236	0.00157539	0.027966234	ZNF519
3927	0.599732467	0.040055711	1.791559194	0.408289173	0	2.996576264	0.001589143	0.0281738	LASP1
23392	-0.601589955	0.040369436	1.588965383	0.451814902	0	-2.994154689	0.001602824	0.028379534	KIAA0368
5734	0.599355148	0.040107572	1.011165143	0.603154093	0	2.992754238	0.00160992	0.028468305	PTGER4
64921	-0.599206313	0.040114046	1.660477008	0.435945299	0	-2.991769614	0.001615992	0.02853876	CASD1
132014	0.739982839	0.061211896	2.902355114	0.234294231	0.057754202	2.990912678	0.00162104	0.028590968	IL17RE
25	0.597305293	0.03992162	0.427471666	0.807561688	0	2.989456834	0.001629234	0.028687259	ABL1
522	-0.598967874	0.040152514	0.486641515	0.784019993	0	-2.989146193	0.001630697	0.028687259	ATP5J
6505	-0.600034451	0.040311249	1.484632613	0.476010052	0	-2.988567431	0.001635087	0.028727506	SLC1A1
2081	0.596834918	0.039918119	0.793836404	0.672389024	0	2.987233633	0.001642695	0.028824134	ERN1
158787	0.60028077	0.040418927	1.257009164	0.533388844	0	2.985809125	0.001649499	0.028837596	RIBC1
55213	-0.598614999	0.040196426	1.811866789	0.404164464	0	-2.985752996	0.001649791	0.028837596	RCBTB1
5631	-0.709703455	0.056471263	2.696977122	0.259632383	0.044447718	-2.986504467	0.001646646	0.028837596	PRPS1
388569	-0.597651166	0.040106907	0.665032573	0.71711699	0	-2.984270494	0.001659083	0.028928571	ZNF324B
539	-0.618951635	0.043017718	2.123066541	0.345925007	0.007771243	-2.984235064	0.001659229	0.028928571	ATP5O
1537	-0.597083184	0.040073962	0.09402961	0.954073272	0	-2.982659663	0.001669178	0.02902799	CYC1
1947	0.600239954	0.040498399	1.626166283	0.443488618	0	2.982675248	0.001669032	0.02902799	EFNB1
29070	-0.596036573	0.039984234	0.170409438	0.918324267	0	-2.980770372	0.001680372	0.029185515	CCDC113
54765	-0.595924121	0.039989476	1.59044543	0.451480672	0	-2.980012658	0.001685127	0.029193916	TRIM44
90634	-0.634708929	0.045357066	2.22291871	0.329078368	0.014100555	-2.980246109	0.001683298	0.029193916	N4BP2L1
150465	-0.596960806	0.0401593	1.21157556	0.54564441	0	-2.978878214	0.001692516	0.029242462	TTL
170506	-0.596923977	0.040156379	1.478439658	0.477486291	0	-2.978802778	0.001693028	0.029242462	DHX36
50614	-0.596042619	0.04005522	0.260023477	0.878085123	0	-2.978158123	0.001696979	0.029242462	GALNT9
523	-0.897791001	0.090943177	4.071140954	0.130605954	0.138886379	-2.977077824	0.001702904	0.029242462	ATP6V1A
65124	0.595283713	0.039979961	0.92476705	0.629780757	0	2.977164414	0.0017021	0.029242462	SOWAHC
81691	-0.733095544	0.060583395	2.872076358	0.237868286	0.055803406	-2.978405155	0.001695369	0.029242462	LOC81691
9804	-0.681031082	0.05230471	2.512043559	0.284784712	0.032597072	-2.977806908	0.001698881	0.029242462	TOMM20
10063	-0.715378864	0.057786954	2.74872782	0.253000476	0.048215644	-2.975919655	0.00170905	0.029279099	COX17
5213	-0.839658023	0.079618276	3.645471827	0.161583068	0.108143911	-2.975747359	0.001709781	0.029279099	PFKM
89797	0.596199576	0.0401494	0.943549085	0.623894159	0	2.975446397	0.001711464	0.029279099	NAV2
8078	-0.683404499	0.052814894	2.516383915	0.284167349	0.033234546	-2.973716956	0.001721779	0.02941875	USP5
55198	0.594636018	0.040018025	0.875586864	0.6454591	0	2.972510442	0.001729388	0.02951186	APPL2
57216	0.593868016	0.039991762	0.018505214	0.990790067	0	2.969645909	0.001745775	0.029747198	VANGL2
84140	0.593547506	0.039956644	0.372649311	0.830004086	0	2.969347216	0.001747531	0.029747198	FAM161A
84080	0.593194487	0.039923404	0.304507383	0.85877039	0	2.968816281	0.001751408	0.029776119	ENKD1
91647	0.593064202	0.039922081	1.20120095	0.548482187	0	2.968213404	0.00175492	0.029798758	ATPAF2
5126	-0.592872845	0.039979728	1.000628831	0.606339987	0	-2.96511568	0.001772771	0.030064516	PCSK2
80896	0.594178118	0.040184768	1.733264964	0.420364754	0	2.964052694	0.001779794	0.030146221	NPL
375484	-0.591892964	0.039925182	0.120417185	0.941568109	0	-2.962236456	0.001791499	0.030189655	SIMC1
4070	0.592110034	0.039961406	1.615869929	0.445777663	0	2.96197945	0.001793401	0.030189655	TACSTD2
5328	0.593770733	0.040169111	0.916456175	0.632403216	0	2.962597655	0.001789085	0.030189655	PLAU
54778	-0.592337495	0.039980656	0.11306677	0.945034934	0	-2.962403873	0.001790621	0.030189655	RNF111
8567	-0.696354944	0.055226376	2.638926381	0.267278741	0.040745761	-2.96317562	0.001786158	0.030189655	MADD
64651	0.592223272	0.039997275	0.062109687	0.969422405	0	2.961217223	0.00179684	0.030210332	CSRNP1
126393	0.643667644	0.047356123	2.308007355	0.315371592	0.019499042	2.957832721	0.001816885	0.030472393	HSPB6
57210	-0.591249988	0.039954025	1.125192752	0.569727914	0	-2.95795033	0.001816153	0.030472393	SLC45A4
8936	-0.593472635	0.040323534	1.291811167	0.524187631	0	-2.955434936	0.001833053	0.030705882	WASF1
6715	-0.590341135	0.039918081	0.741266993	0.690296891	0	-2.954732844	0.001836711	0.030729498	SRD5A1
93082	0.590159073	0.039957613	0.543790288	0.76193415	0	2.95236004	0.001851562	0.03090232	NEURL3
93664	-0.627135007	0.045114006	2.196945985	0.333379769	0.012558142	-2.95260497	0.001849879	0.03090232	CADPS2
4723	-0.589992669	0.03996004	0.275171962	0.871459418	0	-2.951437963	0.00185639	0.030911192	NDUFV1
5995	0.589631275	0.039921141	0.095265453	0.953483912	0	2.951066782	0.001858512	0.030911192	RGR
974	0.947464125	0.103082475	4.464986885	0.107260648	0.170348984	2.951007784	0.001858878	0.030911192	CD79B
9607	-0.637032398	0.046617515	2.263321911	0.322497158	0.01676107	-2.950441174	0.00186356	0.030951397	CARTPT
5351	0.805819965	0.074633288	3.467372847	0.176632068	0.095132428	2.949658491	0.001868681	0.030998786	PLOD1
4817	-0.589961883	0.040030651	0.293701244	0.863422944	0	-2.948679891	0.001874095	0.030998791	NIT1
51560	-0.866271736	0.086308418	3.91956286	0.140889212	0.126985542	-2.948679474	0.001874095	0.030998791	RAB6B
65996	-0.588844926	0.039887693	0.945731045	0.623213874	0	-2.948366554	0.001875485	0.030998791	CENPBD1P1
55728	0.592093321	0.040383937	1.271475481	0.529544678	0	2.946360166	0.001888873	0.031182367	N4BP2
5428	-0.697250072	0.056033792	2.682302054	0.261544451	0.043460445	-2.945530741	0.001895457	0.031253317	POLG
7035	0.58923507	0.040072464	1.383539289	0.500689243	0	2.943510341	0.001908552	0.031393502	TFPI
8722	-0.591171727	0.040330688	1.391913628	0.498597155	0	-2.943715532	0.001907089	0.031393502	CTSF
10270	-0.589790016	0.040166366	1.714522897	0.424322522	0	-2.942836578	0.001912356	0.031418269	AKAP8
196410	0.588251443	0.039986903	0.011770706	0.994131932	0	2.941738844	0.001920258	0.031472422	METTL7B
22931	-0.587560177	0.039889771	0.41712505	0.811750278	0	-2.941857171	0.001919819	0.031472422	RAB18
149111	-0.58978962	0.040253249	1.798337833	0.406907693	0	-2.939656965	0.001933572	0.031614833	CNIH3
83891	-0.596299982	0.041146734	2.035621658	0.361385209	0.002250991	-2.939660073	0.001933572	0.031614833	SNX25
400073	-0.587492202	0.039973358	1.196476282	0.549779417	0	-2.938439756	0.001941327	0.031703704	C12orf76
9261	0.929772181	0.100215803	4.467029461	0.10715116	0.165867929	2.93703041	0.001951569	0.031832936	MAPKAPK2
5359	0.588877343	0.040224547	0.869018513	0.647582386	0	2.936156918	0.001957641	0.031857143	PLSCR1
55916	0.587070015	0.039978295	0.00790383	0.996055884	0	2.936146812	0.001957715	0.031857143	NXT2
26094	-0.663554178	0.051157324	2.45406778	0.293160837	0.029050173	-2.933745793	0.001973809	0.032042755	DCAF4
64897	-0.701528236	0.057169454	2.734465077	0.254811165	0.046838833	-2.934020434	0.001971615	0.032042755	C12orf43
9737	-0.58623471	0.039948519	0.056223754	0.972279585	0	-2.933061614	0.00197754	0.032065243	GPRASP1
4774	0.588900995	0.040342063	1.486269659	0.475620587	0	2.931995057	0.001985295	0.032152844	NFIA
60493	-0.58751148	0.04021059	1.918507891	0.383178651	0	-2.92985505	0.001999195	0.032339645	FASTKD5
152007	0.586494617	0.040082591	1.619541888	0.444959975	0	2.929450302	0.002002634	0.032356974	GLIPR2
29015	0.584879804	0.039908344	0.915005024	0.632862239	0	2.92775526	0.002014778	0.032514758	SLC43A3
57118	-0.58518436	0.039960639	0.857583763	0.651295462	0	-2.927362436	0.002017192	0.03251533	CAMK1D
5270	0.585258859	0.04004721	1.658496089	0.436377299	0	2.924568949	0.002035116	0.032765607	SERPINE2
10056	-0.741069684	0.064330484	2.995874826	0.22359086	0.064886355	-2.921801027	0.002054357	0.032973005	FARSB
10667	-0.585803808	0.04019605	1.044393149	0.593216072	0	-2.921867377	0.002053918	0.032973005	FARS2
7167	-0.824707223	0.079677061	3.683459501	0.158542949	0.109522504	-2.921683341	0.002055234	0.032973005	TPI1
84253	-0.583191141	0.039880492	0.755127132	0.685529624	0	-2.920321485	0.002064379	0.033080891	GARNL3
10421	-0.586583665	0.040372392	1.709800862	0.425325538	0	-2.919360489	0.002071549	0.033148538	CD2BP2
30845	-0.583190953	0.039915223	0.057238923	0.971786196	0	-2.919049751	0.002073451	0.033148538	EHD3
11311	-0.582611875	0.040067093	0.257802856	0.879060612	0	-2.910619386	0.002128173	0.033322286	VPS45
130507	-0.582707316	0.040041129	1.589737276	0.451640559	0	-2.912039845	0.002119321	0.033322286	UBR3
140685	0.582702193	0.039917928	0.050067219	0.975277133	0	2.916504553	0.002091448	0.033322286	ZBTB46
1588	0.582173852	0.039999419	0.815236783	0.665232689	0	2.910890412	0.002126637	0.033322286	CYP19A1
1601	0.585020377	0.0404193	1.75127196	0.416596988	0	2.909890167	0.002133075	0.033322286	DAB2
4489	0.584475921	0.040303616	1.070837902	0.585423975	0	2.911351314	0.00212415	0.033322286	MT1A
4712	-0.582334656	0.039884527	0.720331898	0.697560557	0	-2.915885154	0.002095398	0.033322286	NDUFB6
48	0.582781758	0.040065011	1.160441653	0.55977474	0	2.911543727	0.002123198	0.033322286	ACO1
5217	-0.613087788	0.044313173	2.159344718	0.339706809	0.010219348	-2.912434991	0.002116468	0.033322286	PFN2
53353	-0.582465809	0.039869422	1.029423167	0.597672948	0	-2.917094311	0.00208779	0.033322286	LRP1B
5442	-0.643484504	0.048702409	2.372758262	0.305324806	0.023685029	-2.915834515	0.002095472	0.033322286	POLRMT
5500	-0.584559551	0.040227678	1.912959575	0.384243125	0	-2.9145149	0.002103446	0.033322286	PPP1CB
5692	-0.582312953	0.039927301	0.156818768	0.924585838	0	-2.91421424	0.002105567	0.033322286	PSMB4
5999	-0.89929398	0.095182166	4.241180743	0.119960786	0.150851897	-2.914901578	0.002101032	0.033322286	RGS4
60682	-0.581419347	0.039900567	1.001208504	0.606164273	0	-2.910716764	0.002127954	0.033322286	SMAP1
6302	0.584612412	0.040252681	0.944176709	0.623698404	0	2.91387306	0.002108128	0.033322286	TSPAN31
80331	-0.582076169	0.03986918	0.609358829	0.737359723	0	-2.915151769	0.002099495	0.033322286	DNAJC5
8773	0.582096264	0.040010772	0.266745311	0.875138906	0	2.91008951	0.00213227	0.033322286	SNAP23
8812	0.771508568	0.070232371	3.242403556	0.197661012	0.08135426	2.911200303	0.00212532	0.033322286	CCNK
9162	-0.583230969	0.040156626	1.37463354	0.50292372	0	-2.910462225	0.002129417	0.033322286	DGKI
7546	0.584238704	0.040323045	1.204794739	0.547497508	0	2.909468511	0.002135782	0.033326484	ZIC2
4192	0.665637771	0.052393816	2.49172705	0.287692371	0.031830734	2.908023705	0.002146902	0.033461802	MDK
2537	0.66771129	0.052757689	2.516747269	0.284115727	0.03351611	2.907005409	0.002154437	0.033507395	IFI6
5695	-0.580416402	0.039865379	0.33548133	0.845573093	0	-2.906977904	0.00215473	0.033507395	PSMB7
4826	-0.582416544	0.04015335	0.788103794	0.67431906	0	-2.90651664	0.002157875	0.033518182	NNAT
10811	-0.584012254	0.040385377	1.412394844	0.493517272	0	-2.906095563	0.002160948	0.033527809	NOXA1
5360	0.582171879	0.040181114	0.97266074	0.614878636	0	2.904291706	0.002174556	0.03370068	PLTP
5104	0.579597406	0.039876071	0.137979104	0.933336432	0	2.902486802	0.002187578	0.0338641	SERPINA5
9382	-0.579920198	0.039947389	1.452238413	0.483782813	0	-2.901509753	0.002194381	0.033930995	COG1
11258	-0.581412706	0.040213518	0.88480856	0.642489837	0	-2.899335562	0.002209306	0.034103837	DCTN3
23623	-0.728152664	0.063079497	2.980858272	0.225275961	0.062849443	-2.899201044	0.002210549	0.034103837	RUSC1
25814	-0.58071693	0.040144167	1.625311028	0.443678306	0	-2.898366252	0.002216109	0.034144144	ATXN10
79600	0.579056578	0.039924791	0.274919243	0.871569542	0	2.89800861	0.002218158	0.034144144	TCTN1
7022	0.579688699	0.040082024	0.372764879	0.829956126	0	2.895476284	0.002237252	0.034399325	TFAP2C
373	-0.578608816	0.039946778	0.69975655	0.704773873	0	-2.894970659	0.002240983	0.034417978	TRIM23
2687	0.581896355	0.040432693	1.818418676	0.402842611	0	2.893871896	0.002250421	0.034446809	GGT5
54529	-0.578483057	0.039951376	0.11842957	0.942504311	0	-2.894174902	0.00224786	0.034446809	ASNSD1
7581	-0.577809949	0.039858526	1.182519054	0.553629534	0	-2.894172409	0.002247933	0.034446809	ZNF33A
4902	0.578211253	0.039940624	0.057135416	0.971836491	0	2.893204413	0.002255688	0.034488814	NRTN
114805	-0.577360007	0.039888276	0.970250792	0.615619996	0	-2.890840062	0.002272295	0.034517738	GALNT13
2139	0.745091339	0.0663739	3.127389199	0.209361135	0.072316815	2.892083626	0.00226337	0.034517738	EYA2
4701	-0.577916407	0.039965971	0.437859645	0.803378095	0	-2.890811937	0.002272368	0.034517738	NDUFA7
55972	-0.577460924	0.039911324	0.063220296	0.96888423	0	-2.890510402	0.002275148	0.034517738	SLC25A40
56521	-0.577367302	0.039889022	0.055918442	0.972428021	0	-2.89084954	0.002272149	0.034517738	DNAJC12
5682	-0.579673118	0.040218764	1.648403983	0.438584847	0	-2.890472243	0.002275514	0.034517738	PSMA1
5709	-0.578315396	0.04003837	0.296589291	0.862177041	0	-2.890191111	0.002277782	0.034517738	PSMD3
5774	-0.579269514	0.040168946	0.620062287	0.733424114	0	-2.890250291	0.002277416	0.034517738	PTPN3
23158	-0.57776903	0.039990593	0.119259252	0.942113403	0	-2.889184918	0.002285683	0.034599114	TBC1D9
3075	0.578673484	0.040186149	1.258837109	0.532901564	0	2.886658356	0.002303387	0.03482854	CFH
2287	-0.577640473	0.040063955	1.440135981	0.486719163	0	-2.88589619	0.002308947	0.034830209	FKBP3
5810	-0.577590026	0.040065613	1.84149926	0.398220411	0	-2.885584461	0.002311142	0.034830209	RAD1
7389	-0.57833644	0.040151711	0.94768999	0.622603752	0	-2.886214002	0.002306094	0.034830209	UROD
9868	-0.730626313	0.064129602	3.004478199	0.222631108	0.06497586	-2.885134325	0.002314215	0.034838106	TOMM70
28957	-0.577853903	0.040158273	1.298433199	0.522454908	0	-2.883570267	0.002325993	0.034976898	MRPS28
126326	0.681089443	0.055842394	2.645118753	0.266452476	0.04193886	2.882186871	0.00233565	0.035045005	GIPC3
57559	-0.813135765	0.079591589	3.666875294	0.159863069	0.10884835	-2.882235591	0.002335504	0.035045005	STAMBPL1
139221	-0.693164042	0.057870691	2.73570853	0.254652791	0.047434522	-2.88142084	0.002341942	0.035100877	MUM1L1
79752	-0.575297411	0.039880468	0.269781011	0.873811584	0	-2.880794598	0.002346404	0.035129244	ZFAND1
10385	0.575135861	0.03998275	0.935642839	0.62636537	0	2.876299576	0.002383715	0.035609836	BTN2A2
5510	-0.764651727	0.070663809	3.311589606	0.190940236	0.084415607	-2.876505128	0.002381813	0.035609836	PPP1R7
51319	-0.57432405	0.039894636	0.011095561	0.99446758	0	-2.875409788	0.002391982	0.035694323	RSRC1
5465	0.57579437	0.040125951	1.493647227	0.473869357	0	2.874449907	0.002399663	0.035742111	PPARA
55355	0.576150157	0.040184707	0.722743755	0.696719856	0	2.874122538	0.002402517	0.035742111	HJURP
65055	-0.799953746	0.077470429	3.567322662	0.168021836	0.102493726	-2.874067047	0.002403029	0.035742111	REEP1
10038	-0.57775414	0.040459377	1.905609197	0.38565789	0	-2.872324294	0.002416709	0.035777056	PARP2
10221	0.57373129	0.039892388	1.604295218	0.448365017	0	2.872523034	0.002415539	0.035777056	TRIB1
403313	-1.039774125	0.131030635	5.81832307	0.054521425	0.257447049	-2.872450692	0.002415831	0.035777056	PLPP6
84868	0.628638612	0.047880439	2.337116093	0.310814799	0.021334358	2.872909791	0.0024121	0.035777056	HAVCR2
9478	-0.58358566	0.041286703	2.039350872	0.360711995	0.002501207	-2.872099671	0.002418465	0.035777056	CABP1
55958	-0.5755768	0.040184162	0.823500527	0.662489703	0	-2.871281819	0.002424684	0.035801296	KLHL9
79004	-0.805196207	0.078645733	3.636134418	0.162339216	0.106795104	-2.871204579	0.002425342	0.035801296	CUEDC2
5567	-0.573002692	0.039871278	0.091683413	0.955193151	0	-2.869634506	0.00243595	0.035919094	PRKACB
23283	-0.573522523	0.039961638	0.467033629	0.791744283	0	-2.868988686	0.002440852	0.035952586	CSTF2T
518	-0.573798048	0.040032012	0.339474366	0.843886575	0	-2.867842913	0.002449265	0.036037675	ATP5G3
55967	-0.742804683	0.067145555	3.169712075	0.2049773	0.07510335	-2.866592756	0.002458629	0.036136559	NDUFA12
124540	0.57393705	0.040095947	1.106694906	0.575021727	0	2.866249707	0.002461629	0.036141783	MSI2
165679	-0.572925631	0.04001786	1.835128096	0.399490998	0	-2.863988844	0.002480211	0.036277005	SPTSSB
5316	0.574491752	0.040222408	1.417035799	0.492373404	0	2.864506169	0.002476333	0.036277005	PKNOX1
6863	-0.57295585	0.040025033	1.201913505	0.54828681	0	-2.863883252	0.002481454	0.036277005	TAC1
8644	0.792300036	0.076527595	3.569040056	0.167877618	0.101277906	2.864050315	0.002479772	0.036277005	AKR1C3
868	0.571075996	0.039863843	0.103232432	0.949693274	0	2.860252189	0.002508084	0.036627137	CBLB
643155	-0.572037896	0.040031908	1.264732866	0.531332948	0	-2.859049373	0.002518034	0.036716418	SMIM15
9873	0.571044751	0.039899077	0.046675119	0.976932655	0	2.858832545	0.00251957	0.036716418	FCHSD2
10903	0.800038298	0.078386865	3.650060399	0.161212775	0.106618505	2.85751902	0.002529446	0.036735169	MTMR11
22981	-0.570203445	0.039843993	0.628302814	0.730408431	0	-2.85659328	0.002535518	0.036735169	NINL
23682	0.571742462	0.040053722	0.410615767	0.814396539	0	2.856794538	0.002534128	0.036735169	RAB38
84888	0.572143314	0.040112034	1.449569153	0.484428915	0	2.85671875	0.002534567	0.036735169	SPPL2A
84962	0.571318916	0.040000396	0.663283899	0.717744266	0	2.856580428	0.002535591	0.036735169	AJUBA
89927	-0.57184689	0.040078748	1.225874733	0.54175719	0	-2.85642413	0.002536981	0.036735169	C16orf45
3422	-0.569642292	0.039826057	1.215730145	0.544512123	0	-2.854424572	0.002553735	0.036899577	IDI1
7812	-0.624217492	0.047815162	2.33503593	0.31113824	0.021317591	-2.854651652	0.002552052	0.036899577	CSDE1
94107	-0.571086685	0.040042658	0.781701248	0.676481199	0	-2.853912065	0.002557539	0.036915523	TMEM203
549	-0.784319676	0.075672953	3.539889317	0.170342416	0.09922101	-2.851167744	0.002581462	0.037206533	AUH
8547	0.56888006	0.039815507	0.689150955	0.708521073	0	2.850982723	0.002583144	0.037206533	FCN3
388341	-0.569079115	0.039884321	0.342349674	0.84267423	0	-2.849518916	0.00259485	0.037335789	LRRC75A
57190	0.569334792	0.039931494	0.312340603	0.8554135	0	2.849114788	0.002598434	0.037348055	SELENON
79187	-0.622205839	0.047710515	2.303482303	0.316085936	0.019485707	-2.848570877	0.002603043	0.037375	FSD1
137682	-0.568274261	0.039816091	0.860552296	0.650329483	0	-2.84792583	0.002608091	0.037408185	NDUFAF6
132332	-0.571092266	0.040242351	1.804827295	0.405589527	0	-2.846850158	0.002615846	0.037480084	TMEM155
199675	0.570956621	0.040240347	1.468526836	0.479858784	0	2.846244826	0.002621113	0.03751623	MCEMP1
10005	-0.570032393	0.040129091	0.608955495	0.737508439	0	-2.845573941	0.002626235	0.037550209	ACOT8
54984	-0.567774676	0.039851332	0.434864558	0.80458209	0	-2.844163764	0.002638086	0.037680251	PINX1
8563	-0.921701155	0.105055901	4.782334595	0.091522787	0.183177918	-2.843674644	0.002643207	0.037713987	THOC5
66004	-0.571396094	0.040387079	1.747521803	0.417378873	0	-2.843256538	0.002646792	0.037725756	LYNX1
79953	-0.570180754	0.040240348	1.942870199	0.378539406	0	-2.84237706	0.002654766	0.0378	SYNDIG1
55117	-0.567506108	0.0399195	0.27309804	0.872363556	0	-2.840390129	0.002671885	0.038004162	SLC6A15
4609	0.567309302	0.039925394	0.747906434	0.688009098	0	2.839195512	0.002681103	0.038095634	MYC
221120	-0.812281346	0.081913432	3.775582102	0.151405888	0.115812271	-2.838107997	0.002689736	0.038097208	ALKBH3
4190	-1.073642496	0.14316326	6.109312328	0.047138926	0.287362875	-2.837552485	0.00269515	0.038097208	MDH1
55893	0.570095201	0.040329402	1.492756732	0.474080393	0	2.838811105	0.002684322	0.038097208	ZNF395
64792	-0.570079248	0.04035899	2.020191648	0.36418408	0.001279533	-2.837690895	0.002694052	0.038097208	IFT22
9142	-0.569124382	0.040208725	1.167026693	0.557934701	0	-2.838226432	0.002688712	0.038097208	TMEM257
29103	0.56699045	0.039967813	0.814797143	0.665378936	0	2.836093538	0.002709415	0.038259298	DNAJC15
79887	0.567657641	0.040148493	0.727114179	0.695199038	0	2.833034512	0.002737435	0.038615067	PLBD1
11118	0.788094969	0.077473214	3.498731118	0.173884228	0.100327408	2.831410052	0.002752579	0.038669065	BTN3A2
160897	0.567260682	0.040136559	1.18225264	0.553703286	0	2.831474236	0.002751847	0.038669065	GPR180
219285	0.582080694	0.042253194	2.072142583	0.354846034	0.004671864	2.831740325	0.002749652	0.038669065	SAMD9L
53831	0.56587782	0.039924948	1.419966397	0.491652458	0	2.83204724	0.002746946	0.038669065	GPR84
10519	0.565422409	0.039899174	0.261904919	0.877259479	0	2.83068189	0.002759821	0.038718526	CIB1
51143	-0.564719386	0.0398261	0.357563634	0.836288343	0	-2.82975479	0.00276743	0.038718526	DYNC1LI1
79000	-0.56596229	0.039993316	1.015395362	0.601879704	0	-2.830047899	0.002765016	0.038718526	AUNIP
8463	0.564704963	0.039812072	0.759727959	0.683954435	0	2.830181031	0.002763772	0.038718526	TEAD2
5150	-0.565144025	0.039897935	1.003656424	0.605422806	0	-2.829332117	0.002770649	0.038721144	PDE7A
55268	0.624509885	0.048731826	2.355000006	0.308047896	0.022890581	2.829000182	0.002773283	0.038721144	ECHDC2
25906	-0.564732085	0.039857838	0.149134323	0.928145136	0	-2.828691566	0.002776136	0.038721429	ANAPC15
64129	0.565163841	0.039946747	0.476392579	0.78804799	0	2.827702122	0.002786085	0.038820591	TINAGL1
3688	0.564275099	0.039847136	1.017728083	0.601178105	0	2.826782069	0.002793913	0.038885046	ITGB1
90288	-0.564459633	0.039881106	1.659245639	0.436213787	0	-2.826501987	0.002796401	0.038885046	EFCAB12
2043	-0.56493254	0.040007182	0.329147313	0.848255275	0	-2.824409152	0.002815788	0.039114837	EPHA4
6729	-0.565887693	0.040156691	1.370561185	0.503948806	0	-2.823912836	0.002820909	0.039146193	SRP54
10184	0.623509346	0.048821232	2.37926902	0.304332474	0.023991919	2.821880398	0.002839052	0.039218971	LHFPL2
25870	-0.714904364	0.06418554	3.045721063	0.218087149	0.066907011	-2.821820267	0.002839564	0.039218971	SUMF2
2736	0.563172248	0.039808477	0.690096726	0.708186103	0	2.822626826	0.002832468	0.039218971	GLI2
347731	-0.763602594	0.073222041	3.422479432	0.180641709	0.09170454	-2.82193158	0.00283854	0.039218971	LRRTM3
4957	-0.563164269	0.039842088	0.102547911	0.950018372	0	-2.821396011	0.002843368	0.039218971	ODF2
83737	-0.565799276	0.040212864	1.562873181	0.457747942	0	-2.821498897	0.00284249	0.039218971	ITCH
55544	0.658417569	0.054503528	2.618959755	0.269960432	0.039289972	2.820259721	0.002853684	0.039281974	RBM38
9688	-0.635339707	0.050737722	2.446210787	0.294314783	0.028390769	-2.820593605	0.002850904	0.039281974	NUP93
158800	-0.56357223	0.039974028	0.227425823	0.89251415	0	-2.818776416	0.002867876	0.039284569	RHOXF1
3418	0.563756226	0.039998673	0.376124184	0.828563259	0	2.818827903	0.002867218	0.039284569	IDH2
4067	0.976852382	0.120067319	5.411410828	0.066823169	0.226687089	2.819139283	0.002864511	0.039284569	LYN
57326	0.563060365	0.039876712	0.101208808	0.950654671	0	2.819650554	0.002859756	0.039284569	PBXIP1
79177	-0.562546502	0.03983047	0.437510311	0.803518431	0	-2.818712043	0.002868242	0.039284569	ZNF576
23420	-0.562657626	0.039870021	0.989870437	0.609610397	0	-2.817870144	0.002876289	0.039355355	NOMO1
4043	-0.563031258	0.039942389	1.165848685	0.558263424	0	-2.817185771	0.002882508	0.039401	LRPAP1
11117	0.563538568	0.040024063	0.479497667	0.78682546	0	2.816845695	0.002886751	0.03941958	EMILIN1
5693	-0.564619866	0.040210789	1.037961331	0.595126872	0	-2.815690103	0.002896188	0.039508475	PSMB5
92370	-0.562663457	0.039942054	0.51458628	0.773141542	0	-2.815357268	0.002899042	0.039508475	PXYLP1
51699	-0.561677265	0.039898372	0.115075679	0.944086166	0	-2.81196078	0.002933938	0.039944223	VPS29
84225	0.563019475	0.040110285	1.508223592	0.470428265	0	2.811224588	0.002942571	0.040021891	ZMYND15
6905	-0.561165232	0.039901937	0.038939411	0.980718605	0	-2.80927184	0.002963055	0.040260437	TBCE
23167	-0.610328149	0.04722928	2.303281195	0.316117722	0.019158921	-2.808392057	0.002972566	0.040349553	EFR3A
1050	0.560863797	0.039932792	1.11918958	0.57144057	0	2.806677855	0.002988222	0.040521825	CEBPA
10616	0.560324515	0.0399379	1.696297741	0.428206865	0	2.80379987	0.003015802	0.040855302	RBCK1
23230	-0.600657827	0.045918035	2.253398949	0.324101197	0.015986297	-2.803079997	0.003022021	0.040868447	VPS13A
6662	0.559257094	0.039809142	0.479053998	0.787000025	0	2.802980598	0.003022752	0.040868447	SOX9
9715	-0.560442056	0.0399888	1.162396527	0.559227863	0	-2.802602681	0.003026044	0.04087253	FAM131B
7172	-0.559182626	0.039822576	0.08909306	0.956431097	0	-2.802134599	0.003029849	0.040883514	TPMT
3776	-0.561212557	0.040168168	1.942126639	0.378680166	0	-2.800182685	0.003050626	0.041123274	KCNK2
6540	-0.713263198	0.06494155	3.075350084	0.214880108	0.068704225	-2.79890715	0.003064599	0.041270936	SLC6A13
6047	-0.558768646	0.03988527	0.040039095	0.980179513	0	-2.79785861	0.003075207	0.041373031	RNF4
10426	-0.558630804	0.039883402	0.714329214	0.69965732	0	-2.797233883	0.003080913	0.041409046	TUBGCP3
246330	-0.560014397	0.040091533	1.715116285	0.424196646	0	-2.796873722	0.003084059	0.041410609	PELI3
27106	0.559286217	0.040006219	0.946925862	0.622841672	0	2.796213738	0.003091594	0.041430392	ARRDC2
83852	0.560096326	0.04011626	1.71983863	0.423196227	0	2.796420668	0.003089034	0.041430392	SETDB2
3017	0.734467194	0.069093363	3.256015644	0.19632029	0.080466207	2.794179072	0.003111054	0.041650343	HIST1H2BD
51155	-0.558208973	0.039920999	0.933631268	0.626995676	0	-2.793805146	0.003114346	0.04165362	JPT1
387521	0.558340233	0.039957632	1.37564779	0.50266874	0	2.793180841	0.003120711	0.041697947	TMEM189
3672	0.559440863	0.04012287	0.753102134	0.686224074	0	2.792918015	0.003124003	0.041701172	ITGA1
311	0.5571833	0.039910221	1.159780679	0.559959769	0	2.78904823	0.003162777	0.042136452	ANXA11
9440	-0.581706635	0.043493705	2.153544925	0.340693354	0.009680479	-2.789271672	0.00316029	0.042136452	MED17
2771	0.646964044	0.053836052	2.565600759	0.27725978	0.036387492	2.788325958	0.003170824	0.042202532	GNAI2
10449	0.557647809	0.040012729	1.292551656	0.52399359	0	2.787795511	0.003176677	0.0422393	ACAA2
5480	0.557343672	0.039995215	0.748012501	0.687972612	0	2.786885057	0.003183627	0.042249515	PPIC
55303	0.557434092	0.040005791	0.996022638	0.607738056	0	2.786968719	0.003183042	0.042249515	GIMAP4
30008	0.556178699	0.03987249	0.105716726	0.948514348	0	2.785336532	0.003198186	0.042401552	EFEMP2
54931	-0.574248751	0.042530107	2.106438776	0.348812975	0.006695018	-2.784529494	0.003205501	0.042416263	TRMT10C
6881	0.556540321	0.039939443	0.170984023	0.918060477	0	2.784810405	0.003202941	0.042416263	TAF10
388284	-0.556113646	0.039901477	0.711558999	0.700627092	0	-2.783998956	0.003210915	0.042446809	C16orf86
1295	0.55596555	0.039911394	0.105145559	0.948785266	0	2.782911732	0.003222694	0.042479267	COL8A1
26137	0.557969561	0.040195984	1.317478075	0.517503476	0	2.783038238	0.003220938	0.042479267	ZBTB20
284273	-0.559307298	0.040391656	1.90276119	0.386207459	0	-2.782945225	0.003222328	0.042479267	ZADH2
55212	-0.736026652	0.070008942	3.290901717	0.192925561	0.082852785	-2.781741588	0.003234911	0.042599229	BBS7
159013	0.55691415	0.040099176	0.990388915	0.609452383	0	2.781125134	0.003241861	0.042649663	CXorf38
56948	-0.555083306	0.039869017	0.039205184	0.98058829	0	-2.77997187	0.003254005	0.042768269	SDR39U1
81033	-0.554537795	0.03980861	0.630315465	0.729673772	0	-2.779346203	0.003260078	0.042806916	KCNH6
64405	-0.556125337	0.040071142	0.773317455	0.67932289	0	-2.778157242	0.003272295	0.042926104	CDH22
283951	-0.553803093	0.039787203	1.596061177	0.45021475	0	-2.776410465	0.003290877	0.043128476	C16orf91
55176	-0.556842522	0.04023889	1.533483147	0.464524223	0	-2.775935656	0.003294974	0.043140805	SEC61A2
348093	0.553559376	0.03977647	0.498585625	0.779351736	0	2.775563004	0.003298998	0.043152153	RBPMS2
6626	0.55665698	0.040236657	1.684254819	0.430793075	0	2.775087701	0.003304338	0.043180688	SNRPA
1653	-0.867730297	0.097821655	4.383046616	0.111746395	0.159429952	-2.774388393	0.003311581	0.043234002	DDX1
148252	-0.556362865	0.040237475	1.364189759	0.505556802	0	-2.773593279	0.003321896	0.043278095	DIRAS1
55651	-0.554511807	0.039967292	1.188206639	0.552057363	0	-2.773693303	0.003320579	0.043278095	NHP2
80273	-0.56059286	0.04085995	2.028519034	0.362670882	0.001798805	-2.773311473	0.003324457	0.043278095	GRPEL1
51734	0.553838347	0.039978817	0.300758641	0.860381554	0	2.769925278	0.003360743	0.043708849	MSRB1
3779	0.678281601	0.059999871	2.814362372	0.244832448	0.053198101	2.76907601	0.003370546	0.043794677	KCNMB1
84100	-0.55364638	0.040037711	0.849664454	0.653879479	0	-2.766927921	0.003393445	0.044008539	ARL6
8682	0.634932931	0.052646627	2.530657258	0.282146559	0.033778688	2.767212928	0.00339147	0.044008539	PEA15
113278	0.55325167	0.040013024	0.49627126	0.78025411	0	2.765808096	0.003404272	0.044107109	SLC52A3
4616	0.552423691	0.039983266	1.895859558	0.387542492	0	2.762696409	0.003438803	0.044512311	GADD45B
55616	0.727548721	0.06949943	3.277743197	0.194199053	0.081794471	2.75976092	0.003471432	0.044892148	ASAP3
127845	-0.550745198	0.039839624	0.015690166	0.992185609	0	-2.759263044	0.003476553	0.044915879	GOLT1A
22866	-0.550641534	0.039847928	0.977370556	0.613432357	0	-2.758456225	0.003485112	0.044983947	CNKSR2
58190	0.551747496	0.04003515	0.730917106	0.693878398	0	2.75752617	0.003496744	0.045091509	CTDSP1
26995	-0.671879982	0.059389287	2.841744709	0.241503249	0.053640447	-2.757005576	0.003502158	0.045118756	TRUB2
51304	-0.55051396	0.0398903	0.981154602	0.612272826	0	-2.756352042	0.003509986	0.045177024	ZDHHC3
79980	-0.550954434	0.039968974	1.60278714	0.448703229	0	-2.755841171	0.0035154	0.045204139	DSN1
64168	-0.550944962	0.040003973	1.44482529	0.485579311	0	-2.754588012	0.003529373	0.045341165	NECAB1
1200	0.549670335	0.03984846	1.797226216	0.407133919	0	2.75357257	0.003540274	0.045395872	TPP1
5468	0.55164316	0.040130473	0.896175676	0.638848566	0	2.753728382	0.003538518	0.045395872	PPARG
126308	0.549140124	0.039837056	0.166177293	0.920269565	0	2.751310219	0.00356566	0.045467351	MOB3A
23593	0.550590198	0.040019266	0.492241605	0.781827772	0	2.752288254	0.003554686	0.045467351	HEBP2
57617	-0.550278415	0.040002594	1.267713868	0.530541586	0	-2.751302851	0.003565806	0.045467351	VPS18
57817	0.550016376	0.039956772	1.251057521	0.534978478	0	2.751569091	0.00356266	0.045467351	HAMP
6006	-0.548983786	0.039811804	0.046904358	0.976820686	0	-2.751399095	0.003564635	0.045467351	RHCE
64863	-0.551568332	0.040153572	1.491263231	0.474434545	0	-2.752562766	0.00355154	0.045467351	METTL4
10964	0.551888879	0.040266244	1.873894333	0.391822179	0	2.750306428	0.003576633	0.045562908	IFI44L
10664	-0.548806186	0.039840041	1.652726578	0.437637959	0	-2.749534101	0.003585924	0.045596279	CTCF
139596	-0.548743767	0.039826101	0.074874434	0.963254892	0	-2.749702467	0.003583217	0.045596279	UPRT
2669	0.722172073	0.069013689	3.25722289	0.196201822	0.080435711	2.748989415	0.003594264	0.045645311	GEM
284656	-0.548421893	0.03980737	0.021963551	0.989078304	0	-2.748736076	0.003596459	0.045645311	EPHA10
5800	-0.549648617	0.040012177	0.46591917	0.792185589	0	-2.74782487	0.003607506	0.045743043	PTPRO
6696	0.547973426	0.039832044	0.03214132	0.984057784	0	2.745637538	0.003631209	0.046000927	SPP1
3397	0.584208507	0.045286874	2.199552919	0.332945502	0.012937028	2.745248763	0.003635014	0.046006481	ID1
55623	-0.548101637	0.039880219	0.240770092	0.886578997	0	-2.744620698	0.003642622	0.04606013	THUMPD1
3797	-0.578517437	0.044443098	2.184720029	0.335423954	0.011642611	-2.744190714	0.003646353	0.046064695	KIF3C
126789	-0.547195398	0.039796144	1.645876298	0.4391395	0	-2.742975569	0.003662228	0.04622253	PUSL1
84978	-0.666151787	0.059049742	2.792303682	0.247547736	0.051337228	-2.741348149	0.003682274	0.046432657	FRMD5
5891	0.54621949	0.039760061	0.289868765	0.865079055	0	2.739325707	0.00370327	0.046654378	MOK
10300	-0.55899976	0.041774486	2.071862542	0.354895723	0.004517771	-2.734992036	0.003756164	0.047190257	KATNB1
83759	0.546525358	0.039922744	0.576851748	0.749442356	0	2.735269517	0.003752359	0.047190257	RBM4B
9913	-0.547477891	0.040064182	1.594278775	0.45061616	0	-2.735195968	0.003753603	0.047190257	SUPT7L
27067	-0.773366574	0.080042277	3.729843875	0.154908302	0.111631214	-2.733541552	0.003773575	0.047365473	STAU2
112885	0.549987614	0.040499668	2.014028129	0.365308139	0.000884926	2.732921615	0.003781549	0.047378552	PHF21B
1349	-0.545353977	0.039816966	0.439287126	0.802804897	0	-2.733030014	0.003780086	0.047378552	COX7B
81892	-0.54485307	0.039757298	0.34895831	0.839894361	0	-2.732567946	0.003786012	0.047391026	SLIRP
84968	-0.546504128	0.040039434	1.92404996	0.38211832	0	-2.731174712	0.003802692	0.047556267	PNMA6A
1738	-0.544486988	0.039765686	0.225701002	0.893284195	0	-2.73044396	0.003810374	0.047608775	DLD
6146	-0.544891108	0.039852623	0.136648341	0.933957663	0	-2.72948847	0.003821567	0.047705023	RPL22
91039	0.544910305	0.039864386	0.186133467	0.911132695	0	2.729181881	0.003825225	0.047707117	DPP9
9655	-0.545610568	0.03997617	0.562655331	0.754780979	0	-2.728865812	0.003828737	0.047707384	SOCS5
5562	-0.769262867	0.079511453	3.709003006	0.156530953	0.110186161	-2.728097737	0.003838979	0.047791439	PRKAA1
51742	0.543435576	0.039735087	0.626460485	0.731081567	0	2.726220524	0.003863926	0.048058235	ARID4B
10383	-0.556402434	0.041681462	2.078667297	0.353690286	0.004950112	-2.7253203	0.003876289	0.048124432	TUBB4B
22829	-0.545799732	0.040108522	1.156006984	0.561017325	0	-2.725304215	0.003876289	0.048124432	NLGN4Y
64763	-0.542906459	0.039730944	0.330637282	0.847623573	0	-2.723708141	0.003899554	0.048325476	ZNF574
8560	-0.545102909	0.040051494	1.025722667	0.598779816	0	-2.723761906	0.003898456	0.048325476	DEGS1
54511	-0.543411797	0.039847056	0.051875279	0.974395851	0	-2.722268386	0.003916526	0.048491848	HMGCLL1
23507	-0.544231784	0.039995833	1.149399849	0.562873748	0	-2.721300653	0.003928524	0.048552441	LRRC8B
3292	0.560030219	0.042351664	2.096714961	0.350513001	0.00608218	2.721298768	0.003928524	0.048552441	HSD17B1
219749	-0.992799737	0.133214864	5.901077726	0.05231151	0.263489121	-2.720102755	0.003944839	0.048710027	ZNF25
2867	0.543778895	0.039987346	1.54013794	0.462981135	0	2.719324641	0.003953545	0.04874752	FFAR2
56143	-0.543428924	0.039938299	1.505067245	0.471171269	0	-2.719242679	0.003955008	0.04874752	PCDHA5
57162	0.542311896	0.039800948	0.75037424	0.687160685	0	2.718331544	0.003965689	0.048835135	PELI1
285382	0.542120003	0.039792173	0.000392764	0.999803637	0	2.717669278	0.003974248	0.048852518	C3orf70
84814	-0.543953817	0.040061748	1.197237967	0.549570078	0	-2.717672267	0.003974248	0.048852518	PLPP7
83873	-0.629387511	0.053655914	2.544125688	0.280252907	0.035384339	-2.717123144	0.003981564	0.048898473	GPR61
339344	-0.61343911	0.0510052	2.453739647	0.293208939	0.029002525	-2.716215578	0.003994659	0.0489713	MYPOP
7515	-0.544047853	0.040112111	1.698509079	0.427733672	0	-2.71643515	0.003991294	0.0489713	XRCC1
6649	0.542436834	0.039950113	0.370640551	0.830838144	0	2.713877025	0.004025459	0.049304659	SOD3
54847	-0.540931168	0.039777213	0.957569664	0.619535775	0	-2.712219463	0.004045943	0.049511191	SIDT1
10313	-0.54316345	0.040154266	1.320265759	0.51678266	0	-2.710595372	0.004066793	0.049548932	RTN3
10856	-0.543478918	0.040204907	1.621017479	0.444631807	0	-2.710461053	0.004068257	0.049548932	RUVBL2
22906	0.540801011	0.03980476	0.239000949	0.887363587	0	2.710628434	0.004066428	0.049548932	TRAK1
3725	0.67616549	0.062252606	2.954794907	0.228230898	0.060953313	2.710030839	0.004074036	0.049548932	JUN
51816	0.541001664	0.03985118	0.510707356	0.774642476	0	2.710054382	0.004073744	0.049548932	ADA2
55365	0.694060419	0.065560667	3.03780074	0.218952521	0.068087415	2.710663434	0.004066135	0.049548932	TMEM176A
91683	-0.543202921	0.040177666	1.303241845	0.521200267	0	-2.71000284	0.004074402	0.049548932	SYT12
9173	0.683348418	0.063599654	2.995109868	0.223676396	0.064400043	2.709660094	0.004078791	0.049558222	IL1RL1
2495	0.541058194	0.039959982	0.533046081	0.766038354	0	2.70664524	0.00411837	0.049994671	FTH1
1778	-0.539601143	0.039755017	0.332387492	0.846882138	0	-2.706305945	0.004123784	0.049994681	DYNC1H1
79770	-0.540704958	0.039920148	0.268557333	0.87434638	0	-2.706227345	0.004125686	0.049994681	TXNDC15
79077	-0.642335199	0.056360269	2.670431977	0.263101343	0.043306001	-2.705672291	0.00413249	0.050032772	DCTPP1
4758	-0.541390555	0.040079331	1.143796913	0.564452832	0	-2.704272442	0.004151291	0.050041446	NEU1
58494	0.624002888	0.05322628	2.563322129	0.277575846	0.035737255	2.704727662	0.004145731	0.050041446	JAM2
7520	-0.541089397	0.040006071	0.912853243	0.633543496	0	-2.705241709	0.004138928	0.050041446	XRCC5
8555	0.539557175	0.039808854	0.97332668	0.614673934	0	2.704254945	0.004151511	0.050041446	CDC14B
90693	-0.539883299	0.03984859	0.212404617	0.899242705	0	-2.704540011	0.004147853	0.050041446	CCDC126
83729	0.54096551	0.040052977	0.986598682	0.610608461	0	2.703038174	0.004167898	0.050194714	INHBE
79644	-0.538742051	0.039757691	1.912362875	0.384357782	0	-2.701906381	0.004181067	0.050308979	SRD5A3
3656	0.53930933	0.03986523	1.456673414	0.482711213	0	2.701100837	0.004191528	0.050346221	IRAK2
8767	0.538321109	0.03971731	0.426169915	0.808087481	0	2.701167375	0.004190943	0.050346221	RIPK2
283431	0.538467238	0.03976146	1.060179588	0.588552119	0	2.70040015	0.0042006	0.050410887	GAS2L3
2742	-0.539360767	0.039904862	0.350631965	0.839191809	0	-2.700016666	0.004206818	0.050441228	GLRA2
10213	-0.539445374	0.039958979	0.432663159	0.805468181	0	-2.698610978	0.004226352	0.050461135	PSMD14
162239	-0.538211839	0.039764403	0.681074892	0.711387888	0	-2.699019447	0.004220718	0.050461135	ZFP1
4088	0.539287348	0.039936847	1.150044042	0.562692477	0	2.698567877	0.004226937	0.050461135	SMAD3
5166	0.540870284	0.040156988	1.923645768	0.382195552	0	2.699060097	0.004219987	0.050461135	PDK4
64231	0.538731441	0.039838623	0.077478469	0.962001533	0	2.699107374	0.004219328	0.050461135	MS4A6A
2615	0.538491976	0.039829677	0.12973305	0.937192547	0	2.698210605	0.004231473	0.050471204	LRRC32
4038	0.538429417	0.039861604	0.872989663	0.646297838	0	2.696816485	0.004250128	0.05064952	LRP4
29105	-0.538514299	0.039923753	0.602631517	0.739844124	0	-2.695141437	0.004273173	0.050844348	CFAP20
55617	-0.674341192	0.062607588	2.977994966	0.225598709	0.062277909	-2.695046121	0.004274343	0.050844348	TASP1
9976	0.538542981	0.039940918	1.325653294	0.515392441	0	2.694705759	0.004277636	0.050844348	CLEC2B
4212	0.53789178	0.039852691	0.118639839	0.942405227	0	2.694424893	0.004281586	0.050847089	MEIS2
439996	0.539346601	0.040086584	1.469055902	0.479731862	0	2.693819059	0.004289048	0.050891493	IFIT1B
11252	0.537281975	0.03979013	0.091340524	0.955356928	0	2.693485186	0.004293511	0.05090026	PACSIN2
187	0.538986246	0.040101064	1.645955297	0.439122154	0	2.691533156	0.004319555	0.051042314	APLNR
2899	-0.614090428	0.052067933	2.499927983	0.286515114	0.03196903	-2.69120735	0.004323506	0.051042314	GRIK3
3140	0.538097581	0.039980055	0.810598476	0.666777256	0	2.691158915	0.004324164	0.051042314	MR1
5291	-0.600990735	0.04984772	2.398714389	0.301387883	0.025598539	-2.691814498	0.004315312	0.051042314	PIK3CB
79135	-0.639305778	0.056410278	2.664139743	0.263930394	0.043128481	-2.691717703	0.004316702	0.051042314	APOO
78987	-0.536461403	0.039764905	0.364333062	0.833462531	0	-2.690224396	0.004338284	0.051144828	CRELD1
84315	-0.53623632	0.039736326	0.32504851	0.849995473	0	-2.690062498	0.004340332	0.051144828	MON1A
6542	0.536294476	0.039765435	0.367293546	0.832229718	0	2.689369366	0.004349257	0.051205857	SLC7A2
10540	-0.65028059	0.058605766	2.775649074	0.249617749	0.049913748	-2.686152217	0.004391323	0.051629407	DCTN2
330	0.535633732	0.039767716	0.017620961	0.991228218	0	2.685978877	0.004392787	0.051629407	BIRC3
5699	0.535261123	0.039718366	0.252462667	0.881410923	0	2.68577738	0.004396664	0.051630584	PSMB10
25797	-0.53683495	0.039978223	0.811617685	0.66643755	0	-2.684905731	0.004408369	0.051631849	QPCT
55872	0.536902927	0.039996609	0.869817784	0.647323641	0	2.684628417	0.004411881	0.051631849	PBK
6529	-0.535932173	0.03984385	0.579426107	0.74847831	0	-2.684906598	0.004408369	0.051631849	SLC6A1
91137	-0.535492942	0.039780053	0.347383782	0.840555841	0	-2.684856445	0.004409247	0.051631849	SLC25A46
79048	-0.534986946	0.039763829	1.388483388	0.499453043	0	-2.682866642	0.004435292	0.05186142	SECISBP2
117143	-0.53634906	0.039976194	0.712829513	0.700182155	0	-2.682543677	0.004439242	0.051863248	TADA1
10870	0.535436686	0.039856699	0.849354823	0.653980718	0	2.681991885	0.004447143	0.051890785	HCST
57497	-0.76684326	0.081761871	3.784535945	0.15072957	0.115912852	-2.681829686	0.004449192	0.051890785	LRFN2
159090	-0.535263025	0.039864172	1.161143257	0.559578404	0	-2.680870711	0.004461555	0.051953152	FAM122B
434	0.534244838	0.03971374	1.063026374	0.587714974	0	2.680834113	0.004462141	0.051953152	ASIP
4781	0.536274397	0.040038004	1.764505399	0.413849582	0	2.680099097	0.004471944	0.052022979	NFIB
4139	-0.535927657	0.040004266	0.6982133	0.705317904	0	-2.679495414	0.004479113	0.052062075	MARK1
2256	0.779275932	0.084652977	3.939396994	0.139498909	0.125199793	2.678367378	0.004493818	0.052188615	FGF11
22822	0.657487559	0.060280728	2.874325506	0.237600936	0.055631444	2.677924299	0.004500841	0.052225806	PHLDA1
9180	0.534052392	0.039822604	1.705302938	0.426283156	0	2.676202901	0.004525057	0.052462256	OSMR
84515	0.534781904	0.039962809	0.511305042	0.774411013	0	2.675153446	0.004539469	0.052584746	MCM8
27124	-0.748983795	0.078497853	3.622030866	0.163488041	0.105846625	-2.673274347	0.004566172	0.05284928	INPP5J
5393	-0.53326445	0.039832309	1.100474172	0.57681304	0	-2.671928876	0.004586144	0.05301268	EXOSC9
81533	-0.533663243	0.039895784	0.353674216	0.837916263	0	-2.67179903	0.004588046	0.05301268	ITFG1
6402	0.68581924	0.065933949	3.050360539	0.21758183	0.069166422	2.67088457	0.004601141	0.053094515	SELL
83714	-0.533044226	0.039833258	1.681543839	0.431377406	0	-2.670793599	0.004602897	0.053094515	NRIP2
55061	-0.532750864	0.039802669	0.335734521	0.845466054	0	-2.670349241	0.004608677	0.053116358	SUSD4
1340	-0.53282405	0.039832086	0.104231593	0.949218944	0	-2.669729712	0.00461848	0.053184499	COX6B1
348	0.567536709	0.045203078	2.217692773	0.329939364	0.013737905	2.669377232	0.004623747	0.053200337	APOE
51163	-0.531894971	0.039729702	0.340626924	0.843400401	0	-2.668506285	0.004637794	0.053276471	DBR1
83746	-0.532400192	0.039806103	0.734148831	0.692758091	0	-2.668476442	0.004638159	0.053276471	L3MBTL2
196527	0.669197851	0.062931497	2.991052326	0.224130644	0.063144521	2.667598758	0.004651986	0.053300922	ANO6
55750	-0.807894539	0.091693901	4.181900375	0.123569666	0.143560608	-2.667991531	0.004646134	0.053300922	AGK
9087	-0.532273565	0.039810121	0.227757995	0.892365928	0	-2.667707135	0.00465023	0.053300922	TMSB4Y
5203	-0.532646049	0.039979113	0.590790645	0.744237315	0	-2.663925855	0.004706416	0.053744361	PFDN4
79605	-0.531346982	0.039775138	0.028510775	0.98584574	0	-2.664234038	0.004701149	0.053744361	PGBD5
79720	0.577116785	0.046926438	2.289425813	0.318315291	0.01832174	2.664126931	0.004702978	0.053744361	VPS37B
864	0.531364557	0.039770683	0.246148501	0.884198008	0	2.664471376	0.004698149	0.053744361	RUNX3
9063	-0.874696735	0.107861238	4.933946732	0.084841254	0.192174623	-2.663328927	0.004712854	0.053772955	PIAS2
83932	-0.530355999	0.039717756	1.131378123	0.567968647	0	-2.661185398	0.004745921	0.054105088	SPRTN
27347	-0.644343731	0.058650298	2.767693185	0.250612692	0.04967647	-2.660617812	0.004754188	0.054134888	STK39
5142	0.540053204	0.041204986	2.062224879	0.356610033	0.003923412	2.660490196	0.004756456	0.054134888	PDE4B
2547	-0.532364977	0.040067077	1.148129367	0.563231422	0	-2.659595859	0.004768893	0.054231281	XRCC6
57664	0.864891564	0.10583122	4.753676133	0.092843679	0.183586305	2.658610772	0.004783452	0.054284647	PLEKHA4
65082	-1.004574129	0.142774866	6.384183419	0.041085841	0.293520842	-2.658619025	0.004783232	0.054284647	VPS33A
7043	0.531239104	0.039930889	0.70524409	0.702842786	0	2.658493139	0.0047855	0.054284647	TGFB3
56145	-0.530148761	0.039800817	0.228822804	0.891890955	0	-2.657368329	0.004802985	0.054392709	PCDHA3
93343	0.530738664	0.039887802	0.46169872	0.793859044	0	2.657422915	0.0048024	0.054392709	MVB12A
80305	0.537137804	0.040876095	2.039813096	0.36062864	0.002497013	2.656752018	0.004812495	0.054455298	TRABD
83992	-0.530644089	0.039932096	0.620437892	0.733286389	0	-2.655475379	0.004834297	0.054656741	CTTNBP2
2629	-0.531440468	0.040088874	1.045919461	0.592763529	0	-2.654255302	0.004852147	0.054798514	GBA
6623	-0.529327848	0.039775421	0.263494971	0.876562312	0	-2.654100435	0.004854854	0.054798514	SNCG
3036	-0.529818566	0.039858557	0.341671764	0.842959907	0	-2.653788991	0.004859024	0.05480033	HAS1
8310	-0.528605004	0.039712953	0.138059452	0.933298936	0	-2.652559756	0.00487746	0.054962902	ACOX3
26048	-0.528427281	0.039713177	0.394430012	0.821014092	0	-2.651660462	0.004891141	0.055071664	ZNF500
7465	0.668590793	0.063665457	2.963137127	0.227280904	0.063019738	2.649771732	0.004918355	0.05533251	WEE1
140825	-0.662234641	0.062488864	2.909051157	0.23351112	0.05968339	-2.649174585	0.004928232	0.055352506	NEURL2
83931	0.701406403	0.070093701	3.289687397	0.193042733	0.082944259	2.649294453	0.004926695	0.055352506	STK40
83853	-0.606944822	0.052513488	2.545415541	0.280072223	0.034464875	-2.648584165	0.004936645	0.055401478	ROPN1L
55437	0.528308423	0.039841186	0.288668607	0.865598327	0	2.646801709	0.004967006	0.055696473	STRADB
1277	0.527468273	0.039726778	1.576648719	0.454605914	0	2.646395021	0.004972712	0.055714754	COL1A1
54187	-0.527073936	0.039685134	0.230834919	0.890994112	0	-2.645803686	0.004982223	0.055775594	NANS
157378	-0.527664205	0.039788129	0.098452709	0.951965624	0	-2.645336205	0.004988514	0.055800327	TMEM65
3127	0.527330516	0.039753021	0.139076703	0.932824358	0	2.64483045	0.004997293	0.055852821	HLA-DRB5
284323	-0.52700281	0.039728064	0.340917691	0.843277794	0	-2.644016914	0.005008852	0.055936275	ZNF780A
29089	-0.528714793	0.040003909	1.794671493	0.407654309	0	-2.643444803	0.005017851	0.055965742	UBE2T
7305	0.527641205	0.039845431	0.572696413	0.751001067	0	2.643318147	0.00501968	0.055965742	TYROBP
9491	0.527788794	0.039887735	1.616815529	0.445566949	0	2.642655052	0.005028971	0.056023635	PSMF1
1737	-0.527627109	0.039887119	1.609803487	0.447131858	0	-2.641865894	0.005042066	0.056105777	DLAT
55288	-0.527366732	0.039852927	0.841669682	0.656498519	0	-2.641694673	0.005044553	0.056105777	RHOT1
1393	-0.52954619	0.040219224	1.787071236	0.409206395	0	-2.640505064	0.005062185	0.056256098	CRHBP
10252	0.546095153	0.04284091	2.104362882	0.349175213	0.006703795	2.638389913	0.005093862	0.056299919	SPRY1
10552	-0.927975504	0.123703469	5.599082007	0.060837981	0.237810602	-2.638429976	0.005093277	0.056299919	ARPC1A
23210	0.585994413	0.049299296	2.399171805	0.301318962	0.025186003	2.63920495	0.005081132	0.056299919	JMJD6
388	0.526212101	0.039759041	0.020646207	0.989729997	0	2.639021196	0.005083986	0.056299919	RHOB
55070	-0.615070326	0.054348462	2.625306914	0.269105049	0.039544912	-2.638342331	0.005094959	0.056299919	DET1
6457	-0.52704333	0.039865783	0.255651207	0.880006836	0	-2.639648931	0.005074621	0.056299919	SH3GL3
84899	-0.526989271	0.039874554	1.358376142	0.507028497	0	-2.63908788	0.005082669	0.056299919	TMTC4
397	0.525588698	0.039735655	0.507053406	0.776059021	0	2.63667033	0.005120126	0.05653231	ARHGDIB
7311	0.574244131	0.047446397	2.329404035	0.312015623	0.02077516	2.636300694	0.005126491	0.056556901	UBA52
10632	-0.527296079	0.040024319	0.896908795	0.638614433	0	-2.635679287	0.005135416	0.056564061	ATP5L
398	-0.525636985	0.03977113	0.262691104	0.876914702	0	-2.635736261	0.005134757	0.056564061	ARHGDIG
10763	0.525661346	0.039877745	0.917168526	0.63217801	0	2.632332497	0.005192626	0.057148148	NES
11040	-0.525400404	0.039882576	0.90457947	0.636169822	0	-2.630866444	0.005215085	0.057268273	PIM2
219539	-0.525101401	0.039832707	0.528064446	0.767948793	0	-2.631014655	0.005213329	0.057268273	YPEL4
4240	0.596695641	0.051442773	2.496217397	0.287047177	0.031315831	2.630817235	0.005216109	0.057268273	MFGE8
55125	-0.5900128	0.050327191	2.451118152	0.293593513	0.028460361	-2.630026283	0.005228034	0.05735313	CEP192
5054	0.52387302	0.039791808	0.626346924	0.731123079	0	2.626208471	0.005292413	0.058012831	SERPINE1
10312	0.729008888	0.077089936	3.584663348	0.166571326	0.102612102	2.625632747	0.005301851	0.058060751	TCIRG1
1149	-0.522879204	0.03968351	0.095495802	0.953374101	0	-2.624800681	0.005313776	0.058060751	CIDEA
389119	-0.525264079	0.040041448	1.653136675	0.437548231	0	-2.624960747	0.005311654	0.058060751	FAM212A
54436	0.539971142	0.042318518	2.087321785	0.352163088	0.005618309	2.62485505	0.005313044	0.058060751	SH3TC1
100	0.522450948	0.039698495	0.120347163	0.941601075	0	2.622155855	0.005356427	0.058358566	ADA
1329	-0.524043599	0.039924115	1.146070499	0.56381153	0	-2.622706967	0.005348526	0.058358566	COX5B
51141	-0.523484909	0.039854506	1.041181748	0.594169365	0	-2.622197829	0.005356354	0.058358566	INSIG2
54510	0.525276082	0.040130977	1.340608978	0.511552792	0	2.622090995	0.00535811	0.058358566	PCDH18
79640	-0.522169655	0.039684482	0.110322362	0.946332605	0	-2.621206701	0.005373327	0.058477707	C22orf46
91703	-0.741010224	0.079995189	3.651597971	0.161088885	0.109179393	-2.619945552	0.005394469	0.058661098	ACY3
3933	-0.52222037	0.03976615	0.481886945	0.785886049	0	-2.618768061	0.00541349	0.058821145	LCN1
6541	-0.523371207	0.039952595	1.285491752	0.525846531	0	-2.618408065	0.00541905	0.05883479	SLC7A1
7322	0.523085601	0.039924715	0.620131719	0.733398653	0	2.617892768	0.005428707	0.058892857	UBE2D2
8970	0.523373269	0.04001081	1.321670888	0.516419714	0	2.616512828	0.005453727	0.059117367	HIST1H2BJ
10288	0.522057754	0.039832111	0.884244225	0.642671152	0	2.615784063	0.005466969	0.059213946	LILRB2
53340	-0.521726459	0.039835162	0.272031583	0.872828849	0	-2.614023989	0.005495574	0.059476643	SPA17
57415	-0.521339539	0.03979128	0.866808299	0.648298429	0	-2.613525283	0.005504865	0.059530063	C3orf14
10980	-0.522246531	0.039966958	1.394836968	0.497868903	0	-2.612311839	0.005526666	0.059718577	COPS6
122704	0.520167351	0.039706739	0.982822448	0.611762451	0	2.61042356	0.005559075	0.059926656	MRPL52
196394	-0.520391372	0.039739764	0.013430244	0.993307374	0	-2.610462418	0.005558636	0.059926656	AMN1
9118	-0.878062409	0.113127486	5.104918436	0.077889882	0.206001232	-2.610605909	0.005556222	0.059926656	INA
1033	-0.520076055	0.039720194	0.758066805	0.684522748	0	-2.609523284	0.00557261	0.060025217	CDKN3
29984	0.520772953	0.039877949	0.654834768	0.720782837	0	2.607846431	0.005602531	0.060282455	RHOD
813	0.619270319	0.05639585	2.714503004	0.257367179	0.045209644	2.607694395	0.005605311	0.060282455	CALU
51186	0.522220907	0.040113048	1.483922638	0.47617906	0	2.607422574	0.005610432	0.060290094	TCEAL9
4939	0.82560615	0.100288129	4.528313461	0.103917628	0.167883824	2.607042764	0.005616797	0.060311076	OAS2
3597	0.521002357	0.039955706	0.98118099	0.612264748	0	2.606455324	0.005626673	0.060322353	IL13RA1
8573	0.616294195	0.055897959	2.692817463	0.260172936	0.043823226	2.606694286	0.005622284	0.060322353	CASK
1292	0.519350997	0.03972736	0.460175304	0.794463963	0	2.605650215	0.0056405	0.060375881	COL6A2
343069	0.557333165	0.045743004	2.225311722	0.328684859	0.014554414	2.60586879	0.005637281	0.060375881	HNRNPCL1
23229	-0.518941417	0.039691557	0.058295371	0.971273011	0	-2.604769317	0.005655644	0.06049061	ARHGEF9
55186	-0.520005886	0.039877227	1.727547241	0.421568238	0	-2.604028811	0.005668081	0.060561719	SLC25A36
6534	-0.520246727	0.039919835	0.916806567	0.632292432	0	-2.603844154	0.005671154	0.060561719	SLC6A7
9648	-0.554980503	0.04545983	2.2458604	0.325325129	0.015506366	-2.602938009	0.005686224	0.060675254	GCC2
163126	-0.518915183	0.039763553	0.663040764	0.717831525	0	-2.60227857	0.005696686	0.060692128	EID2
1647	0.519106598	0.03978981	0.192363294	0.908299011	0	2.602379421	0.005694857	0.060692128	GADD45A
2977	0.517689778	0.039648149	0.688365974	0.708799215	0	2.599908915	0.00573524	0.061055296	GUCY1A2
51668	-0.542190352	0.043498116	2.160788269	0.339461706	0.01011348	-2.599660044	0.005739776	0.061056031	HSPB11
2692	0.518955531	0.039875294	0.41601377	0.812201445	0	2.598831939	0.005752945	0.06110101	GHRHR
6891	0.521004778	0.040190225	1.669804729	0.433916845	0	2.598851647	0.005752579	0.06110101	TAP2
55540	0.518332539	0.039790142	0.725176596	0.695872867	0	2.598488076	0.005758505	0.061112578	IL17RB
84303	-0.762708664	0.086251069	3.966254436	0.137638139	0.128446598	-2.597026828	0.005785793	0.061354538	CHCHD6
23127	-0.517213662	0.039685599	1.591681771	0.451201666	0	-2.596291899	0.005798742	0.061444186	COLGALT2
1801	-0.518208635	0.039852938	1.254703557	0.534004091	0	-2.595819396	0.005808033	0.061494965	DPH1
55425	-0.51722526	0.0397208	1.176757377	0.555226751	0	-2.595199421	0.005818787	0.061513534	GPALPP1
9354	-0.519487877	0.040060685	1.226969173	0.541460811	0	-2.595471301	0.005814617	0.061513534	UBE4A
7582	-0.517530791	0.039777691	1.495160708	0.473510896	0	-2.594874789	0.005824054	0.061521638	ZNF33B
904	0.563423504	0.047239403	2.321967168	0.313177993	0.020288254	2.592285066	0.005867218	0.06192973	CCNT1
441194	-0.527747444	0.041460546	2.054758034	0.357943897	0.00351472	-2.591842634	0.005876143	0.06197608	PMS2CL
11116	-0.516157248	0.039674822	0.077995323	0.961752958	0	-2.591340808	0.005883971	0.061981524	FGFR1OP
23601	0.51686646	0.039791566	0.166662639	0.920046268	0	2.591092017	0.005888361	0.061981524	CLEC5A
5708	-0.683434396	0.069576418	3.290561829	0.19295835	0.082344804	-2.590990375	0.005890263	0.061981524	PSMD2
1795	-0.51674584	0.039821174	0.55612955	0.757247769	0	-2.589524116	0.005917478	0.062078281	DOCK3
192669	0.518693593	0.040113459	1.544017422	0.462083942	0	2.589797614	0.005913381	0.062078281	ago-03
3636	0.726710097	0.078756436	3.651098252	0.16112914	0.107202577	2.589513424	0.005917624	0.062078281	INPPL1
7106	0.518436352	0.040067119	1.164518216	0.558634923	0	2.590009681	0.00590965	0.062078281	TSPAN4
9125	-0.516976564	0.039873277	0.624163599	0.731921655	0	-2.588987127	0.005928159	0.062141104	CNOT9
8424	0.515716519	0.039687565	0.021690863	0.989213168	0	2.588712479	0.005933499	0.062149425	BBOX1
83658	-0.516486233	0.039815188	1.550041666	0.460694183	0	-2.588417713	0.005938693	0.062156202	DYNLRB1
11176	0.518279963	0.040102874	1.627214272	0.443256293	0	2.588073897	0.005944766	0.06217215	BAZ2A
4741	-0.517172559	0.039955538	1.009799877	0.603565966	0	-2.587301165	0.005959105	0.062274465	NEFM
118427	-0.515843458	0.039765223	0.111570732	0.945742103	0	-2.58682004	0.005966859	0.062307869	OLFM3
433	-0.516772247	0.039925765	1.782269329	0.41019006	0	-2.586262249	0.005976663	0.062362595	ASGR2
51081	-0.517444004	0.040053758	1.23507815	0.539269909	0	-2.585483234	0.005991148	0.062466056	MRPS7
151126	-0.771879666	0.089181358	4.13989551	0.126192374	0.138365671	-2.584714378	0.006005267	0.062517898	ZNF385B
5816	-1.034694508	0.16022041	6.998703721	0.030216962	0.342166018	-2.58495641	0.006001829	0.062517898	PVALB
1175	-0.515754338	0.039842532	1.209658223	0.546167752	0	-2.583862654	0.00602224	0.06264688	AP2S1
2152	0.514671689	0.039761885	0.163031372	0.921718252	0	2.581052248	0.006077036	0.06295	F3
27034	-0.51470787	0.03976846	0.10998705	0.946491277	0	-2.58102032	0.00607784	0.06295	ACAD8
3588	0.516774056	0.040055317	1.674345334	0.43293284	0	2.582085469	0.006056844	0.06295	IL10RB
51726	0.515343006	0.03984856	1.850794065	0.396374014	0	2.58160665	0.006066208	0.06295	DNAJB11
55205	0.515227306	0.039850168	1.343237027	0.51088104	0	2.580974964	0.006079011	0.06295	ZNF532
55215	-0.514637472	0.039736565	0.832088837	0.659650969	0	-2.581702788	0.006064306	0.06295	FANCI
10749	0.635779205	0.06073904	2.884520856	0.236392805	0.056573864	2.579718728	0.006100885	0.06298565	KIF1C
1441	0.515659431	0.039949872	1.540172305	0.46297318	0	2.57991423	0.006097447	0.06298565	CSF3R
6238	0.514039054	0.039686011	0.269472073	0.873946571	0	2.580342701	0.006089838	0.06298565	RRBP1
80301	0.514453003	0.039766018	0.780545693	0.676872167	0	2.579821471	0.006099129	0.06298565	PLEKHO2
10133	-0.585581912	0.051578978	2.490357252	0.287889479	0.031154639	-2.578405917	0.006124808	0.063089676	OPTN
51701	-0.516489699	0.040111751	1.395098109	0.4978039	0	-2.578848654	0.006117492	0.063089676	NLK
9667	0.513730456	0.039692565	0.578583412	0.748793746	0	2.578580726	0.006122247	0.063089676	SAFB2
115106	-0.513396742	0.039663681	0.676667867	0.712957168	0	-2.577843804	0.006135635	0.063106095	HAUS1
9463	-0.542867675	0.044343759	2.185451319	0.33530133	0.011666818	-2.577969223	0.006133953	0.063106095	PICK1
10020	-0.513298116	0.039658643	0.672970413	0.71427645	0	-2.577512306	0.006141269	0.063116541	GNE
5610	0.620195237	0.057918443	2.776599198	0.249499193	0.049245923	2.577033048	0.00615034	0.063162284	EIF2AK2
4600	0.971781384	0.142242819	6.133989137	0.04656088	0.285662227	2.576637957	0.006156998	0.063183183	MX2
7507	-0.512898443	0.039654662	0.805038334	0.668633523	0	-2.575634626	0.006176092	0.063301349	XPA
79894	0.51363483	0.03977224	0.140579326	0.932123779	0	2.575517127	0.006177775	0.063301349	ZNF672
152137	0.999228501	0.150741958	6.633295863	0.036274222	0.314863735	2.573639635	0.006215158	0.063470149	CCDC50
23166	0.812872778	0.099765998	4.508619489	0.104945958	0.166344833	2.573542261	0.006217207	0.063470149	STAB1
408263	-0.514929502	0.040028171	1.135736643	0.566732243	0	-2.573741355	0.006212305	0.063470149	FNDC9
4501	0.512424757	0.039652372	0.136877402	0.933850702	0	2.573330218	0.006221669	0.063470149	MT1X
51111	-0.512569889	0.039676207	0.392139637	0.821954845	0	-2.573285766	0.006222108	0.063470149	KMT5B
65993	-0.512918631	0.039728233	1.020655509	0.600298796	0	-2.573349941	0.006221304	0.063470149	MRPS34
54881	-0.739462923	0.082638248	3.864410505	0.144828463	0.119821573	-2.572325083	0.006241569	0.063621178	TEX10
10875	0.513877952	0.039965193	1.273612139	0.528979252	0	2.570508405	0.006276099	0.0637829	FGL2
10950	0.513438624	0.039886125	1.297194944	0.522778474	0	2.57085518	0.006269734	0.0637829	BTG3
130074	-0.512032989	0.039678968	0.668497168	0.715875805	0	-2.570500882	0.006276099	0.0637829	FAM168B
22879	0.512501108	0.039727776	0.379810544	0.827037474	0	2.571269995	0.006262565	0.0637829	MON1B
10627	0.581864961	0.051277085	2.489809364	0.287968355	0.030887381	2.569570525	0.006292633	0.063785767	MYL12A
201266	-0.513839067	0.039969266	0.902282795	0.63690078	0	-2.570182933	0.00628261	0.063785767	SLC39A11
4940	0.515066484	0.040182806	1.893095242	0.388078507	0	2.56946769	0.006295047	0.063785767	OAS3
5372	-0.513591125	0.039938862	1.544572605	0.46195569	0	-2.569920364	0.006286341	0.063785767	PMM1
283237	-0.550408011	0.045898765	2.258897111	0.32321144	0.016267882	-2.569119148	0.006300973	0.063798519	TTC9C
10158	0.512016769	0.039744458	0.5030112	0.777629103	0	2.568300836	0.006316409	0.063907476	PDZK1IP1
22949	-0.513299635	0.03998884	0.939911309	0.625029985	0	-2.566856263	0.006343112	0.064130178	PTGR1
8312	0.511942173	0.039798206	0.529617576	0.767352663	0	2.566192089	0.006355037	0.064203252	AXIN1
135112	-0.512085034	0.039836269	1.482211083	0.476586738	0	-2.565681586	0.006365133	0.064257755	NCOA7
10842	-0.510881701	0.039725429	0.325070628	0.849986073	0	-2.563220979	0.00641232	0.064653166	PPP1R17
115024	-0.510122072	0.039623794	0.613752633	0.735741594	0	-2.562690071	0.00642322	0.064653166	NT5C3B
388695	-0.511063038	0.039770068	1.722897011	0.422549573	0	-2.56269136	0.006423147	0.064653166	LYSMD1
84246	-0.512770272	0.040035746	1.627705824	0.443147365	0	-2.562706531	0.006422708	0.064653166	MED10
57763	-0.510453952	0.039690698	0.008971064	0.995524513	0	-2.562195149	0.006431048	0.064684327	ANKRA2
200081	0.667397943	0.067929812	3.225198962	0.199368685	0.077985114	2.560676155	0.006461116	0.064938971	TXLNA
26353	0.511984074	0.040008621	1.113388285	0.573100524	0	2.559644543	0.006481601	0.065058737	HSPB8
2982	-0.509537091	0.039628249	0.415054205	0.812591218	0	-2.559607427	0.006482552	0.065058737	GUCY1A3
3128	0.52494682	0.042091808	2.08071584	0.353328196	0.00513405	2.558683207	0.006500988	0.065148094	HLA-DRB6
6737	0.511317932	0.039927112	1.024352298	0.599190232	0	2.558922147	0.006496452	0.065148094	TRIM21
57037	-0.699110384	0.074687692	3.488454254	0.17478002	0.096035175	-2.558121882	0.006512473	0.065167643	ANKMY2
5713	-0.511043685	0.039902819	1.60756672	0.447632203	0	-2.558328069	0.006508669	0.065167643	PSMD7
9117	-0.642259598	0.063053488	3.013871155	0.221587978	0.064397229	-2.557737927	0.006520009	0.065195318	SEC22C
10541	0.512455767	0.04018528	1.892709293	0.388153404	0	2.556365141	0.00654737	0.065230321	ANP32B
1316	0.509405398	0.039706954	0.279307921	0.86965912	0	2.55640852	0.006546565	0.065230321	KLF6
55353	-0.509021273	0.039641459	1.468304417	0.479912152	0	-2.556590184	0.006543712	0.065230321	LAPTM4B
716	0.511671217	0.040047295	1.282899108	0.526528639	0	2.556844953	0.006538737	0.065230321	C1S
7991	-0.510683916	0.039891363	1.05083458	0.591308566	0	-2.556894095	0.006537274	0.065230321	TUSC3
2193	-0.53198745	0.0435413	2.145157165	0.342125181	0.009196138	-2.549474611	0.006681103	0.066465793	FARSA
29893	0.509170969	0.039881073	1.018225543	0.601028592	0	2.549647925	0.006678323	0.066465793	PSMC3IP
222236	-0.507430807	0.039655261	0.941226473	0.624619112	0	-2.54815843	0.006706416	0.066669091	NAPEPLD
58499	0.508548239	0.039841279	0.572639531	0.751022426	0	2.547801093	0.006714317	0.066699128	ZNF462
5121	-0.509733271	0.040043092	1.339956841	0.51171962	0	-2.547294615	0.006725144	0.06675817	PCP4
112817	0.508717428	0.039930062	0.791403896	0.673207317	0	2.545813718	0.006755798	0.066916727	HOGA1
51096	-0.64738296	0.064676764	3.086181579	0.213719518	0.069061739	-2.54558219	0.006760699	0.066916727	UTP18
91408	-0.508570783	0.039895489	0.859972923	0.650517902	0	-2.546182396	0.006747019	0.066916727	BTF3L4
9172	-0.509346112	0.040033151	1.236242586	0.538956028	0	-2.545675879	0.006757993	0.066916727	MYOM2
8266	-0.645346656	0.064298811	2.998039113	0.223349034	0.065138484	-2.545022296	0.006774087	0.067000724	UBL4A
10048	-0.507538452	0.039812331	1.449823729	0.484367257	0	-2.543666355	0.006802326	0.067231381	RANBP9
51230	-0.529261835	0.043346789	2.153521607	0.340697326	0.009637945	-2.542096978	0.006834077	0.067496387	PHF20
51573	-0.522328548	0.042245027	2.095923841	0.350651677	0.006028012	-2.541300176	0.006850245	0.067562771	GDE1
9001	0.634072138	0.062255104	2.968889202	0.226628175	0.061555421	2.54127222	0.006850684	0.067562771	HAP1
23369	-0.506106068	0.039680818	0.005279551	0.997363706	0	-2.540687412	0.006862097	0.067626532	PUM2
5216	0.507950431	0.039989592	1.279638624	0.527387708	0	2.540082628	0.006874753	0.067653708	PFN1
79875	0.535118688	0.044377048	2.174745462	0.337100986	0.011239531	2.540217558	0.006871754	0.067653708	THSD4
221336	-0.535860969	0.044531013	2.200771946	0.332742629	0.012600189	-2.539339908	0.006889897	0.067705248	BEND6
53344	-0.506074377	0.039712785	1.347009945	0.509918193	0	-2.539505616	0.006886605	0.067705248	CHIC1
128989	-0.565261476	0.049575825	2.385155284	0.3034381	0.024855647	-2.538717723	0.006903358	0.067772434	TANGO2
51614	-0.505409922	0.039638808	0.640681812	0.725901531	0	-2.538536827	0.00690665	0.067772434	ERGIC3
1716	-0.5064877	0.039846841	1.032042938	0.596890578	0	-2.537300774	0.006931085	0.067963415	DGUOK
285601	-0.505875113	0.039789458	0.874013845	0.64596696	0	-2.536058707	0.006957715	0.068133954	GPR150
3689	0.506030403	0.039814829	1.553854603	0.459816721	0	2.536028823	0.006958446	0.068133954	ITGB2
55240	0.504873522	0.039680549	0.105068297	0.94882192	0	2.534508541	0.006989099	0.068385111	STEAP3
51450	0.508270138	0.040249601	2.01781597	0.364616929	0.001115475	2.533458552	0.007012949	0.068520372	PRRX2
84706	0.506581429	0.039977595	1.044898781	0.593066117	0	2.533616826	0.007008852	0.068520372	GPT2
56852	-0.50470446	0.039735132	0.121664753	0.940980957	0	-2.531919032	0.007043822	0.068772857	RAD18
219854	0.50460858	0.039733432	0.237817306	0.887888903	0	2.531492178	0.007052601	0.068809422	TMEM218
23136	-0.676647654	0.071494061	3.383333724	0.184212212	0.088171967	-2.530623849	0.007070451	0.068920884	EPB41L3
3786	-0.503742972	0.039628598	1.408660843	0.49443953	0	-2.530490123	0.007074109	0.068920884	KCNQ3
7056	0.503351151	0.039600168	0.58204044	0.747500563	0	2.529429326	0.007095764	0.069082621	THBD
57528	-0.505104097	0.039899796	1.193744764	0.550530796	0	-2.52868978	0.007110103	0.069172954	KCTD16
65108	0.503017362	0.039638173	0.104540802	0.949072202	0	2.526539913	0.007157583	0.069585349	MARCKSL1
10869	-0.503346895	0.039739696	0.15863695	0.923745688	0	-2.524963616	0.007188675	0.069837953	USP19
150771	0.502801774	0.039673503	0.131996085	0.936132697	0	2.524332308	0.007200819	0.06990625	ITPRIPL1
25813	-0.583208846	0.053477877	2.570766471	0.276544582	0.03636724	-2.521953211	0.007253859	0.070371185	SAMM50
79609	-0.50355075	0.039885974	0.931182392	0.627763864	0	-2.52135007	0.007268198	0.070460284	VCPKMT
1075	0.564429558	0.050126465	2.436018218	0.295818523	0.027538588	2.52101953	0.007275514	0.070481219	CTSC
53827	0.502435352	0.039731392	0.311125423	0.855933398	0	2.520654356	0.00728283	0.070502125	FXYD5
79959	-0.501819986	0.039642633	1.623399741	0.444102507	0	-2.520383949	0.007289121	0.070513093	CEP76
148022	-0.502010664	0.039682661	1.201089328	0.548512799	0	-2.520069682	0.00729651	0.070534653	TICAM1
10542	-0.501685431	0.039640718	0.470618207	0.790326519	0	-2.519769025	0.007303021	0.070547703	LAMTOR5
131034	-0.503523339	0.039971682	1.175105214	0.555685603	0	-2.51850833	0.007328042	0.0706	CPNE4
291	-0.791654765	0.098820865	4.461104539	0.107469062	0.163379379	-2.518323416	0.007331919	0.0706	SLC25A4
51310	-0.50108906	0.039595599	0.509970952	0.774927753	0	-2.518207199	0.00733426	0.0706	SLC22A17
84988	0.501260215	0.039612009	0.098270491	0.95205236	0	2.518545511	0.007327456	0.0706	PPP1R16A
94235	0.502535058	0.039819384	0.395011876	0.820775267	0	2.518367432	0.007330895	0.0706	GNG8
27166	-0.501687552	0.039702012	1.217119041	0.544134119	0	-2.517833857	0.007344795	0.070638537	PRELID1
79831	-0.515081367	0.041856485	2.093987345	0.350991359	0.005913565	-2.517644828	0.007348599	0.070638537	KDM8
128272	0.501008952	0.03961389	0.094276129	0.953955681	0	2.5172233	0.007358475	0.070671348	ARHGEF19
2643	0.501738717	0.03973366	0.422646813	0.809512223	0	2.517087593	0.007362353	0.070671348	GCH1
6692	0.502535575	0.03987762	0.65153559	0.721972814	0	2.516530487	0.007373619	0.070729825	SPINT1
2635	0.52251678	0.043129556	2.122092433	0.346093532	0.007806645	2.516012246	0.007383861	0.070772409	GBP3
7802	0.50099174	0.039655697	1.049858562	0.5915972	0	2.515809624	0.007388543	0.070772409	DNALI1
84461	-0.500800235	0.039634014	0.017812055	0.991133514	0	-2.515535759	0.007393591	0.070772409	NEURL4
9520	-0.501223876	0.039713519	0.298007175	0.861566024	0	-2.515142307	0.007401492	0.07079846	NPEPPS
50848	0.501048691	0.039755736	0.374113215	0.829396785	0	2.512927924	0.007452996	0.071241259	F11R
100272147	0.500646651	0.039750878	0.196604562	0.906374882	0	2.511064993	0.007495281	0.071421603	CMC4
403	-0.688959524	0.075287472	3.475322413	0.175931387	0.096451636	-2.510916969	0.007497622	0.071421603	ARL3
440	-0.500920756	0.039799434	0.39432607	0.821056762	0	-2.510906718	0.007497988	0.071421603	ASNS
56105	0.499833607	0.039623187	0.85190545	0.653147219	0	2.51102335	0.007495867	0.071421603	PCDHGA11
84553	-0.969316845	0.148944894	6.47810674	0.039200986	0.307362013	-2.511614318	0.007482405	0.071421603	FAXC
8837	0.762696447	0.09229639	4.254281848	0.119177545	0.146729209	2.510495025	0.007507499	0.071462396	CFLAR
3984	-0.499686776	0.039653501	0.007351034	0.99633123	0	-2.509325989	0.007535153	0.071587213	LIMK1
5201	-0.500707443	0.039817386	0.738438731	0.691273752	0	-2.509271623	0.007536323	0.071587213	PFDN1
963	0.501172256	0.039884372	0.745510211	0.688833904	0	2.509491007	0.007530617	0.071587213	CD53
51517	-0.673396041	0.07203423	3.409068011	0.181857111	0.089793554	-2.509002527	0.007543054	0.071601389	NCKIPSD
2793	0.500484747	0.039811401	0.394388061	0.821031313	0	2.508344111	0.007558124	0.071644938	GNGT2
79656	-0.75103092	0.08964105	4.112126915	0.127956687	0.138216625	-2.508443652	0.007555564	0.071644938	BEND5
3767	-0.500158553	0.03977691	1.987325317	0.370218222	0	-2.507795842	0.007570342	0.071661357	KCNJ11
55800	-0.500907234	0.039888943	0.705513483	0.702748122	0	-2.508020242	0.007566245	0.071661357	SCN3B
1192	0.846203024	0.11397649	5.222751025	0.073433466	0.210645252	2.506495524	0.007601288	0.071904498	CLIC1
26301	0.621265591	0.06147501	2.928710392	0.23122704	0.059132808	2.505693779	0.007619797	0.072029737	GBGT1
388403	-0.498962608	0.039699874	0.549357712	0.759816094	0	-2.504225533	0.007653449	0.072169655	YPEL2
4582	0.655795933	0.068570277	3.248775434	0.197032278	0.079572077	2.50438312	0.007649426	0.072169655	MUC1
4697	-0.50190457	0.040168764	1.921407166	0.382623584	0	-2.504245593	0.007652864	0.072169655	NDUFA4
80833	0.526008671	0.044124007	2.163813473	0.338948623	0.010537241	2.504121687	0.007655717	0.072169655	APOL3
51434	-0.498993696	0.039771588	0.272143561	0.872779982	0	-2.502122658	0.007701441	0.0722817	ANAPC7
55147	-0.499140026	0.039809317	0.405585506	0.81644743	0	-2.501670061	0.007712634	0.0722817	RBM23
55269	-0.499737307	0.039895062	0.824575038	0.662133873	0	-2.501970575	0.007705245	0.0722817	PSPC1
56288	0.500814096	0.040072643	1.581420513	0.453522563	0	2.501799786	0.007710001	0.0722817	PARD3
64928	-0.499357947	0.039849543	0.551854818	0.758868016	0	-2.501498765	0.007715195	0.0722817	MRPL14
7466	0.498180785	0.039620742	0.096455328	0.952916818	0	2.50279725	0.007686297	0.0722817	WFS1
84418	0.499062194	0.039748274	0.327009104	0.849162634	0	2.503199914	0.007677153	0.0722817	CYSTM1
93349	0.60847238	0.059112492	2.785946793	0.248335805	0.051129954	2.502656443	0.00768937	0.0722817	SP140L
93622	-0.573768748	0.05258502	2.549484051	0.279503064	0.034932178	-2.502106932	0.00770188	0.0722817	LOC93622
56999	0.747418611	0.089395272	4.171231083	0.124230628	0.139687253	2.499807884	0.007757846	0.072631507	ADAMTS9
1052	0.886833493	0.125967071	5.598646731	0.060851223	0.242048452	2.498696859	0.007783744	0.072806826	CEBPD
130617	-0.588281315	0.055468086	2.680005225	0.261844985	0.042918336	-2.497833385	0.007801302	0.072806826	ZFAND2B
5440	-0.496956002	0.039584204	0.72315275	0.696577393	0	-2.497796076	0.007802034	0.072806826	POLR2K
56339	-0.498161923	0.039775313	0.52758451	0.768133099	0	-2.497834871	0.007801302	0.072806826	METTL3
8723	-0.497696767	0.039703464	1.036634385	0.595521854	0	-2.497759498	0.007803204	0.072806826	SNX4
824	0.499395451	0.040019768	1.569350541	0.456267841	0	2.49636048	0.007837954	0.073081173	CAPN2
1007	-0.497091797	0.039669076	1.760153092	0.414751163	0	-2.495804461	0.007851928	0.073111717	CDH9
157773	-0.498077391	0.039823611	0.808890334	0.667346974	0	-2.495896147	0.007849587	0.073111717	C8orf48
130574	-0.498566375	0.039950911	0.978149616	0.613193453	0	-2.494362923	0.007883605	0.073276683	LYPD6
255374	-0.497995694	0.039862923	1.49669648	0.473147434	0	-2.494255953	0.007885727	0.073276683	MBLAC1
7385	-0.875225277	0.123099836	5.342559319	0.069163663	0.229709716	-2.494543685	0.007879508	0.073276683	UQCRC2
6416	-0.556809646	0.04986287	2.432553314	0.296331459	0.027210555	-2.49355018	0.007902553	0.073383152	MAP2K4
10456	-0.496240086	0.039622275	1.794199171	0.407750592	0	-2.492999216	0.007914112	0.073399051	HAX1
10801	0.496071049	0.03960313	0.06186254	0.969542207	0	2.492752312	0.007920184	0.073399051	sep-09
23057	-0.497967882	0.039914043	1.426914246	0.489947457	0	-2.492518973	0.007925744	0.073399051	NMNAT2
4076	-0.496785845	0.039721412	0.304074044	0.85895648	0	-2.492624571	0.00792355	0.073399051	CAPRIN1
5996	0.520658845	0.04364864	2.148129012	0.341617187	0.00942138	2.492113938	0.007934011	0.073425863	RGS1
1824	0.69367212	0.077512824	3.651896572	0.161064836	0.105546486	2.491537684	0.007949082	0.073515562	DSC2
115703	0.514744708	0.042696101	2.119132217	0.346606167	0.007467904	2.491137979	0.00795969	0.073563895	ARHGAP33
5530	-0.497546044	0.039942294	0.975402214	0.614036377	0	-2.489526628	0.00799861	0.073873649	PPP3CA
55030	-0.605217437	0.05913654	2.822185532	0.243876637	0.052395175	-2.48876262	0.008015583	0.073980419	FBXO34
11068	-0.496483045	0.039839071	1.808801417	0.404784396	0	-2.487423997	0.008046382	0.074145931	CYB561D2
23753	0.878256718	0.124693656	5.68948564	0.05814922	0.242093874	2.487134666	0.008052967	0.074145931	SDF2L1
29954	0.495230615	0.03965612	0.507673405	0.775818481	0	2.486865954	0.008059404	0.074145931	POMT2
580	0.494839739	0.039575531	0.632799558	0.728768046	0	2.487431851	0.008046236	0.074145931	BARD1
60488	-0.496394378	0.039845106	0.98430128	0.611310271	0	-2.48679141	0.008060941	0.074145931	MRPS35
9886	-0.496969723	0.039944684	1.116986426	0.572070403	0	-2.486568553	0.008066062	0.074145931	RHOBTB1
134957	-0.723630531	0.084713458	3.906483562	0.141813597	0.124249086	-2.486226414	0.008074402	0.074172715	STXBP5
9249	0.495421586	0.039725593	0.215470502	0.897865274	0	2.485648584	0.008088814	0.074255205	DHRS3
440073	-0.494431603	0.039579536	0.635071009	0.727940835	0	-2.485254534	0.008098252	0.074291946	IQSEC3
3047	0.4963145	0.039901688	0.853692123	0.652563999	0	2.484627754	0.008113542	0.074382294	HBG1
81562	0.761369713	0.094102351	4.381390232	0.111838981	0.153474182	2.481963328	0.008179384	0.074935657	LMAN2L
56259	-0.49421896	0.039747214	1.306709014	0.520297504	0	-2.478940239	0.00824808	0.075514401	CTNNBL1
9129	0.493222138	0.039597389	1.359073378	0.506851768	0	2.478616206	0.008255176	0.075528782	PRPF3
6092	-0.493000112	0.03962276	0.767262154	0.681382759	0	-2.476707125	0.008303534	0.075869652	ROBO2
79658	0.508558662	0.042155402	2.102711903	0.349463572	0.006435895	2.47693401	0.008298925	0.075869652	ARHGAP10
2178	0.493717358	0.039761998	1.71834017	0.423513417	0	2.475963832	0.008321018	0.075978624	FANCE
5782	0.493003808	0.039745434	0.812743715	0.666062441	0	2.472900549	0.008397761	0.076601333	PTPN12
6304	-0.493108503	0.039771798	0.586038467	0.746007792	0	-2.472605772	0.008406028	0.076601333	SATB1
64172	-0.602238143	0.059317195	2.85153022	0.240324518	0.053842459	-2.472737151	0.008402297	0.076601333	OSGEPL1
6775	-0.998668016	0.163236828	7.237962986	0.026809969	0.353514063	-2.471792828	0.00842461	0.076668442	STAT4
9179	-0.492072475	0.03962823	1.054950468	0.590092937	0	-2.471876296	0.008422635	0.076668442	AP4M1
55911	0.491723832	0.0395879	0.758975829	0.684211695	0	2.471382838	0.008435292	0.076714571	APOBR
284207	0.49392025	0.03996149	1.634871977	0.441562375	0	2.470790903	0.008451167	0.076716467	METRNL
51538	-0.491948834	0.039640364	0.554058494	0.758032327	0	-2.470876945	0.008449411	0.076716467	ZCCHC17
51676	-0.4916098	0.039589791	1.024193491	0.599237811	0	-2.470750689	0.008452337	0.076716467	ASB2
55698	0.492599434	0.039758953	1.51345932	0.469198359	0	2.470452105	0.008459361	0.076729263	RADIL
26993	0.492374906	0.039759415	1.056034789	0.589773099	0	2.469311733	0.008488039	0.076887343	AKAP8L
80775	-0.661046937	0.071663355	3.393854064	0.183245768	0.08874651	-2.469356137	0.008486941	0.076887343	TMEM177
56849	-0.493114866	0.039896466	1.521233586	0.467378063	0	-2.468771429	0.008500549	0.076949669	TCEAL7
1462	0.491601504	0.039686547	0.226460587	0.892944997	0	2.467695378	0.008526739	0.077135672	VCAN
7408	0.774636587	0.098568496	4.533440525	0.103651573	0.165123682	2.46733967	0.008534567	0.077155423	VASP
65078	-0.490590633	0.039562906	0.346289407	0.841015908	0	-2.466466153	0.008557319	0.07730998	RTN4R
23589	0.818730606	0.110352583	5.083306538	0.07873612	0.200504031	2.464618895	0.008604945	0.077603562	CARHSP1
55285	-0.490491362	0.039608864	0.850450223	0.653622631	0	-2.46453601	0.008606848	0.077603562	RBM41
57088	0.49163618	0.039783941	0.891190769	0.640442853	0	2.464846804	0.008599312	0.077603562	PLSCR4
147947	-0.490054883	0.03956784	0.192062909	0.908435441	0	-2.463619026	0.008630551	0.077765985	ZNF542P
58528	0.638880797	0.067274536	3.193714385	0.202532038	0.07596366	2.463170533	0.008641451	0.077768421	RRAGD
5881	-0.807522863	0.10748929	4.950194863	0.084154791	0.191869762	-2.463044334	0.008645402	0.077768421	RAC3
81622	0.490109322	0.039597212	0.058229949	0.971304783	0	2.462978721	0.008647889	0.077768421	UNC93B1
149371	-0.490383236	0.03973902	1.688689706	0.429838874	0	-2.45995431	0.008723681	0.078398422	EXOC8
10534	-0.515861522	0.044017805	2.183054742	0.335703358	0.011477546	-2.45877589	0.008757773	0.078653088	SSSCA1
348980	-0.69245844	0.079473744	3.705505448	0.156804931	0.110053311	-2.456302648	0.008817617	0.079020315	HCN1
401288	-0.48952479	0.039723602	0.300141238	0.860647196	0	-2.456124516	0.008821787	0.079020315	LINC00242
7266	-0.500902493	0.041579447	2.060846063	0.356855967	0.003902401	-2.456483425	0.008812495	0.079020315	DNAJC7
83604	0.489664003	0.039743	0.961973605	0.618173076	0	2.456223341	0.008819738	0.079020315	TMEM47
51160	-0.488846771	0.039629172	0.8542959	0.652367028	0	-2.455643112	0.008834516	0.079082515	VPS28
5090	0.536935661	0.047841827	2.330544619	0.311837734	0.020987312	2.454812764	0.008854854	0.079160889	PBX3
5158	-0.490342432	0.039894831	1.478626433	0.477441702	0	-2.454941577	0.008850977	0.079160889	PDE6B
123036	-0.488441434	0.039640918	0.388623807	0.823401043	0	-2.453243444	0.008893994	0.079355091	TC2N
3577	0.488345032	0.039623701	0.01489596	0.992579687	0	2.453292059	0.008892896	0.079355091	CXCR1
5585	0.595178743	0.058856224	2.809264119	0.245457353	0.051598007	2.453303125	0.00889275	0.079355091	PKN1
11100	0.611561994	0.06216984	2.93667848	0.230307653	0.060290767	2.45273491	0.00890665	0.079416177	HNRNPUL1
25836	0.489819279	0.039900142	1.117991762	0.571782914	0	2.452159163	0.008921794	0.079447557	NIPBL
57834	0.487981473	0.039594039	0.391002611	0.82242227	0	2.452383768	0.008916526	0.079447557	CYP4F11
51067	-0.488102282	0.039630341	0.077171403	0.962149244	0	-2.451867151	0.008931012	0.079477865	YARS2
80263	-0.487596352	0.039581957	0.977019356	0.613540085	0	-2.450822272	0.008959031	0.079675342	TRIM45
10432	0.487705529	0.039631824	0.104033245	0.949313087	0	2.449828311	0.008986466	0.079713173	RBM14
1937	0.487657206	0.0396245	1.656596604	0.436791942	0	2.449811951	0.008986612	0.079713173	EEF1G
2731	0.487825646	0.039647322	0.044060086	0.978210846	0	2.449952686	0.008982735	0.079713173	GLDC
3280	0.487853757	0.03965634	0.114439102	0.944386705	0	2.449815281	0.008986466	0.079713173	HES1
6526	0.830371004	0.11495081	5.286642469	0.071124655	0.214000265	2.449154361	0.009004682	0.07982166	SLC5A3
126014	0.489231209	0.039949908	1.287644354	0.525280866	0	2.447689151	0.009043602	0.079835052	OSCAR
26509	0.488662783	0.039883426	1.356270108	0.507562687	0	2.44688205	0.009064599	0.079835052	MYOF
4674	-0.486818236	0.039560378	0.544502181	0.761662991	0	-2.447578471	0.009046821	0.079835052	NAP1L2
4905	-0.490047555	0.040065628	1.629435277	0.442764329	0	-2.448230191	0.00902919	0.079835052	NSF
55356	-0.486942466	0.039596771	0.270450122	0.873519294	0	-2.447077717	0.009059331	0.079835052	SLC22A15
57125	-0.487011351	0.039612021	0.267510715	0.874804053	0	-2.446952738	0.009062404	0.079835052	PLXDC1
80045	0.487810901	0.039715271	0.224874609	0.893653373	0	2.447781988	0.009041261	0.079835052	GPR157
80127	-0.487819859	0.039745168	0.710446579	0.701016896	0	-2.446906126	0.00906394	0.079835052	BBOF1
80142	-0.488203785	0.039782965	0.668686827	0.715807922	0	-2.447668335	0.009044188	0.079835052	PTGES2
8655	-0.487063406	0.039568685	0.138247972	0.933210968	0	-2.448554025	0.009020338	0.079835052	DYNLL1
342667	-0.718872818	0.086351893	4.04394838	0.132393836	0.131086064	-2.446336146	0.009079304	0.079913071	STAC2
25987	0.486211714	0.039551774	0.313389223	0.854965116	0	2.444794903	0.009118077	0.080202703	TSKU
30813	0.486154341	0.03956506	1.193075582	0.55071503	0	2.444095961	0.009137245	0.080319614	VSX1
5264	-0.487749797	0.03983384	1.284553082	0.526093387	0	-2.443830106	0.009143683	0.08032455	PHYH
57332	0.486353367	0.039623325	0.503948742	0.777264658	0	2.443298157	0.009159412	0.080411047	CBX8
127833	-0.488197004	0.039935591	1.615326287	0.445898851	0	-2.442952677	0.009168264	0.080418217	SYT2
29107	0.486009735	0.039583064	1.650553648	0.438113695	0	2.442813248	0.009171995	0.080418217	NXT1
50628	-0.753410078	0.095192625	4.423931586	0.109485212	0.156424968	-2.441910673	0.009198405	0.080598077	GEMIN4
81873	-0.487343278	0.039842684	1.384423414	0.500467956	0	-2.441522267	0.009207257	0.080623959	ARPC5L
740	-0.486620286	0.039768885	0.441134924	0.802063528	0	-2.440161108	0.009243178	0.080886684	MRPL49
26234	-0.529556636	0.047115884	2.315992879	0.314114899	0.019831384	-2.439656832	0.009257078	0.080904731	FBXL5
9588	0.485518753	0.039600575	1.235045595	0.539278687	0	2.439805823	0.009252981	0.080904731	PRDX6
29081	-0.485545102	0.039617042	0.009823528	0.995100279	0	-2.439431081	0.009264321	0.080916294	METTL5
2029	-0.609875105	0.062603791	2.930094213	0.231067107	0.060686654	-2.437477348	0.009315312	0.081309706	ENSA
5228	0.485318081	0.039671744	0.182858651	0.912625813	0	2.436608892	0.009338137	0.081404974	PGF
7707	0.485060091	0.039627605	0.135136905	0.934663738	0	2.436669534	0.009336162	0.081404974	ZNF148
10938	0.599664222	0.060648814	2.909850377	0.233417826	0.057817842	2.434988874	0.009380642	0.081433016	EHD1
2842	-0.485027146	0.03967284	0.547720446	0.76043836	0	-2.435114589	0.00937757	0.081433016	GPR19
29887	-0.484988658	0.039663309	0.194272322	0.907432441	0	-2.435213886	0.009375082	0.081433016	SNX10
493	0.484453329	0.039566094	0.594421018	0.742887611	0	2.43551247	0.009367547	0.081433016	ATP2B4
57213	-0.590284379	0.05871252	2.817557704	0.2444416	0.051764815	-2.436104585	0.009350647	0.081433016	SPRYD7
65244	-0.48493706	0.039660298	0.246991078	0.883825584	0	-2.435047216	0.009379033	0.081433016	SPATS2
7391	-0.48556169	0.039768045	1.085511287	0.581144617	0	-2.43487848	0.009383057	0.081433016	USF1
498	-0.91525362	0.141473798	6.246472779	0.04401449	0.287353927	-2.43334366	0.009427537	0.081767132	ATP5A1
64840	-0.624625243	0.065952622	3.132595219	0.208816875	0.072425863	-2.432223605	0.009460604	0.082001902	PORCN
54715	-0.484918348	0.039796392	1.080504939	0.582601145	0	-2.430786214	0.009503329	0.082320025	RBFOX1
168544	0.520964525	0.045948305	2.270584796	0.321328152	0.016991149	2.430375629	0.009514083	0.082351266	ZNF467
4976	-0.483314796	0.039552807	0.196648031	0.906355183	0	-2.430196741	0.009518985	0.082351266	OPA1
1043	-0.605017194	0.06201246	2.975619719	0.225866794	0.061847354	-2.4295634	0.009538518	0.082462073	CD52
6274	0.534702098	0.048444548	2.351009716	0.308663109	0.02241035	2.42934634	0.009543858	0.082462073	S100A3
10580	0.485679426	0.03999163	1.629984227	0.442642818	0	2.428651236	0.009562002	0.082566646	SORBS1
51596	-0.536958059	0.048978693	2.40392967	0.300602996	0.025462903	-2.426256811	0.009627259	0.083077652	CUTA
27065	-0.906549936	0.13971394	6.274873705	0.04339388	0.284785525	-2.425335714	0.009652133	0.083239748	NSG1
57153	0.482567331	0.03966668	0.136580761	0.933989222	0	2.422952992	0.009718341	0.083757881	SLC44A2
84219	-0.483264379	0.039815415	1.756265998	0.415558035	0	-2.421916484	0.00974797	0.083960302	WDR24
4775	0.482917597	0.039772876	0.477825208	0.787483702	0	2.421472452	0.009761138	0.084013216	NFATC3
491	-0.484228479	0.039995249	1.407398323	0.494751748	0	-2.4212862	0.009766406	0.084013216	ATP2B2
5283	-0.483275146	0.039855961	0.976310801	0.613757487	0	-2.420738184	0.009781476	0.084089937	PIGH
9110	-0.484265985	0.040034528	1.587041511	0.452249728	0	-2.42028554	0.009793255	0.084138278	MTMR4
56995	-0.482396971	0.039748761	1.654829192	0.437178108	0	-2.419595519	0.009815202	0.084273869	TULP4
121536	-0.661453958	0.074802562	3.535680477	0.170701265	0.098093346	-2.418473775	0.009845417	0.084321429	AEBP2
2675	-0.776315698	0.102985636	4.716746775	0.094573933	0.177720715	-2.419078935	0.009827347	0.084321429	GFRA2
55249	0.481669555	0.039652549	0.50924411	0.775209429	0	2.418876211	0.009833492	0.084321429	YY1AP1
84283	0.481665877	0.039663747	0.24569414	0.884398904	0	2.418516253	0.00984388	0.084321429	TMEM79
55422	-0.480968778	0.039563702	0.049327664	0.975637835	0	-2.418067514	0.009857927	0.084375704	ZNF331
1345	-0.482974258	0.0399457	1.292196796	0.52408657	0	-2.416512056	0.009903504	0.084712766	COX6C
55640	0.480838447	0.039601986	0.479507865	0.786821448	0	2.416243532	0.009911405	0.08472733	FLVCR2
154197	-0.481745895	0.03976827	0.602059187	0.740055871	0	-2.415737137	0.009925891	0.084798125	PNLDC1
387066	0.481861836	0.039803616	1.204897464	0.547469388	0	2.415245421	0.009941254	0.084876327	SNHG5
5931	-0.481653063	0.039807733	1.67403648	0.432999702	0	-2.414074125	0.009976297	0.085122347	RBBP7
145741	0.480878529	0.039712926	0.318948747	0.852591816	0	2.413067335	0.010005121	0.085315034	C2CD4A
90075	-0.576541723	0.05712162	2.725218048	0.255992016	0.046432733	-2.412295364	0.010026776	0.085446384	ZNF30
10555	-0.479971712	0.039598525	1.983450821	0.370936121	0	-2.411993519	0.010034384	0.085457944	AGPAT2
27	0.559950393	0.053919126	2.568992916	0.276789924	0.036853804	2.411449289	0.010050333	0.085540473	ABL2
5706	-0.481716489	0.039946616	1.279500952	0.527424013	0	-2.410191301	0.010086912	0.085745025	PSMC6
80262	-0.503573609	0.043648114	2.161182331	0.339394828	0.010111215	-2.410350624	0.010083108	0.085745025	C16orf70
348378	0.621554317	0.066542037	3.11874014	0.210268484	0.072583432	2.4095228	0.01010586	0.085799379	FAM159A
8454	-0.479808699	0.039650573	1.591601663	0.451219739	0	-2.409591297	0.010103592	0.085799379	CUL1
7099	0.479326967	0.039605538	0.616994972	0.734549799	0	2.408540238	0.01013388	0.085983861	TLR4
1909	0.479094122	0.039595258	1.955356544	0.376183481	0	2.407682696	0.010158461	0.086138958	EDNRA
147372	0.557300242	0.053628007	2.561573598	0.277818627	0.036221073	2.406541753	0.010191675	0.086367018	CCBE1
64122	-0.478489446	0.039540387	0.755842926	0.685284319	0	-2.406311822	0.010198625	0.086372367	FN3K
10486	-0.636893646	0.070089385	3.318357529	0.190295193	0.084021476	-2.40569625	0.010217938	0.086482353	CAP2
63874	0.538635677	0.050152815	2.429573536	0.296773289	0.027332981	2.405179311	0.010231546	0.086543936	ABHD4
7049	0.478559588	0.039614538	0.371920505	0.830306597	0	2.404411109	0.010254883	0.086687693	TGFBR3
148223	0.478272937	0.039582855	0.748104372	0.68794101	0	2.403932381	0.010269808	0.086760198	C19orf25
112609	-0.77970004	0.105276566	4.846157529	0.08864827	0.18524134	-2.403043876	0.010297535	0.086882788	MRAP2
23595	-0.479745878	0.039850745	0.849998007	0.653770437	0	-2.403217242	0.010291536	0.086882788	ORC3
26278	-0.478055259	0.039581895	0.585235468	0.746307374	0	-2.402867423	0.010303387	0.086882788	SACS
57456	-0.478003179	0.039594516	1.544829146	0.461896438	0	-2.402222685	0.01032292	0.086993835	KIAA1143
10085	-0.477913756	0.039598984	1.437532681	0.487353113	0	-2.401637808	0.010340186	0.087085644	EDIL3
6632	-0.477403064	0.039523104	0.347586394	0.840470691	0	-2.401373308	0.01034838	0.087100985	SNRPD1
11075	-0.544321154	0.051390026	2.477768556	0.289707271	0.030531626	-2.401130672	0.010356061	0.087112	STMN2
10777	-0.478770513	0.039767582	0.548749336	0.760047257	0	-2.400837691	0.010364474	0.087129151	ARPP21
146923	-0.701452073	0.085427675	3.990624248	0.135971208	0.127988765	-2.399930748	0.01039403	0.087323909	RUNDC1
64844	-0.478433632	0.039752129	1.998140497	0.368221637	0	-2.39961465	0.010403175	0.087347052	MARCH7
23177	-0.637168979	0.070556281	3.276924639	0.194278551	0.083229844	-2.39875992	0.010428415	0.087395221	CEP68
57136	-0.477154845	0.039574638	1.73579132	0.419834094	0	-2.398561511	0.010434487	0.087395221	APMAP
84319	-0.479344745	0.039934762	1.62829015	0.443017913	0	-2.398680595	0.010431414	0.087395221	CMSS1
9086	-0.477210029	0.039568177	0.084666018	0.958550521	0	-2.399034773	0.010420953	0.087395221	EIF1AY
8175	0.599739924	0.06260939	2.95458407	0.228254959	0.061719466	2.396863061	0.010485405	0.087767912	SF3A2
4337	-0.478508242	0.039864	1.081301853	0.58236905	0	-2.396618932	0.010493964	0.087785802	MOCS1
645974	-0.725258544	0.091596035	4.272885858	0.118074095	0.146188442	-2.39637355	0.010502963	0.087807339	PABPC1L2B
23039	-0.47640706	0.0395472	0.327427117	0.848985172	0	-2.395633163	0.010526666	0.087951711	XPO7
131965	-0.478768209	0.039959598	1.331973322	0.513766364	0	-2.395050924	0.010545029	0.088001221	METTL6
6507	0.47636411	0.039560155	0.439480015	0.802727474	0	2.395024941	0.010545468	0.088001221	SLC1A3
8898	-0.476921709	0.039699591	1.573274682	0.455373489	0	-2.393613782	0.010586144	0.08828676	MTMR2
65985	-0.487384959	0.041538338	2.061773961	0.356690443	0.003926709	-2.39137433	0.010653596	0.088795122	AACS
79934	0.499023382	0.043560459	2.142980153	0.342497789	0.009145212	2.390972996	0.010665228	0.088837904	COQ8B
79673	-0.509613675	0.045446668	2.240378746	0.326218012	0.015081873	-2.390507173	0.010679128	0.088899513	ZNF329
57687	-0.475103342	0.03953144	0.228657354	0.89196474	0	-2.389553562	0.010710659	0.08910773	VAT1L
8934	0.475936485	0.039700302	1.119313504	0.571405164	0	2.388647658	0.010738093	0.08928163	RAB29
25941	-0.475496365	0.039696352	1.592855878	0.450936865	0	-2.386557497	0.010803936	0.089774468	TPGS2
10955	-0.475279798	0.039698052	0.513753889	0.773463387	0	-2.38541946	0.010840808	0.089916869	SERINC3
2644	-0.476488737	0.039898206	1.581762361	0.453445052	0	-2.385480958	0.010839052	0.089916869	GCHFR
9615	-0.553182114	0.053772074	2.576200647	0.275794206	0.037114339	-2.38555666	0.010836491	0.089916869	GDA
10302	-0.47480387	0.039635121	0.529686209	0.76732633	0	-2.384921857	0.010855512	0.089984233	SNAPC5
9308	-0.474133864	0.039558321	0.277833924	0.870300294	0	-2.383867166	0.010887336	0.090193333	CD83
256309	-0.688549653	0.083445905	3.923192333	0.140633767	0.12294095	-2.38359655	0.010896627	0.090215627	CCDC110
132789	-0.473827111	0.039538313	1.214891248	0.544740566	0	-2.382927541	0.010919087	0.090346852	GNPDA2
144453	0.511072847	0.046009916	2.249504478	0.324732914	0.015998081	2.382632636	0.010928451	0.090369631	BEST3
27089	-0.473740493	0.039575537	0.014639191	0.992707127	0	-2.381371209	0.0109692	0.090596979	UQCRQ
79858	-0.693497856	0.084796459	3.957706862	0.138227634	0.126004506	-2.381531131	0.01096503	0.090596979	NEK11
4882	-0.47404763	0.039639476	0.515809996	0.772668634	0	-2.380992502	0.010979881	0.090630435	NPR2
51110	-0.526812363	0.049016181	2.400227595	0.301159939	0.025120257	-2.379502805	0.011025898	0.09089994	LACTB2
51267	0.473092957	0.0395313	0.275564812	0.871288258	0	2.379446438	0.011028093	0.09089994	CLEC1A
54982	-0.473032793	0.039526307	1.070284229	0.585586064	0	-2.379294099	0.011032482	0.09089994	CLN6
284058	0.473210338	0.039662374	0.480435033	0.786456775	0	2.376100867	0.011131465	0.091649609	KANSL1
52	-0.472610438	0.039567932	0.070498422	0.965364807	0	-2.375919005	0.011136879	0.091649609	ACP1
3420	-0.845599023	0.126716278	5.750727673	0.056395617	0.247338153	-2.375462985	0.011153779	0.091678292	IDH3B
5872	0.720017457	0.091871037	4.267947501	0.118366001	0.146469672	2.375492787	0.011152681	0.091678292	RAB13
284119	0.471951151	0.039531371	0.064652552	0.968190633	0	2.373701526	0.011210623	0.091945411	CAVIN1
416	-0.472556043	0.03963191	1.245355841	0.536505792	0	-2.373727273	0.011209818	0.091945411	ARSF
5028	0.472499367	0.039610763	0.181602895	0.913199011	0	2.374076057	0.011199137	0.091945411	P2RY1
78989	0.472073044	0.039554174	0.676515371	0.713011531	0	2.373630095	0.011213183	0.091945411	COLEC11
11022	-0.834681031	0.123913098	5.651923956	0.059251631	0.239672981	-2.371165872	0.011294242	0.092521245	TDRKH
1816	-0.518261187	0.047787772	2.342182681	0.31002841	0.021503219	-2.370774764	0.011306533	0.092521245	DRD5
23456	-0.491961846	0.043065583	2.139065724	0.343168787	0.008703771	-2.370643551	0.011310484	0.092521245	ABCB10
4778	0.472420778	0.039702804	1.878572595	0.390906727	0	2.370928193	0.011301266	0.092521245	NFE2
3683	0.471896763	0.039635929	0.975243512	0.614085103	0	2.370295422	0.011322043	0.092560407	ITGAL
1353	-0.471973024	0.039663174	1.238408971	0.538372551	0	-2.369864126	0.011336089	0.092610514	COX11
27180	0.814204036	0.118052059	5.199186306	0.074303802	0.216904424	2.369716908	0.011341722	0.092610514	SIGLEC9
5704	-0.473278862	0.039906909	1.395928956	0.497597144	0	-2.369152761	0.011360304	0.092706866	PSMC4
2919	0.471145214	0.039560825	0.794244544	0.672251823	0	2.368765741	0.01137201	0.092731067	CXCL1
9135	-0.471060542	0.039551859	0.487270279	0.78377355	0	-2.368608474	0.011376838	0.092731067	RABEP1
375612	-0.50273716	0.045083643	2.227603852	0.328308381	0.014421459	-2.367726245	0.011405662	0.092910608	LHFPL3
56990	-0.548445894	0.053690291	2.56683141	0.277089227	0.036515583	-2.366932702	0.011430024	0.093053603	CDC42SE2
7139	-0.729374059	0.095003439	4.432808485	0.109000344	0.156385097	-2.366359095	0.011447948	0.093144048	TNNT2
7993	-0.470232475	0.039500889	0.492308374	0.781801672	0	-2.365969724	0.011460458	0.093190363	UBXN8
51280	0.470718256	0.039601635	0.969797439	0.615759558	0	2.365399407	0.011478967	0.093285375	GOLM1
23092	-0.470781022	0.039632256	0.567601679	0.752916581	0	-2.36480073	0.011499378	0.093388955	ARHGAP26
65094	-0.471524351	0.039763141	0.629555617	0.729951045	0	-2.364633217	0.011505377	0.093388955	JMJD4
10238	0.470520235	0.039688413	2.000637779	0.367762147	3.99E-05	2.36181805	0.011596386	0.093451708	DCAF7
10556	-0.470101606	0.03955878	1.265103571	0.531234474	0	-2.363579904	0.011541444	0.093451708	RPP30
11329	0.497495217	0.044333052	2.195537079	0.333614702	0.012239783	2.362789838	0.011566245	0.093451708	STK38
23209	0.469928944	0.039577785	0.141475863	0.931706031	0	2.362144444	0.011585778	0.093451708	MLC1
23341	-0.47034764	0.039634516	0.506119713	0.776421406	0	-2.362556426	0.011572317	0.093451708	DNAJC16
273	-0.745909907	0.099693877	4.593036493	0.100608529	0.168689883	-2.362392922	0.011577731	0.093451708	AMPH
2799	0.506985693	0.046095842	2.280358193	0.319761748	0.01759802	2.361374286	0.011608823	0.093451708	GNS
285268	0.472458549	0.039993135	1.589371486	0.45172317	0	2.36249548	0.011574585	0.093451708	ZNF621
3361	-0.470374783	0.039675826	0.275929902	0.871129223	0	-2.361462425	0.011606628	0.093451708	HTR5A
440097	0.686463719	0.084344317	3.91719376	0.141056201	0.124052326	2.36368542	0.011538006	0.093451708	DBX2
53833	0.471911158	0.039846772	0.944522958	0.623590436	0	2.364088202	0.01152374	0.093451708	IL20RB
55711	-0.778599056	0.10856338	4.969205707	0.083358654	0.194264439	-2.363046104	0.01155849	0.093451708	FAR2
83694	-0.472466134	0.039945323	1.430017174	0.489187911	0	-2.363946898	0.011528422	0.093451708	RPS6KL1
9413	0.469809751	0.039582518	0.228425255	0.892068258	0	2.361404125	0.011608238	0.093451708	FAM189A2
83443	-0.469180942	0.039520958	1.251729437	0.534798778	0	-2.360079492	0.01165045	0.093731607	SF3B5
6730	-0.713977222	0.091548262	4.279540071	0.117681903	0.146317204	-2.359713656	0.011662009	0.093769412	SRP68
388323	-0.471021517	0.039864316	1.314170826	0.51835994	0	-2.359112172	0.011683517	0.093776864	GLTPD2
56124	-0.470470992	0.039765469	1.468251728	0.479924795	0	-2.3592817	0.011676275	0.093776864	PCDHB12
79583	-0.469007704	0.03952372	0.901171801	0.637254674	0	-2.359125638	0.011682932	0.093776864	TMEM231
7626	-0.469296127	0.039580624	0.034824391	0.982738521	0	-2.358878921	0.011691565	0.093786385	ZNF75D
90589	0.470247233	0.039758329	0.584992765	0.746397945	0	2.358371333	0.011708464	0.093866862	ZNF625
56062	-0.469144308	0.039629388	1.748510166	0.417172663	0	-2.356664546	0.011766772	0.094279015	KLHL4
3433	0.816873928	0.120296684	5.363549926	0.068441565	0.225380509	2.355202248	0.011816885	0.094514921	IFIT2
90025	-0.468379055	0.039549394	0.000905735	0.999547235	0	-2.355198688	0.011816958	0.094514921	UBE3D
921	-0.468099605	0.03950094	0.196715879	0.906324436	0	-2.355236694	0.011815495	0.094514921	CD5
84645	-0.468113723	0.039516488	0.908785818	0.634833252	0	-2.354844325	0.011829614	0.094560819	C22orf23
51225	0.726297082	0.095153859	4.348871581	0.113672271	0.154115263	2.354513019	0.011839637	0.094585622	ABI3
226	-0.468298644	0.039567478	0.088786128	0.956577887	0	-2.354256149	0.011848636	0.09460222	ALDOA
286336	-0.467969475	0.039539531	1.106767217	0.575000937	0	-2.353432617	0.011875485	0.094761238	FAM78A
51177	0.467847141	0.039547213	0.551046865	0.759174643	0	2.352588888	0.011905919	0.094930612	PLEKHO1
55253	-0.642879794	0.074682187	3.541029964	0.170245293	0.098069994	-2.352454665	0.011910601	0.094930612	TYW1
256236	0.46753126	0.039516679	0.048889599	0.975851555	0	2.351908557	0.011929841	0.095005242	NAPSB
9201	-0.713014645	0.091919233	4.247461317	0.119584666	0.14592802	-2.351772216	0.011933865	0.095005242	DCLK1
10154	-0.467836337	0.039609574	0.145926266	0.929635102	0	-2.350681914	0.011971176	0.095246799	PLXNC1
221416	-0.480234197	0.041759109	2.070725643	0.355097521	0.004528344	-2.350051989	0.011994513	0.095376963	C6orf223
51317	0.794325969	0.114405874	5.282320323	0.071278527	0.212855405	2.348413674	0.012047772	0.095744767	PHF21A
148808	-0.46746535	0.039648461	0.288603163	0.865626652	0	-2.347665717	0.012073158	0.095835075	MFSD4A
51528	-0.46735992	0.039623826	1.209622232	0.546177581	0	-2.347865749	0.012067159	0.095835075	JKAMP
9071	0.467129496	0.039601053	1.367457156	0.504731549	0	2.347382847	0.012082961	0.095857226	CLDN10
7918	-0.466741208	0.039544998	0.979425109	0.612802516	0	-2.347093383	0.012092106	0.09587413	GPANK1
28512	-0.674866416	0.082705385	3.85678357	0.145381816	0.119689176	-2.346664066	0.012107689	0.095942029	NKIRAS1
57614	-0.466626353	0.039551857	0.088830072	0.956556869	0	-2.346312315	0.012120345	0.095986674	KIAA1468
4051	0.657766534	0.07861015	3.641172544	0.161930788	0.106918009	2.346024058	0.012130075	0.096008107	CYP4F3
92291	0.467462969	0.03975648	0.657440511	0.719844361	0	2.344462283	0.012183042	0.096371528	CAPN13
51552	-0.46647786	0.039604158	0.663998438	0.717487883	0	-2.344016373	0.012201624	0.096462695	RAB14
221927	0.465640655	0.039493228	0.32686766	0.84922269	0	2.34309327	0.012233594	0.096621028	BRAT1
51072	-0.543723383	0.053851581	2.619899334	0.269833638	0.03903422	-2.343035034	0.012235789	0.096621028	MEMO1
2534	0.706690021	0.091013333	4.260675634	0.118797155	0.144922593	2.342483007	0.012252615	0.096642239	FYN
463	0.645327643	0.075890081	3.544277427	0.169969085	0.09965553	2.34254402	0.012250933	0.096642239	ZFHX3
5261	-0.465966913	0.039611491	0.119259141	0.942113456	0	-2.341232167	0.012297681	0.096941753	PHKG2
91687	-0.506787624	0.046906258	2.31494505	0.314279511	0.019844829	-2.339971702	0.012341795	0.097233429	CENPL
127943	-0.467076437	0.03987279	1.742336977	0.418462295	0	-2.339104619	0.012372375	0.097418203	FCRLB
115265	0.464786221	0.039500681	0.104410713	0.949133936	0	2.33857313	0.01238847	0.097488774	DDIT4L
4258	0.464871659	0.039545247	1.76131139	0.41451103	0	2.337684643	0.012420806	0.097686997	MGST2
10098	-0.464859449	0.039567047	0.243067644	0.885561101	0	-2.336979167	0.012446704	0.097834388	TSPAN5
4152	-0.46510621	0.039633735	0.47217731	0.789710659	0	-2.336251724	0.012469822	0.097903504	MBD1
57142	-0.507119046	0.047109177	2.310341206	0.315003792	0.019542107	-2.336453617	0.012462726	0.097903504	RTN4
9242	-0.464369748	0.039536779	0.456916585	0.795759486	0	-2.335410759	0.012499817	0.098082664	MSC
9311	-0.465015569	0.039738887	1.479193122	0.477306441	0	-2.332704051	0.012588997	0.09872576	ASIC3
375567	-0.578636957	0.06155993	2.958469476	0.227811958	0.060528114	-2.332153375	0.01260736	0.098813073	VWC2
84448	-0.762560366	0.107030569	4.875118971	0.087373829	0.188999064	-2.330882124	0.01265301	0.09911404	ABLIM2
27336	-0.463237143	0.039516919	0.419320416	0.810859723	0	-2.330299995	0.0126743	0.099149886	HTATSF1
57180	-0.463959947	0.03963761	0.599346653	0.741060266	0	-2.330380099	0.012671666	0.099149886	ACTR3B
83982	0.464600598	0.039754128	1.512672702	0.469382935	0	2.330175589	0.012679347	0.099149886	IFI27L2
482	0.463292383	0.039567609	0.211437061	0.899677844	0	2.329084553	0.012721267	0.099411429	ATP1B2
55349	0.464785257	0.039828655	1.482210314	0.476586921	0	2.32891974	0.012727339	0.099411429	CHDH
257068	0.463981792	0.039718952	0.902383497	0.636868712	0	2.328102225	0.012755578	0.099461495	PLCXD2
6653	-0.462596268	0.039482046	0.701933987	0.70400699	0	-2.328103587	0.012755578	0.099461495	SORL1
8751	0.463701604	0.039669269	0.437885324	0.80336778	0	2.328152894	0.01275331	0.099461495	ADAM15
1003	0.46293083	0.039609084	0.138433976	0.933124181	0	2.326048174	0.01282881	0.09971859	CDH5
10492	-0.654148159	0.079078043	3.734467463	0.1545506	0.110482638	-2.326205976	0.012822591	0.09971859	SYNCRIP
169044	0.462932637	0.039612758	1.206750324	0.54696243	0	2.325949387	0.012832321	0.09971859	COL22A1
196463	-0.462827345	0.039589967	0.9970983	0.607411283	0	-2.326089591	0.012827273	0.09971859	PLBD2
23620	0.498177274	0.045873705	2.251199366	0.324457837	0.015901715	2.325958729	0.012832175	0.09971859	NTSR2
375444	-0.462864812	0.039585317	0.395852365	0.820430413	0	-2.326414529	0.012814763	0.09971859	C5orf34
9798	0.463120382	0.039657455	0.610386435	0.736980963	0	2.32558101	0.012843515	0.099748864	IST1
254427	0.462208659	0.039518251	0.010580484	0.994723727	0	2.325087054	0.012861219	0.099773553	PROSER2
27012	-0.462617113	0.039588191	0.109585064	0.946681534	0	-2.325085159	0.012861292	0.099773553	KCNV1
8601	0.461801841	0.039525004	0.016835173	0.991617742	0	2.32284216	0.012941912	0.100342031	RGS20
79801	0.462352548	0.039629123	1.090556978	0.579680326	0	2.322555089	0.012953764	0.100376984	SHCBP1
256356	0.464702786	0.040045238	1.963008361	0.374746988	0	2.322201152	0.012967006	0.100422663	GK5
170261	-0.55706241	0.057591195	2.735453607	0.254685252	0.047410255	-2.32127081	0.013002122	0.100523756	ZCCHC12
203228	-0.818162528	0.124207812	5.686127954	0.058246925	0.241047228	-2.321480976	0.012994806	0.100523756	C9orf72
4707	-0.462884525	0.039761778	1.637959479	0.440881239	0	-2.321345393	0.012999268	0.100523756	NDUFB1
57095	-0.542975913	0.054747918	2.620124502	0.26980326	0.03977351	-2.320581145	0.013026556	0.100655738	PITHD1
10859	0.46089288	0.039483007	0.200646905	0.904544793	0	2.319502732	0.013066501	0.100907345	LILRB1
1410	0.461294073	0.039583515	0.087711709	0.957091908	0	2.31857259	0.013101324	0.101082957	CRYAB
222865	-0.461861497	0.039682973	0.623952182	0.731999029	0	-2.318513642	0.013104031	0.101082957	TMEM130
7846	-0.462181635	0.039761766	0.716519655	0.69889146	0	-2.317820771	0.013127076	0.10120361	TUBA1A
7381	-0.460601539	0.039541789	0.996459907	0.607605198	0	-2.31631291	0.013179018	0.101546787	UQCRB
124857	0.460045913	0.039481578	0.262291042	0.87709013	0	2.315282152	0.013216475	0.101570545	WFIKKN2
23677	0.461100868	0.039641483	0.813654308	0.665759254	0	2.315906338	0.013194381	0.101570545	SH3BP4
57144	-0.460549931	0.039556788	0.174019447	0.916668182	0	-2.31561424	0.013205209	0.101570545	PAK5
6342	-0.460464952	0.039548743	0.049689241	0.975461467	0	-2.315422438	0.013212378	0.101570545	SCP2
6845	-0.461147769	0.039673002	0.618678953	0.733931575	0	-2.315221676	0.013219255	0.101570545	VAMP7
1969	0.461288814	0.039719138	1.926078469	0.381730951	0	2.314584357	0.013243032	0.101667041	EPHA2
23390	-0.730630939	0.099652019	4.603928231	0.100062117	0.168928576	-2.314488401	0.01324669	0.101667041	ZDHHC17
121793	-0.601663528	0.067599025	3.225396718	0.199348973	0.077582306	-2.314107172	0.013260224	0.101713805	TEX29
9444	0.460882029	0.039692782	1.3410481	0.511440487	0	2.313310891	0.013285976	0.101854178	QKI
131096	-0.460271542	0.039611568	1.355358782	0.507794017	0	-2.312613758	0.013314288	0.101956863	KCNH8
51071	0.45997879	0.039554833	0.190489609	0.909150343	0	2.31279974	0.013307484	0.101956863	DERA
11277	0.460951626	0.039747868	0.73697961	0.691778262	0	2.312056442	0.013335504	0.10206215	TREX1
6373	0.526634409	0.051891856	2.499340798	0.286599245	0.031959208	2.311849865	0.013343039	0.102062675	CXCL11
26276	-0.692910624	0.089856144	4.189854934	0.123079171	0.140944029	-2.311550213	0.01335511	0.102097875	VPS33B
10346	0.596642599	0.066682116	3.108469843	0.211351021	0.072272812	2.310519144	0.013391397	0.102260894	TRIM22
6672	0.505079429	0.047785431	2.340715783	0.310255884	0.021653124	2.310531685	0.013391104	0.102260894	SP100
27436	0.757078101	0.107395311	4.943278932	0.084446299	0.191529243	2.310191722	0.013404053	0.102300391	EML4
51360	-0.49786082	0.046497929	2.299727873	0.316679855	0.018846512	-2.308825689	0.013459507	0.102666295	MBTPS2
10694	-0.460594645	0.039814682	1.00166778	0.606025091	0	-2.308326629	0.013479772	0.102763525	CCT8
152503	-0.459611	0.039658065	0.791672334	0.673116966	0	-2.307940732	0.013493745	0.102812709	SH3D19
3491	0.458508934	0.039479125	0.98837386	0.610066733	0	2.307618653	0.01350567	0.10284624	CYR61
2521	-0.460613906	0.039848543	1.668560459	0.434186884	0	-2.307442153	0.013513205	0.102846325	FUS
54207	0.460273704	0.039799373	1.33435166	0.513155772	0	2.307161774	0.01352352	0.102867557	KCNK10
221178	0.460457219	0.039876047	1.381539197	0.501190205	0	2.30586161	0.013573634	0.102977815	SPATA13
55074	-0.787361345	0.11653148	5.352695591	0.068814019	0.218543927	-2.30649469	0.01354854	0.102977815	OXR1
55286	0.607248817	0.069371209	3.301868895	0.191870532	0.082542806	2.30556327	0.013583217	0.102977815	C4orf19
57089	0.460405475	0.039877495	1.459894138	0.481934499	0	2.30556062	0.013583217	0.102977815	ENTPD7
5970	0.458522005	0.039529667	0.20549008	0.902357009	0	2.306208699	0.013560392	0.102977815	RELA
90161	-0.531544546	0.053131107	2.579681181	0.275314667	0.036482102	-2.306031494	0.013566611	0.102977815	HS6ST2
51069	-0.56215767	0.05946532	2.861663792	0.239109925	0.054361068	-2.305293694	0.013593386	0.102997783	MRPL2
50855	-0.458828889	0.03962239	1.14020437	0.565467653	0	-2.305050359	0.013603775	0.103019391	PARD6A
123872	-0.458097716	0.039513987	0.588960801	0.744918546	0	-2.304531776	0.013622357	0.103045932	DNAAF1
80063	0.474176461	0.042332907	2.115722752	0.347197542	0.007294828	2.304628593	0.013618626	0.103045932	ATF7IP2
80204	-0.457778119	0.039465509	0.449047403	0.798896642	0	-2.304337974	0.013630258	0.103048673	FBXO11
171586	0.457895152	0.039511089	0.288966336	0.86546948	0	2.303597207	0.013658717	0.103075014	ABHD3
23382	0.458559226	0.039611432	0.809324255	0.667202202	0	2.304014261	0.013642183	0.103075014	AHCYL2
387357	-0.85220531	0.136891338	6.238061237	0.044199994	0.278371153	-2.30333046	0.01366991	0.103075014	THEMIS
84984	-0.500222443	0.047151296	2.328692469	0.312126653	0.020661013	-2.303649249	0.013656522	0.103075014	CEP19
94121	0.457690652	0.039487166	0.066064165	0.967507519	0	2.303265788	0.013671446	0.103075014	SYTL4
3487	0.457690294	0.039502873	0.734307194	0.69270324	0	2.302806038	0.013689297	0.103082048	IGFBP4
55907	-0.562392413	0.059640847	2.846353024	0.240947428	0.053977452	-2.302860081	0.013686444	0.103082048	CMAS
8678	-0.461393241	0.040149209	2.005313307	0.36690341	0.000338091	-2.302675443	0.013695003	0.103082048	BECN1
64419	-0.458951785	0.039744488	0.836982223	0.658038979	0	-2.302123454	0.013715414	0.103178866	MTMR14
131831	-0.458391722	0.039717635	1.428480397	0.489563942	0	-2.300091315	0.013789963	0.103370614	ERICH6
2766	0.458941532	0.039792838	0.890026811	0.640815686	0	2.300673056	0.013769186	0.103370614	GMPR
55051	0.458357562	0.039701602	0.554977634	0.757684038	0	2.300384255	0.013779574	0.103370614	NRDE2
631	-0.457095221	0.039496978	0.939942586	0.62502021	0	-2.299983643	0.01379384	0.103370614	BFSP1
649	0.457636408	0.039575087	0.491558338	0.782094917	0	2.300433219	0.013778331	0.103370614	BMP1
79837	-0.458272927	0.039668172	0.919983107	0.631288978	0	-2.300928406	0.013760334	0.103370614	PIP4K2C
9724	-0.457372363	0.039542104	1.218967144	0.543631543	0	-2.300064597	0.013790841	0.103370614	UTP14C
255104	0.619888896	0.072680181	3.43524856	0.179492065	0.091545066	2.299354103	0.013816665	0.103428258	TMCO4
56994	0.458056369	0.039684168	0.646990113	0.723615535	0	2.299377537	0.013816373	0.103428258	CHPT1
9254	-0.457210928	0.039547611	0.229078526	0.891776924	0	-2.299092672	0.01382603	0.103441708	CACNA2D2
10641	-0.457335661	0.039583161	0.249885575	0.882547394	0	-2.298686956	0.013841466	0.103500547	NPRL2
27152	0.458575592	0.039829854	1.214084864	0.544960245	0	2.297770115	0.01387446	0.103690541	INTU
11235	-0.457910635	0.039742209	0.863701887	0.649306153	0	-2.296966871	0.013906796	0.10387541	PDCD10
58478	-0.457668797	0.039723573	0.627347432	0.730757424	0	-2.2962922	0.013935767	0.104034954	ENOPH1
2120	0.495040099	0.046527801	2.299682115	0.3166871	0.018871006	2.29500752	0.013985515	0.104292417	ETV6
221424	-0.470946089	0.042102926	2.092500904	0.35125232	0.005834816	-2.295171039	0.013979004	0.104292417	LRRC73
57336	-0.455971587	0.039523806	0.137854051	0.933394791	0	-2.293551003	0.014041847	0.104655398	ZNF287
64067	0.457149501	0.039752684	0.772942586	0.67945023	0	2.292846728	0.014069793	0.10480654	NPAS3
84304	-0.455130195	0.039463522	0.218365569	0.896566524	0	-2.291066672	0.014144414	0.105305011	NUDT22
719	0.45768245	0.039927165	1.949538376	0.377279424	0	2.290498558	0.01416863	0.105427872	C3AR1
85403	-0.456033137	0.039660111	0.41787339	0.811446603	0	-2.289915417	0.014191162	0.105538085	EAF1
10296	-0.616534687	0.072548148	3.389239773	0.183669031	0.08981921	-2.288992399	0.014229058	0.105762371	MAEA
10159	-0.45666251	0.039826537	1.345662272	0.51026191	0	-2.288279579	0.014255469	0.105814875	ATP6AP2
140686	0.45528524	0.039588862	0.427685182	0.807475479	0	2.288216221	0.014258688	0.105814875	WFDC3
57801	0.455102003	0.039557391	0.897909166	0.638295088	0	2.288204994	0.014259346	0.105814875	HES4
814	-0.455591652	0.039653647	1.506207607	0.470902693	0	-2.287885005	0.014272734	0.105856755	CAMK4
119710	-0.455176299	0.039647485	0.400432647	0.818553661	0	-2.285976804	0.0143456	0.106185165	C11orf74
283659	0.454515117	0.03953408	1.070299292	0.585581654	0	2.285927811	0.014348087	0.106185165	PRTG
54976	0.455406505	0.039679313	1.754606313	0.415903026	0	2.28621545	0.014336674	0.106185165	C20orf27
63925	-0.454433189	0.03951535	1.329310934	0.514450742	0	-2.286057367	0.014342893	0.106185165	ZNF335
10939	-0.651551247	0.081372827	3.755269706	0.152951431	0.114486169	-2.284067198	0.014420806	0.106294181	AFG3L2
2257	-0.454094867	0.039492823	0.017091753	0.991490536	0	-2.285006827	0.014384739	0.106294181	FGF12
23170	-0.454593058	0.039622056	0.296226408	0.86233349	0	-2.283780149	0.014432804	0.106294181	TTLL12
55139	0.453928306	0.03948169	0.293365869	0.863567742	0	2.284490713	0.014402663	0.106294181	ANKZF1
59352	0.454990395	0.039686877	1.794921299	0.407603394	0	2.283908831	0.014427025	0.106294181	LGR6
6299	0.455008083	0.03964292	0.339280927	0.843968199	0	2.285263571	0.01437479	0.106294181	SALL1
83871	0.454718199	0.039624072	0.694063312	0.706782954	0	2.284350728	0.014409832	0.106294181	RAB34
84328	0.455112171	0.039683236	0.621009547	0.733076825	0	2.284624924	0.014397908	0.106294181	LZIC
8634	-0.45652549	0.039949704	1.77197926	0.412305941	0	-2.284063901	0.014420806	0.106294181	RTCA
114990	0.453908074	0.039539056	0.789110136	0.673979848	0	2.282731119	0.014477504	0.106336916	VASN
28989	-0.454126644	0.039558601	1.118329273	0.57168643	0	-2.283266062	0.014455556	0.106336916	NTMT1
57380	-0.454720689	0.039675146	0.94730212	0.622724508	0	-2.282892416	0.014471651	0.106336916	MRS2
7384	-0.688549126	0.090982356	4.245949272	0.119675109	0.144405061	-2.282739436	0.014477211	0.106336916	UQCRC1
84864	-0.453856473	0.039526116	0.572368047	0.751124379	0	-2.2828452	0.01447348	0.106336916	RIOX2
260293	-0.454649037	0.039682913	1.033780319	0.59637229	0	-2.282309309	0.014493818	0.10639957	CYP4X1
91442	-0.45432815	0.039632878	0.733529947	0.692972493	0	-2.282137684	0.014502085	0.106403113	FAAP24
389677	0.454873134	0.039746422	1.699166834	0.427593023	0	2.28160925	0.014524252	0.106426045	RBM12B
5144	-0.454670169	0.039706588	1.139622094	0.565632307	0	-2.281734847	0.014518985	0.106426045	PDE4D
9246	0.547334456	0.057552071	2.740134089	0.254089924	0.047702001	2.28150966	0.014528568	0.106426045	UBE2L6
23673	-0.454079381	0.039618056	0.261299641	0.877525012	0	-2.281314726	0.014536762	0.106429031	STX12
9265	-0.551129559	0.05839975	2.823066481	0.24376924	0.051879976	-2.280595216	0.014566464	0.1065894	CYTH3
3993	0.453672779	0.039587252	0.163207609	0.921637035	0	2.280158539	0.01458373	0.106658641	LLGL2
23122	-0.452944991	0.039478103	0.068088614	0.96652868	0	-2.279645538	0.014605238	0.106714591	CLASP2
6232	0.453291221	0.039539948	0.200805445	0.904473093	0	2.279603215	0.014606994	0.106714591	RPS27
27335	-0.454594746	0.039788173	1.985938755	0.370474976	0	-2.27901622	0.014634355	0.106857372	EIF3K
2210	0.483079163	0.044959551	2.224796211	0.328769591	0.014062615	2.278281171	0.014663179	0.106924267	FCGR1B
493860	0.453281192	0.039583745	1.289355829	0.524831555	0	2.278291331	0.014662887	0.106924267	CCDC73
51168	-0.452850374	0.039512361	1.44334146	0.485939703	0	-2.278181067	0.014666984	0.106924267	MYO15A
26470	-0.452573597	0.039488665	0.631511777	0.729237444	0	-2.277471693	0.014698295	0.106977115	SEZ6L2
56912	-0.453683667	0.03968725	0.518728271	0.771542026	0	-2.277338782	0.01470327	0.106977115	IFT46
57695	0.452857064	0.039545061	0.090351579	0.955829442	0	2.277272596	0.014705538	0.106977115	USP37
83666	0.528153948	0.053781345	2.599610118	0.272584926	0.037952575	2.27742824	0.014699685	0.106977115	PARP9
10412	-0.453121619	0.039637459	0.643321237	0.724944181	0	-2.275945629	0.014760334	0.107071996	NSA2
182	0.452514916	0.039562571	1.04441696	0.59320901	0	2.275048435	0.014796913	0.107071996	JAG1
23155	-0.453663675	0.039747149	1.603020139	0.448650958	0	-2.275521889	0.014777233	0.107071996	CLCC1
284723	0.452745554	0.039554385	1.273629761	0.528974591	0	2.276443485	0.014739557	0.107071996	SLC25A34
4482	-0.452324904	0.039506152	1.062715773	0.587806253	0	-2.275716373	0.014769405	0.107071996	MSRA
51477	-0.451984341	0.039461558	0.948480336	0.622357764	0	-2.275287455	0.014787987	0.107071996	ISYNA1
5214	-0.850846229	0.139865033	6.289889834	0.043069296	0.285262095	-2.275079111	0.014796035	0.107071996	PFKP
54756	0.451940284	0.03945086	0.293157508	0.863657713	0	2.27537414	0.014783744	0.107071996	IL17RD
55246	-0.544745346	0.057283255	2.77226107	0.25004096	0.048796782	-2.276038919	0.01475609	0.107071996	CCDC25
8877	0.645771453	0.080559597	3.801331353	0.149469088	0.114772638	2.275203251	0.014791206	0.107071996	SPHK1
4037	0.502805379	0.048869116	2.399477952	0.301272841	0.025042897	2.274482887	0.014822738	0.107202116	LRP3
2046	0.452430585	0.039594444	0.274112135	0.871921339	0	2.27370875	0.014856464	0.107332452	EPHA8
65250	-0.452756307	0.039650616	0.636650523	0.727366166	0	-2.273733388	0.014855878	0.107332452	C5orf42
10857	-0.452228224	0.039575671	1.147273418	0.563472522	0	-2.273230738	0.014874314	0.107341425	PGRMC1
2188	-0.453017972	0.039720154	1.598092657	0.449757681	0	-2.273055127	0.014881191	0.107341425	FANCF
308	0.609603732	0.071924438	3.401525378	0.182544246	0.089378498	2.273052036	0.014881264	0.107341425	ANXA5
5296	0.652378634	0.082416046	3.882285506	0.143539825	0.120082589	2.272447413	0.014906504	0.107466772	PIK3R2
4128	0.451533629	0.039488568	0.98060395	0.612441424	0	2.272241081	0.014914478	0.10746758	MAOA
10670	-0.658824161	0.084109619	3.953242665	0.138536516	0.124842833	-2.271677544	0.014940961	0.107601686	RRAGA
152330	-0.451502071	0.039554683	0.52063846	0.770805482	0	-2.270182608	0.015001463	0.107973684	CNTN4
79754	-0.963286311	0.180075145	8.049076845	0.017871671	0.405104107	-2.270013822	0.015008413	0.107973684	ASB13
348303	0.50248394	0.049017423	2.404382607	0.300534927	0.025551729	2.269587588	0.01502641	0.108046291	SELENOV
26240	-0.452731946	0.039817798	1.795424842	0.407500785	0	-2.268832943	0.015060356	0.108119748	FAM50B
7436	-0.451102489	0.039530499	1.060413157	0.588483389	0	-2.268867202	0.015058819	0.108119748	VLDLR
79026	0.451316957	0.039567497	0.146709589	0.929271071	0	2.268884353	0.015058088	0.108119748	AHNAK
159	-0.562632787	0.061570619	2.957931591	0.227873234	0.060441693	-2.267452914	0.015118297	0.108364971	ADSS
23548	-0.450698464	0.039505116	0.176447563	0.915555969	0	-2.267563244	0.015113176	0.108364971	TTC33
55281	0.452329017	0.03978374	0.973187894	0.61471659	0	2.267783782	0.015104031	0.108364971	TMEM140
256329	0.45211979	0.039785273	1.950718732	0.377056828	0	2.266691146	0.015149974	0.108535115	LMNTD2
5100	-0.45059536	0.039528717	0.225518027	0.893365923	0	-2.266367622	0.015162997	0.108571503	PCDH8
51588	0.531260682	0.054975787	2.668627169	0.263338873	0.042028843	2.265801954	0.01518787	0.108682889	PIAS4
617	-0.620967586	0.075121761	3.467214893	0.176646018	0.096049223	-2.265614691	0.015194455	0.108682889	BCS1L
6303	0.638832921	0.07956054	3.759680843	0.152614458	0.111987442	2.264844696	0.015225254	0.108846234	SAT1
1128	-0.697225304	0.094793881	4.421573051	0.1096144	0.155695445	-2.264555597	0.015238057	0.108880815	CHRM1
10819	0.450043222	0.039534791	0.947140461	0.622774845	0	2.263416623	0.015284659	0.109051068	OR7E14P
22986	-0.451872608	0.039853443	1.344826067	0.510475297	0	-2.263513514	0.015280781	0.109051068	SORCS3
231	-0.636729243	0.079180319	3.670769619	0.159552093	0.108550253	-2.262800016	0.015309752	0.109051068	AKR1B1
5611	0.44957015	0.039462657	0.430171945	0.806472103	0	2.263102924	0.015297754	0.109051068	DNAJC3
7726	0.4931677	0.04749057	2.322421788	0.313106812	0.020561462	2.263033251	0.015300241	0.109051068	TRIM26
7804	-0.450008592	0.039550026	0.125882809	0.938998493	0	-2.262806517	0.015309679	0.109051068	LRP8
91603	-0.451483767	0.039829628	1.164834616	0.558546554	0	-2.262241757	0.015334699	0.109171875	ZNF830
118460	-0.451374296	0.039828214	1.998567827	0.368142969	0	-2.261733391	0.015354159	0.109183047	EXOSC6
54014	-0.45055238	0.039678567	1.962629406	0.374818	0	-2.261868205	0.01534955	0.109183047	BRWD1
55850	-0.450140398	0.039614924	0.65009772	0.722492052	0	-2.261614496	0.015360231	0.109183047	USE1
23075	0.449119902	0.039452807	0.12561921	0.939122261	0	2.261118631	0.015383057	0.109288462	SWAP70
2557	-0.449403421	0.039523828	0.570685682	0.751756477	0	-2.260512304	0.015408808	0.109414545	GABRA4
7920	-0.449099839	0.039476998	0.670176516	0.715274955	0	-2.260324731	0.015418319	0.109425234	ABHD16A
54946	0.449155645	0.039502622	1.862556722	0.394049651	0	2.259872301	0.015437559	0.109475104	SLC41A3
7101	0.449224932	0.039518004	0.714705714	0.699525622	0	2.259780984	0.015441364	0.109475104	NR2E1
55745	-0.450401013	0.039733951	1.558699033	0.458704294	0	-2.259531928	0.015453069	0.109501296	AP5M1
115817	0.448370055	0.03944214	0.465324484	0.792421175	0	2.257648693	0.01553486	0.109966857	DHRS1
7334	-0.529983514	0.055104573	2.657086188	0.264862861	0.041635753	-2.25771199	0.015531129	0.109966857	UBE2N
8603	0.450944009	0.039943654	1.743238512	0.418273708	0	2.256309786	0.015594996	0.110335404	FAM193A
10985	0.449001652	0.039608378	1.791306994	0.408340662	0	2.256079545	0.015604799	0.110347646	GCN1
6398	0.552867534	0.060078469	2.84270346	0.241387506	0.054394662	2.255597776	0.015624918	0.110432782	SECTM1
10963	0.449047811	0.039648338	0.976720763	0.613631692	0	2.255174167	0.015643427	0.110463087	STIP1
2308	0.448551537	0.039565157	0.198676924	0.9054362	0	2.255048575	0.015648694	0.110463087	FOXO1
79843	0.448532219	0.039565278	1.344059961	0.510670873	0	2.254948019	0.015653449	0.110463087	FAM124B
3595	-0.448776573	0.039677511	0.610882912	0.736798039	0	-2.252983269	0.015737289	0.110940175	IL12RB2
57580	0.541034253	0.05766007	2.768077833	0.250564497	0.048754402	2.253134813	0.015730192	0.110940175	PREX1
3320	0.447326043	0.039442772	0.661713987	0.718307884	0	2.252373798	0.015762528	0.110973738	HSP90AA1
3709	0.449516346	0.03983369	1.940532157	0.378982186	0	2.25226879	0.015766406	0.110973738	ITPR2
64110	-0.447403522	0.039452825	0.307003773	0.857699146	0	-2.252476884	0.015758212	0.110973738	MAGEF1
2686	-0.480673962	0.04555598	2.242414032	0.325886207	0.015424383	-2.252049342	0.015776428	0.110987133	GGT7
283	0.448282303	0.039672037	0.646152087	0.723918803	0	2.250657151	0.015839052	0.11137037	ANG
152485	0.448408657	0.039710814	1.942020567	0.37870025	0	2.250192077	0.015859682	0.111400822	ZNF827
64837	-0.447816451	0.039601804	0.604598736	0.739116764	0	-2.250311079	0.015854269	0.111400822	KLC2
26230	-0.483090679	0.046109605	2.265474075	0.322150311	0.01676355	-2.249743253	0.015879069	0.111479712	TIAM2
8065	-0.446711784	0.039478948	0.443674106	0.801045882	0	-2.24825011	0.015943522	0.111874743	CUL5
65268	-0.446634478	0.039484312	0.001856462	0.999072199	0	-2.247708352	0.015968542	0.111992817	WNK2
10576	-0.446717366	0.039564355	0.91893836	0.631618832	0	-2.245850244	0.016051577	0.112464652	CCT2
4285	-0.446781563	0.039577716	1.095199505	0.578336296	0	-2.245793802	0.016053625	0.112464652	MIPEP
54809	0.446954401	0.03961363	0.579435143	0.748474928	0	2.245643926	0.016060502	0.112464652	SAMD9
5437	0.51679508	0.052984096	2.578036496	0.275541164	0.036569045	2.245151252	0.016081791	0.112556068	POLR2H
56987	0.447454161	0.03973277	1.374454196	0.50296882	0	2.244781795	0.016096569	0.112601842	BBX
6857	-0.446543147	0.039624376	0.973770648	0.614537502	0	-2.243273406	0.016162411	0.113004604	SYT1
10974	0.446197817	0.039593545	0.592349245	0.743657557	0	2.242411171	0.016203819	0.113055584	ADIRF
116966	-0.573574791	0.065436075	3.136354883	0.208424703	0.071797422	-2.242236585	0.016211793	0.113055584	WDR17
28978	-0.473577375	0.044602952	2.211437837	0.330972854	0.013215992	-2.242379646	0.01620477	0.113055584	TMEM14A
64764	0.445458253	0.039473854	0.002171867	0.998914656	0	2.242085892	0.016219328	0.113055584	CREB3L2
80162	0.599219845	0.071409123	3.311697288	0.190929955	0.085700473	2.242380649	0.01620477	0.113055584	PGGHG
9666	-0.605013832	0.072787262	3.465313696	0.176814017	0.092927811	-2.242526646	0.016198551	0.113055584	DZIP3
6447	-0.795917958	0.126063819	5.622641518	0.060125529	0.242627056	-2.241677195	0.016237325	0.113123344	SCG5
54879	-0.445235224	0.039479821	1.760333126	0.41471383	0	-2.240793975	0.016276831	0.113340805	ST7L
51439	-0.51797547	0.053464073	2.603560222	0.272047088	0.038099507	-2.240155536	0.01630624	0.113435115	FAM8A1
9758	-0.445800975	0.039603136	0.795045669	0.671982598	0	-2.240145494	0.016306972	0.113435115	FRMPD4
9534	-0.474574884	0.044893319	2.23176588	0.327625877	0.014517242	-2.239823986	0.016322335	0.113484232	ZNF254
3831	-0.676122332	0.091164581	4.227114167	0.120807479	0.144126564	-2.239299638	0.016348453	0.113550305	KLC1
6383	0.446090726	0.039679683	1.284562953	0.52609079	0	2.239438272	0.016341283	0.113550305	SDC2
1265	0.444661072	0.039452168	0.171288568	0.917920692	0	2.238688535	0.016374936	0.113624873	CNN2
23641	-0.44535528	0.039575866	1.974822883	0.372539785	0	-2.238676755	0.016375814	0.113624873	LDOC1
88	-0.511501612	0.05221567	2.520888537	0.283528036	0.033195625	-2.238445783	0.016386129	0.113638762	ACTN2
738	-0.44478957	0.039516317	0.290279244	0.864901525	0	-2.237517122	0.016428561	0.113867207	VPS51
81788	0.838866735	0.140579094	6.2633461	0.043644716	0.285535445	2.237343172	0.01643573	0.113867207	NUAK2
23162	-0.444584789	0.039503585	0.676781164	0.712916781	0	-2.23684733	0.016457678	0.113903797	MAPK8IP3
3417	0.491649819	0.04830595	2.371219755	0.305559769	0.023266228	2.236946366	0.016453874	0.113903797	IDH1
90507	-0.613355065	0.075209128	3.559341742	0.16869366	0.099477887	-2.236540049	0.016471505	0.113941802	SCRN2
283345	0.54158174	0.058659226	2.79447955	0.247278567	0.050915549	2.236123825	0.01649155	0.113989383	RPL13P5
8347	0.445837342	0.039754774	0.930587895	0.627950494	0	2.236051471	0.016495062	0.113989383	HIST1H2BC
84759	-0.444074531	0.039447924	0.053497144	0.973606003	0	-2.235855798	0.016505743	0.114005558	PCGF1
10768	0.457906817	0.041972113	2.088858222	0.351892654	0.005654298	2.235098628	0.016540859	0.114108476	AHCYL1
124989	0.502901859	0.050631743	2.443237329	0.294752675	0.028448595	2.23497053	0.016545687	0.114108476	EFCAB13
57172	-0.751740785	0.113097968	5.241458032	0.072749808	0.20946543	-2.235325192	0.016531421	0.114108476	CAMK1G
54499	0.44404242	0.039502666	0.681307864	0.711305026	0	2.234144482	0.016582779	0.114306606	TMCO1
23424	-0.444329166	0.039577305	0.639712303	0.7262535	0	-2.23347818	0.016615553	0.114474798	TDRD7
9960	0.572743974	0.06581301	3.152140184	0.206786154	0.072764586	2.232567772	0.016656376	0.114698237	USP3
38	-0.49333139	0.048845704	2.389559818	0.302770584	0.024518852	-2.232161235	0.016674812	0.114716658	ACAT1
56129	-0.443274908	0.03943728	0.373203743	0.829774027	0	-2.232130967	0.016675836	0.114716658	PCDHB7
6004	0.443788247	0.039541384	0.655869854	0.720409898	0	2.231772194	0.01669376	0.114782193	RGS16
5433	-0.444091428	0.039636636	0.936333016	0.626149256	0	-2.230611814	0.016746799	0.115088989	POLR2D
2870	-0.577041591	0.066952837	3.20233676	0.201660764	0.075968518	-2.230091209	0.01676999	0.115190452	GRK6
1434	-0.492979222	0.048901916	2.389045639	0.302848433	0.024546182	-2.229285437	0.016806789	0.115385234	CSE1L
6768	0.442762927	0.039454184	0.289428303	0.865269594	0	2.229075177	0.016817836	0.115403112	ST14
92675	-0.772266886	0.120107624	5.548865238	0.062384863	0.229979637	-2.228343435	0.016851489	0.115576016	DTD1
10782	0.445090985	0.039915168	1.989903227	0.369741335	0	2.227818549	0.016875558	0.1156465	ZNF274
11278	-0.442943006	0.039558837	0.836876772	0.658073675	0	-2.227030122	0.016911332	0.1156465	KLF12
160	-0.442296268	0.039450563	0.507203027	0.776000967	0	-2.226827987	0.016920989	0.1156465	AP2A1
283385	-0.442450676	0.039459591	0.864038679	0.649196822	0	-2.22735056	0.016898017	0.1156465	MORN3
81931	0.443172592	0.039601651	0.667331427	0.716293189	0	2.226979641	0.016913966	0.1156465	ZNF93
84263	0.443110249	0.039592505	1.213294461	0.545175657	0	2.226923549	0.016916819	0.1156465	HSDL2
[truncated: 11,670 more rows]
