# Supplementary material for: Transcriptomic metaanalyses of autistic brains reveals shared gene expression and biological pathway abnormalities with cancer
Source: Mol Autism. 2019 Apr 8;10:17. doi: 10.1186/s13229-019-0262-8 (PMC6454734; doi:10.1186/s13229-019-0262-8)
Supplement: Supplementary file 3 — Full ASD GSEA pre-ranked enrichment results for different molecular signatures (C2, H, GO_BP, GO_CC, and GO_MF). (XLSX 698 kb) [file 13229_2019_262_MOESM3_ESM.xlsx]

## Sheet: C2
pathway	pval	padj	ES	NES	nMoreExtreme	size	leadingEdge
KEGG_OXIDATIVE_PHOSPHORYLATION	0.000159642	0.00408967	-0.584101	-2.43903	0	99	COX5A_NDUFS7_NDUFAB1_NDUFS1_ATP6V1F_NDUFA1_SDHD_NDUFA5_COX7A2_COX7A1_NDUFV2_SDHB_PPA1_NDUFA11_ATP6V0D1_COX8A_COX4I1_COX6A1_NDUFA3_ATP5H_NDUFA10_ATP6V1D_ATP6V1C1_UQCR10_UQCRC1_UQCRB_NDUFB1_COX11_UQCRQ_COX6C_ATP5A1_UQCRC2_NDUFA4_COX5B_ATP5L_COX6B1_COX7B_ATP5G3_NDUFA7_NDUFB6_NDUFV1_COX17_ATP6V1A_CYC1_ATP5O_ATP5J_ATP5F1_UQCRFS1_ATP6V1E1_NDUFB2_ATP5C1_NDUFS5_ATP6V1G2_PPA2_NDUFS4_UQCRH_NDUFA9_SDHA
KEGG_CYTOKINE_CYTOKINE_RECEPTOR_INTERACTION	0.000285225	0.00408967	0.560665	2.60347	0	134	CXCL10_CXCL16_IL4R_TNFRSF12A_TNFRSF11B_CLCF1_HGF_TNFRSF8_IL17RA_VEGFA_INHBE_OSMR_TGFB3_IL13RA1_IL17RB_IL10RB_CSF3R_PLEKHO2_CXCR1_CXCL1_IL20RB_CXCL11_FLT3LG_CD40_IL6_PDGFA_PDGFB_TNFSF9_PDGFRB_TNFRSF14_IL21R_NGFR_TGFB2_IFNGR1_IL6R_CSF1_EGFR_LTBR_CCR1_BMP2_CD27_TGFBR2_IL10RA_CCL2_VEGFC_TNFRSF10B_TNFRSF1A_CNTF_INHBA_CXCL2_IL1B_IL6ST_ACVRL1_OSM_LIF_IL18_TGFBR1_IL1RAP_VEGFB_GHR_CXCL3_PDGFC_CSF3_TNFRSF1…
KEGG_FOCAL_ADHESION	0.000292826	0.00408967	0.378487	1.83351	0	174	ITGA5_COL4A1_PARVG_THBS1_COL2A1_COL4A2_HGF_CAV1_VEGFA_ITGB1_ITGA1_SPP1_JUN_BIRC3_COL1A1_COL6A2_MYL12A_CAPN2_VASP_PGF_FYN_PIK3R2_PAK4_AKT2_VCL_RHOA_COL6A3_PDGFA_CCND1_PDGFB_LAMB2_PDGFRB_ELK1_SHC1_PRKCA_LAMC2_RAC2_CCND3_DOCK1_EGFR_VEGFC_ITGB5_TNC_VWF_COL1A2_ERBB2_PAK2_AKT1_FN1_ZYX_ACTN4_PXN_ITGA10_FLNB_ITGB8_VEGFB_ITGB4_PIK3R5_PDGFC_FLNC_FLNA_CAV2_RAF1_RAC1_ITGAV_ARHGAP35_BRAF_COL4A4_ITGA6_PIP5K1C
KEGG_ECM_RECEPTOR_INTERACTION	0.000255689	0.00408967	0.482521	1.98065	0	66	ITGA5_COL4A1_CD44_THBS1_COL2A1_COL4A2_ITGB1_ITGA1_SPP1_COL1A1_COL6A2_SDC2_COL6A3_LAMB2_SDC3_LAMC2_ITGB5_TNC_VWF_COL1A2_FN1_SDC4_ITGA10_ITGB8_ITGB4_ITGAV_SDC1_COL4A4_ITGA6_DAG1_CD36_LAMC1_GP9_TNR_SV2C
KEGG_CELL_ADHESION_MOLECULES_CAMS	0.000266028	0.00408967	0.510529	2.25195	0	96	CLDN5_HLA-DRB1_MPZL1_ICAM2_HLA-A_HLA-DQA1_ITGB1_JAM2_SELL_HLA-DRB5_ITGB2_F11R_VCAN_ITGAL_CLDN10_CDH5_SDC2_VCAM1_CD40_ICAM3_PTPRC_SDC3_CLDN6_CD276_SIGLEC1_NEO1_HLA-DMA_GLG1_HLA-G_HLA-DPA1_SDC4_HLA-DRA_CD58_ITGAM_HLA-DMB_ITGB8_CD2_ICAM1_CADM1_NRXN2_CD80_HLA-DOA_CLDN15_ITGAV_SDC1_SELPLG_ITGA6_CD86_JAM3
KEGG_COMPLEMENT_AND_COAGULATION_CASCADES	0.00025	0.00408967	0.651217	2.50717	0	49	SERPINA1_C1QC_C5AR1_PLAUR_C1QB_C1R_F2R_C4A_PLAU_TFPI_SERPINA5_CFH_SERPINE1_F3_C1S_THBD_C3AR1_CFI_CD55_C2_PLAT_C3_VWF_CFD_CFB_PROS1_C1QA
KEGG_ANTIGEN_PROCESSING_AND_PRESENTATION	0.000246975	0.00408967	0.573803	2.18721	0	47	TAP1_HLA-DRB1_HSPA1B_CTSS_HLA-A_HLA-DQA1_B2M_HLA-DRB5_TAP2_HSP90AA1_HSPA1A_HSPA5_HSPA1L_CD74_HLA-DMA_CANX_HLA-G_HLA-DPA1_HLA-DRA_HLA-DMB
KEGG_JAK_STAT_SIGNALING_PATHWAY	0.000266028	0.00408967	0.455085	2.00738	0	96	STAT3_IL4R_PIM1_CLCF1_CBLB_MYC_OSMR_SPRY1_IL13RA1_IL10RB_CSF3R_IL20RB_PIK3R2_PIAS4_AKT2_STAT2_IL6_CCND1_IL21R_PTPN6_IFNGR1_IL6R_CCND3_TYK2_IL10RA_STAT5B_IRF9_CNTF_IL6ST_SPRED1_AKT1_OSM_LIF_STAT1_SOCS4_SOCS1_SOCS3_STAT5A_GHR_CISH_PIK3R5_CSF3_CTF1_SPRY2_IL7R_CSF2RA_PIAS1_JAK3_IL11RA_IL12RB1_IL15RA_IFNAR1_CNTFR_IL11_CBL_CREBBP
KEGG_HEMATOPOIETIC_CELL_LINEAGE	0.000250878	0.00408967	0.547583	2.16115	0	55	ITGA5_CD44_IL4R_CD14_CD37_HLA-DRB1_ITGA1_HLA-DRB5_CSF3R_FLT3LG_CD55_IL6_FCER2_IL6R_MME_CSF1_CD38_CD1D_IL1B_HLA-DRA_ITGAM_CD2_CD9_CSF3_IL7R_ITGA6_CSF2RA_CSF1R_CD36_CR1_IL1R1_GP9_IL11RA_IL11_CD33
KEGG_LEUKOCYTE_TRANSENDOTHELIAL_MIGRATION	0.00026441	0.00408967	0.412749	1.80317	0	91	MSN_CLDN5_CYBA_SIPA1_MMP9_ITGB1_GNAI2_JAM2_MYL12A_ITGB2_F11R_VASP_ITGAL_CLDN10_CDH5_PIK3R2_VCAM1_EZR_NCF4_VCL_RHOA_NCF2_PRKCA_RAC2_CLDN6
KEGG_INTESTINAL_IMMUNE_NETWORK_FOR_IGA_PRODUCTION	0.000242131	0.00408967	0.634464	2.11198	0	26	HLA-DRB1_HLA-DQA1_HLA-DRB5_CD40_IL6_LTBR_HLA-DMA_HLA-DPA1_HLA-DRA_HLA-DMB_CD80_HLA-DOA_TNFRSF13B_CD86_CCL28_CXCR4_IL15RA_HLA-DPB1_CXCL12
KEGG_ALZHEIMERS_DISEASE	0.000154012	0.00408967	-0.461239	-2.0266	0	136	ITPR1_NDUFB8_GNAQ_IDE_CAPN1_NDUFC2_BACE1_GRIN2A_NDUFB7_CALM2_GRIN2D_COX5A_NDUFS7_NDUFAB1_NDUFS1_CDK5R1_NDUFA1_SDHD_NDUFA5_CDK5_COX7A2_COX7A1_PLCB4_NDUFV2_CALML3_SDHB_APBB1_PPP3R1_APP_FADD_COX8A_COX4I1_PPP3CC_COX6A1_NDUFA3_CYCS_ATP5H_NDUFA10_NAE1_PPP3CB_UQCR10_PLCB1_UQCRC1_UQCRB_NDUFB1_UQCRQ_COX6C_ATP5A1_PPP3CA_UQCRC2_NDUFA4_COX5B_COX6B1_COX7B_ATP5G3_NDUFA7_NDUFB6_NDUFV1_CYC1_ATP5O_ATP5J_ATP5F1_UQ…
KEGG_PARKINSONS_DISEASE	0.000160256	0.00408967	-0.570339	-2.36235	0	93	COX5A_NDUFS7_NDUFAB1_NDUFS1_UCHL1_NDUFA1_SDHD_NDUFA5_COX7A2_COX7A1_NDUFV2_SDHB_UBE2J1_COX8A_COX4I1_VDAC3_COX6A1_NDUFA3_CYCS_VDAC2_ATP5H_NDUFA10_UQCR10_VDAC1_UQCRC1_UQCRB_NDUFB1_UQCRQ_COX6C_ATP5A1_UQCRC2_NDUFA4_SLC25A4_COX5B_COX6B1_COX7B_ATP5G3_NDUFA7_NDUFB6_NDUFV1_CYC1_ATP5O_ATP5J_ATP5F1_UQCRFS1_SNCA_NDUFB2_ATP5C1_NDUFS5_NDUFS4_UQCRH_NDUFA9_SDHA
KEGG_HUNTINGTONS_DISEASE	0.000153563	0.00408967	-0.49429	-2.1879	0	145	COX5A_NDUFS7_NDUFAB1_NDUFS1_CLTB_NDUFA1_SDHD_NDUFA5_BDNF_COX7A2_COX7A1_PLCB4_NDUFV2_AP2B1_SDHB_POLR2A_AP2A2_TBPL1_NRF1_COX8A_COX4I1_VDAC3_COX6A1_NDUFA3_CYCS_VDAC2_ATP5H_PPARGC1A_NDUFA10_UQCR10_VDAC1_PLCB1_AP2A1_POLR2D_UQCRC1_UQCRB_NDUFB1_UQCRQ_COX6C_ATP5A1_UQCRC2_POLR2K_NDUFA4_SLC25A4_AP2S1_COX5B_COX6B1_DCTN2_COX7B_ATP5G3_NDUFA7_NDUFB6_NDUFV1_CYC1_ATP5O_ATP5J_ATP5F1_CLTA_UQCRFS1_NDUFB2_AP2M1_CLTC…
KEGG_PATHOGENIC_ESCHERICHIA_COLI_INFECTION	0.000248942	0.00408967	0.493686	1.88874	0	48	LY96_TUBB6_CD14_WAS_TUBB2B_HCLS1_TLR5_ABL1_ITGB1_TLR4_FYN_EZR_RHOA_ARPC1B_PRKCA
KEGG_LEISHMANIA_INFECTION	0.000250627	0.00408967	0.600121	2.36047	0	54	HLA-DRB1_NFKB1_CYBA_HLA-DQA1_ITGB1_JUN_TGFB3_HLA-DRB5_ITGB2_MARCKSL1_TLR4_RELA_NCF4_TLR2_TGFB2_C3_ELK1_PTPN6_NCF2_IFNGR1_PTGS2_IL1B_HLA-DMA_HLA-DPA1_MYD88_STAT1_HLA-DRA_ITGAM_IRAK4_HLA-DMB
KEGG_BLADDER_CANCER	0.000241371	0.00408967	0.561312	2.01993	0	36	TYMP_CDKN1A_THBS1_MMP9_VEGFA_MYC_PGF_ARAF_CDKN2A_CCND1_CDK4_NRAS_EGFR_VEGFC_ERBB2_MDM2_VEGFB_RAF1_BRAF_TP53
KEGG_CHRONIC_MYELOID_LEUKEMIA	0.000255297	0.00408967	0.475916	1.94576	0	65	CDKN1A_NFKB1_HDAC1_ABL1_CBLB_MYC_SMAD3_TGFB3_RELA_PIK3R2_ARAF_AKT2_CDKN2A_CCND1_CDK4_TGFB2_MECOM_SHC1_NRAS_TGFBR2_SMAD4_STAT5B_IKBKB_AKT1_MDM2_TGFBR1_STAT5A_PIK3R5_RAF1_BRAF_TP53
KEGG_AUTOIMMUNE_THYROID_DISEASE	0.000235738	0.00408967	0.643124	2.05489	0	22	HLA-DRB1_HLA-A_HLA-DQA1_HLA-DRB5_CD40_HLA-DMA_HLA-G_HLA-DPA1_HLA-DRA_HLA-DMB_TG_FAS_CD80_HLA-DOA_CD86_HLA-E_HLA-C_HLA-DPB1
KEGG_SYSTEMIC_LUPUS_ERYTHEMATOSUS	0.000252143	0.00408967	0.550799	2.19937	0	58	C1QC_HLA-DRB1_C1QB_HIST2H2AC_C1R_HLA-DQA1_HIST1H2AC_C4A_HIST1H2BD_HLA-DRB5_HIST1H2BJ_TRIM21_C1S_HIST1H2BC_H2AFJ_CD40_C2_C3_HIST1H2AA_FCGR2B_HIST1H4H_HLA-DMA_HLA-DPA1_HIST2H2BE_C1QA_HLA-DRA_ACTN4_TROVE2_HLA-DMB_C7_HIST1H2BK_CD80_HIST1H3D_H3F3C_HLA-DOA
KEGG_GRAFT_VERSUS_HOST_DISEASE	0.000235849	0.00408967	0.646043	2.03793	0	21	HLA-DRB1_HLA-A_HLA-DQA1_HLA-DRB5_IL6_IL1B_HLA-DMA_HLA-G_HLA-DPA1_HLA-DRA_HLA-DMB_FAS_CD80_HLA-DOA_CD86_HLA-E_HLA-C_HLA-DPB1
KEGG_PRIMARY_IMMUNODEFICIENCY	0.000235738	0.00408967	0.64842	2.07181	0	22	TAP1_ADA_TAP2_CD40_UNG_AIRE_PTPRC_BTK_TNFRSF13B_IL7R_RFXANK_JAK3
BIOCARTA_G1_PATHWAY	0.000243072	0.00408967	0.608612	2.04419	0	27	CDKN1A_CDK2_HDAC1_ABL1_SMAD3_TGFB3_CDKN2A_CCND1_CDK4_TGFB2_SMAD4
BIOCARTA_P53_PATHWAY	0.000229885	0.00408967	0.681527	1.99898	0	16	CDKN1A_CDK2_TIMP3_GADD45A_CCND1_CDK4_MDM2_TP53_BAX
BIOCARTA_PROTEASOME_PATHWAY	0.0001703	0.00408967	-0.592583	-1.89492	0	26	PSMA4_PSMB6_PSMA5_PSMC4_PSMC6_PSMD14_PSMB5_PSMA1_PSMB7_PSMB4_PSMA2_PSMD12
BIOCARTA_TOLL_PATHWAY	0.000240616	0.00408967	0.58049	2.03742	0	32	LY96_CD14_MAP2K3_NFKB1_PPARA_JUN_EIF2AK2_TLR4_RELA_TLR9_TLR3_TLR6_TLR2_ELK1_IKBKB_MYD88_TLR10
PID_SMAD2_3NUCLEAR_PATHWAY	0.000256476	0.00408967	0.546767	2.26693	0	70	IRF7_CEBPB_TGIF1_CDKN1A_CDK2_HDAC1_MYC_JUN_SMAD3_RUNX3_SERPINE1_PIAS4_FOXO1_VDR_CDK4_ATF3_CBFB_SP1_SMAD4_ITGB5_SAP30_SMAD2_ESR1_COL1A2_NR3C1_AKT1_FOXO3_RBL1_SKI_AR_FOXO4
PID_INTEGRIN1_PATHWAY	0.000250878	0.00408967	0.637169	2.51472	0	55	TGM2_ITGA5_CD81_COL4A1_CD14_PLAUR_THBS1_COL2A1_COL18A1_VEGFA_PLAU_MDK_ITGB1_ITGA1_SPP1_JAM2_COL1A1_COL6A2_VCAM1_COL6A3_LAMB2_LAMC2_TGFBI_TNC_NID1_COL1A2_FN1
PID_NFKAPPAB_CANONICAL_PATHWAY	0.00023015	0.00408967	0.710282	2.12457	0	17	NFKB1_RIPK2_RELA_TNFAIP3_PRKCA_XPO1_TNFRSF1A_IKBKB_BCL10
PID_PTP1B_PATHWAY	0.000244439	0.00408967	0.553974	2.0484	0	41	STAT3_HCK_PTPN1_CAV1_LYN_FYN_CSK_RHOA_YBX1_PDGFB_PDGFRB_SHC1_CSF1_EGFR_TYK2_YES1_STAT5B_AKT1_SOCS3_STAT5A_FGR
PID_INTEGRIN3_PATHWAY	0.000241022	0.00408967	0.599445	2.14229	0	35	COL4A1_PLAUR_THBS1_VEGFA_PLAU_SPP1_COL1A1_F11R_CYR61_SPHK1_PDGFB_PDGFRB_HMGB1_TGFBI_TGFBR2_TNC_COL1A2_FN1_SDC4
PID_NFAT_TFPATHWAY	0.000240616	0.00408967	0.620834	2.17902	0	32	NFATC1_PTPN1_FOSL1_CBLB_PPARG_JUN_GBP3_NFATC3_IKZF1_POU2F1_CDK4_JUNB_SLC3A2_PTGS2
PID_FRA_PATHWAY	0.000240616	0.00408967	0.755241	2.65077	0	32	HMOX1_NFATC1_PLAUR_MGP_NOS3_FOSL1_MMP9_PLAU_JUN_THBD_NFATC3_IL6_CDKN2A_CCND1_JUNB_FOSL2_GJA1_CCL2_SP1_JUND_CCNA2_COL1A2_LIF
PID_ANGIOPOIETIN_RECEPTOR_PATHWAY	0.000245038	0.00408967	0.552957	2.08095	0	44	ITGA5_CDKN1A_ELF1_NOS3_NFKB1_ANGPT2_ITGB1_FYN_RELA_FOXO1_ELK1_SHC1_ETS1_FES_FGF2_ANGPT1_ELF2_STAT5B_DOK2_TEK_AKT1_FN1_PXN_PLD2_STAT5A_GRB7_RASA1_RAC1
PID_P53_DOWNSTREAM_PATHWAY	0.000272702	0.00408967	0.468453	2.13328	0	116	TAP1_BCL6_SFN_DDIT4_CASP1_CDKN1A_GDF15_ARID3A_MCL1_HGF_CAV1_COL18A1_CCNK_SPP1_JUN_SERPINE1_GADD45A_STEAP3_VCAN_EPHA2_TP53I3_VDR_TRRAP_ZNF385A_ATF3_PML_EGFR_TP53BP2_DUSP5_SP1_NDRG1_TNFRSF10B_JMY_CARM1_PERP_MAP4K4_CEBPZ_TP53INP1_LIF_RNF144B_MDM2_CASP10_PLK3_TNFRSF10D_BCL2A1_GPX1_FAS_HIC1
PID_AMB2_NEUTROPHILS_PATHWAY	0.000242777	0.00408967	0.637557	2.21509	0	31	PLAUR_HCK_NFKB1_MMP9_PLAU_LYN_JAM2_ITGB2_FYN_IL6_RHOA_PLAT_HMGB1_YES1_AKT1_ITGAM_ICAM1_FGR_SELPLG_JAM3_RAP1B
PID_SYNDECAN_4_PATHWAY	0.000244081	0.00408967	0.624333	2.11429	0	28	ITGA5_THBS1_MMP9_TFPI_MDK_ITGB1_ADAM12_RHOA_PRKCA_FGFR1_FGF2_TNC_FN1_SDC4_RAC1_TNFRSF13B_FZD7_CXCR4_ACTN1
PID_AP1_PATHWAY	0.000253807	0.00408967	0.658797	2.6023	0	56	TIMP1_NFATC1_ELF1_HLA-A_FOSL1_MMP9_MT2A_PLAU_MYC_JUN_NFATC3_CYR61_IL6_CDKN2A_CCND1_EDN1_FOSB_JUNB_FOSL2_ETS1_ATF3_AGT_GJA1_CBFB_CCL2_SP1_JUND_ESR1_COL1A2_NR3C1
PID_INTEGRIN2_PATHWAY	0.000235738	0.00408967	0.673626	2.15235	0	22	PLAUR_ICAM2_PLAU_ITGB2_F11R_ITGAL_CYR61_VCAM1_ICAM3_PLAT_C3_TGFBI_ITGAX
PID_MYC_REPRESS_PATHWAY	0.000249377	0.00408967	0.547703	2.13791	0	52	SLC11A1_ZFP36L1_CDKN1A_HDAC1_MYC_ITGB1_CEBPA_FTH1_SMAD3_GADD45A_CFLAR_CEBPD_ALDH9A1_SPI1_CCND1_PDGFRB_IRF8_SP1_SMAD4_NDRG1_TJP2_SMAD2_COL1A2_ERBB2_FOXO3_RBL1
PID_TAP63_PATHWAY	0.000245459	0.00408967	0.534006	2.02858	0	46	CDKN1A_GDF15_ABL1_TFAP2C_MFGE8_ADA_GADD45A_DHRS3_JAG1_TP53I3_VDR_CDKN2A_PML_AEN_SP1_PERP_IKBKB_MDM2_SMARCD3_ITGB4_NQO1_FAS
PID_TOLL_ENDOGENOUS_PATHWAY	0.000235738	0.00408967	0.69459	2.21933	0	22	LY96_S100A9_CD14_BGN_S100A8_IRAK2_VCAN_TLR4_TLR3_TLR6_TLR2_RHOA_HMGB1_IKBKB_MYD88_IRAK4
REACTOME_TCA_CYCLE_AND_RESPIRATORY_ELECTRON_TRANSPORT	0.000159008	0.00408967	-0.527493	-2.21921	0	104	NDUFB7_PDHX_COX5A_NDUFS7_ETFDH_NDUFAB1_NDUFS1_PDP1_NDUFA1_SDHD_NDUFA5_NDUFV2_SDHB_NDUFA11_PDHA1_COX8A_COX4I1_COX6A1_NDUFA3_CYCS_ATP5H_NDUFA10_PDK2_PDP2_LDHA_UQCRC1_UQCRB_NDUFB1_IDH3B_UQCRQ_COX6C_ATP5A1_UQCRC2_NDUFA4_COX5B_ATP5L_DLAT_COX6B1_DLD_COX7B_NDUFA12_NDUFA7_NDUFB6_NDUFV1_CYC1_ATP5O_ATP5J_ATP5F1_UQCRFS1_PDHB_SUCLA2_NDUFB2_ATP5C1_NDUFS5_NDUFS4_UQCRH_NDUFA9_SDHA
REACTOME_IMMUNOREGULATORY_INTERACTIONS_BETWEEN_A_LYMPHOID_AND_A_NON_LYMPHOID_CELL	0.000242072	0.00408967	0.747801	2.65421	0	34	IFITM1_CD81_ICAM2_HLA-A_B2M_LILRB4_ITGB1_HCST_SELL_TYROBP_LILRB2_ITGB2_ITGAL_LILRB1_VCAM1_CD40_ICAM3_C3_FCGR2B
REACTOME_EXTRACELLULAR_MATRIX_ORGANIZATION	0.000252589	0.00408967	0.494725	1.9978	0	61	TIMP1_SERPINH1_COL4A1_COL2A1_COL4A2_MMP9_PLOD1_COL8A1_COL1A1_COL6A2_COL22A1_BMP1_COL27A1_PLOD2_COL6A3_ADAMTS14_PCOLCE_MMP11
REACTOME_CELL_SURFACE_INTERACTIONS_AT_THE_VASCULAR_WALL	0.000256674	0.00408967	0.573859	2.36946	0	68	ITGA5_FCER1G_SLC7A5_CAV1_ANGPT2_ITGB1_LYN_JAM2_SELL_COL1A1_ITGB2_THBD_F11R_ITGAL_FYN_ATP1B2_PIK3R2_MERTK_SHC1_PTPN6_NRAS_SLC3A2_ITGAX_ANGPT1_YES1_SLC16A8_SLC7A11_OLR1_SLC7A7_DOK2_COL1A2_TEK_PROS1_FN1_CD58_ITGAM_CD2
REACTOME_COLLAGEN_FORMATION	0.000246975	0.00408967	0.510152	1.94458	0	47	SERPINH1_COL4A1_COL2A1_COL4A2_PLOD1_COL8A1_COL1A1_COL6A2_COL22A1_BMP1_COL27A1_PLOD2_COL6A3_ADAMTS14_PCOLCE
REACTOME_SMAD2_SMAD3_SMAD4_HETEROTRIMER_REGULATES_TRANSCRIPTION	0.000239406	0.00408967	0.688612	2.25284	0	24	TGIF1_WWTR1_HDAC1_MYC_SMAD3_UBA52_SERPINE1_CCNT1_JUNB_MEN1_SP1_SMAD4_SMAD2_RBL1
REACTOME_TRANSCRIPTIONAL_ACTIVITY_OF_SMAD2_SMAD3_SMAD4_HETEROTRIMER	0.000241022	0.00408967	0.562031	2.00858	0	35	TGIF1_WWTR1_HDAC1_MYC_SMAD3_UBA52_SERPINE1_CCNT1_JUNB_MEN1_SP1_SMAD4_SMAD2_RBL1_SKI
REACTOME_RESPONSE_TO_ELEVATED_PLATELET_CYTOSOLIC_CA2_	0.000254647	0.00408967	0.478863	1.94469	0	63	TIMP1_SERPINA1_PLEK_THBS1_SRGN_HGF_VEGFA_TGFB3_SERPINE1_CALU_PFN1_VCL_PDGFA_PDGFB_SPARC_TGFB2_HSPA5_PRKCA_VEGFC_VWF_CFD_PROS1_FN1_CAP1_ACTN4_MMRN1_VEGFB_CD9_SERPING1
REACTOME_TRANSMISSION_ACROSS_CHEMICAL_SYNAPSES	0.000152509	0.00408967	-0.414856	-1.86184	0	159	GRIN2A_GRIK1_GABBR2_CALM2_GRIN2D_KCNJ2_SYN1_GABRB3_GABRG3_NCALD_CAMKK1_GRIA1_RASGRF2_ACHE_RAB3A_AP2B1_CACNA1B_AP2A2_PRKCG_ADCY8_CACNG4_GLS2_SYN2_CACNB4_SNAP25_GNAL_GAD1_ALDH5A1_CAMK2D_GNAI1_ADCY9_STXBP1_STX1A_KCNJ9_VAMP2_GNG2_AKAP5_CHRNB2_ADCY1_HSPA8_GABRA5_PLCB1_AP2A1_ACTN2_SYT1_GABRA4_CAMK4_NSF_PICK1_AP2S1_ARHGEF9_SLC6A1_GRIK3_PRKACB_DNAJC5_SLC1A1_RASGRF1_PRKCB_CHRNA4_GABRA1_GAD2_AP2M1_CACNB1_G…
REACTOME_INTEGRIN_CELL_SURFACE_INTERACTIONS	0.000255689	0.00408967	0.585145	2.40191	0	66	ITGA5_COL4A1_THBS1_COL2A1_PTPN1_ICAM2_COL4A2_ITGB1_ITGA1_SPP1_JAM2_COL1A1_ITGB2_F11R_ITGAL_VCAM1_CSK_ICAM3_LAMB2_SYK_SHC1_ITGAX_ITGB5_TNC_VWF_COL1A2_AKT1_APBB1IP_FN1_ITGAM_ITGA10_ITGB8_RAPGEF3_ICAM1_ITGB4
REACTOME_NEURONAL_SYSTEM	0.0001443	0.00408967	-0.417702	-1.97264	0	239	GRIN2D_KCNJ2_SYN1_GABRB3_GABRG3_NCALD_KCNMB2_KCNS1_CAMKK1_GRIA1_RASGRF2_ACHE_RAB3A_KCNAB1_AP2B1_STX1B_CACNA1B_STX3_AP2A2_KCNC4_KCNS2_PRKCG_ADCY8_CACNG4_GLS2_SYN2_CACNB4_SNAP25_KCNS3_KCNN1_GNAL_GAD1_STX5_ALDH5A1_PANX2_CAMK2D_GNAI1_STX8_ADCY9_STX6_STXBP1_KCNC1_STX1A_KCNJ9_KCNG3_ABCC8_VAMP2_GNG2_AKAP5_CHRNB2_KCNK1_KCND2_ADCY1_HSPA8_GABRA5_KCNAB2_KCNC2_PLCB1_AP2A1_ACTN2_SYT1_GABRA4_STX12_CAMK4_KCNH8_…
REACTOME_CLASS_A1_RHODOPSIN_LIKE_RECEPTORS	0.000290951	0.00408967	0.367237	1.74583	0	157	CXCL10_CXCL16_GPR4_C5AR1_S1PR3_MC1R_FPR1_F2R_ANXA1_OXTR_PTGER4_RGR_FFAR2_APLNR_CXCR1_EDNRA_P2RY1_CXCL1_NTSR2_CXCL11_C3AR1_GPBAR1_NMB_EDN1_LPAR2_S1PR1_HEBP1_C3_PTGER3_ADRB3_AGT_CCR1_NMUR2_P2RY2_TBXA2R_CCL2_LTB4R_CXCL2_GALR2_SSTR5_LTB4R2_HTR7_P2RY6_S1PR2_DRD2_PDYN_ADRB2_UTS2R_PTGER1_NPBWR1_ADRA1A_CXCL3_TRH
REACTOME_RESPIRATORY_ELECTRON_TRANSPORT	0.000164962	0.00408967	-0.658795	-2.49172	0	56	NDUFB7_COX5A_NDUFS7_ETFDH_NDUFAB1_NDUFS1_NDUFA1_SDHD_NDUFA5_NDUFV2_SDHB_NDUFA11_COX8A_COX4I1_COX6A1_NDUFA3_CYCS_NDUFA10_UQCRC1_UQCRB_NDUFB1_UQCRQ_COX6C_UQCRC2_NDUFA4_COX5B_COX6B1_COX7B_NDUFA12_NDUFA7_NDUFB6_NDUFV1_CYC1_UQCRFS1_NDUFB2_NDUFS5_NDUFS4_UQCRH_NDUFA9_SDHA
REACTOME_GABA_SYNTHESIS_RELEASE_REUPTAKE_AND_DEGRADATION	0.000176772	0.00408967	-0.772725	-2.20886	0	17	SNAP25_GAD1_ALDH5A1_STXBP1_STX1A_VAMP2_HSPA8_SYT1_SLC6A1_DNAJC5_GAD2_SLC32A1
REACTOME_INTERFERON_GAMMA_SIGNALING	0.000248509	0.00408967	0.668397	2.58918	0	50	GBP2_OASL_IRF7_CD44_HLA-DRB1_PTPN1_GBP1_HLA-A_HLA-DQA1_B2M_MT2A_HLA-DRB5_OAS2_OAS3_SP100_FCGR1B_VCAM1_OAS1_IRF1_PTPN6_IRF8_IFNGR1_PML_IRF9_HLA-G_HLA-DPA1_STAT1_SOCS1_SOCS3_ICAM1
REACTOME_INTERFERON_ALPHA_BETA_SIGNALING	0.000245519	0.00408967	0.708028	2.67723	0	45	GBP2_OASL_IFITM2_IFITM1_IFITM3_IRF7_IFI35_XAF1_ISG20_PSMB8_PTPN1_HLA-A_ISG15_IFI6_OAS2_MX2_OAS3_IFIT2_STAT2_OAS1_IRF1_PTPN6_IRF8_IFI27_TYK2_IRF9_HLA-G_STAT1_MX1_SOCS1_SOCS3
REACTOME_INTERFERON_SIGNALING	0.000277239	0.00408967	0.501941	2.30209	0	123	GBP2_OASL_IFITM2_IFITM1_IFITM3_IRF7_IFI35_CD44_XAF1_ISG20_HLA-DRB1_PSMB8_PTPN1_GBP1_HLA-A_ISG15_HLA-DQA1_B2M_MT2A_HERC5_IFI6_HLA-DRB5_UBA52_OAS2_EIF2AK2_MX2_OAS3_IFIT2_SP100_UBE2L6_FCGR1B_VCAM1_STAT2_OAS1_IRF1_PTPN6_IRF8_IFNGR1_PML_IFI27_TYK2_IRF9_NEDD4_NUP188_HLA-G_HLA-DPA1_STAT1_MX1_SOCS1_FLNB_SOCS3_ICAM1
REACTOME_RESPIRATORY_ELECTRON_TRANSPORT_ATP_SYNTHESIS_BY_CHEMIOSMOTIC_COUPLING_AND_HEAT_PRODUCTION_BY_UNCOUPLING_PROTEINS_	0.000163854	0.00408967	-0.610791	-2.40704	0	70	COX5A_NDUFS7_ETFDH_NDUFAB1_NDUFS1_NDUFA1_SDHD_NDUFA5_NDUFV2_SDHB_NDUFA11_COX8A_COX4I1_COX6A1_NDUFA3_CYCS_ATP5H_NDUFA10_UQCRC1_UQCRB_NDUFB1_UQCRQ_COX6C_ATP5A1_UQCRC2_NDUFA4_COX5B_ATP5L_COX6B1_COX7B_NDUFA12_NDUFA7_NDUFB6_NDUFV1_CYC1_ATP5O_ATP5J_ATP5F1_UQCRFS1_NDUFB2_ATP5C1_NDUFS5_NDUFS4_UQCRH_NDUFA9_SDHA
REACTOME_INNATE_IMMUNE_SYSTEM	0.000296384	0.00408967	0.423014	2.05635	0	179	NFKB2_IRF7_LY96_C1QC_CD14_CASP1_C1QB_CASP4_MAP2K3_CTSS_ISG15_MAPKAPK3_LGALS3_IFIH1_C4A_TLR5_HERC5_MAPKAPK2_CFH_PELI1_JUN_RIPK2_IRAK2_BIRC3_UBA52_UBE2D2_C1S_UNC93B1_TLR4_RELA_UBE2L6_TLR9_TLR3_S100A12_CFI_CD55_TLR6_C2_TLR2_MAPK7_PPP2R1B_TNFAIP3_C3_ELK1_IRF1_HMGB1_CARD9_CD180_NLRP1_RNF135_PCBP2_RPS6KA2_IKBKB_CFD_CFB_PROS1_MEF2A_BTK_MYD88_ATG12_C1QA_IRAK4_TLR10
REACTOME_COMPLEMENT_CASCADE	0.000233973	0.00408967	0.678669	2.12023	0	20	C1QC_C1QB_C4A_CFH_C1S_CFI_CD55_C2_C3_CFD_CFB_PROS1_C1QA_C7
REACTOME_TOLL_RECEPTOR_CASCADES	0.000267523	0.00408967	0.401988	1.78547	0	99	NFKB2_IRF7_LY96_CD14_MAP2K3_CTSS_MAPKAPK3_TLR5_MAPKAPK2_PELI1_JUN_RIPK2_IRAK2_UBA52_UNC93B1_TLR4_RELA_TLR9_TLR3_S100A12_TLR6_TLR2_MAPK7_PPP2R1B_ELK1_HMGB1_CD180_RPS6KA2_IKBKB_MEF2A_BTK_MYD88_IRAK4_TLR10
REACTOME_ANTIGEN_PROCESSING_UBIQUITINATION_PROTEASOME_DEGRADATION	0.000302801	0.00408967	-0.367885	-1.67139	1	176	UBOX5_KLHL20_PSMD13_WWP1_RNF138_RNF123_PSMD8_TRIM36_RNF41_PSMD5_PSMD9_SAE1_UBE2Z_UBE2J1_ANAPC2_PSMD4_FBXO3_PSMD1_RNF25_RBX1_HERC2_UBE2V2_ANAPC1_PSMA4_PSMB6_FBXO44_UBA2_RNF220_FBXW11_PJA2_ANAPC13_SKP1_RCHY1_UBE2E3_STUB1_PSMA5_ARIH2_UBA5_UBE2B_TRIM32_DZIP3_CUL5_UBE2N_ASB13_PSMC4_CUL1_PSMC6_ASB2_ANAPC7_NPEPPS_PSMD7_PSMD2_UBE4A_DET1_PSMD14_RNF4_PSMB5_KLHL9_PSMD3_PSMA1_PSMB7_PSMB4_UBA3_PJA1_PSMA2_TRIM…
REACTOME_PLATELET_ACTIVATION_SIGNALING_AND_AGGREGATION	0.000292654	0.00408967	0.390457	1.87679	0	167	TIMP1_SERPINA1_FCER1G_PLEK_THBS1_SRGN_PTPN1_HGF_F2R_VEGFA_LYN_GNAI2_TGFB3_COL1A1_RHOB_SERPINE1_CALU_PFN1_GNG8_GNGT2_P2RY1_FYN_PIK3R2_ITPR2_GNG5_CSK_AKT2_VCL_RHOA_PDGFA_PDGFB_SYK_SPARC_TGFB2_SHC1_HSPA5_PRKCA_RAC2_DGKD_GNA13_GNA11_TBXA2R_VEGFC_GNG12_VWF_COL1A2_GNA12_CFD_AKT1_RHOG_APBB1IP_PROS1_FN1_CAP1_ACTN4_ARRB1_RAPGEF3_MMRN1_VEGFB_ITPR3_CD9_PIK3R5_SERPING1_GNG11
NABA_ECM_GLYCOPROTEINS	0.000286123	0.00408967	0.342236	1.59463	0	137	THBS1_EGFLAM_MGP_IGFBP5_CRISPLD2_SRPX_TINAGL1_EMILIN1_EFEMP2_SPP1_MFGE8_FGL2_THSD4_TSKU_CYR61_IGFBP4_NTN1_LAMB2_SPARC_PCOLCE_SBSPON_NTN5_LAMC2_EFEMP1_VWA1_LTBP4_TGFBI_LRG1_MATN4_MMRN2_VWA2_SMOC1_TNC_FBLN5_SRPX2_NID1_RSPO4_VWF_ABI3BP_FN1_PCOLCE2_LGI4_MMRN1_CILP2_SMOC2_FBN2_IGSF10_RSPO1_FBLN2_PAPLN
NABA_ECM_REGULATORS	0.000288101	0.00408967	0.437204	2.06362	0	149	TIMP1_SERPINH1_SERPINA1_TGM2_SERPINA3_HYAL2_CTSS_CTSZ_SERPINB1_MMP9_TIMP3_TIMP4_PLAU_PLOD1_SERPINE2_SERPINA5_SERPINE1_CTSC_ADAMTS9_ADAM15_BMP1_ST14_HYAL1_ADAM12_PLOD2_ADAMTS18_ADAMTS14_ADAMTSL4_PLAT_MMP11_SLPI_LOXL4_ADAM9_HPSE_AGT_ADAMTSL1_HPSE2_ADAM33_PLOD3_EGLN3_P4HA1_CST7_CSTA_ITIH4_CSTB_ADAM20_P4HA2_SERPINA11_PAPPA2_SERPINB6_ADAM10_CD109_MMP16_SERPING1_ADAM17_PCSK6_TIMP2
NABA_ECM_AFFILIATED	0.000267666	0.00408967	0.416489	1.84502	0	98	ANXA2_C1QC_C1QB_LGALS9_C1QTNF1_PLXDC2_LGALS3_MUC17_ANXA1_FCN3_ANXA11_CLEC2B_CLEC5A_MUC1_CLEC1A_COLEC11_ANXA5_SDC2_SEMA3F_C1QL4_SDC3_GPC6_PLXNA4_SEMA4B_FCN1_C1QL1_SFTPA2_C1QA_SDC4
NABA_SECRETED_FACTORS	0.000296033	0.00408967	0.425668	2.06837	0	178	S100A10_CXCL10_S100A11_GDNF_EBI3_S100A9_GDF15_CLCF1_HGF_S100A8_S100P_VEGFA_ANGPT2_HBEGF_MDK_NRTN_INHBE_FGF11_TGFB3_PGF_S100A3_CCBE1_CXCL1_WFIKKN2_CXCL11_FLT3LG_S100A12_PTN_IL6_ANGPTL1_PDGFA_PDGFB_TNFSF9_TGFB2_CSF1_FGF2_ANGPT1_BMP2_CCL2_BMP5_VEGFC_IL17D_CNTF_INHBA_S100A16_CXCL2_IL1B_BMP3_CXCL8_OSM_LIF_FGF8_FST_IL18_IL1RN_WNT1_S100A6_VEGFB_CXCL3_S100A14_BMP4_PDGFC_CSF3_CTF1_S100A13_FGF17
NABA_CORE_MATRISOME	0.000302939	0.00408967	0.352993	1.73845	0	196	COL4A1_THBS1_EGFLAM_SRGN_BGN_COL2A1_MGP_IGFBP5_CRISPLD2_COL4A2_PODN_SRPX_COL18A1_TINAGL1_EMILIN1_EFEMP2_COL8A1_SPP1_COL1A1_MFGE8_COL6A2_FGL2_THSD4_VCAN_TSKU_COL22A1_CYR61_IGFBP4_NTN1_COL27A1_COL6A3_LAMB2_SPARC_PCOLCE_SBSPON_NTN5_LAMC2_EFEMP1_VWA1_LTBP4_TGFBI_LRG1_MATN4_MMRN2_HAPLN3_VWA2_SMOC1_TNC_FBLN5_SRPX2_NID1_RSPO4_VWF_COL1A2_ABI3BP_FN1_PCOLCE2_LGI4_PRELP_COL12A1_MMRN1_CILP2_OGN_SMOC2_FBN2_IG…
REACTOME_CYTOKINE_SIGNALING_IN_IMMUNE_SYSTEM	0.000311818	0.00415025	0.446452	2.22136	0	211	GBP2_OASL_IFITM2_NFKB2_IFITM1_IFITM3_IRF7_STAT3_IFI35_CD44_XAF1_CASP1_ISG20_HLA-DRB1_PSMB8_HCK_PTPN1_GBP1_HGF_HLA-A_ISG15_HLA-DQA1_B2M_MT2A_HERC5_IFI6_LYN_PELI1_RIPK2_IRAK2_HLA-DRB5_UBA52_OAS2_INPPL1_EIF2AK2_MX2_OAS3_IFIT2_FYN_SP100_RELA_UBE2L6_FCGR1B_PIK3R2_VCAM1_SQSTM1_STAT2_IL6_OAS1_SYK_SHC1_IRF1_MAP3K8_PTPN6_IRF8_IFNGR1_NRAS_IL6R_PML_IFI27_TYK2_YES1_STAT5B_IRF9_IL1B_IL6ST_NEDD4_NUP188_IKBKB_H…
REACTOME_GPCR_LIGAND_BINDING	0.000319387	0.00419195	0.322861	1.62016	0	229	CXCL10_ADM_CXCL16_GPR4_C5AR1_S1PR3_MC1R_FPR1_F2R_PTH1R_ANXA1_OXTR_PTGER4_RGR_FFAR2_APLNR_GHRHR_GNG8_GNGT2_CXCR1_EDNRA_P2RY1_CXCL1_NTSR2_CXCL11_C3AR1_GNG5_CD55_GPBAR1_NMB_EDN1_LPAR2_S1PR1_HEBP1_ADCYAP1R1_C3_PTGER3_RAMP1_FZD2_ADRB3_AGT_CCR1_NMUR2_P2RY2_TBXA2R_CCL2_GRM6_LTB4R_CXCL2_GNG12_GALR2_SSTR5_LTB4R2_HTR7_P2RY6_S1PR2_DRD2_WNT1_PDYN_ADRB2_UTS2R_PTGER1_NPBWR1_FZD4_ADRA1A_CXCL3_TRH_GNG11_OPN4_CAL…
KEGG_CARDIAC_MUSCLE_CONTRACTION	0.000330797	0.00427099	-0.505833	-1.93495	1	60	COX7A2_COX7A1_SLC9A6_ATP1A1_CACNG4_COX8A_COX4I1_CACNB4_COX6A1_ACTC1_SLC9A1_UQCR10_UQCRC1_CACNA2D2_UQCRB_TNNT2_UQCRQ_COX6C_UQCRC2_COX5B_COX6B1_COX7B_CYC1_UQCRFS1_CACNB1_CACNA1F_UQCRH
KEGG_PATHWAYS_IN_CANCER	0.000334448	0.00427099	0.351739	1.80618	0	278	NFKB2_STAT3_COL4A1_CDKN1A_CDK2_COL4A2_HGF_NFKB1_HDAC1_RXRA_MMP9_VEGFA_ABL1_CBLB_MYC_ITGB1_GLI2_CEBPA_PPARG_JUN_SMAD3_BIRC3_FGF11_TGFB3_CSF3R_AXIN1_PGF_RELA_PIK3R2_PIAS4_FOXO1_HSP90AA1_FLT3LG_ARAF_AKT2_IL6_RHOA_SPI1_CDKN2A_PDGFA_CCND1_PDGFB_PAX8_LAMB2_EPAS1_PDGFRB_CDK4_TGFB2_MECOM_BIRC5_PRKCA_LAMC2_RAC2_NRAS_ETS1_FGFR1_PML_FZD2_FGF2_EGFR_BMP2_TGFBR2_PTGS2_GLI3_SMAD4_VEGFC_STAT5B_EGLN3_SMAD2_SLC2A1…
REACTOME_HEMOSTASIS	0.00035791	0.00450966	0.380345	2.0098	0	356	TIMP1_SERPINA1_IRF7_ITGA5_KIF20A_FCER1G_PLAUR_PLEK_HBD_THBS1_SRGN_SLC7A5_KIFC1_CDK2_PTPN1_NOS3_HGF_HDAC1_PRCP_CAV1_F2R_VEGFA_ANGPT2_ABL1_PLAU_TFPI_ITGB1_LYN_GNAI2_KCNMB1_JAM2_SELL_TGFB3_WEE1_COL1A1_RHOB_SERPINE1_CALU_GUCY1A2_F3_PFN1_ITGB2_THBD_GNG8_F11R_GNGT2_EHD1_P2RY1_NFE2_ITGAL_FYN_ATP1B2_PIK3R2_ITPR2_HBG2_GNG5_CSK_AKT2_VCL_RHOA_PDGFA_DOCK2_PDGFB_PPP2R1B_MERTK_SYK_SPARC_PLAT_TGFB2_SHC1_HSPA5_I…
NABA_MATRISOME_ASSOCIATED	0.000379219	0.00471529	0.425685	2.28967	0	425	S100A10_TIMP1_SERPINH1_ANXA2_SERPINA1_TGM2_CXCL10_S100A11_GDNF_SERPINA3_EBI3_C1QC_S100A9_HYAL2_C1QB_GDF15_LGALS9_C1QTNF1_PLXDC2_CLCF1_CTSS_HGF_LGALS3_CTSZ_MUC17_S100A8_SERPINB1_MMP9_S100P_ANXA1_TIMP3_TIMP4_VEGFA_ANGPT2_HBEGF_PLAU_PLOD1_SERPINE2_MDK_SERPINA5_NRTN_FCN3_ANXA11_INHBE_CLEC2B_FGF11_TGFB3_SERPINE1_CLEC5A_CTSC_MUC1_ADAMTS9_PGF_S100A3_CCBE1_CLEC1A_COLEC11_CXCL1_ADAM15_WFIKKN2_CXCL11_BMP1_…
KEGG_ALLOGRAFT_REJECTION	0.000471698	0.00543603	0.635361	2.00423	1	21	HLA-DRB1_HLA-A_HLA-DQA1_HLA-DRB5_CD40_HLA-DMA_HLA-G_HLA-DPA1_HLA-DRA_HLA-DMB_FAS_CD80_HLA-DOA_CD86_HLA-E_HLA-C_HLA-DPB1
BIOCARTA_NTHI_PATHWAY	0.000467946	0.00543603	0.620268	1.93777	1	20	MAP2K3_NFKB1_SMAD3_RELA_TLR2_TGFBR2_SMAD4_IL1B_NR3C1_IKBKB_MYD88_TGFBR1
BIOCARTA_CARDIACEGF_PATHWAY	0.000460299	0.00543603	0.679412	2.03223	1	17	NFKB1_MYC_JUN_EDNRA_RELA_ADAM12_RHOA_EDN1_PRKCA_AGT_EGFR
PID_PRL_SIGNALING_EVENTS_PATHWAY	0.000471476	0.00543603	0.612818	1.95806	1	22	CDKN1A_RHOC_CDK2_ITGB1_ITGA1_RHOA_PTP4A2_AGT_CCNA2
PID_INTEGRIN_CS_PATHWAY	0.000471698	0.00543603	0.626252	1.9755	1	21	ITGA5_ITGB1_ITGA1_ITGB2_ITGAL_ITGAX_ITGB5_ITGAM_ITGA10_ITGB8_ITGB4_ITGAV_ITGA6
PID_INTEGRIN_A9B1_PATHWAY	0.000467946	0.00543603	0.658422	2.05697	1	20	TGM2_VEGFA_ITGB1_SPP1_ADAM15_SAT1_VCAM1_ADAM12_VEGFC_TNC_FN1_PXN_RAC1_CSF2RA
KEGG_P53_SIGNALING_PATHWAY	0.000505178	0.0054915	0.448439	1.81088	1	61	SFN_CDKN1A_THBS1_GADD45G_CDK2_GADD45B_SERPINE1_GADD45A_STEAP3_TP53I3_CDKN2A_CCND1_CDK4_CCND3_RRM2_CHEK2_TNFRSF10B_PERP_MDM2_SESN2_FAS_SHISA5_TP53_BAX_CASP9_RPRM_CD82_CCNG1_MDM4
KEGG_VIRAL_MYOCARDITIS	0.000501756	0.0054915	0.469601	1.85338	1	55	HLA-DRB1_MYH9_HLA-A_CAV1_HLA-DQA1_ABL1_HLA-DRB5_ITGB2_ABL2_ITGAL_FYN_CD40_CD55_CCND1_RAC2_HLA-DMA_DMD_HLA-G_HLA-DPA1_HLA-DRA_HLA-DMB_ICAM1_CD80_HLA-DOA_RAC1_DAG1_CD86_CASP9
PID_P73PATHWAY	0.000511378	0.0054915	0.470352	1.9307	1	66	SERPINA1_IL4R_SFN_CDKN1A_GDF15_HEY2_CDK2_YAP1_ABL1_MYC_PEA15_SERPINE1_ADA_RELA_TP53I3_PML_AEN_SP1_CCNA2_WWOX_FOXO3_BCL2L11_MDM2_IL1RAP_RNF43_BIN1_PLK3_FAS
PID_UPA_UPAR_PATHWAY	0.000486145	0.0054915	0.585581	1.96683	1	27	ITGA5_PLAUR_HGF_FPR1_MMP9_PLAU_ITGB1_SERPINE1_ITGB2_PDGFRB_DOCK1_EGFR_ITGB5_FN1_ITGAM
PID_RB_1PATHWAY	0.000501756	0.0054915	0.4842	1.911	1	55	CEBPB_CDKN1A_ELF1_CDK2_HDAC1_ABL1_CEBPA_PPARG_JUN_CEBPD_SPI1_CDKN2A_CCND1_CDK4_TGFB2_CBX4_CCND3
REACTOME_NEUROTRANSMITTER_RELEASE_CYCLE	0.000510031	0.0054915	-0.601998	-1.97753	2	29	GLS2_SYN2_SNAP25_GAD1_ALDH5A1_STXBP1_STX1A_VAMP2_HSPA8_SYT1_SLC6A1_DNAJC5_SLC1A1_GAD2_SLC32A1
KEGG_REGULATION_OF_ACTIN_CYTOSKELETON	0.000590319	0.00626799	0.329161	1.59749	1	177	SCIN_MSN_ITGA5_CD14_WAS_MYH9_F2R_ITGB1_ITGA1_FGF11_MYL12A_PFN1_ITGB2_ITGAL_PIK3R2_FGD3_ARAF_CSK_EZR_PAK4_VCL_FGFR4_RHOA_PDGFA_RRAS_PDGFB_PDGFRB_ARPC1B_FGD1_RAC2_LIMK2_NRAS_FGFR1_DIAPH2_DOCK1_GNA13_ITGAX_FGF2_EGFR_PIP4K2A_ITGB5_GNG12_GNA12_PAK2_FN1_FGF8_IQGAP2_ITGAM_ACTN4_PXN_ITGA10_ITGB8_TIAM1_IQGAP1_ITGB4_GSN_RRAS2_PIK3R5_PDGFC_ARPC5_FGF17_PIP5K1A_RAF1_GIT1_RAC1_ITGAV_ARHGAP35_BRAF_ITGA6_PIP5K1C
REACTOME_VOLTAGE_GATED_POTASSIUM_CHANNELS	0.000681779	0.00715868	-0.535047	-1.87692	3	39	KCNH2_KCND1_KCNA1_KCNH1_KCNA4_KCNF1_KCNQ4_KCNS1_KCNAB1_KCNC4_KCNS2_KCNS3_KCNC1_KCNG3_KCND2_KCNAB2_KCNC2_KCNH8_KCNV1_KCNQ3_KCNH6_KCNB2_KCNAB3
PID_GLYPICAN_1PATHWAY	0.000707547	0.00726774	0.612976	1.93362	2	21	HCK_VEGFA_LYN_TGFB3_FYN_TGFB2_FGFR1_FGF2_YES1_TGFBR2_SMAD2_TGFBR1_FGR
REACTOME_GROWTH_HORMONE_RECEPTOR_SIGNALING	0.000700935	0.00726774	0.632488	1.94609	2	19	STAT3_PTPN1_LYN_PTPN6_STAT5B_STAT1_SH2B1_SOCS1_SOCS3_STAT5A_GHR_CISH_ADAM17
REACTOME_NUCLEAR_RECEPTOR_TRANSCRIPTION_PATHWAY	0.000730816	0.00742603	0.532349	1.92384	2	37	NR2F1_RXRA_PPARA_PPARG_NR2E1_THRA_VDR_NR1I3_PGR_NR1H3_NR0B1_RORA_ESR1_NR3C1_NR2C2AP_AR_NR4A3_NR6A1
PID_REG_GR_PATHWAY	0.000757767	0.00745927	0.447169	1.80576	2	61	NFATC1_SFN_CDKN1A_NFKB1_HDAC1_JUN_RELA_HSP90AA1_SMARCC1_IL6_POU2F1_SPI1_FKBP4_SGK1_NR1I3_IRF1_SMARCD1_STAT5B_NR3C1_AKT1_STAT1_FKBP5_MDM2_SUMO2_STAT5A_ICAM1_PBX1
PID_HIF1_TFPATHWAY	0.00075643	0.00745927	0.450847	1.80025	2	58	HMOX1_PLIN2_ADM_MCL1_VEGFA_JUN_SMAD3_SERPINE1_ITGB2_CP_EDN1_PFKFB3_ETS1_ENG_SP1_SMAD4_NDRG1_RORA_EGLN3_SLC2A1_BHLHE41_AKT1_ENO1_HDAC7_NT5E_GCK
PID_FGF_PATHWAY	0.00075	0.00745927	0.481267	1.85286	2	49	PLAUR_HGF_MMP9_PLAU_SPP1_JUN_IL17RD_SDC2_PAK4_FGFR4_KLB_SHC1_FGFR1_FGF2_STAT5B_AKT1_STAT1_FGF8
PID_E2F_PATHWAY	0.000765892	0.00746153	0.453006	1.8521	2	65	CDKN1A_CDK2_MCL1_HDAC1_CDKN2C_PLAU_MYC_CEBPA_SERPINE1_CDKN2A_TRRAP_MCM3_CCND3_RRM2_SP1_CES4A_CES1_MYBL2_CASP7_CCNA2_RYBP
REACTOME_NEUROTRANSMITTER_RECEPTOR_BINDING_AND_DOWNSTREAM_TRANSMISSION_IN_THE_POSTSYNAPTIC_CELL	0.000943248	0.0090956	-0.385276	-1.64984	5	117	GRIN2A_GRIK1_GABBR2_CALM2_GRIN2D_KCNJ2_GABRB3_GABRG3_NCALD_CAMKK1_GRIA1_RASGRF2_AP2B1_AP2A2_PRKCG_ADCY8_CACNG4_GNAL_CAMK2D_GNAI1_ADCY9_KCNJ9_GNG2_AKAP5_CHRNB2_ADCY1_GABRA5_PLCB1_AP2A1_ACTN2_GABRA4_CAMK4_NSF_PICK1_AP2S1_ARHGEF9_GRIK3_PRKACB_RASGRF1_PRKCB_CHRNA4_GABRA1_AP2M1_GNB5_GABRG2_GNG13
REACTOME_NFKB_AND_MAP_KINASES_ACTIVATION_MEDIATED_BY_TLR4_SIGNALING_REPERTOIRE	0.00101963	0.00963548	0.439157	1.78965	3	64	NFKB2_LY96_CD14_MAP2K3_MAPKAPK3_MAPKAPK2_JUN_RIPK2_IRAK2_UBA52_TLR4_RELA_TLR3_S100A12_MAPK7_PPP2R1B_ELK1_HMGB1
REACTOME_SIGNALING_BY_TGF_BETA_RECEPTOR_COMPLEX	0.00101394	0.00963548	0.442895	1.75758	3	57	TGIF1_WWTR1_HDAC1_PPP1R15A_MYC_SMAD3_UBA52_SERPINE1_CCNT1_F11R_PARD3_RHOA_JUNB_XPO1_MEN1_TGFBR2_SP1_SMAD4_SMAD2_RBL1_SKI_TGFBR1
REACTOME_PRE_NOTCH_TRANSCRIPTION_AND_TRANSLATION	0.00117869	0.0109202	0.585641	1.87122	4	22	MOV10_JUN_CCND1_NOTCH2_MAML1_MAMLD1_MAML2_KAT2A_TP53_TNRC6C_TNRC6A_KAT2B_CREBBP_RBPJ_TNRC6B_TFDP1
REACTOME_YAP1_AND_WWTR1_TAZ_STIMULATED_GENE_EXPRESSION	0.00117869	0.0109202	0.593751	1.89714	4	22	WWTR1_RXRA_TBL1X_YAP1_PPARA_TEAD2_TEAD4_NCOA6_TEAD1_SMARCD3_TEAD3_NPPA_NCOA3
PID_IL6_7_PATHWAY	0.00122941	0.0112795	0.491018	1.82906	4	42	TIMP1_STAT3_CEBPB_HCK_MCL1_MYC_JUN_CEBPD_FOXO1_IL6_JUNB_IRF1_IL6R_TYK2_IL6ST_AKT1_STAT1
REACTOME_PEPTIDE_LIGAND_BINDING_RECEPTORS	0.00130753	0.0117832	0.400564	1.72847	4	86	CXCL10_CXCL16_C5AR1_MC1R_FPR1_F2R_ANXA1_OXTR_APLNR_CXCR1_EDNRA_CXCL1_NTSR2_CXCL11_C3AR1_NMB_EDN1_HEBP1_C3_AGT_CCR1_NMUR2_CCL2_CXCL2_GALR2_SSTR5_PDYN_UTS2R_NPBWR1_CXCL3_TRH
REACTOME_ACTIVATED_TLR4_SIGNALLING	0.00130924	0.0117832	0.398474	1.70013	4	81	NFKB2_IRF7_LY96_CD14_MAP2K3_MAPKAPK3_MAPKAPK2_PELI1_JUN_RIPK2_IRAK2_UBA52_TLR4_RELA_TLR3_S100A12_TLR6_TLR2_MAPK7_PPP2R1B_ELK1_HMGB1_RPS6KA2_IKBKB_MEF2A_BTK_MYD88_IRAK4
KEGG_CHEMOKINE_SIGNALING_PATHWAY	0.00142207	0.0125594	0.333626	1.54519	4	132	CXCL10_STAT3_CXCL16_WAS_HCK_NFKB1_LYN_GNAI2_GNG8_GNGT2_PARD3_CXCR1_CXCL1_CXCL11_RELA_PIK3R2_PREX1_GNG5_CSK_AKT2_STAT2_RHOA_PRKX_DOCK2_ADCY2_SHC1_RAC2_NRAS_CCR1_CCL2_STAT5B_ADCY4_CXCL2_GNG12_IKBKB_AKT1_STAT1_FOXO3_PXN_ARRB1_TIAM1_PLCB3_CXCL3_PIK3R5_FGR_GNG11_RAF1_RAC1_CXCL14_GNG7_BRAF
REACTOME_BOTULINUM_NEUROTOXICITY	0.00141418	0.0125594	-0.656299	-1.87605	7	17	STX1B_STX3_SNAP25_STX5_STX8_STX6_STX1A_VAMP2_SYT1_STX12_SYT2_VAMP1
REACTOME_CHEMOKINE_RECEPTORS_BIND_CHEMOKINES	0.00162375	0.0142078	0.624679	1.89385	6	18	CXCL10_CXCL16_CXCR1_CXCL1_CXCL11_CCR1_CCL2_CXCL2_CXCL3_CCL28_CXCR4_CCR5
KEGG_PYRUVATE_METABOLISM	0.00171057	0.014563	-0.538005	-1.8019	9	32	ALDH1B1_ACYP1_LDHA_ACAT2_ACAT1_AKR1B1_DLAT_DLD_MDH1_HAGH_PDHB
REACTOME_MITOCHONDRIAL_PROTEIN_IMPORT	0.0016889	0.014563	-0.485476	-1.74519	9	44	VDAC1_BCS1L_ATP5A1_SLC25A4_SAMM50_GRPEL1_COX17_TOMM20_CYC1_TIMM17A_DNAJC19
REACTOME_TRNA_AMINOACYLATION	0.00170445	0.014563	-0.500998	-1.75748	9	39	WARS2_MARS2_CARS_LARS_AARS_RARS_PARS2_DARS2_NARS2_IARS2_HARS_NARS_PPA1_EPRS_GARS_KARS_YARS2_FARSA_FARSB_FARS2_SARS_IARS_PPA2
PID_SYNDECAN_3_PATHWAY	0.00183908	0.0155172	0.644213	1.88953	7	16	CASK_FYN_PTN_SDC3_EGFR_AGRP
PID_SYNDECAN_1_PATHWAY	0.00193097	0.0161484	0.51444	1.85125	7	36	COL4A1_COL2A1_HGF_MMP9_COL8A1_COL1A1_CASK_COL6A2_COL6A3_HPSE_COL1A2_COL12A1_SDC1_COL4A4_COL4A3_COL9A1
KEGG_PROTEASOME	0.00203493	0.0168685	-0.504259	-1.75061	11	37	PSMD4_PSMD1_PSMA4_PSMB6_PSMA5_PSMC4_PSMC6_PSMD7_PSMD2_PSMD14_PSMB5_PSMD3_PSMA1_PSMB7_PSMB4_PSMA2_PSMD12
REACTOME_SIGNALING_BY_ILS	0.0021025	0.017277	0.383365	1.66707	7	89	NFKB2_STAT3_CASP1_HCK_HGF_LYN_PELI1_RIPK2_IRAK2_INPPL1_FYN_RELA_PIK3R2_SQSTM1_IL6_SYK_SHC1_MAP3K8_PTPN6_NRAS_IL6R_TYK2_YES1_STAT5B_IL1B_IL6ST_IKBKB_MYD88_STAT1_IRAK4_IL18_IL1RN_SOCS3_IL1RAP_STAT5A
BIOCARTA_NDKDYNAMIN_PATHWAY	0.00212314	0.0172963	-0.655559	-1.84521	11	16	DNM1_CALM2_SYNJ2_SYNJ1_PPP3CC_EPS15_PPP3CB_AP2A1_AMPH_PPP3CA_AP2M1_NME1
PID_IL12_2PATHWAY	0.00220967	0.0175474	0.461468	1.74492	8	45	NFKB2_STAT3_HLA-DRB1_GADD45G_MAP2K3_HLA-A_NFKB1_B2M_GADD45B_RIPK2_RELA_HLX_TYK2_IL1B_STAT1_HLA-DRA_IL18_SOCS1_STAT5A
PID_TCPTP_PATHWAY	0.00219995	0.0175474	0.477286	1.76483	8	41	STAT3_PTPN1_HGF_VEGFA_ITGB1_ITGA1_EIF2AK2_PIK3R2_PDGFB_PDGFRB_SHC1_CSF1_EGFR_STAT5B_STAT1_STAT5A_PTPN2_CSF1R_PIAS1_JAK3_GAB1_LMAN1_CREBBP
REACTOME_MEIOTIC_RECOMBINATION	0.00218765	0.0175474	0.538664	1.85732	8	30	CDK2_HIST2H2AC_HIST1H2AC_HIST1H2BD_HIST1H2BJ_HIST1H2BC_CDK4_TOP3A_HIST1H4H_HIST2H2BE_BLM_RPA2_BRCA1_HIST1H2BK_HIST1H3D
KEGG_TOLL_LIKE_RECEPTOR_SIGNALING_PATHWAY	0.00232078	0.0179766	0.405462	1.69336	8	73	IRF7_CXCL10_LY96_CD14_MAP2K3_NFKB1_TLR5_SPP1_JUN_TLR4_CXCL11_RELA_PIK3R2_TLR9_TLR3_CD40_AKT2_IL6_TLR6_TLR2
REACTOME_RNA_POL_I_PROMOTER_OPENING	0.0023015	0.0179766	0.636769	1.90468	9	17	HIST2H2AC_HIST1H2AC_HIST1H2BD_HIST1H2BJ_HIST1H2BC_HIST1H4H_HIST2H2BE_MBD2_HIST1H2BK_HIST1H3D
REACTOME_MYD88_MAL_CASCADE_INITIATED_ON_PLASMA_MEMBRANE	0.00232078	0.0179766	0.396621	1.65643	8	73	NFKB2_LY96_MAP2K3_MAPKAPK3_MAPKAPK2_PELI1_JUN_RIPK2_IRAK2_UBA52_TLR4_RELA_S100A12_TLR6_TLR2_MAPK7_PPP2R1B_ELK1_HMGB1_RPS6KA2_IKBKB_MEF2A_BTK_MYD88_IRAK4
KEGG_GLYCOLYSIS_GLUCONEOGENESIS	0.00236088	0.0181356	-0.482491	-1.72752	13	43	ENO2_ALDH1A3_HK1_PDHA1_PGAM1_ALDH1B1_LDHA_PFKL_PFKP_ALDOA_DLAT_DLD_TPI1_PFKM_PDHB_GPI_PGK1
PID_CXCR4_PATHWAY	0.00237969	0.0181356	0.373166	1.63024	8	91	ITGA5_STAT3_HLA-DRB1_RHOC_HCK_MMP9_ITGB1_LYN_ITGA1_GNAI2_RHOB_RGS1_FYN_PIK3R2_FOXO1_CSK_STAT2_RHOA_PTPRC_PTPN6_GNA13_YES1_STAT5B_PAG1_AKT1_STAT1_INPP5D_HLA-DRA_HGS_PXN_ITGA10_PLCB3_STAT5A_PIK3R5_FGR
REACTOME_GPCR_DOWNSTREAM_SIGNALING	0.00241713	0.0182735	0.274314	1.43206	6	320	CXCL10_ADM_CXCL16_GPR4_C5AR1_RHOC_S1PR3_MC1R_FPR1_F2R_PTH1R_ANXA1_OXTR_PTGER4_RGR_GNAI2_FFAR2_APLNR_PDE4B_RHOB_GHRHR_GNG8_GNGT2_RGS1_CXCR1_EDNRA_P2RY1_CXCL1_NTSR2_RGS20_CXCL11_C3AR1_PIK3R2_PREX1_ITPR2_GNG5_FGD3_AKT2_RHOA_GPBAR1_NMB_ITSN1_EDN1_LPAR2_S1PR1_HEBP1_ADCYAP1R1_ADCY2_C3_PTGER3_PRKCA_FGD1_RAC2_DGKD_RAMP1_GNA13_ADRB3_RGS2_AGT_CCR1_NMUR2_GNA11_P2RY2_RGS17_TBXA2R_ADCY4_LTB4R_CXCL2_GNG12_PLEK…
PID_IL4_2PATHWAY	0.00245881	0.0184411	0.465822	1.7352	9	42	BCL6_IL4R_CEBPB_COL1A1_IL13RA1_SPI1_PARP14_FCER2_SHC1_PTPN6_ETS1_FES_SP1_STAT5B_DOK2_COL1A2_AKT1_INPP5D_SOCS1_SOCS3_STAT5A
REACTOME_BASIGIN_INTERACTIONS	0.0025737	0.0191508	0.581132	1.81551	10	20	SLC7A5_CAV1_ITGB1_ATP1B2_SLC3A2_SLC16A8_SLC7A11_SLC7A7
PID_HES_HEY_PATHWAY	0.0026738	0.0197401	0.490202	1.78667	10	38	STAT3_HEY2_HDAC1_ID1_HES1_SPEN_RCAN1_HES6_ASCL1_AR_MAML1_GHR_PARP1_MAML2_GAA_CREBBP_MYB_KDR_RBPJ_NCOR1
REACTOME_VIF_MEDIATED_DEGRADATION_OF_APOBEC3G	0.00269815	0.0197655	-0.475904	-1.70394	15	43	PSMD13_PSMD8_PSMD5_PSMD9_PSMD4_PSMD1_RBX1_PSMA4_PSMB6_PSMA5_CUL5_PSMC4_PSMC6_PSMD7_PSMD2_PSMD14_PSMB5_PSMD3_PSMA1_PSMB7_PSMB4_PSMA2_PSMD12
REACTOME_HIV_INFECTION	0.00274977	0.0199887	-0.340292	-1.53407	17	166	AAAS_RANGAP1_POLR2C_RANBP1_NUP85_GTF2H1_TAF6_NUP35_AP1G1_PSMB1_NPM1_PSMA3_PSMD10_ATP6V1H_NCBP2_NUPL2_PPIA_SUPT16H_CD247_AP1S2_XRCC4_PSMD13_AP1B1_PSMD8_RNMT_PSMD5_SUPT4H1_NUP133_PSMD9_AP2B1_CCNH_GTF2E1_SUPT5H_PSMD4_POLR2A_SSRP1_AP2A2_GTF2A2_PSMD1_GTF2H4_RBX1_TAF5_GTF2B_ELMO1_PSMA4_NUP43_PSMB6_FEN1_NUP153_SKP1_NUP54_RANBP2_PSMA5_TAF1_AP2A1_POLR2D_CUL5_PSMC4_PSMC6_VPS28_POLR2K_SLC25A4_PSMD7_AP2S1_PS…
REACTOME_SEMAPHORIN_INTERACTIONS	0.00279685	0.0201757	0.412173	1.66747	10	62	DPYSL3_RHOC_MYH9_ITGB1_ITGA1_TYROBP_RHOB_FYN_HSP90AA1_RHOA_RRAS_PTPRC_RAC2_LIMK2_FES_MYL6_ERBB2_PAK2_RHOG
PID_S1P_S1P3_PATHWAY	0.00291687	0.0208111	0.533905	1.79326	11	27	S1PR3_VEGFA_GNAI2_RHOA_PDGFB_S1PR1_PDGFRB_GNA13_GNA11_GNA12_AKT1_S1PR2_RAC1_ITGAV
PID_AVB3_OPN_PATHWAY	0.00292897	0.0208111	0.530026	1.79492	11	28	CD44_NFKB1_MMP9_PLAU_SPP1_JUN_RELA_RHOA_SYK
KEGG_CYTOSOLIC_DNA_SENSING_PATHWAY	0.00313782	0.0221287	0.499133	1.76142	12	33	IRF7_CXCL10_CASP1_NFKB1_TREX1_RELA_IL6_TMEM173_IL1B_IKBKB_POLR3GL_IL18_POLR1D_DDX58_MAVS_POLR3G
REACTOME_ANTIGEN_PRESENTATION_FOLDING_ASSEMBLY_AND_PEPTIDE_LOADING_OF_CLASS_I_MHC	0.00322209	0.0225547	0.626287	1.87333	13	17	TAP1_HLA-A_B2M_TAP2_ERAP1_HSPA5_CANX_HLA-G_SAR1B_SEC31A_CALR
REACTOME_GENERATION_OF_SECOND_MESSENGER_MOLECULES	0.00327103	0.0227288	0.591486	1.81994	13	19	HLA-DRB1_WAS_HLA-DQA1_HLA-DRB5_VASP_FYB_PAK2_HLA-DPA1_EVL
PID_HNF3A_PATHWAY	0.00341713	0.0235707	0.526783	1.78394	13	28	SERPINA1_CEBPB_COL18A1_NFIA_JUN_NFIB_POU2F1_SP1_ESR1_SFTPA2_XBP1_AR_BRCA1_NCOA3
REACTOME_CDT1_ASSOCIATION_WITH_THE_CDC6_ORC_ORIGIN_COMPLEX	0.00349883	0.0239594	-0.458267	-1.68671	20	49	PSMD13_PSMD8_PSMD5_PSMD9_PSMD4_PSMD1_ORC2_PSMA4_PSMB6_ORC5_PSMA5_PSMC4_ORC3_PSMC6_PSMD7_PSMD2_PSMD14_PSMB5_PSMD3_PSMA1_PSMB7_PSMB4_PSMA2_ORC4_PSMD12
REACTOME_TRAF6_MEDIATED_NFKB_ACTIVATION	0.00368239	0.025035	0.618897	1.85122	15	17	NFKB2_IFIH1_RELA_S100A12_HMGB1_RNF135_IKBKB_DDX58_MAVS_SAA1
KEGG_MAPK_SIGNALING_PATHWAY	0.00377953	0.0255118	0.293038	1.46337	11	218	HSPB1_NFKB2_CD14_HSPA1B_GADD45G_MAP2K3_NFKB1_MAPKAPK3_MAPKAPK2_MYC_GADD45B_JUN_FGF11_TGFB3_GADD45A_RELA_HSPA1A_AKT2_PTPN7_FGFR4_PDGFA_PRKX_RRAS_MAPK7_PDGFB_PDGFRB_STK3_TGFB2_CACNG1_ELK1_MECOM_MAP3K8_DUSP8_PRKCA_RAC2_NRAS_FGFR1_FGF2_EGFR_TGFBR2_HSPA1L_DUSP5_MKNK1_TNFRSF1A_MAP3K11_IL1B_JUND_SRF_GNG12_ELK4_MAP4K4_MAP3K2_GNA12_RPS6KA2_IKBKB_NTRK2_PAK2_AKT1_PLA2G5_FGF8_ARRB1_FLNB_TGFBR1_CACNA1A_CACNA1…
KEGG_PANCREATIC_CANCER	0.00382946	0.0256655	0.405647	1.65847	14	65	STAT3_NFKB1_VEGFA_SMAD3_TGFB3_PGF_RELA_PIK3R2_ARAF_AKT2_CDKN2A_CCND1_CDK4_TGFB2_RAC2_EGFR_TGFBR2_SMAD4_VEGFC_SMAD2_ERBB2_IKBKB_AKT1_STAT1_TGFBR1_VEGFB_RALGDS_PIK3R5_RAF1_RAC1_BRAF_TP53
KEGG_NATURAL_KILLER_CELL_MEDIATED_CYTOTOXICITY	0.0039032	0.0258077	0.370952	1.59673	14	84	NFATC1_FCER1G_MICB_ICAM2_HLA-A_HCST_TYROBP_ITGB2_NFATC3_ITGAL_FYN_PIK3R2_ARAF_SYK_NFAT5_SHC1_PTPN6_PRKCA_IFNGR1_RAC2_NRAS
REACTOME_GPVI_MEDIATED_ACTIVATION_CASCADE	0.0039053	0.0258077	0.521275	1.76528	15	28	FCER1G_LYN_COL1A1_RHOB_FYN_PIK3R2_AKT2_RHOA_SYK_RAC2_COL1A2_AKT1_RHOG
REACTOME_DNA_REPAIR	0.00402706	0.0264276	-0.384137	-1.58716	24	92	RPA3_POLD3_FANCL_DDB1_CCNH_POLR2A_ATR_POLB_GTF2H4_PRKDC_FEN1_RAD23B_FANCA_NTHL1_ERCC8_ALKBH2_POLR2D_FANCF_POLR2K_XPA_UBE2T_XRCC6_XRCC5_XRCC1_ALKBH3_RAD50_APEX1_POLR2B_ERCC3
BIOCARTA_IL1R_PATHWAY	0.00406991	0.0265246	0.551957	1.80576	16	24	MAP2K3_NFKB1_JUN_IRAK2_TGFB3_RELA_IL6_TGFB2_IL1B_IKBKB_MYD88_IL1RN_IL1RAP
KEGG_GLYCINE_SERINE_AND_THREONINE_METABOLISM	0.00413223	0.0267463	0.522525	1.75504	16	27	ALAS2_GLDC_CHDH_MAOA_SDS_PHGDH_SHMT2_GLYCTK_AOC3_MAOB_CTH_BHMT_AMT_PIPOX_GATM_AOC2_CBS_GAMT
PID_DELTA_NP63_PATHWAY	0.0043849	0.0280381	0.474055	1.71318	17	37	SFN_YAP1_TOP2A_RAB38_ADA_CEBPD_HES1_VDR_CDKN2A_SEC14L2_FOSL2_PERP_MDM2_TCF7L1_RRAD_BDKRB2_GSK3B_PPP2R5A
REACTOME_PI_METABOLISM	0.00439115	0.0280381	-0.464062	-1.66821	25	44	PIK3C3_MTMR7_PIK3CD_PTEN_SACM1L_TPTE2_PI4KA_INPP5E_SYNJ2_PIK3CA_SYNJ1_PIP5K1B_PI4K2A_PIK3C2G_PIK3R4_PIK3R1_MTMR14_MTMR2_MTMR4_INPP5J_PIK3CB_ARF3_INPP4B_FIG4_PITPNB
PID_PDGFRB_PATHWAY	0.00466905	0.0296124	0.32962	1.50009	16	117	STAT3_SFN_SLA_HCK_PTPN1_SIPA1_ABL1_MYC_LYN_JUN_EIF2AK2_FYN_SPHK1_PIK3R2_CSK_RHOA_PDGFB_S1PR1_PDGFRB_ELK1_ARPC1B_SHC1_PRKCA_NRAS_YES1_STAT5B_PAG1_JUND_SRF_ARHGDIA_STAT1_ACTN4_ARAP1_IQGAP1_STAT5A_PIK3R5_FGR_ARPC5_RAF1_RASA1_RAC1_ITGAV_ARHGAP35_RAB5A_BRAF_PTPN2
REACTOME_SCF_BETA_TRCP_MEDIATED_DEGRADATION_OF_EMI1	0.00472255	0.0297521	-0.459587	-1.66047	27	45	PSMD13_PSMD8_PSMD5_PSMD9_PSMD4_PSMD1_PSMA4_PSMB6_SKP1_PSMA5_PSMC4_CUL1_PSMC6_PSMD7_PSMD2_PSMD14_PSMB5_PSMD3_PSMA1_PSMB7_PSMB4_PSMA2_PSMD12
REACTOME_LIGAND_GATED_ION_CHANNEL_TRANSPORT	0.00477707	0.0298962	-0.626768	-1.76417	26	16	GABRA5_GABRA4_ARHGEF9_GLRA2_GABRA1_GABRG2_GLRB
REACTOME_ASSEMBLY_OF_THE_PRE_REPLICATIVE_COMPLEX	0.00495295	0.030793	-0.432586	-1.64122	29	57	PSMD13_PSMD8_PSMD5_PSMD9_PSMD4_PSMD1_ORC2_PSMA4_PSMB6_ORC5_PSMA5_MCM4_PSMC4_ORC3_PSMC6_PSMD7_PSMD2_PSMD14_PSMB5_PSMD3_PSMA1_PSMB7_PSMB4_PSMA2_ORC4_PSMD12
KEGG_B_CELL_RECEPTOR_SIGNALING_PATHWAY	0.00509814	0.0313386	0.397615	1.62036	19	64	NFATC1_IFITM1_CD81_NFKB1_CD79B_LYN_JUN_NFATC3_RELA_PIK3R2_AKT2_SYK_PIK3AP1_NFAT5_PTPN6_RAC2_NRAS_FCGR2B_IKBKB_AKT1_BTK_INPP5D
PID_S1P_S1P1_PATHWAY	0.00514019	0.0313386	0.577711	1.77755	21	19	VEGFA_GNAI2_SPHK1_RHOA_PDGFB_S1PR1_PDGFRB_PTGS2_ABCC1_RAC1_ITGAV
PID_ECADHERIN_STABILIZATION_PATHWAY	0.00511571	0.0313386	0.46261	1.67182	20	37	LPP_HGF_VASP_EPHA2_VCL_RHOA_PLEKHA7_EGFR_AQP5_LIMA1_MYO6_ZYX_CTNNA1_EFNA1_AQP3
NABA_COLLAGENS	0.00530248	0.0321208	0.481286	1.72001	21	35	COL4A1_COL2A1_COL4A2_COL18A1_COL8A1_COL1A1_COL6A2_COL22A1_COL27A1_COL6A3
KEGG_AMINOACYL_TRNA_BIOSYNTHESIS	0.00559607	0.0336833	-0.484462	-1.68188	32	37	WARS2_MARS2_CARS_LARS_AARS_RARS_PARS2_DARS2_SEPSECS_NARS2_IARS2_HARS_NARS_EPRS_GARS_KARS_YARS2_FARSA_FARSB_FARS2_SARS_IARS
REACTOME_SYNTHESIS_OF_PIPS_AT_THE_GOLGI_MEMBRANE	0.00566171	0.0338628	-0.625615	-1.76092	31	16	SACM1L_TPTE2_PI4KA_INPP5E_PI4K2A_PIK3C2G_PIK3R4_ARF3_FIG4
REACTOME_TCR_SIGNALING	0.00608569	0.0360237	0.456923	1.68177	24	40	HLA-DRB1_WAS_HLA-DQA1_RIPK2_HLA-DRB5_VASP_RELA_PIK3R2_CSK_PTPRC_FYB_PAG1_IKBKB_PAK2_HLA-DPA1_EVL_BCL10
REACTOME_G_ALPHA_I_SIGNALLING_EVENTS	0.00609925	0.0360237	0.321011	1.47227	21	123	CXCL10_CXCL16_C5AR1_S1PR3_FPR1_ANXA1_RGR_GNAI2_APLNR_GNG8_GNGT2_RGS1_CXCR1_CXCL1_RGS20_CXCL11_C3AR1_GNG5_LPAR2_S1PR1_HEBP1_ADCY2_C3_PTGER3_AGT_CCR1_NMUR2_ADCY4_CXCL2_GNG12_GALR2_SSTR5_S1PR2_DRD2_RGS11
PID_AVB3_INTEGRIN_PATHWAY	0.00638244	0.0374621	0.391566	1.6009	24	65	COL4A1_COL2A1_VEGFA_COL8A1_SPP1_COL1A1_MFGE8_COL6A2_F11R_HSP90AA1_VCL_RHOA_COL6A3_CSF1_FGF2_TGFBR2_COL1A2_AKT1_FN1_PXN_COL12A1_RAC1_ITGAV_SDC1_COL4A4_CSF1R_COL4A3_COL9A1_CBL_CASP8
PID_FCER1_PATHWAY	0.00648379	0.0378221	0.423614	1.65354	25	52	FCER1G_NFKB1_HCLS1_CBLB_LYN_JUN_FYN_RELA_SPHK1_LAT2_S1PR1_SYK_SHC1_FCGR2B_PTPN13_IKBKB_PAK2_AKT1_BTK_INPP5D_PXN_PLD2_WIPF1_RAF1_RASA1
REACTOME_PROTEOLYTIC_CLEAVAGE_OF_SNARE_COMPLEX_PROTEINS	0.00652788	0.0378457	-0.628335	-1.74287	36	15	STX1B_STX3_SNAP25_STX5_STX8_STX6_STX1A_VAMP2_STX12_VAMP1
REACTOME_ACTIVATION_OF_NF_KAPPAB_IN_B_CELLS	0.00681516	0.0390323	-0.429691	-1.61489	40	55	PSMD13_PSMD8_PSMD5_PSMD9_PSMD4_PSMD1_PSMA4_PSMB6_FBXW11_SKP1_PSMA5_PSMC4_CUL1_PSMC6_PSMD7_PSMD2_PSMD14_PSMB5_PSMD3_PSMA1_PSMB7_PSMB4_PRKCB_PSMA2_PSMD12
REACTOME_SEMA4D_IN_SEMAPHORIN_SIGNALING	0.00679612	0.0390323	0.496333	1.69932	27	29	RHOC_MYH9_RHOB_RHOA_RRAS_PTPRC_RAC2_LIMK2_MYL6_ERBB2_RHOG
KEGG_TGF_BETA_SIGNALING_PATHWAY	0.00691067	0.0393409	0.374371	1.57239	26	74	THBS1_MYC_ID1_INHBE_SMAD3_TGFB3_ID4_RHOA_SMAD9_PPP2R1B_TGFB2_ID3_BMP2_TGFBR2_SP1_SMAD4_BMP5_INHBA_SMAD2_ACVRL1_RBL1_FST_TGFBR1_SMAD6_BMP4_RPS6KB2_SMAD5_BMPR1B_LTBP1_CREBBP_BMPR1A_CDKN2B_LEFTY2_BMP7_THBS4_INHBB_THBS3_SMAD1_MAPK1_BMP6_DCN_THBS2_TFDP1
REACTOME_TRIF_MEDIATED_TLR3_SIGNALING	0.00714833	0.0404501	0.390993	1.59856	27	65	NFKB2_IRF7_MAP2K3_MAPKAPK3_MAPKAPK2_JUN_RIPK2_IRAK2_UBA52_RELA_TLR3_S100A12_MAPK7_PPP2R1B_ELK1_HMGB1
PID_ATF2_PATHWAY	0.00723192	0.0406796	0.422219	1.6481	28	52	CSRP2_PLAU_JUN_GADD45A_HES1_HBG2_IL6_POU2F1_CCND1_CDK4_TGFB2_JUNB_DUSP8_PRKCA_ATF3_CBFB_DUSP5_JUND_CCNA2_ESR1_HRK_SOCS3
REACTOME_DEVELOPMENTAL_BIOLOGY	0.00732984	0.0409864	0.256816	1.34216	20	324	MSN_ITGA5_GDNF_COL4A1_CEBPB_DPYSL3_RHOC_COL2A1_MYH9_COL4A2_RXRA_TBL1X_ABLIM3_ABL1_NRTN_PPARA_ITGB1_ITGA1_PPARG_SMAD3_COL1A1_TYROBP_RHOB_COL6A2_PFN1_CEBPD_VASP_HES1_ABL2_FYN_RELA_STIP1_FOXO1_HSP90AA1_NTN1_EZR_PAK4_AKT2_SRGAP1_NCOA6_RHOA_COL6A3_RRAS_CDK4_PTPRC_ST8SIA2_BNIP2_CDK19_EBF1_RAC2_LIMK2_NRAS_CCND3_FGFR1_FES_DOCK1_EGFR_MYL6_NKX2-2_MED20_TCF12_SMAD4_SMAD2_PAX6_COL1A2_NEO1_ERBB2_RPS6KA2_PAK2_…
REACTOME_SIGNALING_BY_WNT	0.00762094	0.0421157	-0.41948	-1.59436	45	58	PSMD13_PPP2CA_PSMD8_PSMD5_PSMD9_CTNNB1_PPP2R5B_PSMD4_PSMD1_PSMA4_FRAT2_PSMB6_SKP1_PSMA5_PSMC4_CUL1_PSMC6_PSMD7_PSMD2_PSMD14_PSMB5_PSMD3_PSMA1_PSMB7_PSMB4_PSMA2_PSMD12
REACTOME_REGULATION_OF_ORNITHINE_DECARBOXYLASE_ODC	0.00758853	0.0421157	-0.453161	-1.62251	44	43	PSMD13_PSMD8_PSMD5_PSMD9_PSMD4_PSMD1_PSMA4_PSMB6_PSMA5_PSMC4_PSMC6_PSMD7_PSMD2_PSMD14_PSMB5_PSMD3_PSMA1_PSMB7_PSMB4_PSMA2_PSMD12
REACTOME_AUTODEGRADATION_OF_CDH1_BY_CDH1_APC_C	0.00783333	0.0430378	-0.429583	-1.6003	46	53	PSMD13_PSMD8_PSMD5_PSMD9_ANAPC2_PSMD4_PSMD1_ANAPC1_PSMA4_PSMB6_PSMA5_PSMC4_PSMC6_ANAPC7_PSMD7_PSMD2_PSMD14_PSMB5_PSMD3_PSMA1_PSMB7_PSMB4_PSMA2_PSMD12_ANAPC5
PID_ALK1_PATHWAY	0.00807985	0.0441356	0.53187	1.71819	33	23	CAV1_ID1_TGFB3_SMAD9_ENG_TGFBR2_SMAD4_INHBA_ACVRL1_TGFBR1
REACTOME_SIGNALING_BY_GPCR	0.00817236	0.0443844	0.244288	1.30489	21	396	CXCL10_ADM_CXCL16_GPR4_C5AR1_RHOC_S1PR3_MC1R_FPR1_F2R_PTH1R_ANXA1_OXTR_HBEGF_PTGER4_RGR_GNAI2_FFAR2_APLNR_PDE4B_RHOB_GHRHR_GNG8_GNGT2_RGS1_CXCR1_EDNRA_P2RY1_CXCL1_NTSR2_RGS20_CXCL11_C3AR1_PIK3R2_PREX1_ITPR2_GNG5_FGD3_AKT2_CD55_RHOA_GPBAR1_NMB_ITSN1_MAPK7_EDN1_PPP2R1B_LPAR2_S1PR1_HEBP1_ADCYAP1R1_ADCY2_C3_PTGER3_PRKCA_FGD1_RAC2_DGKD_NRAS_RAMP1_GNA13_FZD2_ADRB3_RGS2_AGT_EGFR_CCR1_NMUR2_GNA11_P2RY2_R…
REACTOME_RECRUITMENT_OF_MITOTIC_CENTROSOME_PROTEINS_AND_COMPLEXES	0.00826993	0.0444039	-0.413983	-1.5836	49	60	TUBA4A_PPP2R1A_PRKAR2B_CCNB1_ACTR1A_PLK4_CEP70_CEP72_CEP41_PCNT_TUBGCP2_CEP57_PAFAH1B1_TUBGCP6_TUBB_TUBG2_CKAP5_TUBA1A_DYNLL1_CEP76_FGFR1OP_CEP192_DCTN2_DYNC1H1_TUBB4B_TUBGCP3_NINL_DCTN3_TUBG1
REACTOME_HOST_INTERACTIONS_OF_HIV_FACTORS	0.00826578	0.0444039	-0.358637	-1.5105	51	105	AAAS_RANGAP1_RANBP1_NUP85_NUP35_AP1G1_PSMB1_NPM1_PSMA3_PSMD10_ATP6V1H_NUPL2_PPIA_CD247_AP1S2_PSMD13_AP1B1_PSMD8_PSMD5_NUP133_PSMD9_AP2B1_PSMD4_AP2A2_PSMD1_RBX1_ELMO1_PSMA4_NUP43_PSMB6_NUP153_SKP1_NUP54_RANBP2_PSMA5_AP2A1_CUL5_PSMC4_PSMC6_SLC25A4_PSMD7_AP2S1_PSMD2_PSMD14_PSMB5_NUP93_PSMD3_PSMA1_PSMB7_PSMB4_AP1S1_PSMA2_SEH1L_AP2M1_PSMD12
REACTOME_TRAFFICKING_OF_AMPA_RECEPTORS	0.00834469	0.0445521	-0.525195	-1.67943	48	26	GRIA1_AP2B1_AP2A2_PRKCG_CACNG4_CAMK2D_AKAP5_AP2A1_NSF_PICK1_AP2S1_PRKCB_AP2M1
REACTOME_TRAFFICKING_OF_GLUR2_CONTAINING_AMPA_RECEPTORS	0.0084686	0.0449597	-0.62253	-1.72677	47	15	GRIA1_AP2B1_AP2A2_PRKCG_AP2A1_NSF_PICK1_AP2S1_PRKCB_AP2M1
PID_INTEGRIN_A4B1_PATHWAY	0.00854284	0.0451004	0.49935	1.69103	34	28	CD81_CD14_THBS1_MDK_ITGB1_SPP1_JAM2_VCAM1_DOCK1_FN1_PXN_GIT1_RAC1
KEGG_NOD_LIKE_RECEPTOR_SIGNALING_PATHWAY	0.00883652	0.0456312	0.424766	1.6136	35	46	CASP1_NFKB1_RIPK2_BIRC3_CXCL1_RELA_HSP90AA1_IL6_TNFAIP3_CCL2_CARD9_NLRP1_CXCL2_IL1B_IKBKB_IL18_SUGT1
PID_ARF_3PATHWAY	0.0087858	0.0456312	-0.58806	-1.70753	49	18	ASAP1_CLTB_USO1_GOSR2_COPA_ARFGAP1_AP2A1_CLTA_AP2M1_CYTH2
REACTOME_CROSS_PRESENTATION_OF_SOLUBLE_EXOGENOUS_ANTIGENS_ENDOSOMES	0.00882253	0.0456312	-0.4626	-1.63264	51	40	PSMD13_PSMD8_PSMD5_PSMD9_PSMD4_PSMD1_PSMA4_PSMB6_PSMA5_PSMC4_PSMC6_PSMD7_PSMD2_PSMD14_PSMB5_PSMD3_PSMA1_PSMB7_PSMB4_PSMA2_PSMD12
REACTOME_RIG_I_MDA5_MEDIATED_INDUCTION_OF_IFN_ALPHA_BETA_PATHWAYS	0.00872383	0.0456312	0.419972	1.63074	34	51	NFKB2_IRF7_ISG15_IFIH1_HERC5_UBA52_UBE2D2_RELA_UBE2L6_S100A12_TNFAIP3_IRF1_HMGB1_RNF135_PCBP2_IKBKB_ATG12_DHX58_CASP10_DDX58_MAVS_TANK_SAA1
REACTOME_CHONDROITIN_SULFATE_DERMATAN_SULFATE_METABOLISM	0.00908644	0.0466668	0.43355	1.6227	36	43	CHST3_BGN_CHSY1_VCAN_SDC2_HYAL1_SDC3_GPC6_CHST7_SDC4_DSE_GPC5_CSPG4_SDC1
REACTOME_CYTOSOLIC_TRNA_AMINOACYLATION	0.00920139	0.0470017	-0.555745	-1.70138	52	22	CARS_LARS_AARS_RARS_HARS_NARS_PPA1_EPRS_GARS_KARS_FARSA_FARSB_SARS_IARS
REACTOME_GLUCONEOGENESIS	0.00944206	0.0478479	-0.539016	-1.68926	54	24	PGAM1_GOT2_GOT1_ALDOA_MDH1_PRKACB_TPI1_GPI_PGK1
NABA_BASEMENT_MEMBRANES	0.00946832	0.0478479	0.473545	1.64526	38	31	COL4A1_COL4A2_COL18A1_COL6A2_NTN1_COL6A3_LAMB2_NTN5_LAMC2_NID1_PAPLN_NTNG2_COL4A4_COL4A3_LAMC1
KEGG_O_GLYCAN_BIOSYNTHESIS	0.00995112	0.0482246	-0.562542	-1.68229	56	20	GALNT6_GALNT14_B4GALT5_GALNTL5_GALNT13_GALNT9_WBSCR17
BIOCARTA_IL6_PATHWAY	0.00966525	0.0482246	0.532716	1.70212	40	22	STAT3_CEBPB_JUN_IL6_ELK1_SHC1_IL6R_TYK2_IL6ST_SRF
BIOCARTA_MAPK_PATHWAY	0.00993204	0.0482246	0.355545	1.51365	37	80	MAP2K3_NFKB1_MAPKAPK3_MAPKAPK2_MYC_CEBPA_JUN_TGFB3_RELA_ARAF_MAPK7_MAPK4_TGFB2_ELK1_SHC1_MAP3K8_MKNK1_SP1_MAP3K11_MAP4K4_MAP3K2_RPS6KA2_IKBKB_PAK2_MEF2A_TRADD_STAT1
BIOCARTA_NFKB_PATHWAY	0.00988506	0.0482246	0.593884	1.74191	42	16	NFKB1_TLR4_RELA_TNFAIP3_TNFRSF1A_IKBKB_TRADD_MYD88
REACTOME_MHC_CLASS_II_ANTIGEN_PRESENTATION	0.00991225	0.0482246	-0.379094	-1.52559	60	79	DYNC1I1_DCTN5_SEC23A_OSBPL1A_DCTN6_AP2A1_KLC1_KLC2_DYNLL1_AP2S1_DCTN2_DYNC1H1_KIF3C_DCTN3_CTSF_CLTA_AP1S1_AP2M1_CLTC_KIFAP3_ACTR1B
REACTOME_CELL_CYCLE_MITOTIC	0.00982906	0.0482246	-0.286759	-1.372	68	267	TUBA4A_PPP2R1A_PRKAR2B_CCNB1_ZW10_CDKN2D_CENPQ_ACTR1A_AURKA_E2F4_PSMD13_PLK4_PPP2CA_CEP70_PRIM1_RPA3_CEP72_PSMD8_POLD3_CEP41_CENPN_PSMD5_NUP133_PSMD9_PPP2R5B_PCNT_CCNH_KIF2A_ANAPC2_PSMD4_TUBGCP2_PSMD1_LIN9_ORC2_SMC1A_ANAPC1_PSMA4_NUP43_PSMB6_CEP57_B9D2_PAFAH1B1_CDC7_TUBGCP6_ORC5_TUBB_LIN37_FEN1_TUBG2_CKAP5_CENPT_SKP1_MAD1L1_RANBP2_CCNA1_KNTC1_PSMA5_TYMS_MCM4_TUBA1A_CENPL_PSMC4_ORC3_CUL1_PSMC6_DYN…
REACTOME_M_G1_TRANSITION	0.00964525	0.0482246	-0.393925	-1.5407	58	67	PSMD13_PRIM1_RPA3_PSMD8_PSMD5_PSMD9_PSMD4_PSMD1_ORC2_PSMA4_PSMB6_CDC7_ORC5_PSMA5_MCM4_PSMC4_ORC3_PSMC6_PSMD7_PSMD2_PSMD14_PSMB5_PSMD3_PSMA1_PSMB7_PSMB4_PSMA2_ORC4_PSMD12
REACTOME_AUTODEGRADATION_OF_THE_E3_UBIQUITIN_LIGASE_COP1	0.00994941	0.0482246	-0.448848	-1.60706	58	43	PSMD13_PSMD8_PSMD5_PSMD9_PSMD4_PSMD1_PSMA4_PSMB6_PSMA5_PSMC4_PSMC6_PSMD7_PSMD2_PSMD14_PSMB5_PSMD3_PSMA1_PSMB7_PSMB4_PSMA2_PSMD12
PID_TNF_PATHWAY	0.0101572	0.0487236	0.442548	1.625	41	39	MAP2K3_NFKB1_CAV1_BIRC3_RELA_SQSTM1_TNFAIP3_TNIK_TNFRSF1A_MAP4K4_IKBKB_TRADD_STAT1
REACTOME_CHONDROITIN_SULFATE_BIOSYNTHESIS	0.0101149	0.0487236	0.592433	1.73765	43	16	CHST3_BGN_CHSY1_VCAN_CHST7
PID_HNF3B_PATHWAY	0.0104369	0.0496542	0.483304	1.65471	42	29	CEBPB_UCP2_CEBPA_CEBPD_HADH_CPT1A_SP1_NR3C1_AKT1_BDH1_GCK
PID_RXR_VDR_PATHWAY	0.0104563	0.0496542	0.523141	1.68999	43	23	RXRA_PPARA_PPARG_THRA_ABCA1_VDR_NR1H3
KEGG_PROSTATE_CANCER	0.0109148	0.0515722	0.354292	1.50621	41	79	CDKN1A_CDK2_NFKB1_RELA_PIK3R2_FOXO1_HSP90AA1_CREB3L2_ARAF_AKT2_PDGFA_CCND1_PDGFB_PDGFRB_NRAS_FGFR1_EGFR_ERBB2_IKBKB_AKT1_AR_MDM2_TCF7L1_PIK3R5_PDGFC_TCF7_TCF7L2_RAF1_BRAF_TP53_CASP9_GSK3B
REACTOME_P53_INDEPENDENT_G1_S_DNA_DAMAGE_CHECKPOINT	0.0109779	0.0516124	-0.442834	-1.5919	64	44	PSMD13_PSMD8_PSMD5_PSMD9_PSMD4_PSMD1_PSMA4_PSMB6_PSMA5_PSMC4_PSMC6_PSMD7_PSMD2_PSMD14_PSMB5_PSMD3_PSMA1_PSMB7_PSMB4_PSMA2_PSMD12
REACTOME_TAK1_ACTIVATES_NFKB_BY_PHOSPHORYLATION_AND_ACTIVATION_OF_IKKS_COMPLEX	0.011215	0.052466	0.55804	1.71703	47	19	NFKB2_RIPK2_IRAK2_RELA_S100A12_HMGB1_IKBKB_SAA1_TAB2
REACTOME_NCAM1_INTERACTIONS	0.0114495	0.0532992	0.444505	1.60639	46	37	GDNF_COL4A1_COL2A1_COL4A2_NRTN_COL1A1_COL6A2_COL6A3_ST8SIA2
REACTOME_LIPOPROTEIN_METABOLISM	0.0119678	0.055439	0.579529	1.73347	51	17	ABCG1_PLTP_APOE_BMP1_ABCA1_LCAT_SAR1B_SDC1
PID_BCR_5PATHWAY	0.012355	0.0567855	0.387322	1.5466	48	58	NFATC1_NFKB1_CD79B_LYN_JUN_RELA_CSK_SYK_PIK3AP1_PTPRC_ELK1_SHC1_PTPN6_ETS1_FCGR2B_PAG1_IKBKB_AKT1_BTK_INPP5D_BCL10_BCL2A1_RAF1_RASA1_RAC1
REACTOME_AMYLOIDS	0.0123786	0.0567855	0.47823	1.63734	50	29	HIST2H2AC_B2M_HIST1H2AC_HIST1H2BD_MFGE8_HIST1H2BJ_HIST1H2BC_LTF_TGFBI_HIST1H4H_HIST2H2BE_GSN_HIST1H2BK_NPPA_HIST1H3D_SAA1
REACTOME_APC_C_CDC20_MEDIATED_DEGRADATION_OF_MITOTIC_PROTEINS	0.0125703	0.0573861	-0.399397	-1.5278	75	60	BUB3_PSMB1_PSMA3_PSMD10_CDC27_CCNB1_PSMD13_PSMD8_PSMD5_PSMD9_ANAPC2_PSMD4_PSMD1_ANAPC1_PSMA4_PSMB6_PSMA5_PSMC4_PSMC6_ANAPC7_PSMD7_PSMD2_PSMD14_PSMB5_PSMD3_PSMA1_PSMB7_PSMB4_PSMA2_PSMD12_ANAPC5
REACTOME_APC_C_CDH1_MEDIATED_DEGRADATION_OF_CDC20_AND_OTHER_APC_C_CDH1_TARGETED_PROTEINS_IN_LATE_MITOSIS_EARLY_G1	0.0127568	0.0579575	-0.403395	-1.53779	76	59	PSMB1_PSMA3_PSMD10_CDC27_AURKA_PSMD13_PSMD8_PSMD5_PSMD9_ANAPC2_PSMD4_PSMD1_ANAPC1_PSMA4_PSMB6_PSMA5_PSMC4_PSMC6_ANAPC7_PSMD7_PSMD2_PSMD14_PSMB5_PSMD3_PSMA1_PSMB7_PSMB4_PSMA2_PSMD12_ANAPC5
KEGG_NOTCH_SIGNALING_PATHWAY	0.0129017	0.0581757	0.435313	1.60223	52	40	DTX3L_DTX2_HDAC1_HES1_JAG1_DLL3_MFNG_LFNG_DLL1_DVL3_NOTCH2_MAML1_ADAM17_MAML2_DLL4_KAT2A
BIOCARTA_GSK3_PATHWAY	0.0129279	0.0581757	0.512702	1.67734	53	24	LY96_CD14_NFKB1_EIF2AK2_AXIN1_TLR4_RELA_CCND1_GJA1_AKT1_MYD88_WNT1
PID_S1P_META_PATHWAY	0.0131025	0.0586817	0.540617	1.68894	55	20	S1PR3_GNAI2_SPHK1_SGPL1_S1PR1_GNA13_GNA11_GNA12_S1PR2
BIOCARTA_RACCYCD_PATHWAY	0.0136462	0.0608284	0.508976	1.66515	56	24	CDKN1A_CDK2_NFKB1_RELA_RHOA_CCND1_CDK4_IKBKB_AKT1_RAF1_RAC1
BIOCARTA_CELLCYCLE_PATHWAY	0.0142586	0.0632163	0.509043	1.64444	59	23	CDKN1A_CDK2_CDKN2C_CDKN2A_CCND1_CDK4_CCND3
REACTOME_PEROXISOMAL_LIPID_METABOLISM	0.0143156	0.0632163	-0.5498	-1.64419	81	20	AMACR_SLC25A17_HACL1_FAR1_SCP2_FAR2_PHYH_ACOX3_ACOT8_SLC27A2
REACTOME_MITOTIC_M_M_G1_PHASES	0.0146424	0.0643585	-0.325544	-1.42578	94	133	PSMD13_PPP2CA_PRIM1_RPA3_PSMD8_CENPN_PSMD5_NUP133_PSMD9_PPP2R5B_KIF2A_PSMD4_PSMD1_ORC2_SMC1A_PSMA4_NUP43_PSMB6_B9D2_PAFAH1B1_CDC7_ORC5_CKAP5_CENPT_MAD1L1_RANBP2_KNTC1_PSMA5_MCM4_CENPL_PSMC4_ORC3_PSMC6_PSMD7_PSMD2_PSMD14_DSN1_PSMB5_PSMD3_PSMA1_PSMB7_PSMB4_PSMA2_SEH1L_CENPP_ORC4_PSMD12
PID_IL23_PATHWAY	0.0149715	0.0655002	0.506903	1.63753	62	23	STAT3_NFKB1_CXCL1_RELA_IL6_TYK2_CCL2_IL1B_STAT1_IL18_SOCS3_STAT5A
REACTOME_ORC1_REMOVAL_FROM_CHROMATIN	0.0155475	0.0677067	-0.393044	-1.5035	93	60	PSMD4_PSMD1_ORC2_PSMA4_PSMB6_ORC5_CCNA1_PSMA5_MCM4_PSMC4_ORC3_PSMC6_PSMD7_PSMD2_PSMD14_PSMB5_PSMD3_PSMA1_PSMB7_PSMB4_PSMA2_ORC4_PSMD12
REACTOME_SIGNALING_BY_NOTCH	0.0160105	0.0694033	0.33387	1.44657	60	88	HEY2_DTX2_HDAC1_HEYL_TBL1X_MOV10_MYC_JUN_UBA52_HES1_JAG1_CCND1_MFNG_HDAC6_ATP2A1_LFNG_DLL1_HDAC4_B4GALT1_NOTCH2_ARRB1_HDAC7_MAML1_ADAM10_ADAM17_ATP2A3_MAMLD1_MAML2_DLL4_KAT2A_TP53_TLE2_HDAC5_TNRC6C_TNRC6A_KAT2B
REACTOME_BRANCHED_CHAIN_AMINO_ACID_CATABOLISM	0.0160863	0.0694133	-0.579409	-1.65626	90	17	BCAT1_ACAT1_ACAD8_DLD_AUH_ACADSB
REACTOME_MEIOSIS	0.0162095	0.0696271	0.394131	1.53846	64	52	CDK2_HIST2H2AC_HIST1H2AC_HIST1H2BD_HIST1H2BJ_HIST1H2BC_LMNA_CDK4_TOP3A_HIST1H4H_HIST2H2BE_STAG1_STAG2_BLM_RPA2_BRCA1_HIST1H2BK_SYNE2_UBE2I_HIST1H3D
REACTOME_ANTIGEN_ACTIVATES_B_CELL_RECEPTOR_LEADING_TO_GENERATION_OF_SECOND_MESSENGERS	0.0165017	0.0703175	0.510833	1.6322	69	22	CD79B_CBLB_LYN_FYN_ITPR2_SYK_PIK3AP1_SHC1_BTK_ITPR3
REACTOME_A_TETRASACCHARIDE_LINKER_SEQUENCE_IS_REQUIRED_FOR_GAG_SYNTHESIS	0.016519	0.0703175	0.498606	1.63122	68	24	BGN_VCAN_SDC2_SDC3_GPC6_SDC4_GPC5_CSPG4_SDC1
PID_IL27_PATHWAY	0.0168009	0.0708789	0.562733	1.68322	72	17	STAT3_EBI3_STAT2_IL6_TYK2_IL1B_IL6ST_STAT1_IL18_STAT5A
REACTOME_COSTIMULATION_BY_THE_CD28_FAMILY	0.01675	0.0708789	0.398365	1.53369	66	49	HLA-DRB1_HLA-DQA1_LYN_HLA-DRB5_FYN_PIK3R2_CSK_AKT2_PPP2R1B_TRIB3_TNFRSF14_MAP3K8_PTPN6_YES1_PAK2_AKT1_HLA-DPA1
PID_TGFBR_PATHWAY	0.0169915	0.0713643	0.389106	1.52573	67	53	BAMBI_PPP1R15A_CAV1_YAP1_DAB2_SMAD3_TGFB3_AXIN1_TGFBR3_RHOA_TGFB2_SHC1_PML_TGFBR2_SMAD4_SMAD2
PID_P38_MKK3_6PATHWAY	0.0176803	0.0739289	0.507243	1.62073	74	22	GADD45G_MAP2K3_GADD45B_GADD45A_MAP3K4_RAC1_TAB2
KEGG_SMALL_CELL_LUNG_CANCER	0.0179035	0.0745321	0.343448	1.4541	68	77	COL4A1_CDK2_COL4A2_NFKB1_RXRA_MYC_ITGB1_BIRC3_RELA_PIK3R2_PIAS4_AKT2_CCND1_LAMB2_CDK4_LAMC2_PTGS2_IKBKB_AKT1_FN1
PID_AJDISS_2PATHWAY	0.0184411	0.0764336	0.414993	1.54587	74	42	GDNF_PTPN1_ABL1_FYN_PTPN6_GNA13_RIN2_EGFR_GNA12_NTRK2_CTNNA1_HGS_TIAM1_IQGAP1_ADAM10_RAC1_RAB5A_ROBO1
KEGG_RENAL_CELL_CARCINOMA	0.0189585	0.0778949	0.369626	1.48763	74	60	HGF_VEGFA_JUN_TGFB3_PGF_PIK3R2_ARAF_PAK4_AKT2_PDGFB_EPAS1_TGFB2_NRAS_ETS1_VEGFC_EGLN3_SLC2A1_PAK2_AKT1_VEGFB_PIK3R5_RAF1_RAC1_BRAF_RAP1B_CRK_GAB1_VHL_CREBBP
REACTOME_DOWNREGULATION_OF_SMAD2_3_SMAD4_TRANSCRIPTIONAL_ACTIVITY	0.0189252	0.0778949	0.540436	1.66286	80	19	TGIF1_HDAC1_SMAD3_UBA52_SMAD4_SMAD2_SKI_PARP1
REACTOME_TRAF6_MEDIATED_INDUCTION_OF_NFKB_AND_MAP_KINASES_UPON_TLR7_8_OR_9_ACTIVATION	0.0200772	0.0821341	0.361265	1.48693	77	67	NFKB2_MAP2K3_MAPKAPK3_MAPKAPK2_PELI1_JUN_RIPK2_IRAK2_UBA52_RELA_TLR9_S100A12_MAPK7_PPP2R1B_ELK1_HMGB1_RPS6KA2_IKBKB_MEF2A_MYD88_IRAK4
REACTOME_PLATELET_AGGREGATION_PLUG_FORMATION	0.020175	0.0821784	0.469036	1.57538	82	27	PTPN1_CSK_SYK_SHC1_VWF_AKT1_APBB1IP_FN1_RAPGEF3_ADRA2A_RAP1B_CRK_GP9_PDPK1_SRC_PTK2
BIOCARTA_CASPASE_PATHWAY	0.0205092	0.0831811	0.503547	1.60892	86	22	CASP1_CASP4_BIRC3_ARHGDIB_LMNA_CASP7_CASP10_PARP1_CASP9_LMNB1_DFFA_CASP8
REACTOME_INTERACTION_BETWEEN_L1_AND_ANKYRINS	0.0209102	0.0844451	-0.557368	-1.61841	118	18	SCN8A_SCN1B_ANK1_NRCAM_L1CAM_SCN2B_ANK3_SCN2A_SPTAN1_SCN7A_SPTBN4_SCN3B_KCNQ3
BIOCARTA_ATM_PATHWAY	0.0216092	0.0868966	0.558545	1.63826	93	16	CDKN1A_NFKB1_ABL1_JUN_GADD45A_RELA_CHEK2_MDM2_BRCA1_TP53
PID_SYNDECAN_2_PATHWAY	0.0217232	0.0869849	0.461141	1.56164	88	28	ITGA5_ITGB1_CASK_SDC2_EZR_RHOA_FN1_CAV2_RASA1_TNFRSF13B_EPHB2_BAX
SIG_PIP3_SIGNALING_IN_B_LYMPHOCYTES	0.0220927	0.0877212	0.449528	1.56181	90	31	LYN_PREX1_ITPR2_AKT2_CDKN2A_PHF11_SYK_PTPRC_RPS6KA2_AKT1_BTK_FOXO3_ITPR3_NR4A3_PIK3R5
REACTOME_CDK_MEDIATED_PHOSPHORYLATION_AND_REMOVAL_OF_CDC6	0.0220725	0.0877212	-0.426599	-1.52041	130	42	PSMD13_PSMD8_PSMD5_PSMD9_PSMD4_PSMD1_PSMA4_PSMB6_PSMA5_PSMC4_PSMC6_PSMD7_PSMD2_PSMD14_PSMB5_PSMD3_PSMA1_PSMB7_PSMB4_PSMA2_PSMD12
KEGG_GLYCOSAMINOGLYCAN_DEGRADATION	0.0223245	0.0882706	0.541771	1.62052	96	17	HYAL2_GNS_HYAL1_HPSE_NAGLU_HPSE2_GUSB_HS3ST3B1
REACTOME_RNA_POL_II_TRANSCRIPTION_PRE_INITIATION_AND_PROMOTER_OPENING	0.0228708	0.0900538	-0.453492	-1.53114	133	33	CCNH_GTF2E1_POLR2A_GTF2A2_GTF2H4_TAF5_GTF2B_TAF1_POLR2D_POLR2K_POLR2B_ERCC3_TBP
KEGG_OOCYTE_MEIOSIS	0.0235577	0.0922731	-0.345879	-1.43264	146	93	IGF1R_ITPR1_CDC27_PPP2R1A_CCNB1_AURKA_CALM2_PPP2CA_CALML3_MAPK12_PPP2R5B_PPP1CA_ANAPC2_PPP3R1_RBX1_ADCY8_SMC1A_ANAPC1_PPP3CC_FBXW11_CAMK2D_ANAPC13_ADCY9_SKP1_YWHAZ_YWHAB_PPP3CB_ADCY1_CUL1_PPP3CA_ANAPC7_PRKACB_PPP1CB_CPEB1_ANAPC5_MAP2K1
PID_P38_ALPHA_BETA_DOWNSTREAM_PATHWAY	0.0236297	0.0922731	0.424488	1.53405	96	37	HSPB1_CEBPB_MAPKAPK3_MAPKAPK2_JUN_ATF6_PTGS2_MKNK1_ELK4_ESR1_MEF2A_EIF4EBP1
ST_TUMOR_NECROSIS_FACTOR_PATHWAY	0.0242788	0.0944158	0.477346	1.57499	100	25	NFKB2_NFKB1_JUN_BIRC3_CFLAR_TNFAIP3_TNFRSF1A_TRADD_AGFG1
REACTOME_REGULATION_OF_MITOTIC_CELL_CYCLE	0.0243783	0.0944158	-0.367811	-1.45326	148	71	BUB3_PSMB1_PSMA3_PSMD10_CDC27_CCNB1_AURKA_PSMD13_PSMD8_PSMD5_PSMD9_ANAPC2_PSMD4_PSMD1_ANAPC1_PSMA4_PSMB6_SKP1_CCNA1_PSMA5_PSMC4_CUL1_PSMC6_ANAPC7_PSMD7_PSMD2_PSMD14_PSMB5_PSMD3_PSMA1_PSMB7_PSMB4_PSMA2_PSMD12_ANAPC5
REACTOME_SYNTHESIS_OF_DNA	0.0245835	0.0948222	-0.355021	-1.43468	151	81	PSMD13_PRIM1_RPA3_PSMD8_POLD3_PSMD5_PSMD9_PSMD4_PSMD1_ORC2_PSMA4_PSMB6_ORC5_FEN1_CCNA1_PSMA5_MCM4_PSMC4_ORC3_PSMC6_PSMD7_PSMD2_PSMD14_PSMB5_PSMD3_PSMA1_PSMB7_PSMB4_PSMA2_ORC4_PSMD12
REACTOME_REGULATION_OF_APOPTOSIS	0.0250417	0.0959998	-0.400678	-1.4831	149	51	PSMD13_PSMD8_PSMD5_PSMD9_MAGED1_PSMD4_PSMD1_PSMA4_PSMB6_PSMA5_PSMC4_PSMC6_PSMD7_PSMD2_PSMD14_PSMB5_PSMD3_PSMA1_PSMB7_PSMB4_PSMA2_PSMD12
REACTOME_SCFSKP2_MEDIATED_DEGRADATION_OF_P27_P21	0.025092	0.0959998	-0.403368	-1.48776	149	50	PSMD13_PSMD8_PSMD5_PSMD9_PSMD4_PSMD1_PSMA4_PSMB6_SKP1_CCNA1_PSMA5_PSMC4_CUL1_PSMC6_PSMD7_PSMD2_PSMD14_PSMB5_PSMD3_PSMA1_PSMB7_PSMB4_PSMA2_PSMD12
REACTOME_HS_GAG_DEGRADATION	0.0252691	0.0962874	0.515608	1.61081	107	20	SDC2_SDC3_GPC6_HPSE_NAGLU_HPSE2_SDC4_GUSB_GPC5_SDC1
KEGG_ALANINE_ASPARTATE_AND_GLUTAMATE_METABOLISM	0.0260116	0.0987186	-0.469282	-1.54157	152	29	ADSL_GFPT1_ASS1_GLS2_GAD1_ALDH5A1_GOT2_GOT1_ADSS_ASNS_ACY3_GAD2_NIT2
KEGG_CELL_CYCLE	0.0265295	0.100282	0.305367	1.37266	97	107	SFN_CDKN1A_GADD45G_CDK2_HDAC1_CDKN2C_ABL1_MYC_GADD45B_CDC14B_SMAD3_TGFB3_WEE1_GADD45A_CDKN2A_CCND1_CDK4_TGFB2_MCM3_CCND3_CDC20_CHEK2_SMAD4_CDC14A_SMAD2_CCNA2_STAG1_STAG2_RBL1
KEGG_CITRATE_CYCLE_TCA_CYCLE	0.0269263	0.101376	-0.471144	-1.53749	158	28	IDH3B_DLAT_DLD_MDH1_PDHB_SUCLA2_OGDHL_SDHA
PID_P38_MK2_PATHWAY	0.0271409	0.101376	0.509144	1.59061	115	20	HSPB1_SFN_MAPKAPK3_MAPKAPK2
REACTOME_CELL_CYCLE_CHECKPOINTS	0.0271342	0.101376	-0.334011	-1.40074	170	101	PSMD13_RAD17_RPA3_PSMD8_ATRIP_PSMD5_PSMD9_ANAPC2_PSMD4_ATR_PSMD1_ORC2_ANAPC1_PSMA4_PSMB6_CDC7_ORC5_MAD1L1_PSMA5_MCM4_PSMC4_ORC3_PSMC6_ANAPC7_PSMD7_PSMD2_PSMD14_PSMB5_RAD1_PSMD3_PSMA1_PSMB7_PSMB4_PSMA2_ORC4_PSMD12_ANAPC5
REACTOME_SEMA4D_INDUCED_CELL_MIGRATION_AND_GROWTH_CONE_COLLAPSE	0.0272923	0.10154	0.478683	1.56604	113	24	RHOC_MYH9_RHOB_RHOA_RAC2_LIMK2_MYL6_ERBB2_RHOG
PID_TXA2PATHWAY	0.02775	0.102838	0.381497	1.46875	110	49	TGM2_HCK_NOS3_LYN_GNAI2_FYN_VCAM1_RHOA_SYK_PRKCA_GNA13_EGFR_YES1_GNA11_TBXA2R_GNA12_AKT1_ICAM1_PIK3R5_FGR
REACTOME_DNA_REPLICATION	0.0278799	0.102916	-0.304832	-1.35946	181	152	PSMD13_PPP2CA_PRIM1_RPA3_PSMD8_POLD3_CENPN_PSMD5_NUP133_PSMD9_PPP2R5B_KIF2A_PSMD4_PSMD1_ORC2_SMC1A_PSMA4_NUP43_PSMB6_B9D2_PAFAH1B1_CDC7_ORC5_FEN1_CKAP5_CENPT_MAD1L1_RANBP2_CCNA1_KNTC1_PSMA5_MCM4_CENPL_PSMC4_ORC3_PSMC6_PSMD7_PSMD2_PSMD14_DSN1_PSMB5_PSMD3_PSMA1_PSMB7_PSMB4_PSMA2_SEH1L_CENPP_ORC4_PSMD12
KEGG_UBIQUITIN_MEDIATED_PROTEOLYSIS	0.027995	0.102939	-0.317035	-1.36828	178	122	RNF7_SAE1_UBE2Z_DDB1_UBE2J1_ANAPC2_RBX1_HERC2_ANAPC1_NHLRC1_PIAS3_UBA2_FBXW11_ANAPC13_SKP1_RCHY1_UBE2E3_HERC1_STUB1_UBE2B_TRIM32_ERCC8_CUL5_UBE2N_CUL1_ANAPC7_UBE4A_DET1_PIAS2_ITCH_KLHL9_UBA3_TRIM37_PRPF19_ANAPC5_CUL3
BIOCARTA_ALK_PATHWAY	0.0291687	0.106839	0.440491	1.51882	119	30	TGFB3_AXIN1_TGFBR3_TGFB2_BMP2_TGFBR2_SMAD4_BMP5_WNT1_TGFBR1_SMAD6_BMP4_NPPA_GSK3B_APC_SMAD5_BMPR1A
KEGG_PEROXISOME	0.0313828	0.114158	-0.364245	-1.43221	191	69	PEX19_AMACR_PEX7_BAAT_SLC25A17_ABCD2_HACL1_PRDX5_FAR1_NUDT12_PAOX_ACSL3_MVK_ACSL4_PEX5_PEX26_PEX14_SCP2_FAR2_PHYH_ACOX3_ACOT8_DECR2_PEX11B_SLC27A2
REACTOME_AXON_GUIDANCE	0.0314086	0.114158	0.256298	1.282	98	222	MSN_ITGA5_GDNF_COL4A1_DPYSL3_RHOC_COL2A1_MYH9_COL4A2_ABLIM3_ABL1_NRTN_ITGB1_ITGA1_COL1A1_TYROBP_RHOB_COL6A2_PFN1_VASP_ABL2_FYN_STIP1_HSP90AA1_NTN1_EZR_PAK4_SRGAP1_RHOA_COL6A3_RRAS_PTPRC_ST8SIA2_RAC2_LIMK2_NRAS_FGFR1_FES_DOCK1_EGFR_MYL6
KEGG_BUTANOATE_METABOLISM	0.031846	0.115305	-0.476418	-1.52346	186	26	PDHA1_GAD1_ALDH5A1_ALDH1B1_ACAT2_ACAT1_AACS_OXCT1_PDHB_GAD2
REACTOME_TIGHT_JUNCTION_INTERACTIONS	0.0321839	0.116083	0.540522	1.58539	139	16	CLDN5_F11R_PARD3_CLDN10_CLDN6
KEGG_REGULATION_OF_AUTOPHAGY	0.0325061	0.1168	-0.526384	-1.5498	185	19	ATG7_PIK3C3_ATG4B_ATG4C_ATG4D_ULK3_PIK3R4_GABARAPL1_BECN1_PRKAA1_ATG5
KEGG_MELANOMA	0.0327786	0.117333	0.355766	1.42059	129	58	CDKN1A_HGF_FGF11_PIK3R2_ARAF_AKT2_CDKN2A_PDGFA_CCND1_PDGFB_PDGFRB_CDK4_NRAS_FGFR1_FGF2_EGFR_AKT1_FGF8_MDM2_PIK3R5_PDGFC_FGF17_RAF1_BRAF_TP53
ST_G_ALPHA_I_PATHWAY	0.0334456	0.119268	0.42859	1.50428	138	32	STAT3_RGS20_ITPR2_AKT2_ITPKB_SHC1_EGFR_AKT1_CFB_DRD2_PLCB3_ITPR3_KCNJ5_RAF1_EPHB2_BRAF_DAG1
PID_ER_NONGENOMIC_PATHWAY	0.0338573	0.120008	0.402261	1.47707	139	39	MSN_NOS3_MMP9_HBEGF_GNAI2_RHOA_SHC1_NRAS_GNA13_GNA11_ESR1_AKT1
REACTOME_METABOLISM_OF_NON_CODING_RNA	0.0339069	0.120008	-0.404026	-1.46501	200	46	GEMIN6_TGS1_AAAS_SNRPF_NUP85_NUP35_NCBP2_NUPL2_NUP133_SNRPB_SNRPE_NUP43_SNRPD3_NUP153_PRMT5_NUP54_RANBP2_GEMIN2_WDR77_SNRPD1_GEMIN4_NUP93_SEH1L
REACTOME_DESTABILIZATION_OF_MRNA_BY_KSRP	0.0340508	0.120067	-0.562713	-1.56085	192	15	EXOSC7_MAPK14_EXOSC1_EXOSC5_YWHAZ_EXOSC6_EXOSC9
REACTOME_INTEGRIN_ALPHAIIB_BETA3_SIGNALING	0.0346535	0.121738	0.4792	1.53112	146	22	PTPN1_CSK_SYK_SHC1_VWF_AKT1_APBB1IP_FN1_RAPGEF3_RAP1B_CRK_PDPK1_SRC_PTK2
ST_P38_MAPK_PATHWAY	0.0351892	0.122854	0.416672	1.4891	145	35	HSPB1_MAP2K3_NFKB1_MAPKAPK2_GADD45A_ELK1_MKNK1_SRF_AKT1_MAP3K4_NR2C2_TAB2_IL1R1
REACTOME_PEPTIDE_CHAIN_ELONGATION	0.035231	0.122854	0.33257	1.40169	137	75	RPS19_UBA52_RPS27_RPLP2_RPL35_RPL18_RPS16_EEF2_RPL11_RPL39_RPL19_RPL10_RPL30_RPLP1_RPL26_RPS15A_RPS6_FAU_RPS15_RPL3_RPL4_RPS11_RPL31_RPS3_RPS14_RPL18A_RPL37_EEF1A1_RPL14_RPS4X_RPS28
PID_LYMPH_ANGIOGENESIS_PATHWAY	0.035884	0.124671	0.473302	1.52898	150	23	ITGA5_ITGB1_ITGA1_COL1A1_SHC1_VEGFC_COL1A2_AKT1_FN1
REACTOME_PACKAGING_OF_TELOMERE_ENDS	0.0364185	0.126064	0.514428	1.5596	156	18	HIST2H2AC_HIST1H2AC_HIST1H2BD_HIST1H2BJ_HIST1H2BC_HIST1H4H_HIST2H2BE_HIST1H2BK
REACTOME_POTASSIUM_CHANNELS	0.0365637	0.126105	-0.339378	-1.38256	225	85	KCNC4_KCNS2_KCNS3_KCNN1_KCNC1_KCNJ9_KCNG3_ABCC8_GNG2_KCNK1_KCND2_KCNAB2_KCNC2_KCNH8_KCNV1_HCN1_KCNJ11_KCNQ3_KCNH6_KCNK2_KCNB2_KCNAB3
PID_LYSOPHOSPHOLIPID_PATHWAY	0.036906	0.126118	0.348736	1.40355	145	60	NFKB1_MMP9_HBEGF_LYN_GNAI2_JUN_RELA_IL6_RHOA_LPAR2_ADCY2_GNA13_EGFR_GNA11_ADCY4_GNA12_AKT1_PXN_TIAM1_PLD2_PLCB3
REACTOME_DEADENYLATION_DEPENDENT_MRNA_DECAY	0.0369679	0.126118	-0.421926	-1.46477	217	37	CNOT8_EXOSC7_CNOT10_EXOSC1_EIF4E_EXOSC5_DCP1B_PAIP1_CNOT7_EXOSC6_EXOSC9
REACTOME_CLASS_I_MHC_MEDIATED_ANTIGEN_PROCESSING_PRESENTATION	0.0369053	0.126118	-0.279408	-1.29459	248	207	KLHL20_PSMD13_WWP1_RNF138_RNF123_PSMD8_TRIM36_RNF41_PSMD5_PSMD9_SAE1_UBE2Z_UBE2J1_ANAPC2_PSMD4_FBXO3_PSMD1_SEC61G_RNF25_RBX1_HERC2_UBE2V2_ANAPC1_PSMA4_PSMB6_FBXO44_UBA2_RNF220_FBXW11_PJA2_ANAPC13_SKP1_RCHY1_UBE2E3_STUB1_SEC23A_PSMA5_ARIH2_UBA5_UBE2B_TRIM32_DZIP3_CUL5_UBE2N_ASB13_PSMC4_CUL1_PSMC6_ASB2_ANAPC7_NPEPPS_PSMD7_PSMD2_UBE4A_DET1_PSMD14_SEC61A2_RNF4_PSMB5_KLHL9_PSMD3_PSMA1_PSMB7_PSMB4_UBA3…
REACTOME_BASE_EXCISION_REPAIR	0.0372989	0.126789	-0.538697	-1.53988	210	17	POLD3_POLB_FEN1_NTHL1_XRCC1_APEX1
BIOCARTA_GCR_PATHWAY	0.0378403	0.128169	0.545995	1.57272	163	15	NOS3_NFKB1_ANXA1_RELA_HSP90AA1_NR3C1_AKT1_ADRB2_NPPA
PID_SHP2_PATHWAY	0.0382811	0.129199	0.375597	1.43169	154	47	NOS3_VEGFA_SDC2_IL6_RHOA_PDGFB_PDGFRB_SHC1_IFNGR1_NRAS_IL6R_EGFR_ANGPT1_PAG1_IL6ST_TEK_NTRK2_STAT1
PID_AR_TF_PATHWAY	0.038792	0.130457	0.382291	1.44554	157	45	HDAC1_RXRA_CEBPA_JUN_PKN1_FOXO1_HSP90AA1_SMARCC1_POU2F1_PDE9A_NR0B1_EHMT2_CARM1_NR3C1_AR_MDM2_HDAC7
REACTOME_CELL_CYCLE	0.0391384	0.131155	-0.257816	-1.25333	277	321	TUBA4A_PPP2R1A_PRKAR2B_CCNB1_ZW10_CDKN2D_CENPQ_ACTR1A_AURKA_E2F4_PSMD13_PLK4_PPP2CA_CEP70_PRIM1_TERF2_RAD17_RPA3_CEP72_PSMD8_POLD3_CEP41_ATRIP_CENPN_PSMD5_NUP133_ACD_PSMD9_PPP2R5B_PCNT_CCNH_KIF2A_ANAPC2_PSMD4_ATR_TUBGCP2_H2AFZ_PSMD1_LIN9_ORC2_SMC1A_ANAPC1_PSMA4_NUP43_PSMB6_CEP57_B9D2_PAFAH1B1_CDC7_TUBGCP6_ORC5_TUBB_DIDO1_LIN37_FEN1_TUBG2_CKAP5_CENPT_SKP1_MAD1L1_RANBP2_CCNA1_RUVBL1_KNTC1_PSMA5_TYM…
REACTOME_BMAL1_CLOCK_NPAS2_ACTIVATES_CIRCADIAN_EXPRESSION	0.0397016	0.132264	0.418602	1.46922	164	32	RXRA_TBL1X_NAMPT_PPARA_SERPINE1_NCOA6_CRY1_RORA_NR3C1_BHLHE41_SMARCD3
REACTOME_METABOLISM_OF_AMINO_ACIDS_AND_DERIVATIVES	0.0397493	0.132264	-0.295818	-1.32151	259	153	QDPR_CKB_PSMD13_PSMD8_CDO1_KMO_PSMD5_SMS_PSMD9_TMLHE_PSMD4_APIP_PSMD1_BCAT1_ASS1_PCSK1_AMD1_GLS2_PSMA4_PSMB6_PAH_GOT2_PAOX_PSMA5_GOT1_CKMT1B_ACAT1_ENOPH1_PSMC4_PSMC6_ASNS_PSMD7_ACAD8_PSMD2_PSMD14_DLD_PSMB5_AUH_PSMD3_PSMA1_PSMB7_PSMB4_PSMA2_PSMD12_OAT_ACADSB_CKMT1A
BIOCARTA_CK1_PATHWAY	0.0403397	0.133758	-0.545423	-1.53521	227	16	PRKAR2B_PPP2CA_CDK5R1_CDK5_PPP1CA_PRKAR1B_PLCB1_PPP3CA_PRKACB
PID_AR_PATHWAY	0.0411168	0.135858	0.355212	1.40312	161	56	TGIF1_CTDSP2_SVIL_CTDSP1_PIAS4_LATS2_NCOA6_CDKN2A_CCND1_FKBP4_CCND3_MAK_ZMIZ1_SRF_CARM1_AKT1_HIP1_PATZ1_AR_GSN_BRCA1_TCF4_UBE2I
REACTOME_MITOTIC_G2_G2_M_PHASES	0.0421293	0.138719	-0.350837	-1.39215	257	73	TUBA4A_PPP2R1A_PRKAR2B_CCNB1_ACTR1A_PLK4_CEP70_CEP72_CEP41_PCNT_CCNH_TUBGCP2_CEP57_PAFAH1B1_TUBGCP6_TUBB_TUBG2_CKAP5_CCNA1_TUBA1A_DYNLL1_CEP76_FGFR1OP_CEP192_DCTN2_DYNC1H1_TUBB4B_TUBGCP3_NINL_DCTN3_TUBG1
KEGG_FRUCTOSE_AND_MANNOSE_METABOLISM	0.0433084	0.142106	-0.443307	-1.46758	254	30	PFKL_TSTA3_AKR1B1_PFKP_ALDOA_MTMR2_PMM1_TPI1_PFKM
BIOCARTA_PPARA_PATHWAY	0.04375	0.142565	0.367533	1.41499	174	49	NR2F1_RXRA_PPARA_MYC_JUN_RELA_HSP90AA1_HSPA1A_PDGFA_PRKCA_PTGS2_NR1H3_SP1_STAT5B
REACTOME_G1_S_TRANSITION	0.0436311	0.142565	-0.325111	-1.35389	272	97	PSMD13_PPP2CA_PRIM1_RPA3_PSMD8_PSMD5_PSMD9_CCNH_PSMD4_PSMD1_ORC2_PSMA4_PSMB6_CDC7_ORC5_SKP1_CCNA1_PSMA5_TYMS_MCM4_PSMC4_ORC3_CUL1_PSMC6_PSMD7_PSMD2_PSMD14_PSMB5_PSMD3_PSMA1_PSMB7_PSMB4_PSMA2_ORC4_PSMD12
KEGG_COLORECTAL_CANCER	0.0439505	0.142726	0.341108	1.37746	173	61	MYC_JUN_SMAD3_TGFB3_AXIN1_PIK3R2_ARAF_AKT2_RHOA_CCND1_TGFB2_BIRC5_RAC2_TGFBR2_SMAD4_SMAD2_AKT1_TGFBR1_TCF7L1_RALGDS_PIK3R5_TCF7_TCF7L2_RAF1_RAC1_BRAF_TP53_BAX_CASP9_GSK3B_MSH6_FOS_APC
PID_BETA_CATENIN_NUC_PATHWAY	0.0443086	0.143396	0.339806	1.37997	173	63	SFN_HDAC1_MMP9_TBL1X_MYC_JUN_VCAN_CYR61_CHD8_CDKN2A_CCND1_TRRAP_BCL9_TNIK_XPO1
BIOCARTA_NOS1_PATHWAY	0.0468446	0.15077	-0.525466	-1.50206	264	17	PRKAR2B_GRIN2A_CALM2_GRIN2D_PRKAR1B_PPP3CC_PPP3CB_PPP3CA_PRKACB_PRKCB
REACTOME_LOSS_OF_NLP_FROM_MITOTIC_CENTROSOMES	0.0469062	0.15077	-0.375487	-1.40464	281	54	TUBA4A_PPP2R1A_PRKAR2B_ACTR1A_PLK4_CEP70_CEP72_CEP41_PCNT_CEP57_PAFAH1B1_TUBB_CKAP5_TUBA1A_DYNLL1_CEP76_FGFR1OP_CEP192_DCTN2_DYNC1H1_TUBB4B_NINL_DCTN3_TUBG1
KEGG_PPAR_SIGNALING_PATHWAY	0.0483791	0.151532	0.35786	1.39687	193	52	ACSL5_RXRA_PLTP_PPARA_PPARG_SORBS1_FADS2_CPT1A_CPT2_FABP7_UBC_OLR1_NR1H3
KEGG_NUCLEOTIDE_EXCISION_REPAIR	0.0480639	0.151532	-0.409514	-1.42825	282	38	XPC_RFC5_ERCC6_RFC4_CETN2_POLD1_CUL4B_POLE3_RFC3_GTF2H3_GTF2H1_RAD23A_DDB2_RPA3_POLD3_DDB1_CCNH_GTF2H4_RBX1_RFC1_RAD23B_ERCC8_XPA_ERCC3
KEGG_TIGHT_JUNCTION	0.0481081	0.151532	0.296548	1.31998	177	101	CLDN5_MYH9_HCLS1_GNAI2_JAM2_CASK_MYL12A_F11R_PARD3_RAB13_CLDN10_LLGL2_AKT2_RHOA_RRAS_PPP2R1B_CDK4_PRKCA_NRAS_EPB41L2_CLDN6_YES1_TJP2_AKT1_CTNNA1_ACTN4_LLGL1
KEGG_PRION_DISEASES	0.0473991	0.151532	0.435732	1.46352	194	27	C1QC_C1QB_FYN_STIP1_HSPA1A_IL6_PRKX_ELK1_HSPA5_IL1B_C1QA_C7
PID_FOXM1_PATHWAY	0.0479303	0.151532	0.405343	1.43871	197	34	CDK2_MYC_NFATC3_CENPB_CDKN2A_CCND1_CDK4_BIRC5_CHEK2_SP1_CCNA2_ESR1
REACTOME_INSULIN_SYNTHESIS_AND_PROCESSING	0.0479705	0.151532	-0.512708	-1.48873	272	18	PCSK1_SNAP25_STX1A_EXOC2_VAMP2_EXOC8_PCSK2_EXOC3
REACTOME_FACTORS_INVOLVED_IN_MEGAKARYOCYTE_DEVELOPMENT_AND_PLATELET_PRODUCTION	0.0481395	0.151532	0.311107	1.33913	184	84	IRF7_KIF20A_HBD_KIFC1_CDK2_HDAC1_ABL1_WEE1_EHD1_NFE2_HBG2_DOCK2_IRF1_DOCK1_MAFK_RAD51B_SH2B2_EHD2_DOCK8_SH2B3_MAFF_SH2B1_KIF5B_HBB_HIST1H3D_AK3_RAC1_RAB5A_MAFG_ZFPM1_TP53
REACTOME_NOD1_2_SIGNALING_PATHWAY	0.0484262	0.151532	0.44037	1.46589	199	26	CASP1_CASP4_RIPK2_IRAK2_BIRC3_TNFAIP3_CARD9_IKBKB
REACTOME_TRANSPORT_OF_RIBONUCLEOPROTEINS_INTO_THE_HOST_NUCLEUS	0.0486135	0.151616	-0.459026	-1.45221	283	25	NUP62_RAE1_NUP88_KPNB1_NUP210_AAAS_NUP85_NUP35_NUPL2_NUP133_NUP43_NUP153_NUP54_RANBP2_NUP93_SEH1L
REACTOME_MEIOTIC_SYNAPSIS	0.0499638	0.154806	0.397509	1.43047	206	36	HIST2H2AC_HIST1H2AC_HIST1H2BD_HIST1H2BJ_HIST1H2BC_LMNA_HIST1H4H_HIST2H2BE_STAG1_STAG2_BRCA1_HIST1H2BK_SYNE2_UBE2I
REACTOME_CHOLESTEROL_BIOSYNTHESIS	0.0499034	0.154806	-0.510894	-1.48347	283	18	LSS_MSMO1_HMGCS1_EBP_FDFT1_MVD_SQLE_MVK_HMGCR_IDI1_TM7SF2_DHCR24
BIOCARTA_AKT_PATHWAY	0.0517281	0.159228	0.492211	1.49224	222	18	NFKB1_RELA_FOXO1_HSP90AA1_IKBKB_AKT1_FOXO3_FOXO4_GHR
PID_RHOA_PATHWAY	0.0516066	0.159228	0.381939	1.40578	211	40	MSN_MAP2K3_ITGB1_JUN_PKN1_CYR61_EZR_VCL_RHOA_PKN2_LIMK2
REACTOME_GLYCOSAMINOGLYCAN_METABOLISM	0.0521415	0.15998	0.296803	1.3092	195	96	CD44_HYAL2_CHST3_BGN_CHSY1_VCAN_GNS_SDC2_HYAL1_SDC3_GPC6_HPSE_EXT2_NAGLU_HPSE2_HAS2_CHST7_B4GALT4_B4GALT1_SDC4_PRELP_DSE_GUSB_OGN_HAS3_LYVE1_ACAN_GPC5_CSPG4_SDC1
REACTOME_DAG_AND_IP3_SIGNALING	0.0526495	0.160496	-0.447808	-1.44653	309	27	PRKCG_PRKAR1B_ADCY8_ADCY9_ADCY1_PDE1B_CAMK4_PRKACB_PDE1A_PRKCE
REACTOME_CIRCADIAN_CLOCK	0.0525282	0.160496	0.365498	1.38846	213	46	RXRA_TBL1X_NAMPT_PPARA_UBA52_SERPINE1_NCOA6_CPT1A_CRY1_RORA_NR3C1_BHLHE41
REACTOME_CA_DEPENDENT_EVENTS	0.053064	0.16124	-0.455927	-1.44241	309	25	PRKCG_PRKAR1B_ADCY8_ADCY9_ADCY1_PDE1B_CAMK4_PRKACB_PDE1A
PID_ANTHRAX_PATHWAY	0.0539917	0.163533	0.5232	1.50706	233	15	CASP1_MAP2K3_ANTXR1_VCAM1_ANTXR2_PGR_NLRP1_IL1B_IL18
PID_TCR_PATHWAY	0.054386	0.1642	0.348875	1.37224	216	54	HLA-DRB1_WAS_FYN_CSK_PTPRC_SHC1_MAP3K8_PTPN6_PRKCA_NRAS_FYB_SLA2_PAG1_IKBKB_AKT1_INPP5D_HLA-DRA_BCL10_CD80_FLNA
KEGG_TYROSINE_METABOLISM	0.0567316	0.169123	-0.439199	-1.43325	334	28	ALDH1A3_MIF_METTL2B_NAT6_GOT2_GOT1_LCMT2_METTL6_TYRP1_LCMT1
KEGG_GLYCOSAMINOGLYCAN_BIOSYNTHESIS_HEPARAN_SULFATE	0.056309	0.169123	-0.457553	-1.43396	327	24	EXTL3_B3GALT6_GLCE_HS3ST1_HS2ST1_HS3ST2_HS3ST5_EXTL1_HS6ST1_HS6ST2_EXTL2
REACTOME_G1_PHASE	0.0566449	0.169123	0.398563	1.41464	233	34	CDKN1A_CDKN2C_UBA52_CDKN2A_CCND1_PPP2R1B_CDK4_CCND3
REACTOME_NCAM_SIGNALING_FOR_NEURITE_OUT_GROWTH	0.0567322	0.169123	0.336887	1.35003	224	59	GDNF_COL4A1_COL2A1_COL4A2_NRTN_COL1A1_COL6A2_FYN_COL6A3_ST8SIA2_NRAS_FGFR1
BIOCARTA_CREB_PATHWAY	0.0570504	0.169495	-0.447953	-1.43243	334	26	PRKAR2B_GRB2_RPS6KA5_PIK3CA_MAPK14_PRKAR1B_CAMK2D_PIK3R1_ADCY1_PRKACB_PRKCB
REACTOME_S_PHASE	0.0572159	0.169495	-0.318093	-1.32467	357	97	PSMD13_PRIM1_RPA3_PSMD8_POLD3_PSMD5_PSMD9_CCNH_PSMD4_PSMD1_ORC2_PSMA4_PSMB6_ORC5_FEN1_SKP1_CCNA1_PSMA5_MCM4_PSMC4_ORC3_CUL1_PSMC6_PSMD7_PSMD2_PSMD14_PSMB5_PSMD3_PSMA1_PSMB7_PSMB4_PSMA2_ORC4_PSMD12
SIG_PIP3_SIGNALING_IN_CARDIAC_MYOCTES	0.0588235	0.173713	0.329565	1.33838	230	63	SFN_CDK2_PTPN1_MYC_GADD45A_INPPL1_PARD3_PREX1_PAK4_AKT2_CDKN2A_SHC1_IFI27_RPS6KA2_PAK2_AKT1_FOXO3
ST_B_CELL_ANTIGEN_RECEPTOR	0.0600145	0.174504	0.393232	1.40532	248	35	NFKB2_NFKB1_LYN_CSK_AKT2_ITPKB_SYK_NFAT5_SHC1_AKT1_BTK_RAF1_EPHB2_DAG1_PRDX1_PPP1R13B_PLCG2
REACTOME_PRE_NOTCH_EXPRESSION_AND_PROCESSING	0.0595324	0.174504	0.393764	1.40723	246	35	MOV10_JUN_CCND1_MFNG_ATP2A1_LFNG_B4GALT1_NOTCH2_MAML1_ATP2A3_MAMLD1_MAML2_KAT2A_TP53_TNRC6C_TNRC6A_KAT2B_CREBBP_RBPJ_FURIN_TNRC6B
REACTOME_CYCLIN_E_ASSOCIATED_EVENTS_DURING_G1_S_TRANSITION_	0.0596421	0.174504	-0.357316	-1.36213	359	59	PSMD13_PSMD8_PSMD5_PSMD9_CCNH_PSMD4_PSMD1_PSMA4_PSMB6_SKP1_CCNA1_PSMA5_PSMC4_CUL1_PSMC6_PSMD7_PSMD2_PSMD14_PSMB5_PSMD3_PSMA1_PSMB7_PSMB4_PSMA2_PSMD12
REACTOME_METABOLISM_OF_PROTEINS	0.0599752	0.174504	-0.245332	-1.21011	434	366	EIF4E_EEF1B2_CCT6A_EIF5A2_MAN1A1_GALNT6_EIF2B1_PIGG_EDEM1_GALNT14_RPS7_PIGB_B3GNT4_FBXW2_DPM1_TBCA_SEC23A_PIGS_EIF3F_GGCX_B4GALT5_GPAA1_GALNTL5_RPL41_VDAC1_PIGK_CCT2_BCS1L_EIF3K_CCT8_TUBA1A_SRP68_ARSF_PIGH_ATP5A1_FBXL5_PFDN1_SLC25A4_SAMM50_TUSC3_PMM1_PFDN4_TUBB4B_RPL22_GRPEL1_SEC61A2_TBCE_SUMF2_SRP54_GALNT13_COX17_TOMM20_GALNT9_CYC1_TIMM17A_WBSCR17_GSPT2_ST3GAL3_B4GALT6_DOLK_DHPS_DNAJC19_TBCC
REACTOME_METABOLISM_OF_RNA	0.0599622	0.174504	-0.265212	-1.24634	411	229	PSMD4_RPL32_EXOSC7_PSMD1_RPS4Y1_SMG8_CNOT10_MAPK14_SNRPB_RPL26L1_SNRPE_EXOSC1_EIF4E_PSMA4_NUP43_PSMB6_SNRPD3_EXOSC5_RPS7_NUP153_PRMT5_NUP54_RANBP2_YWHAZ_GEMIN2_PSMA5_YWHAB_DCP1B_PAIP1_HSPA8_WDR77_RPL41_CNOT7_EXOSC6_PSMC4_SNRPD1_PSMC6_GEMIN4_PSMD7_PSMD2_EXOSC9_PSMD14_RPL22_PSMB5_NUP93_PSMD3_PSMA1_PSMB7_PSMB4_PSMA2_SEH1L_GSPT2_PSMD12_RNPS1
REACTOME_SIGNALING_BY_RHO_GTPASES	0.0611695	0.177316	0.289487	1.2913	226	102	ARHGAP30_RHOC_STARD8_RHOB_ARHGDIB_RHOD_ARHGAP10_PIK3R2_PREX1_FGD3_SRGAP1_RHOQ_RHOA_ITSN1_ARHGAP24_OPHN1_FGD1_RAC2_ARHGAP6_RHOJ_SYDE1_PLEKHG2_RHOG_ARHGDIA_MYO9B_FGD4_ARAP1_TIAM1_TRIO_ARHGAP15_STARD13_ARAP2_ARHGEF16_ARHGAP19_ARAP3_RAC1_ARHGAP35_FGD2
REACTOME_REGULATION_OF_MRNA_STABILITY_BY_PROTEINS_THAT_BIND_AU_RICH_ELEMENTS	0.0615611	0.177906	-0.338941	-1.34495	376	73	PSMD4_EXOSC7_PSMD1_MAPK14_EXOSC1_PSMA4_PSMB6_EXOSC5_YWHAZ_PSMA5_YWHAB_HSPA8_EXOSC6_PSMC4_PSMC6_PSMD7_PSMD2_EXOSC9_PSMD14_PSMB5_PSMD3_PSMA1_PSMB7_PSMB4_PSMA2_PSMD12
REACTOME_SIGNALING_BY_SCF_KIT	0.0620494	0.178227	0.322003	1.3314	240	69	STAT3_CDKN1A_MMP9_LYN_FYN_PIK3R2_FOXO1_AKT2_TRIB3_PTPN6_PRKCA_NRAS_FES_YES1_STAT5B_SH2B2_SH2B3_AKT1_STAT1_FOXO3_SOCS1_MDM2_FOXO4_STAT5A_GRB7_RAF1_RAC1_RPS6KB2
REACTOME_CELL_JUNCTION_ORGANIZATION	0.0619669	0.178227	0.341905	1.3494	246	55	CLDN5_FERMT2_ITGB1_F11R_PARD3_VASP_CLDN10_CDH5_LAMC2_CLDN6_LIMS1_PLEC
REACTOME_RIP_MEDIATED_NFKB_ACTIVATION_VIA_DAI	0.0643747	0.182685	0.509836	1.46856	278	15	NFKB2_RELA_TLR3_S100A12_HMGB1_IKBKB
REACTOME_REGULATION_OF_HYPOXIA_INDUCIBLE_FACTOR_HIF_BY_OXYGEN	0.0642542	0.182685	0.48011	1.45556	276	18	VEGFA_UBA52_UBE2D2_EPAS1_EGLN3_HIF1AN_VHL_CREBBP_CA9_HIF3A
REACTOME_DESTABILIZATION_OF_MRNA_BY_AUF1_HNRNP_D0	0.0642604	0.182685	-0.383552	-1.38576	380	45	PSMD13_PSMD8_PSMD5_PSMD9_PSMD4_PSMD1_PSMA4_PSMB6_PSMA5_HSPA8_PSMC4_PSMC6_PSMD7_PSMD2_PSMD14_PSMB5_PSMD3_PSMA1_PSMB7_PSMB4_PSMA2_PSMD12
REACTOME_GLUCOSE_METABOLISM	0.0640854	0.182685	-0.367541	-1.36471	383	52	PGAM1_GOT2_GOT1_PYGB_PFKL_PFKP_PHKG2_ALDOA_MDH1_PRKACB_TPI1_PFKM_GPI_PGK1
BIOCARTA_INTEGRIN_PATHWAY	0.0648753	0.183554	0.394689	1.40089	267	34	CAV1_ITGB1_ITGA1_JUN_FYN_CSK_VCL_RHOA_SHC1_TNS1_ZYX_PXN
BIOCARTA_IGF1R_PATHWAY	0.065625	0.18457	-0.464918	-1.42332	377	22	IGF1R_PRKAR2B_GRB2_PIK3CA_PRKAR1B_IRS1_PIK3R1_ADCY1_PRKACB_MAP2K1
REACTOME_PROTEIN_FOLDING	0.0656208	0.18457	-0.380326	-1.37907	388	46	CCT6A_FBXW2_TBCA_CCT2_CCT8_TUBA1A_FBXL5_PFDN1_PFDN4_TUBB4B_TBCE_TBCC
KEGG_VASOPRESSIN_REGULATED_WATER_REABSORPTION	0.0664862	0.186391	-0.389278	-1.38192	392	41	DYNC1I1_ADCY9_DCTN5_VAMP2_DCTN6_NSF_DYNLL1_DCTN2_DYNC1H1_DYNC1LI1_PRKACB
KEGG_ACUTE_MYELOID_LEUKEMIA	0.0666667	0.186391	0.342384	1.34671	265	54	STAT3_PIM1_NFKB1_MYC_CEBPA_RELA_PIK3R2_ARAF_AKT2_SPI1_CCND1_NRAS_PML_STAT5B_IKBKB_AKT1_EIF4EBP1_STAT5A_TCF7L1_PIK3R5_TCF7_TCF7L2_RAF1_RPS6KB2_BRAF
BIOCARTA_STATHMIN_PATHWAY	0.0674098	0.18681	-0.512617	-1.44287	380	16	PRKAR2B_CCNB1_CD247_MAPK13_PRKAR1B_CAMK2D_CAMK4_PRKACB
REACTOME_NOTCH1_INTRACELLULAR_DOMAIN_REGULATES_TRANSCRIPTION	0.0673715	0.18681	0.366031	1.36348	273	42	HEY2_HDAC1_HEYL_TBL1X_MYC_UBA52_HES1_HDAC6_HDAC4_HDAC7_MAML1_MAMLD1_MAML2_KAT2A_TLE2_HDAC5_KAT2B
REACTOME_P53_DEPENDENT_G1_DNA_DAMAGE_RESPONSE	0.0673109	0.18681	-0.371052	-1.36571	403	49	PSMD13_PSMD8_PSMD5_PSMD9_PSMD4_PSMD1_PSMA4_PSMB6_PSMA5_PSMC4_PSMC6_PSMD7_PSMD2_PSMD14_PSMB5_PSMD3_PSMA1_PSMB7_PSMB4_PSMA2_PSMD12
REACTOME_MITOCHONDRIAL_TRNA_AMINOACYLATION	0.068158	0.188331	-0.482709	-1.42121	389	19	PARS2_DARS2_NARS2_IARS2_GARS_KARS_YARS2_FARS2_PPA2
KEGG_TYPE_I_DIABETES_MELLITUS	0.0690749	0.190308	0.413542	1.40045	282	28	HLA-DRB1_HLA-A_HLA-DQA1_HLA-DRB5_IL1B_HLA-DMA_HLA-G_HLA-DPA1_CPE_HLA-DRA_HLA-DMB_FAS_CD80_HLA-DOA_HSPD1_CD86_HLA-E_HLA-C_HLA-DPB1
REACTOME_FORMATION_OF_TRANSCRIPTION_COUPLED_NER_TC_NER_REPAIR_COMPLEX	0.0693256	0.190444	-0.441665	-1.39729	404	25	CCNH_POLR2A_GTF2H4_ERCC8_POLR2D_POLR2K_POLR2B_ERCC3
BIOCARTA_P53HYPOXIA_PATHWAY	0.0697239	0.190727	0.462637	1.44532	297	20	CDKN1A_GADD45A_HSP90AA1_HSPA1A_AKT1_MDM2_NQO1_HIC1_TP53_BAX
REACTOME_DARPP_32_EVENTS	0.0698324	0.190727	-0.471716	-1.41067	399	20	PPP2R1A_PRKAR2B_CALM2_PPP2CA_CDK5_PPP1CA_PPP3R1_PRKAR1B_PPP3CB_PDE4D_PPP3CA_PRKACB
KEGG_GLYCOSYLPHOSPHATIDYLINOSITOL_GPI_ANCHOR_BIOSYNTHESIS	0.0700725	0.190831	-0.456458	-1.41361	405	23	PIGP_PIGT_GPLD1_PIGZ_PIGC_PIGG_PIGB_PIGS_GPAA1_PIGK_PIGH
KEGG_T_CELL_RECEPTOR_SIGNALING_PATHWAY	0.0703084	0.190924	0.304805	1.29764	268	80	NFATC1_NFKB1_CBLB_JUN_NFATC3_FYN_RELA_PIK3R2_PAK4_AKT2_RHOA_CDK4_PTPRC_NFAT5_MAP3K8_PTPN6_NRAS
BIOCARTA_BAD_PATHWAY	0.0714163	0.192726	-0.447462	-1.40234	415	24	BCL2L1_IGF1R_PRKAR2B_PIK3CA_PRKAR1B_KITLG_PIK3R1_ADCY1_PRKACB_KIT
REACTOME_RNA_POL_I_TRANSCRIPTION	0.0714633	0.192726	0.376391	1.37185	293	38	HIST2H2AC_HIST1H2AC_HIST1H2BD_HIST1H2BJ_POLR2H_HIST1H2BC_POLR1A_TAF1C_EHMT2_HIST1H4H_HIST2H2BE_POLR1D_CBX3_MBD2_HIST1H2BK_HIST1H3D
REACTOME_PHASE1_FUNCTIONALIZATION_OF_COMPOUNDS	0.071584	0.192726	0.371096	1.36263	295	39	CYP19A1_CYP4F11_CYP4F3_MAOA_SMOX_PTGS2_MAOB_CYP2S1_CYP2J2_PTGIS_CYP4F12_ALDH1A1_TBXAS1_FMO3_FMO2_CYP11A1_CYP51A1_CYP17A1_CYP2U1_PTGS1_ALDH2_CYP7B1_CYP2D6_ACSS1_CYP1A1_CYP2A6
ST_T_CELL_SIGNAL_TRANSDUCTION	0.0723066	0.193569	0.38596	1.37934	299	35	NFKB2_NFKB1_CSK_PAK4_ITPKB_PTPRC_NFAT5_PAK2_RAF1_DTYMK_EPHB2_DAG1_PRDX1_CBL_LCP2
REACTOME_MUSCLE_CONTRACTION	0.0721699	0.193569	0.380529	1.36936	298	36	VIM_ITGA1_SORBS1_VCL_TCAP_CALD1_MYL6_MYBPC1_ITGB5_ACTG2_DMD_TNNC1_TPM2_TNNI3_DES_SORBS3_LMOD1_MYLK
PID_CMYB_PATHWAY	0.0739698	0.197391	0.310025	1.30214	288	74	CEBPB_PIM1_CDKN1A_MYC_CEBPA_BIRC3_ADA_CEBPD_HES1_ZFHX3_SPI1_CDKN2A_CCND1_CBX4_NRAS_ETS1_PTGS2_HIPK2_SP1_COL1A2_TOM1_SKI_WNT1_IQGAP1
REACTOME_FORMATION_OF_INCISION_COMPLEX_IN_GG_NER	0.0741522	0.197391	-0.488981	-1.41984	421	18	GTF2H1_DDB2_RPA3_DDB1_CCNH_GTF2H4_RAD23B_XPA_ERCC3
SIG_CD40PATHWAYMAP	0.0744518	0.197632	-0.413419	-1.38028	437	31	MAPK13_TONSL_MAPK12_MAPK8IP2_PIK3CA_MAPK14_MAPK8_PIK3R1_MAPK8IP3_SYT1_MAP2K4_TRAF3_MAPK9
BIOCARTA_ARF_PATHWAY	0.0751724	0.19846	0.489355	1.43532	326	16	ABL1_MYC_CDKN2A_TBX2_POLR1A_MDM2_POLR1D_RAC1_TP53
REACTOME_SIGNALING_BY_PDGF	0.0751839	0.19846	0.276908	1.24868	275	111	STAT3_COL4A1_CDKN1A_THBS1_COL2A1_COL4A2_SPP1_COL1A1_COL6A2_PIK3R2_FOXO1_ITPR2_AKT2_COL6A3_PDGFA_PDGFB_PDGFRB_TRIB3_PLAT_ADCY2_PRKCA_NRAS_STAT5B_ADCY4_COL1A2_AKT1_STAT1_FOXO3_MDM2_FOXO4_STAT5A_ITPR3_PDGFC_GRB7
REACTOME_ADAPTIVE_IMMUNE_SYSTEM	0.0754932	0.198722	0.213056	1.14609	198	426	IFITM1_TAP1_CD81_KIF20A_DTX3L_CDKN1A_HLA-DRB1_WAS_PSMB8_UBE2C_SEC61A1_CTSS_ICAM2_HLA-A_CYBA_HLA-DQA1_SIPA1_B2M_LILRB4_CD79B_CBLB_ITGB1_LYN_RBCK1_RIPK2_PSMB10_HCST_SELL_HLA-DRB5_TYROBP_PSMF1_UBA52_UBE2D2_LILRB2_TAP2_TRIM21_ITGB2_CTSC_VASP_ITGAL_FYN_LILRB1_RELA_UBE2L6_FCGR1B_PIK3R2_FOXO1_ITPR2_ERAP1_VCAM1_CD40_CSK_ICAM3_AKT2_NCF4_PPP2R1B_UBE2G2_TRIB3_SYK_TNFRSF14_PIK3AP1_PTPRC_LNPEP_C3_SEC61B_SHC1_…
KEGG_PURINE_METABOLISM	0.076055	0.199644	-0.289066	-1.26123	491	130	GUK1_ZNRD1_ADCY8_ADSL_NME5_NT5M_GUCY2D_NUDT2_ADCY9_ADK_NME7_POLR3K_ADCY1_AK5_PDE1B_POLR2D_ADSS_PDE4D_NPR2_GDA_PDE6B_POLR2K_DGUOK_GUCY1A3_PDE7A_PRPS1_HPRT1_ITPA_ENTPD3_POLR2B_PDE1A_NME1
REACTOME_SHC_MEDIATED_CASCADE	0.0766355	0.200611	0.462288	1.42241	327	19	FGFR4_KLB_SHC1_NRAS_FGFR1_FGF2_FGF8_FGF17
BIOCARTA_CHREBP2_PATHWAY	0.0776666	0.202748	-0.392057	-1.36108	457	37	PPP2R1A_PRKAR2B_PRKAB1_PPP2CA_PRKAG1_PPP2R5B_PRKAR1B_PPP2R3A_PPP2R2D_YWHAZ_YWHAB_PRKAG2_PRKAA1_PRKACB
BIOCARTA_P38MAPK_PATHWAY	0.0780911	0.202846	0.382448	1.36679	323	35	HSPB1_MAPKAPK2_MYC_TGFB3_TGFB2_ELK1_SHC1_MKNK1_MEF2A_TRADD_STAT1_TGFBR1_HMGN1_RAC1
REACTOME_PYRUVATE_METABOLISM	0.0781333	0.202846	-0.493194	-1.40981	441	17	PDHX_PDP1_PDHA1_PDK2_PDP2_LDHA_DLAT_DLD_PDHB
KEGG_VEGF_SIGNALING_PATHWAY	0.0784165	0.203024	0.327244	1.31138	310	59	HSPB1_NFATC1_NOS3_MAPKAPK3_VEGFA_MAPKAPK2_NFATC3_SPHK1_PIK3R2_AKT2_NFAT5_PRKCA_RAC2_NRAS_PTGS2
REACTOME_NUCLEOTIDE_EXCISION_REPAIR	0.0801012	0.206819	-0.377015	-1.34987	474	43	RPA3_POLD3_DDB1_CCNH_POLR2A_GTF2H4_RAD23B_ERCC8_POLR2D_POLR2K_XPA_POLR2B_ERCC3
KEGG_SNARE_INTERACTIONS_IN_VESICULAR_TRANSPORT	0.0810765	0.208199	-0.400071	-1.36029	475	34	BET1L_STX7_BET1_VAMP4_BNIP1_STX18_STX1B_GOSR1_STX3_GOSR2_SNAP25_STX5_STX8_STX6_STX1A_VAMP2_USE1_STX12_VAMP7_SNAP47_VAMP1
SIG_BCR_SIGNALING_PATHWAY	0.080895	0.208199	0.358311	1.33472	328	42	NFATC1_CD81_LYN_ITPR2_CSK_AKT2_SYK_PTPRC_SHC1_AKT1_BTK_INPP5D_ITPR3_RAF1_DAG1_GSK3B_PPP1R13B_PLCG2
REACTOME_L1CAM_INTERACTIONS	0.0814827	0.208675	-0.328673	-1.3042	498	73	RPS6KA5_AP2B1_PAK1_SCN2B_ANK3_AP2A2_CNTN1_SCN2A_SPTAN1_SCN7A_SPTBN4_DCX_LAMB1_AP2A1_SCN3B_KCNQ3_RANBP9_AP2S1_CLTA_CNTN6_AP2M1_CLTC_MAP2K1
PID_CD40_PATHWAY	0.0824519	0.210587	0.424758	1.40148	342	25	NFKB1_CBLB_MYC_JUN_BIRC3_RELA_CD40_TNFAIP3
REACTOME_SYNTHESIS_OF_PC	0.0828334	0.210991	0.494072	1.42315	358	15	SLC44A3_SLC44A2_CHPT1_PEMT_LPIN3_CHKA_CEPT1_PCYT1A_SLC44A1_SLC44A5
KEGG_ADHERENS_JUNCTION	0.0830997	0.2111	0.317215	1.29272	325	64	WAS_PTPN1_SMAD3_PARD3_SORBS1_FYN_VCL_RHOA_PTPN6_RAC2_FGFR1_EGFR_YES1_TGFBR2_SMAD4_SMAD2_ERBB2_CTNNA1_ACTN4_TGFBR1_IQGAP1_TCF7L1_TCF7_TCF7L2_RAC1_TJP1
REACTOME_MRNA_PROCESSING	0.084868	0.215014	-0.282111	-1.24243	552	138	RBMX_AAAS_POLR2C_SNRPF_NUP85_GTF2H1_RBM5_SF3B2_NUP35_TXNL4A_CSTF3_NCBP2_NUPL2_SRSF5_DDX23_SNRNP40_RNMT_CDC40_NUP133_SRSF7_EFTUD2_SF3B1_CCNH_CLP1_SUPT5H_POLR2A_GTF2H4_SNRPB_SRSF3_SNRPE_SMC1A_EIF4E_NUP43_SNRPD3_SUGP1_NUP153_NUP54_RANBP2_ADARB1_SRSF9_CPSF3_HNRNPA0_POLR2D_FUS_SF3B5_SNRPD1_POLR2K_METTL3_NUP93_CD2BP2_SNRPA1_SEH1L_POLR2B_RNPS1_ERCC3
REACTOME_O_LINKED_GLYCOSYLATION_OF_MUCINS	0.0856802	0.21605	-0.400716	-1.35295	501	33	GALNT6_GALNT14_B3GNT4_B4GALT5_GALNTL5_GALNT13_GALNT9_WBSCR17_ST3GAL3
REACTOME_GLYCOLYSIS	0.0857341	0.21605	-0.455768	-1.38125	493	21	PGAM1_PFKL_PFKP_ALDOA_TPI1_PFKM_GPI_PGK1
REACTOME_SIGNALING_BY_NOTCH1	0.0861937	0.216056	0.317556	1.28469	338	62	HEY2_DTX2_HDAC1_HEYL_TBL1X_MYC_UBA52_HES1_JAG1_HDAC6_DLL1_HDAC4_ARRB1_HDAC7_MAML1_ADAM10_ADAM17_MAMLD1_MAML2_DLL4_KAT2A_TLE2_HDAC5
REACTOME_EGFR_DOWNREGULATION	0.0861803	0.216056	-0.438262	-1.3735	501	24	EPS15L1_GRB2_SH3GL2_STAM2_AP2B1_AP2A2_STAM_EPS15_AP2A1_AP2S1_CLTA_AP2M1_CLTC
PID_GMCSF_PATHWAY	0.0881143	0.219704	0.380172	1.34936	363	34	STAT3_PIM1_LYN_SYK_SHC1_IRF8_NRAS_CCL2_STAT5B_IKBKB_OSM_STAT1_INPP5D_STAT5A_CISH_RAF1_CSF2RA
REACTOME_FATTY_ACID_TRIACYLGLYCEROL_AND_KETONE_BODY_METABOLISM	0.0880413	0.219704	0.25936	1.21712	306	143	ACSL5_PLIN2_WWTR1_RXRA_TBL1X_YAP1_PPARA_TEAD2_PPARG_TEAD4_PEX11A_ABCA1_SLC25A20_NCOA6_ELOVL2_HADH_TRIB3_HADHA_CPT1A_CDK19_AGPAT3_CPT2_DECR1_G0S2_LPIN3_AGT_MED20_ELOVL5_RORA_ACACB_HSD17B12_BDH1_TEAD1_ACOX1_GPAM_SLC25A1_SMARCD3_TEAD3
KEGG_PENTOSE_PHOSPHATE_PATHWAY	0.0885417	0.220189	-0.448047	-1.37167	509	22	RBKS_PFKL_PFKP_ALDOA_PFKM_PRPS1_GPI
KEGG_BASAL_CELL_CARCINOMA	0.0888562	0.220391	0.344833	1.30995	361	46	GLI2_AXIN1_FZD2_BMP2_GLI3_DVL3_WNT1_TCF7L1_FZD4_BMP4_TCF7_TCF7L2_WNT6_TP53_STK36_GSK3B_FZD7_APC_WNT11_WNT7B_WNT2B_FZD9_LEF1
PID_SMAD2_3PATHWAY	0.0951724	0.23544	0.47346	1.3887	413	16	CTDSP2_CTDSP1_SMAD3_PIAS4_SMAD4_SMAD2
KEGG_TYPE_II_DIABETES_MELLITUS	0.097324	0.240134	-0.377141	-1.32299	570	39	CACNA1B_HK1_PIK3CA_MAPK8_IRS1_PIK3R1_ABCC8_KCNJ11_PIK3CB_MTOR_MAPK9_PRKCE
ST_GAQ_PATHWAY	0.0981566	0.241557	0.416574	1.36285	409	24	NFKB2_NFKB1_ITPR2_AKT2_ITPKB_AKT1_CFB_PLD2_ITPR3_PHKA2_DAG1
REACTOME_POST_TRANSLATIONAL_PROTEIN_MODIFICATION	0.099357	0.243876	-0.274065	-1.21999	648	150	EIF5A2_MAN1A1_GALNT6_PIGG_EDEM1_GALNT14_PIGB_B3GNT4_DPM1_SEC23A_PIGS_GGCX_B4GALT5_GPAA1_GALNTL5_PIGK_ARSF_PIGH_TUSC3_PMM1_SUMF2_GALNT13_GALNT9_WBSCR17_ST3GAL3_B4GALT6_DOLK_DHPS
KEGG_ARACHIDONIC_ACID_METABOLISM	0.102502	0.247833	0.377999	1.32671	425	32	GGT5_AKR1C3_CYP4F3_ALOX12_ALOX5_PTGS2_PLA2G5_PTGDS_CYP2J2_PTGIS_EPHX2_LTA4H_GPX1
KEGG_THYROID_CANCER	0.104116	0.247833	0.405073	1.34839	429	26	RXRA_MYC_PPARG_CCND1_PAX8_NRAS_TFG_TCF7L1_TCF7_TCF7L2_BRAF_TP53
PID_CD8_TCR_PATHWAY	0.10327	0.247833	0.346887	1.29217	419	42	HLA-A_B2M_FYN_CSK_PTPRC_SHC1_MAP3K8_PTPN6_PRKCA_NRAS_PAG1_IKBKB_AKT1
PID_HDAC_CLASSI_PATHWAY	0.103422	0.247833	0.318805	1.26514	407	57	STAT3_NFKB1_HDAC1_GATAD2A_PPARG_RELA_MBD3_MTA2_HDAC6_XPO1_HDAC4_TNFRSF1A_SAP30_HDAC7_MBD2_MXD1_UBE2I_ZFPM1_HDAC5_SAP18_KAT2B_GATA2_CREBBP
PID_PI3KCI_PATHWAY	0.101753	0.247833	0.354503	1.3048	417	40	HCK_LYN_INPPL1_FYN_PIK3R2_HSP90AA1_RHOA_SYK_SGK1_NRAS_YES1_BTK_FOXO3_INPP5D_PIK3R5_FGR_ARAP3_RAC1
PID_TCR_CALCIUM_PATHWAY	0.103738	0.247833	0.443781	1.36546	443	19	NFATC1_FOSL1_JUN_NFATC3_POU2F1_RCAN1_JUNB_PTGS2
REACTOME_DOWNSTREAM_SIGNALING_EVENTS_OF_B_CELL_RECEPTOR_BCR	0.103593	0.247833	-0.309206	-1.26254	639	86	MAP3K7_PTEN_AKT3_KRAS_PSMB1_PSMA3_PSMD10_GSK3A_THEM4_PSMD13_PSMD8_MLST8_PSMD5_PSMD9_RICTOR_PSMD4_PSMD1_PSMA4_PSMB6_RASGRP1_FBXW11_SKP1_PSMA5_PSMC4_CUL1_PSMC6_PSMD7_PSMD2_PSMD14_PSMB5_PSMD3_PSMA1_PSMB7_PSMB4_PRKCB_PSMA2_MTOR_PSMD12
REACTOME_ACTIVATION_OF_CHAPERONE_GENES_BY_XBP1S	0.104035	0.247833	0.35789	1.30442	427	38	CTDSP2_TPP1_DNAJB11_WFS1_DNAJC3_LMNA_PDIA6_SHC1_YIF1A_SERP1_XBP1_CXXC1_HYOU1_SEC31A
REACTOME_REGULATION_OF_INSULIN_SECRETION	0.102057	0.247833	-0.320566	-1.27204	624	73	PRKAR1B_ADCY8_PCSK1_SNAP25_KCNS3_GNAI1_STXBP1_STX1A_ABCC8_VAMP2_GNG2_AKAP5_KCNC2_PLCB1_KCNJ11_SLC25A4_PRKACB_GNB5_GNG13
REACTOME_FORMATION_OF_FIBRIN_CLOT_CLOTTING_CASCADE	0.10365	0.247833	0.435723	1.36124	442	20	PRCP_TFPI_F3_THBD_VWF_PROS1_SERPING1_F5_GP9_KLKB1_F10_F7
REACTOME_SMOOTH_MUSCLE_CONTRACTION	0.103416	0.247833	0.435867	1.36169	441	20	ITGA1_SORBS1_VCL_CALD1_MYL6_ITGB5_ACTG2_TPM2_SORBS3_LMOD1_MYLK
REACTOME_REGULATION_OF_GLUCOKINASE_BY_GLUCOKINASE_REGULATORY_PROTEIN	0.102861	0.247833	-0.418995	-1.33983	603	26	NUP210_AAAS_NUP85_NUP35_NUPL2_NUP133_NUP43_NUP153_NUP54_RANBP2_NUP93_SEH1L
REACTOME_LIPID_DIGESTION_MOBILIZATION_AND_TRANSPORT	0.104955	0.249202	0.393041	1.33102	429	28	ABCG1_CAV1_PLTP_APOE_BMP1_ABCA1_LCAT_ABHD5_SAR1B_SDC1
REACTOME_BILE_ACID_AND_BILE_SALT_METABOLISM	0.105272	0.24933	-0.486788	-1.37017	594	16	AMACR_BAAT_SLC27A5_SCP2_ACOT8_SLCO1A2_SLC27A2
REACTOME_RESOLUTION_OF_AP_SITES_VIA_THE_MULTIPLE_NUCLEOTIDE_PATCH_REPLACEMENT_PATHWAY	0.106034	0.249473	-0.494467	-1.37155	600	15	POLD3_POLB_FEN1_NTHL1_APEX1
REACTOME_OPIOID_SIGNALLING	0.106125	0.249473	-0.323584	-1.26884	647	68	CDK5_PLCB4_PPP1CA_PPP3R1_PRKCG_PRKAR1B_ADCY8_GNAL_GNAI1_ADCY9_PPP3CB_GNG2_ADCY1_PDE1B_PLCB1_PDE4D_CAMK4_PPP3CA_PRKACB_GNB5_PDE1A_GNG13
REACTOME_IL_3_5_AND_GM_CSF_SIGNALING	0.10605	0.249473	0.365438	1.306	439	35	HCK_LYN_INPPL1_FYN_PIK3R2_SYK_SHC1_PTPN6_YES1_STAT5B
PID_IL1_PATHWAY	0.106419	0.249544	0.392202	1.32818	435	28	CASP1_NFKB1_JUN_RELA_SQSTM1_IL1B_IKBKB_MYD88_IRAK4_IL1RN_IL1RAP
REACTOME_DOWNSTREAM_TCR_SIGNALING	0.107022	0.250336	0.402577	1.34008	441	26	HLA-DRB1_HLA-DQA1_RIPK2_HLA-DRB5_RELA_PIK3R2_IKBKB_HLA-DPA1_BCL10
BIOCARTA_DEATH_PATHWAY	0.108037	0.252085	0.375699	1.31864	448	32	NFKB1_BIRC3_CFLAR_RELA_LMNA_TNFRSF10B_CASP7_TRADD_CASP10_CASP9_DFFA_CASP8_RIPK1_BCL2_CHUK_TNFRSF10A
BIOCARTA_CTCF_PATHWAY	0.111792	0.257075	0.425692	1.34284	473	21	CD79B_MYC_TGFB3_TGFBR3_CDKN2A_TGFB2_TGFBR2_SMAD4_MDM2_TGFBR1
BIOCARTA_INTRINSIC_PATHWAY	0.111214	0.257075	0.471593	1.3584	481	15	COL4A1_COL4A2_F2R_PROS1_SERPING1_COL4A4_F5_COL4A3_KLKB1
PID_ECADHERIN_KERATINOCYTE_PATHWAY	0.111392	0.257075	0.451621	1.35087	483	17	VASP_FYN_AKT2_RHOA_EGFR_AKT1_ZYX_CTNNA1_PIP5K1A_RAC1
REACTOME_SIGNALING_BY_HIPPO	0.111807	0.257075	0.446368	1.35326	481	18	WWTR1_YAP1_LATS2_STK3_TJP2_TJP1_WWC1_LATS1_YWHAE_STK4
REACTOME_TRANSPORT_OF_MATURE_TRANSCRIPT_TO_CYTOPLASM	0.111111	0.257075	-0.350955	-1.28519	664	48	AAAS_NUP85_NUP35_NCBP2_NUPL2_SRSF5_CDC40_NUP133_SRSF7_SRSF3_EIF4E_NUP43_NUP153_NUP54_RANBP2_SRSF9_CPSF3_NUP93_SEH1L_RNPS1
REACTOME_RNA_POL_II_TRANSCRIPTION	0.111003	0.257075	-0.309132	-1.25075	682	82	RNMT_CDC40_SUPT4H1_SRSF7_CCNH_GTF2E1_CLP1_SUPT5H_POLR2A_SSRP1_GTF2A2_GTF2H4_TAF5_SNRPB_SRSF3_SNRPE_GTF2B_SNRPD3_SRSF9_CPSF3_TAF1_POLR2D_POLR2K_POLR2B_RNPS1_ERCC3_TBP
REACTOME_INTERACTIONS_OF_VPR_WITH_HOST_CELLULAR_PROTEINS	0.113567	0.260487	-0.399435	-1.31212	667	29	SLC25A5_NUP210_AAAS_NUP85_NUP35_NUPL2_NUP133_NUP43_NUP153_NUP54_RANBP2_SLC25A4_NUP93_SEH1L
KEGG_INOSITOL_PHOSPHATE_METABOLISM	0.114524	0.262047	-0.344384	-1.27473	685	51	PI4KA_INPP5E_SYNJ2_PLCB4_ITPK1_INPP4A_PIK3CA_MINPP1_SYNJ1_PIP5K1B_PIK3C2G_PLCB1_ISYNA1_PIP4K2C_INPP5J_PIK3CB_TPI1_INPP4B_INPP5A
SIG_INSULIN_RECEPTOR_PATHWAY_IN_CARDIAC_MYOCYTES	0.11526	0.263094	0.331772	1.26929	462	48	SFN_PTPN1_INPPL1_PARD3_SORBS1_FOXO1_AKT2_CDKN2A_LNPEP_SHC1_RPS6KA2_AKT1_CAP1_BRD4_SERPINB6_SLC2A4
PID_VEGFR1_2_PATHWAY	0.116374	0.264996	0.304826	1.23792	456	63	MAP2K3_NOS3_CAV1_VEGFA_MAPKAPK2_MYOF_FYN_CDH5_HSP90AA1_VCL_RHOA_PTPN6_PRKCA_SHB_FES_NEDD4_PAK2_AKT1_CTNNA1_HGS_PXN_IQGAP1
REACTOME_DEPOSITION_OF_NEW_CENPA_CONTAINING_NUCLEOSOMES_AT_THE_CENTROMERE	0.116915	0.265588	0.386382	1.30847	478	28	HIST2H2AC_HIST1H2AC_HJURP_HIST1H2BD_HIST1H2BJ_HIST1H2BC
BIOCARTA_ERK_PATHWAY	0.117433	0.266126	0.398425	1.32626	484	26	STAT3_MYC_ITGB1_NGFR_ELK1_SHC1_EGFR_MKNK1
BIOCARTA_EIF4_PATHWAY	0.118362	0.266949	-0.439158	-1.33091	681	21	PIK3CA_RPS6KB1_MAPK14_EIF4E_IRS1_PIK3R1_PDK2_PRKCB_MTOR
PID_THROMBIN_PAR1_PATHWAY	0.118272	0.266949	0.35619	1.28178	489	36	NOS3_F2R_GNAI2_VASP_PKN1_RHOA_PRKCA_GNA13_GNA11_GNA12_ARHGDIA_ZYX_ARRB1_PLCB3
PID_IL3_PATHWAY	0.11899	0.267728	0.403421	1.33108	494	25	CEBPB_PIM1_HDAC1_ID1_SHC1_STAT5B_OSM_INPP5D_STAT5A_CISH
REACTOME_NEGATIVE_REGULATORS_OF_RIG_I_MDA5_SIGNALING	0.120321	0.270079	0.390129	1.31035	494	27	ISG15_IFIH1_HERC5_UBA52_UBE2D2_UBE2L6_TNFAIP3_RNF135_PCBP2_ATG12
KEGG_NEUROACTIVE_LIGAND_RECEPTOR_INTERACTION	0.12073	0.270356	0.24182	1.17144	409	175	C5AR1_S1PR3_TSPO_MC1R_FPR1_F2R_PTH1R_OXTR_PTGER4_APLNR_GHRHR_PARD3_EDNRA_P2RY1_NTSR2_C3AR1_THRA_LPAR2_S1PR1_ADCYAP1R1_PTGER3_GRIN2C_ADRB3_GABRB1_NMUR2_CHRNG_P2RY2_TBXA2R_CHRNA1_GRM6_LTB4R_NR3C1_GALR2_SSTR5_LTB4R2_HTR7_P2RY6_S1PR2_DRD2_ADRB2_UTS2R_PTGER1_NPBWR1_GHR_ADRA1A
REACTOME_REGULATION_OF_KIT_SIGNALING	0.123212	0.27526	0.464247	1.33724	533	15	LYN_FYN_PTPN6_PRKCA_YES1_SH2B2_SH2B3_SOCS1
REACTOME_GASTRIN_CREB_SIGNALLING_PATHWAY_VIA_PKC_AND_MAPK	0.123891	0.276126	0.252966	1.18278	432	140	GPR4_F2R_ANXA1_OXTR_HBEGF_FFAR2_GNG8_GNGT2_EDNRA_P2RY1_NTSR2_PIK3R2_ITPR2_GNG5_NMB_MAPK7_EDN1_LPAR2_PRKCA_DGKD_NRAS_RGS2_AGT_EGFR_NMUR2_GNA11_P2RY2_TBXA2R_LTB4R_GNG12_RPS6KA2_LTB4R2_P2RY6_TRIO_UTS2R_PTGER1_PLCB3_ITPR3_ADRA1A_TRH_GNG11_OPN4_RGS19_RAF1_PTAFR_GNG7_EDNRB_SAA1_LPAR6
BIOCARTA_PGC1A_PATHWAY	0.124651	0.276514	-0.441434	-1.32012	713	20	PPP3CC_CAMK2D_PPARGC1A_PPP3CB_CAMK1G_CAMK4_PPP3CA
PID_ERA_GENOMIC_PATHWAY	0.124619	0.276514	0.312443	1.23418	490	56	CEBPB_HDAC1_COL18A1_MYC_JUN_CCND1_C3_PGR_HDAC4_SMAD4_NR0B1_ESR1_XBP1_GREB1_STAT5A_LCOR_BRCA1
REACTOME_PYRUVATE_METABOLISM_AND_CITRIC_ACID_TCA_CYCLE	0.125	0.276639	-0.366772	-1.27919	735	38	PDK2_PDP2_LDHA_IDH3B_DLAT_DLD_PDHB_SUCLA2_SDHA
KEGG_EPITHELIAL_CELL_SIGNALING_IN_HELICOBACTER_PYLORI_INFECTION	0.126828	0.27975	0.307128	1.23077	502	59	ATP6V0E1_NFKB1_HBEGF_LYN_JUN_JAM2_TCIRG1_F11R_CXCR1_CXCL1_RELA_CSK
REACTOME_POST_NMDA_RECEPTOR_ACTIVATION_EVENTS	0.126998	0.27975	-0.393014	-1.29103	746	29	GRIN2A_CALM2_GRIN2D_CAMKK1_RASGRF2_ADCY8_CAMK2D_ADCY1_ACTN2_CAMK4_PRKACB_RASGRF1
REACTOME_PPARA_ACTIVATES_GENE_EXPRESSION	0.127459	0.280113	0.279364	1.20817	485	87	PLIN2_WWTR1_RXRA_TBL1X_YAP1_PPARA_TEAD2_PPARG_TEAD4_PEX11A_ABCA1_NCOA6_TRIB3_CPT1A_CDK19_CPT2_G0S2_AGT_MED20_RORA
REACTOME_SYNTHESIS_OF_PIPS_AT_THE_PLASMA_MEMBRANE	0.128196	0.28108	-0.396283	-1.2932	756	28	SYNJ2_PIK3CA_SYNJ1_PIP5K1B_PI4K2A_PIK3C2G_PIK3R1_MTMR14_INPP5J_PIK3CB_INPP4B
BIOCARTA_IL2RB_PATHWAY	0.130961	0.284502	0.360201	1.27848	540	34	NMI_MYC_CFLAR_SYK_SHC1_PTPN6_STAT5B_AKT1_SOCS1_SOCS3_STAT5A_FAS_RAF1_JAK3_FOS_CBL
PID_CDC42_PATHWAY	0.130778	0.284502	-0.319335	-1.23785	794	64	CTNNB1_MAP2K6_CDH1_PAK1_ACTR2_PIK3CA_ARHGEF7_RPS6KB1_MAPK14_WASL_MAPK8_EXOC7_PIK3R1_BAIAP2_PARD6A_MAP2K4_LIMK1_RASGRF1_MTOR_MAPK9_PRKCE
PID_FOXO_PATHWAY	0.130563	0.284502	0.338017	1.25913	530	42	BCL6_SFN_CDK2_GADD45A_FOXO1_SGK1_XPO1_CSNK1G2_IKBKB_CAT_AKT1_FOXO3_BCL2L11_FOXO4
REACTOME_NEP_NS2_INTERACTS_WITH_THE_CELLULAR_EXPORT_MACHINERY	0.130777	0.284502	-0.411029	-1.30037	763	25	NUP210_AAAS_NUP85_NUP35_NUPL2_NUP133_NUP43_NUP153_NUP54_RANBP2_NUP93_SEH1L
REACTOME_REGULATION_OF_SIGNALING_BY_CBL	0.131988	0.286075	0.435554	1.32048	568	18	HCK_LYN_FYN_PIK3R2_SYK_YES1
KEGG_NICOTINATE_AND_NICOTINAMIDE_METABOLISM	0.132916	0.286117	0.435167	1.3193	572	18	PNP_NT5C2_NAMPT_CD38_NT5E
PID_IL2_STAT5_PATHWAY	0.132367	0.286117	0.404259	1.30594	556	23	ELF1_MYC_SHC1_CCND3_SP1_STAT5B_CCNA2_FOXP3_STAT5A
REACTOME_GOLGI_ASSOCIATED_VESICLE_BIOGENESIS	0.132622	0.286117	-0.340333	-1.25264	795	49	AP1S2_DTNBP1_CPD_AP1B1_SNX2_SH3GL2_AP3S1_SORT1_TPD52_DNAJC6_VAMP2_HSPA8_SH3D19_VAMP7_CLTA_AP1S1_NAPA_NECAP1_CLTC
REACTOME_TRANSPORT_OF_GLUCOSE_AND_OTHER_SUGARS_BILE_SALTS_AND_ORGANIC_ACIDS_METAL_IONS_AND_AMINE_COMPOUNDS	0.134985	0.289253	0.302989	1.21943	533	60	SLC11A1_SLC39A1_SLC2A5_SLC44A3_SLC5A3_SLC44A2_CP_SLC2A10_SLC6A9_SLC47A2_SLC16A8_SLC2A9_SLC30A7_SLC2A1_SLC30A1_SLC22A6_SLC2A4_SLC18A2_SLC6A20_SLC2A12_SLC39A6_SLC14A1_SLC40A1_HEPH
REACTOME_ION_CHANNEL_TRANSPORT	0.134775	0.289253	-0.350842	-1.26121	797	44	GABRA5_GABRA4_ATP2B2_ARHGEF9_GLRA2_GABRA1_GABRG2_GLRB_ATP2B3
SA_CASPASE_CASCADE	0.135931	0.290622	0.433799	1.31516	585	18	BIRC3_CASP7_SCAP_CASP10_FAS_PARP1_CASP9_DFFA_CASP8_SREBF1
REACTOME_AMINO_ACID_TRANSPORT_ACROSS_THE_PLASMA_MEMBRANE	0.13726	0.2928	0.393384	1.29796	570	25	SLC7A5_SLC16A10_SLC7A2_SLC3A2_SLC7A11_SLC7A7_SLC1A5_SLC3A1
REACTOME_TRANSPORT_OF_MATURE_MRNA_DERIVED_FROM_AN_INTRONLESS_TRANSCRIPT	0.138587	0.294965	-0.384486	-1.27285	815	30	AAAS_NUP85_NUP35_NCBP2_NUPL2_NUP133_EIF4E_NUP43_NUP153_NUP54_RANBP2_CPSF3_NUP93_SEH1L
REACTOME_AMINO_ACID_AND_OLIGOPEPTIDE_SLC_TRANSPORTERS	0.139971	0.297241	0.339566	1.24982	574	40	SLC15A3_SLC7A5_SLC16A10_SLC7A2_SLC1A3_SLC1A7_SLC3A2_SLC5A5_SLC7A11_SLC7A7_SLC1A5
BIOCARTA_FMLP_PATHWAY	0.141711	0.299948	0.36839	1.27021	582	30	NFATC1_MAP2K3_FPR1_NFKB1_NFATC3_RELA_ELK1_NCF1C_NCF2
BIOCARTA_RAC1_PATHWAY	0.141965	0.299948	-0.426327	-1.29203	817	21	CDK5R1_CDK5_PAK1_PIK3CA_RPS6KB1_PIK3R1_LIMK1_WASF1
REACTOME_NEGATIVE_REGULATION_OF_FGFR_SIGNALING	0.142197	0.299948	0.379318	1.27404	584	27	UBA52_FGFR4_KLB_FGFR1_FGF2_MKNK1_FGF8_FGF17_SPRY2_BRAF_CBL_SRC_FGF18_MAPK1
PID_CD8_TCR_DOWNSTREAM_PATHWAY	0.14373	0.302506	0.337662	1.24855	587	41	NFATC1_HLA-A_FOSL1_B2M_JUN_NFATC3_PTPN7_JUNB_ELK1_PRKCA_NRAS
BIOCARTA_G2_PATHWAY	0.14545	0.304768	0.401624	1.28326	616	22	CDKN1A_WEE1_GADD45A_CHEK2_MYT1_MDM2_BRCA1_TP53
REACTOME_ANTIGEN_PROCESSING_CROSS_PRESENTATION	0.145404	0.304768	0.297079	1.20646	570	63	TAP1_PSMB8_SEC61A1_CTSS_HLA-A_CYBA_B2M_PSMB10_PSMF1_UBA52_TAP2_FCGR1B_NCF4_LNPEP_SEC61B_NCF2
PID_ILK_PATHWAY	0.146288	0.30517	0.327022	1.23068	596	44	PARVG_PPP1R14B_JUN_HSP90AA1_CCND1_XPO1_LIMS1_TNS1_AKT1_RHOG_ZYX_PXN_IQGAP1_PARP1_RAC1_TACC3_GSK3B_ACTN1_ARHGEF6_PPP1R14A_SNAI1
PID_S1P_S1P2_PATHWAY	0.14615	0.30517	0.396605	1.28122	614	23	GNAI2_JUN_CDH5_RHOA_ELK1_GNA13_GNA11_GNA12_S1PR2
PID_NEPHRIN_NEPH1_PATHWAY	0.148349	0.308788	-0.387112	-1.26327	875	28	PIK3CD_MAPK10_PLCG1_ARRB2_NCK1_GRB2_PRKCI_PIK3CA_WASL_MAPK8_TRPC6_PIK3R1_PARD6A_MAP2K4_PIK3CB_MAPK9
PID_INSULIN_GLUCOSE_PATHWAY	0.148764	0.308972	0.39569	1.27826	625	23	SFN_ASIP_AKT2_RHOQ_LNPEP_GYS1_TRIP10_AKT1_SLC2A4
KEGG_ARRHYTHMOGENIC_RIGHT_VENTRICULAR_CARDIOMYOPATHY_ARVC	0.149807	0.310455	0.290771	1.19678	581	67	ITGA5_EMD_ITGB1_ITGA1_DSC2_LMNA_CACNG1_GJA1_ITGB5_DMD_CTNNA1_ACTN4_ITGA10_ITGB8_TCF7L1_ITGB4_TCF7_TCF7L2_CACNA1C_ITGAV_CACNG6_ITGA6_DAG1_CACNA2D4_DES
BIOCARTA_BCR_PATHWAY	0.150219	0.310627	0.365588	1.26055	617	30	NFATC1_CD79B_LYN_JUN_NFATC3_SYK_ELK1_SHC1_PRKCA
KEGG_LONG_TERM_POTENTIATION	0.150678	0.310897	-0.31959	-1.22252	910	60	GRIA2_KRAS_PPP1R12A_ITPR1_GNAQ_GRIN2A_CALM2_GRIN2D_GRIA1_PLCB4_CALML3_PPP1CA_PPP3R1_PRKCG_ADCY8_PPP3CC_CAMK2D_PPP3CB_ADCY1_PLCB1_CAMK4_PPP3CA_PRKACB_PPP1CB_PRKCB_MAP2K1
BIOCARTA_TCR_PATHWAY	0.152305	0.312888	0.34254	1.23266	630	36	NFATC1_NFKB1_JUN_NFATC3_FYN_RELA_PTPN7_ELK1_SHC1_PRKCA
PID_A6B1_A6B4_INTEGRIN_PATHWAY	0.152286	0.312888	0.333449	1.23298	622	41	SFN_RXRA_ITGB1_LAMB2_SHC1_PRKCA_LAMC2_EGFR_CASP7_ERBB2_AKT1_ITGB4_CD9_PMP22_RAC1_ITGA6
KEGG_PORPHYRIN_AND_CHLOROPHYLL_METABOLISM	0.153066	0.313769	0.404898	1.27724	648	21	HMOX1_ALAS2_FTH1_CP
BIOCARTA_CCR3_PATHWAY	0.154982	0.317008	-0.442414	-1.28462	881	18	PIK3C2G_PLCB1_LIMK1_PRKCB_MAP2K1
REACTOME_SRP_DEPENDENT_COTRANSLATIONAL_PROTEIN_TARGETING_TO_MEMBRANE	0.155674	0.317139	0.265838	1.17477	582	97	SEC61A1_RPS19_UBA52_RPS27_RPLP2_RPL35_RPN2_TRAM1_RPL18_RPS16_SEC61B_RPL11_RPL39_RPL19_RPL10_SEC11A_RPL30_RPLP1_RPL26_RPS15A_RPS6_FAU_RPS15_RPL3_RPL4_RPS11_RPN1_RPL31_RPS3_RPS14_RPL18A_RPL37_RPL14_RPS4X_RPS28
REACTOME_RNA_POL_II_PRE_TRANSCRIPTION_EVENTS	0.155717	0.317139	-0.343834	-1.23601	921	44	CCNH_GTF2E1_SUPT5H_POLR2A_SSRP1_GTF2A2_GTF2H4_TAF5_GTF2B_TAF1_POLR2D_POLR2K_POLR2B_ERCC3_TBP
REACTOME_LATENT_INFECTION_OF_HOMO_SAPIENS_WITH_MYCOBACTERIUM_TUBERCULOSIS	0.156311	0.317664	0.364819	1.24904	643	29	SLC11A1_ATP6V0E1_NOS3_CYBA_TCIRG1_NCF4_LTF_NCF2
KEGG_RIBOSOME	0.156753	0.317878	0.281998	1.18854	613	75	RPS19_UBA52_RPS27_RPLP2_RPL35_RPL18_RPS16_RPL11_RPL39_RPL19_RPL10_RPL30_RPLP1_RPL26_RPS15A_RPS6_FAU_RPS15_RPL3_RPL4_RPS11_RPL31_RPS3_RPL18A_RPL37_RPL14_RPS4X_RPS28
REACTOME_ENOS_ACTIVATION_AND_REGULATION	0.157192	0.318087	0.426765	1.27652	682	17	NOS3_CAV1_GCH1_HSP90AA1_AKT1
REACTOME_INTEGRATION_OF_ENERGY_METABOLISM	0.157945	0.318716	-0.286312	-1.18922	986	95	PRKAR1B_ADCY8_PCSK1_SNAP25_KCNS3_GNAI1_ADCY9_STXBP1_STX1A_ABCC8_VAMP2_GNG2_AKAP5_ADCY1_PRKAG2_KCNC2_PLCB1_KCNJ11_SLC25A4_PRKACB_GNB5_GNG13
REACTOME_CTLA4_INHIBITORY_SIGNALING	0.158178	0.318716	0.414816	1.27634	676	19	LYN_FYN_AKT2_PPP2R1B_YES1_AKT1_CD80_CD86_PPP2R5A_PDPK1_SRC
PID_EPHRINB_REV_PATHWAY	0.158966	0.319623	0.384312	1.2573	663	24	HCK_EFNB1_LYN_FYN_YES1_EPHB1_PTPN13_TIAM1_FGR_RAC1_EPHB2
SA_TRKA_RECEPTOR	0.16036	0.32106	0.444713	1.28098	694	15	CDKN1A_AKT2_RHOA_NGFR_ELK1_SHC1_AKT1
REACTOME_ACTIVATION_OF_NMDA_RECEPTOR_UPON_GLUTAMATE_BINDING_AND_POSTSYNAPTIC_EVENTS	0.160096	0.32106	-0.368486	-1.24414	937	33	GRIN2A_CALM2_GRIN2D_CAMKK1_GRIA1_RASGRF2_ADCY8_CAMK2D_ADCY1_ACTN2_CAMK4_PRKACB_RASGRF1
PID_VEGFR1_PATHWAY	0.161779	0.322773	0.381124	1.25751	672	25	NOS3_CAV1_VEGFA_PGF_HSP90AA1_PRKCA_AKT1_NRP2_VEGFB_RASA1
REACTOME_HIV_LIFE_CYCLE	0.161899	0.322773	-0.284463	-1.18462	1012	97	AAAS_RANGAP1_POLR2C_RANBP1_NUP85_GTF2H1_TAF6_NUP35_NCBP2_NUPL2_PPIA_SUPT16H_XRCC4_RNMT_SUPT4H1_NUP133_CCNH_GTF2E1_SUPT5H_POLR2A_SSRP1_GTF2A2_GTF2H4_TAF5_GTF2B_NUP43_FEN1_NUP153_NUP54_RANBP2_TAF1_POLR2D_VPS28_POLR2K_XRCC6_XRCC5_NUP93_SEH1L_POLR2B_ERCC3_TBP
REACTOME_MRNA_CAPPING	0.162636	0.323561	-0.393442	-1.25812	954	26	GTF2F1_GTF2H3_RNGTT_POLR2C_GTF2H1_NCBP2_RNMT_CCNH_SUPT5H_POLR2A_GTF2H4_POLR2D_POLR2K_POLR2B_ERCC3
REACTOME_PLC_BETA_MEDIATED_EVENTS	0.167605	0.332746	-0.35815	-1.23246	981	36	PRKCG_PRKAR1B_ADCY8_GNAI1_ADCY9_ADCY1_PDE1B_PLCB1_CAMK4_PRKACB_PDE1A
KEGG_ENDOMETRIAL_CANCER	0.16999	0.336773	0.309148	1.20042	681	51	MYC_AXIN1_PIK3R2_ARAF_AKT2_CCND1_ELK1_NRAS_EGFR_ERBB2_AKT1_FOXO3_CTNNA1_TCF7L1_PIK3R5_TCF7_TCF7L2_RAF1_BRAF_TP53_CASP9_GSK3B
KEGG_AXON_GUIDANCE	0.170994	0.337348	0.250466	1.14286	618	119	NFATC1_ABLIM3_ABL1_EFNB1_ITGB1_GNAI2_RHOD_NFATC3_FYN_EPHA2_EPHA8_NTN1_SEMA3F_PAK4_SRGAP1_RHOA_NFAT5_RAC2_LIMK2_NRAS_FES_EFNA4_EPHB1
PID_BMP_PATHWAY	0.170886	0.337348	0.329042	1.21108	701	40	BAMBI_PPP1R15A_CTDSP2_CTDSP1_SMAD9_BMP2_SMAD4_FST_SKI_SMAD6_BMP4_TAB2_GSK3B_RGMA_SMAD5_BMPR1B_BMPR1A_BMP7_NUP214_CTDSPL_SMAD1_MAPK1_BMP6
KEGG_VALINE_LEUCINE_AND_ISOLEUCINE_DEGRADATION	0.173187	0.33923	-0.339818	-1.21669	1026	43	ALDH1B1_ACAT2_ACAT1_ACAD8_DLD_AUH_OXCT1_ACADSB
KEGG_ADIPOCYTOKINE_SIGNALING_PATHWAY	0.173384	0.33923	0.297659	1.18123	683	57	ACSL5_STAT3_NFKB1_RXRA_PPARA_RELA_AKT2_CPT1A_TNFRSF1A_AGRP_SLC2A1_ACACB_IKBKB_AKT1_TRADD_ADIPOR2_SOCS3_SLC2A4_ADIPOR1
REACTOME_DOUBLE_STRAND_BREAK_REPAIR	0.172667	0.33923	-0.4273	-1.25808	987	19	TP53BP1_NBN_XRCC4_RPA3_PRKDC_XRCC6_XRCC5_RAD50
REACTOME_NUCLEOTIDE_BINDING_DOMAIN_LEUCINE_RICH_REPEAT_CONTAINING_RECEPTOR_NLR_SIGNALING_PATHWAYS	0.172914	0.33923	0.32846	1.20608	714	39	CASP1_CASP4_RIPK2_IRAK2_BIRC3_TNFAIP3_CARD9_NLRP1_IKBKB_MEFV_P2RX7_TAB2_CASP9_PYCARD_CASP8
BIOCARTA_ETS_PATHWAY	0.175597	0.34285	0.413583	1.25387	756	18	JUN_ETS1_CSF1_RBL1_DDX20_CSF1R_HDAC5_ETV3_FOS
BIOCARTA_ECM_PATHWAY	0.181047	0.352761	0.386962	1.23641	767	22	ITGB1_ITGA1_PFN1_FYN_RHOA_SHC1_PXN_GSN_RAF1
REACTOME_GLOBAL_GENOMIC_NER_GG_NER	0.18171	0.353326	-0.375286	-1.22468	1072	28	RFC3_GTF2H3_GTF2H1_DDB2_RPA3_POLD3_DDB1_CCNH_GTF2H4_RAD23B_XPA_ERCC3
BIOCARTA_MCM_PATHWAY	0.183666	0.355665	-0.437245	-1.24988	1038	17	ORC2_ORC5_KITLG_MCM4_ORC3_ORC4
REACTOME_PROCESSING_OF_CAPPED_INTRON_CONTAINING_PRE_MRNA	0.183297	0.355665	-0.267643	-1.15511	1171	122	RBMX_AAAS_POLR2C_SNRPF_NUP85_RBM5_SF3B2_NUP35_TXNL4A_CSTF3_NCBP2_NUPL2_SRSF5_DDX23_SNRNP40_CDC40_NUP133_SRSF7_EFTUD2_SF3B1_CLP1_POLR2A_SNRPB_SRSF3_SNRPE_SMC1A_EIF4E_NUP43_SNRPD3_SUGP1_NUP153_NUP54_RANBP2_SRSF9_CPSF3_HNRNPA0_POLR2D_FUS_SF3B5_SNRPD1_POLR2K_METTL3_NUP93_CD2BP2_SNRPA1_SEH1L_POLR2B_RNPS1
KEGG_RNA_DEGRADATION	0.185833	0.358765	-0.319048	-1.18853	1114	53	CNOT1_LSM5_SKIV2L_ENO2_CNOT8_WDR61_EXOSC7_CNOT10_EXOSC1_EXOSC5_EXOSC10_TTC37_DCP1B_NAA38_CNOT7_EXOSC6_EXOSC9
REACTOME_PTM_GAMMA_CARBOXYLATION_HYPUSINE_FORMATION_AND_ARYLSULFATASE_ACTIVATION	0.186285	0.358765	-0.404561	-1.23854	1072	22	ARSG_STS_PROC_EIF5A2_GGCX_ARSF_SUMF2_DHPS
REACTOME_G_ALPHA1213_SIGNALLING_EVENTS	0.186406	0.358765	0.281151	1.16248	723	69	RHOC_RHOB_GNG8_GNGT2_PIK3R2_PREX1_GNG5_FGD3_RHOA_ITSN1_FGD1_RAC2_GNA13_TBXA2R_GNG12_PLEKHG2_GNA12_RHOG_FGD4_TIAM1_TRIO_ADRA1A_ARHGEF16_GNG11_RAC1_GNG7_FGD2
BIOCARTA_TGFB_PATHWAY	0.188032	0.360427	0.414102	1.23865	816	17	SMAD3_TGFB3_TGFB2_TGFBR2_SMAD4_SMAD2_TGFBR1
REACTOME_CITRIC_ACID_CYCLE_TCA_CYCLE	0.187697	0.360427	-0.42115	-1.23997	1073	19	IDH3B_DLD_SUCLA2_SDHA
PID_ENDOTHELIN_PATHWAY	0.189863	0.361735	-0.312447	-1.18542	1149	57	PRKCG_MAPK14_ADCY8_MAPK8_GNAL_TRPC6_PTK2B_GNAI1_ADCY9_SLC9A1_ADCY1_PLCB1_PRKCB_EDN3_PRKCE_MAP2K1
REACTOME_ER_PHAGOSOME_PATHWAY	0.189586	0.361735	-0.319502	-1.18634	1135	52	PSMD4_PSMD1_SEC61G_PSMA4_PSMB6_PSMA5_PSMC4_PSMC6_PSMD7_PSMD2_PSMD14_SEC61A2_PSMB5_PSMD3_PSMA1_PSMB7_PSMB4_PSMA2_PSMD12
REACTOME_MAP_KINASE_ACTIVATION_IN_TLR_CASCADE	0.189786	0.361735	0.312414	1.18131	772	45	MAP2K3_MAPKAPK3_MAPKAPK2_JUN_RIPK2_IRAK2_MAPK7_PPP2R1B_ELK1
BIOCARTA_ARAP_PATHWAY	0.190375	0.361981	-0.442753	-1.24622	1075	16	GBF1_KDELR3_CLTB_GPLD1_ARFGEF1_COPA_ARFGAP1_CYTH3_CYTH2
BIOCARTA_HER2_PATHWAY	0.191981	0.363406	0.388036	1.22405	813	21	STAT3_IL6_SHC1_IL6R_EGFR_IL6ST_CARM1_ESR1_RAF1_GRIP1
PID_MYC_ACTIV_PATHWAY	0.192278	0.363406	0.282236	1.15852	751	66	PIM1_FOSL1_MMP9_MYC_TAF10_SMAD3_HSP90AA1_RCC1_CDK4_TRRAP_MYCT1_BIRC5_RPL11_SMAD4_ACTL6A_DDX18_ODC1_SLC2A1
REACTOME_IRON_UPTAKE_AND_TRANSPORT	0.191963	0.363406	0.337499	1.19791	792	34	HMOX1_ATP6V0E1_FTH1_TCIRG1_STEAP3_CP_FTL
KEGG_BASAL_TRANSCRIPTION_FACTORS	0.193256	0.364334	-0.385937	-1.22098	1128	25	TAF9B_GTF2IRD1_GTF2E1_GTF2A2_TBPL1_GTF2H4_TAF5_GTF2B_TAF2_TAF1_TBP
REACTOME_CELL_CELL_COMMUNICATION	0.194312	0.364334	0.260782	1.14219	730	93	CLDN5_FERMT2_ITGB1_TYROBP_F11R_PARD3_VASP_CLDN10_FYN_CDH5_PIK3R2_NTN1_PTPN6_LAMC2_FYB_CLDN6_LIMS1_PLEC
REACTOME_SIGNAL_TRANSDUCTION_BY_L1	0.193609	0.364334	-0.360984	-1.20521	1138	31	SH3GL2_RPS6KA5_AP2B1_PAK1_AP2A2_AP2A1_AP2S1_CLTA_AP2M1_CLTC_MAP2K1
REACTOME_FORMATION_OF_THE_HIV1_EARLY_ELONGATION_COMPLEX	0.193971	0.364334	-0.380661	-1.21725	1138	26	GTF2F1_GTF2H3_POLR2C_GTF2H1_NCBP2_SUPT4H1_CCNH_SUPT5H_POLR2A_GTF2H4_POLR2D_POLR2K_POLR2B_ERCC3
PID_IFNG_PATHWAY	0.195371	0.365596	0.328188	1.18603	801	37	STAT3_CEBPB_CASP1_PIAS4_IRF1_IFNGR1_IRF9_MAP3K11_IL1B_AKT1_STAT1_SOCS1
KEGG_DRUG_METABOLISM_OTHER_ENZYMES	0.196286	0.365633	-0.40492	-1.22715	1130	21	TPMT_HPRT1_ITPA_DPYS
REACTOME_SIGNALING_BY_CONSTITUTIVELY_ACTIVE_EGFR	0.196552	0.365633	0.41894	1.22879	854	16	UBA52_HSP90AA1_SHC1_NRAS_EGFR
REACTOME_MYOGENESIS	0.196537	0.365633	0.391506	1.2231	839	20	ABL1_BNIP2_TCF12_NEO1_MEF2A_CTNNA1_TCF4_BOC
REACTOME_PREFOLDIN_MEDIATED_TRANSFER_OF_SUBSTRATE_TO_CCT_TRIC	0.198999	0.369458	-0.394491	-1.22171	1152	23	VBP1_CCT7_CCT6A_CCT2_CCT8_TUBA1A_PFDN1_PFDN4_TUBB4B
PID_EPHA_FWDPATHWAY	0.201748	0.373827	0.34491	1.19833	830	31	HCK_LYN_FYN_EPHA2_EPHA8_RHOA_YES1_EFNA1_PIK3R5_FGR
REACTOME_G_ALPHA_Q_SIGNALLING_EVENTS	0.203234	0.375844	0.245599	1.1218	728	121	GPR4_F2R_ANXA1_OXTR_FFAR2_GNG8_GNGT2_EDNRA_P2RY1_NTSR2_PIK3R2_ITPR2_GNG5_NMB_EDN1_LPAR2_DGKD_RGS2_AGT_NMUR2_GNA11_P2RY2_TBXA2R_LTB4R_GNG12_LTB4R2_P2RY6_TRIO_UTS2R_PTGER1_PLCB3_ITPR3_ADRA1A_TRH_GNG11_OPN4_RGS19_PTAFR_GNG7_EDNRB_SAA1_LPAR6
REACTOME_SIGNALING_BY_ROBO_RECEPTOR	0.205811	0.379126	0.359565	1.19691	849	26	ABL1_PFN1_VASP_ABL2_PAK4_SRGAP1_PAK2_CAP1_EVL_RAC1_ROBO1
REACTOME_TRANSCRIPTIONAL_REGULATION_OF_WHITE_ADIPOCYTE_DIFFERENTIATION	0.205749	0.379126	0.287253	1.15113	815	59	CEBPB_RXRA_TBL1X_PPARA_PPARG_CEBPD_RELA_NCOA6_CDK4_CDK19_EBF1_CCND3_MED20
REACTOME_POST_CHAPERONIN_TUBULIN_FOLDING_PATHWAY	0.206246	0.379187	-0.443655	-1.23061	1168	15	TBCA_TUBA1A_TUBB4B_TBCE_TBCC
REACTOME_RORA_ACTIVATES_CIRCADIAN_EXPRESSION	0.208157	0.381957	0.375779	1.20068	882	22	RXRA_TBL1X_PPARA_NCOA6_CPT1A_RORA_SMARCD3_NCOA3_CREBBP_SREBF1
BIOCARTA_MTA3_PATHWAY	0.208814	0.381988	0.422239	1.21624	904	15	HSPB1_HDAC1_MBD3_ESR1
ST_INTEGRIN_SIGNALING_PATHWAY	0.209386	0.381988	0.273475	1.14213	811	73	ITGA5_WAS_CAV1_ABL1_ITGA1_VASP_FYN_PAK4_AKT2_CDKN2A_SHC1_DOCK1_MAP3K11_PAK2_AKT1_ZYX_ITGA10_TNK2_GRB7_ANGPTL2_RAF1_ARHGAP35_EPHB2_BRAF_ITGA6
PID_PDGFRA_PATHWAY	0.209172	0.381988	0.385579	1.20458	893	20	CAV1_JUN_ELK1_SHC1_SHB_SRF_ITGAV_CRK_FOS
REACTOME_NEF_MEDIATES_DOWN_MODULATION_OF_CELL_SURFACE_RECEPTORS_BY_RECRUITING_THEM_TO_CLATHRIN_ADAPTERS	0.210545	0.383362	-0.4342	-1.22214	1189	16	AP1G1_ATP6V1H_AP1S2_AP1B1_AP2B1_AP2A2_AP2A1_AP2S1_AP1S1_AP2M1
KEGG_GLUTATHIONE_METABOLISM	0.211125	0.383678	0.319255	1.17228	872	39	MGST1_GGT5_IDH2_MGST2_IDH1_SRM_LAP3_RRM2_GSTK1_ODC1_GSTA1
KEGG_GLYCOSAMINOGLYCAN_BIOSYNTHESIS_CHONDROITIN_SULFATE	0.214319	0.388736	0.38433	1.20068	915	20	CHST3_CHSY1_CHST7_DSE_XYLT1_CHST11_CSGALNACT2_B3GAT2_CHST14_B3GAT3_UST_CHPF_B3GAT1_CHST13
PID_MYC_PATHWAY	0.215779	0.390635	0.369665	1.19419	907	23	MYC_TAF10_AXIN1_CDKN2A_TRRAP_PML_ACTL6A_PAK2_KAT2A_GSK3B_PPP2R5A_SKP2
REACTOME_TRANSCRIPTION_COUPLED_NER_TC_NER	0.216542	0.391266	-0.337858	-1.17834	1274	38	RPA3_POLD3_CCNH_POLR2A_GTF2H4_ERCC8_POLR2D_POLR2K_POLR2B_ERCC3
REACTOME_MICRORNA_MIRNA_BIOGENESIS	0.217008	0.391359	-0.439153	-1.21812	1229	15	POLR2C_XPO5_TARBP2_POLR2A_POLR2D_POLR2K_POLR2B
BIOCARTA_PTDINS_PATHWAY	0.219271	0.394688	-0.391557	-1.19873	1262	22	PFKL_AP2A1_PFKP_PFKM_AP2M1_PRKCE
BIOCARTA_AGR_PATHWAY	0.220199	0.394854	0.339771	1.18048	906	31	ITGB1_ITGA1_JUN_PAK4_EGFR_CHRNA1_SP1_DMD_PAK2_PXN_RAC1_DAG1_UTRN_NRG2_SRC_PTK2_LAMA4_MAPK1
REACTOME_ACTIVATION_OF_ATR_IN_RESPONSE_TO_REPLICATION_STRESS	0.220126	0.394854	-0.353524	-1.18031	1294	31	RAD17_RPA3_ATRIP_ATR_ORC2_CDC7_ORC5_MCM4_ORC3_RAD1_ORC4
PID_HIF2PATHWAY	0.221439	0.396325	0.349598	1.17422	910	27	VEGFA_SERPINE1_EPAS1_ELK1_ETS1_EIF3E_SP1_EGLN3_SLC2A1_EFNA1_SLC11A2_FXN_HIF1AN_VHL_CREBBP
NABA_PROTEOGLYCANS	0.223127	0.398591	0.361208	1.18172	931	24	SRGN_BGN_PODN_VCAN_HAPLN3_PRELP_OGN_ACAN
REACTOME_HEPARAN_SULFATE_HEPARIN_HS_GAG_METABOLISM	0.225488	0.402049	0.302202	1.15193	912	47	BGN_VCAN_SDC2_SDC3_GPC6_HPSE_EXT2_NAGLU_HPSE2_SDC4_GUSB_GPC5_CSPG4_SDC1_HS3ST3B1
REACTOME_SIGNALING_BY_INSULIN_RECEPTOR	0.229305	0.408084	-0.276078	-1.13417	1420	89	ATP6V1H_CAB39_ATP6V1B2_THEM4_RHEB_GRB2_PRKAB1_ATP6V1F_PRKAG1_MLST8_FGF9_PIK3CA_ATP6V0D1_RPS6KB1_EIF4E_IRS1_PIK3R4_PPM1A_ATP6V1D_PIK3R1_ATP6V1C1_YWHAB_PRKAG2_PIK3CB_PRKAA1_ATP6V1A_ATP6V1E1_MTOR_ATP6V1G2_GRB10_MAP2K1
KEGG_PROGESTERONE_MEDIATED_OOCYTE_MATURATION	0.233525	0.413986	-0.28478	-1.13424	1420	75	MAPK13_MAPK12_ANAPC2_PIK3CA_MAPK14_ADCY8_HSP90AB1_ANAPC1_MAPK8_ANAPC13_GNAI1_ADCY9_PIK3R1_CCNA1_ADCY1_ANAPC7_PIK3CB_PRKACB_CPEB1_MAPK9_ANAPC5_MAP2K1
PID_P38_ALPHA_BETA_PATHWAY	0.233738	0.413986	0.340783	1.16675	962	29	HCK_MAP2K3_LYN_FYN_DUSP8_YES1_PAK2_FGR_RAC1
REACTOME_GABA_RECEPTOR_ACTIVATION	0.233935	0.413986	-0.320498	-1.15794	1386	45	ADCY8_GNAL_GNAI1_ADCY9_KCNJ9_GNG2_ADCY1_GABRA5_GABRA4_ARHGEF9_GABRA1_GABRG2
REACTOME_PKB_MEDIATED_EVENTS	0.235695	0.416321	-0.367432	-1.17495	1383	26	CAB39_RHEB_PRKAB1_PRKAG1_MLST8_RPS6KB1_EIF4E_PPM1A_PRKAG2_PRKAA1_MTOR
KEGG_GLIOMA	0.23651	0.416479	0.282977	1.12994	937	58	CDKN1A_PIK3R2_ARAF_AKT2_CDKN2A_PDGFA_CCND1_PDGFB_PDGFRB_CDK4_SHC1_PRKCA_NRAS_EGFR
REACTOME_PKA_MEDIATED_PHOSPHORYLATION_OF_CREB	0.236907	0.416479	-0.422835	-1.19016	1338	16	PRKAR1B_ADCY8_ADCY9_ADCY1_PRKACB
REACTOME_MITOTIC_PROMETAPHASE	0.237107	0.416479	-0.295297	-1.1384	1438	62	MAD2L1_CENPH_PPP2R5D_RANGAP1_NUP85_BUB3_PPP2R1A_ZW10_CENPQ_PPP2CA_CENPN_NUP133_PPP2R5B_KIF2A_SMC1A_NUP43_B9D2_PAFAH1B1_CKAP5_CENPT_MAD1L1_RANBP2_KNTC1_CENPL_DSN1_SEH1L_CENPP
KEGG_NEUROTROPHIN_SIGNALING_PATHWAY	0.241173	0.422836	0.245141	1.10511	887	110	NFKB1_ABL1_MAPKAPK2_JUN_RIPK2_IRAK2_ARHGDIB_RELA_PIK3R2_ZNF274_CSK_AKT2_RHOA_MAPK7_NGFR_SHC1_NRAS_SH2B2_SH2B3_RPS6KA2_IKBKB_NTRK2_AKT1_ARHGDIA_FOXO3_SH2B1_IRAK4
ST_GA13_PATHWAY	0.243689	0.426456	0.337979	1.15715	1003	29	NFKB2_NFKB1_AKT2_GNA13_TBXA2R_SRF_AKT1_CFB_PLD2
REACTOME_LATE_PHASE_OF_HIV_LIFE_CYCLE	0.244195	0.426552	-0.276785	-1.12409	1503	84	AAAS_RANGAP1_POLR2C_RANBP1_NUP85_GTF2H1_TAF6_NUP35_NCBP2_NUPL2_SUPT16H_RNMT_SUPT4H1_NUP133_CCNH_GTF2E1_SUPT5H_POLR2A_SSRP1_GTF2A2_GTF2H4_TAF5_GTF2B_NUP43_NUP153_NUP54_RANBP2_TAF1_POLR2D_VPS28_POLR2K_NUP93_SEH1L_POLR2B_ERCC3_TBP
ST_INTERLEUKIN_4_PATHWAY	0.251532	0.438557	0.362926	1.15961	1066	22	IL4R_IL13RA1_AKT2_SHC1_TYK2_AKT1_INPP5D_CISH
KEGG_ERBB_SIGNALING_PATHWAY	0.253638	0.441415	0.261701	1.11258	975	79	CDKN1A_HBEGF_ABL1_CBLB_MYC_JUN_ABL2_PIK3R2_ARAF_PAK4_AKT2_ELK1_SHC1_PRKCA_NRAS_EGFR_STAT5B_ERBB2_PAK2_AKT1_EIF4EBP1
BIOCARTA_STRESS_PATHWAY	0.257604	0.447002	0.370096	1.15621	1100	20	MAP2K3_NFKB1_JUN_RELA_TNFRSF1A_IKBKB_TRADD
PID_TRKR_PATHWAY	0.257795	0.447002	0.281192	1.11588	1016	57	STAT3_EHD4_ABL1_DYNLT1_SQSTM1_RHOA_CCND1_NGFR_SHC1_RIT1_NRAS_DOCK1_NTRK2_RHOG_SH2B1_TIAM1_RGS19_RASA1_RAC1
KEGG_PHOSPHATIDYLINOSITOL_SIGNALING_SYSTEM	0.259708	0.448673	-0.283599	-1.11763	1584	70	ITPR1_CDS2_IMPA1_DGKB_CALM2_PI4KA_INPP5E_SYNJ2_DGKQ_PLCB4_ITPK1_CALML3_INPP4A_PIK3CA_PRKCG_SYNJ1_PIP5K1B_PIK3C2G_PIK3R1_PLCB1_PIP4K2C_INPP5J_PIK3CB_DGKI_PRKCB_INPP4B_INPP5A
REACTOME_3_UTR_MEDIATED_TRANSLATIONAL_REGULATION	0.259387	0.448673	0.251229	1.09754	980	91	RPS19_UBA52_RPS27_RPLP2_RPL35_RPL18_RPS16_EIF3E_RPL11_EIF2S2_RPL39_RPL19_RPL10_RPL30_RPLP1_RPL26_RPS15A_RPS6_FAU_RPS15_EIF3C_RPL3_EIF3G_RPL4_RPS11_RPL31_RPS3_RPS14_RPL18A_RPL37_RPL14_RPS4X_RPS28
PID_TELOMERASE_PATHWAY	0.261725	0.451332	0.277604	1.11246	1037	59	NFKB1_HDAC1_ABL1_MYC_JUN_SMAD3_HSP90AA1_CCND1_IRF1_EGFR_SP1_SAP30_HNRNPC_ESR1_AKT1
REACTOME_TIE2_SIGNALING	0.263448	0.452652	0.393599	1.15446	1145	16	ANGPT2_PIK3R2_SHC1_NRAS_ANGPT1_DOK2_TEK_GRB7
REACTOME_TRANSPORT_OF_INORGANIC_CATIONS_ANIONS_AND_AMINO_ACIDS_OLIGOPEPTIDES	0.26328	0.452652	0.263842	1.1019	1020	73	SLC15A3_SLC7A5_SLC16A10_SLC7A2_SLC1A3_SLC1A7_SLC9A9_SLC24A5_SLC4A4_SLC3A2_SLC5A5_SLC7A11_SLC26A1_SLC7A7_SLC1A5_SLC9A7_SLC3A1_SLC4A2_SLC26A2
KEGG_HISTIDINE_METABOLISM	0.26562	0.453907	-0.373484	-1.15665	1538	23	ALDH1A3_CNDP1_METTL2B_LCMT2_ALDH1B1_METTL6_ACY3_LCMT1
BIOCARTA_MCALPAIN_PATHWAY	0.265325	0.453907	0.367201	1.14717	1133	20	ITGB1_ITGA1_CAPN2_EZR_EGFR_PXN
REACTOME_G_ALPHA_Z_SIGNALLING_EVENTS	0.265099	0.453907	-0.319384	-1.1338	1566	41	PRKCG_ADCY8_GNAI1_ADCY9_GNG2_ADCY1_RGS4_PRKCB_GNB5_PRKCE_GNG13
PID_EPO_PATHWAY	0.268527	0.458048	0.323618	1.13584	1115	32	NFKB1_LYN_SHC1_PTPN6_STAT5B_SH2B3_BTK_STAT1_INPP5D_SOCS3_STAT5A
KEGG_FC_GAMMA_R_MEDIATED_PHAGOCYTOSIS	0.271302	0.458607	0.258188	1.09918	1037	80	SCIN_WAS_HCK_LYN_ASAP3_MARCKSL1_VASP_SPHK1_PIK3R2_AKT2_DOCK2_SYK_PTPRC_ARPC1B_PRKCA_RAC2_LIMK2_FCGR2B_AKT1_INPP5D_PLD2_MYO10_GSN_PIK3R5_ARPC5_PIP5K1A_RAF1_RAC1_RPS6KB2
BIOCARTA_MET_PATHWAY	0.27106	0.458607	0.312422	1.12427	1122	36	STAT3_HGF_ITGB1_ITGA1_JUN_ELK1_DOCK1_PXN_RAF1_RASA1_RAP1B_CRK_FOS_GAB1
PID_FANCONI_PATHWAY	0.273389	0.458607	-0.317465	-1.12699	1615	41	NBN_FANCC_PALB2_FAN1_USP1_TOPBP1_RAD17_ATRIP_FANCL_ATR_FBXW11_FANCA_FANCF_FANCI_UBE2T_RAD1_RAD50
PID_NFAT_3PATHWAY	0.270243	0.458607	-0.305533	-1.12455	1621	49	PPP3R1_PRKCG_MAPK14_MAPK8_YWHAZ_YWHAB_PPP3CB_AKAP5_CAMK4_PPP3CA_PRKCB_MAPK9_PRKCE_RCAN2
REACTOME_TGF_BETA_RECEPTOR_SIGNALING_ACTIVATES_SMADS	0.27157	0.458607	0.356631	1.1395	1151	22	PPP1R15A_SMAD3_UBA52_XPO1_TGFBR2_SMAD4_SMAD2_TGFBR1
REACTOME_POST_TRANSLATIONAL_MODIFICATION_SYNTHESIS_OF_GPI_ANCHORED_PROTEINS	0.272509	0.458607	-0.360759	-1.14133	1591	25	PIGP_PIGT_PIGC_PIGG_PIGB_DPM1_PIGS_GPAA1_PIGK_PIGH
REACTOME_ENERGY_DEPENDENT_REGULATION_OF_MTOR_BY_LKB1_AMPK	0.273708	0.458607	-0.409096	-1.15149	1546	16	CAB39_RHEB_PRKAB1_PRKAG1_PPM1A_PRKAG2_PRKAA1
REACTOME_RECYCLING_PATHWAY_OF_L1	0.269934	0.458607	-0.372036	-1.15217	1563	23	L1CAM_DNM1_SH3GL2_RPS6KA5_AP2B1_AP2A2_AP2A1_AP2S1_CLTA_AP2M1_CLTC
REACTOME_AQUAPORIN_MEDIATED_TRANSPORT	0.273602	0.458607	-0.312527	-1.12347	1619	44	PRKAR1B_ADCY8_AQP6_ADCY9_GNG2_ADCY1_PRKACB_MYO5B_GNB5_GNG13
REACTOME_RNA_POL_III_TRANSCRIPTION_INITIATION_FROM_TYPE_3_PROMOTER	0.273648	0.458607	-0.36575	-1.14625	1593	24	POLR3K_SNAPC5_POLR2K_BRF2_TBP
PID_ALPHA_SYNUCLEIN_PATHWAY	0.277032	0.463354	0.332818	1.12708	1134	28	HCK_LYN_FYN_SNCAIP_SYK_YES1_MAOB_PLD2_FGR
PID_ERBB4_PATHWAY	0.279025	0.464223	0.318117	1.12262	1155	33	YAP1_HBEGF_FYN_PIK3R2_SHC1_STAT5B_NEDD4_LRIG1_ERBB2_WWOX_MDM2_STAT5A_ADAM17
REACTOME_UNFOLDED_PROTEIN_RESPONSE	0.278613	0.464223	0.270005	1.10033	1092	64	CTDSP2_ERN1_TPP1_DNAJB11_WFS1_DNAJC3_LMNA_PDIA6_SHC1_HSPA5_ATF3_YIF1A_ATF6_CCL2_SERP1
REACTOME_GLUCOSE_TRANSPORT	0.278147	0.464223	-0.33224	-1.12965	1632	34	NUP210_SLC37A4_AAAS_NUP85_NUP35_NUPL2_NUP133_HK1_NUP43_NUP153_NUP54_RANBP2_NUP93_SEH1L
PID_IL8_CXCR2_PATHWAY	0.281865	0.468123	0.325297	1.13019	1160	31	HCK_LYN_GNAI2_VASP_DOCK2_PRKCA_RAC2_AKT1_ARRB1_PLD2_PLCB3_FGR
REACTOME_MITOTIC_G1_G1_S_PHASES	0.284038	0.470904	-0.253074	-1.08941	1814	120	CCNB1_CDKN2D_E2F4_PSMD13_PPP2CA_PRIM1_RPA3_PSMD8_PSMD5_PSMD9_CCNH_PSMD4_PSMD1_LIN9_ORC2_PSMA4_PSMB6_CDC7_ORC5_LIN37_SKP1_CCNA1_PSMA5_TYMS_MCM4_PSMC4_ORC3_CUL1_PSMC6_PSMD7_PSMD2_PSMD14_PSMB5_PSMD3_PSMA1_PSMB7_PSMB4_PSMA2_ORC4_PSMD12
BIOCARTA_CALCINEURIN_PATHWAY	0.286341	0.473459	0.392802	1.13145	1240	15	NFATC1_CDKN1A_NFATC3_PRKCA_SP1
REACTOME_NGF_SIGNALLING_VIA_TRKA_FROM_THE_PLASMA_MEMBRANE	0.286581	0.473459	-0.250766	-1.08831	1842	126	DNM1_PPP2R1A_KIDINS220_GSK3A_THEM4_PRKAR2B_CALM2_DUSP7_GRB2_PPP2CA_MLST8_SH3GL2_RALB_MAPK13_RPS6KA5_AP2B1_ADCYAP1_MAPK12_RICTOR_PIK3CA_AP2A2_PRKCG_MAPK14_PRKAR1B_ADCY8_IRS1_ADCY9_RIT2_PIK3R1_YWHAB_MAP2K5_ADCY1_PDE1B_AP2A1_CAMK4_AP2S1_PIK3CB_PRKACB_CLTA_MTOR_AP2M1_CLTC_PDE1A_PRKCE_MAP2K1
KEGG_AMINO_SUGAR_AND_NUCLEOTIDE_SUGAR_METABOLISM	0.289975	0.478231	-0.311116	-1.10883	1720	42	AMDHD2_TSTA3_CMAS_GNPDA2_PMM1_GNE_NANS_GPI
REACTOME_CIRCADIAN_REPRESSION_OF_EXPRESSION_BY_REV_ERBA	0.291296	0.479573	0.360384	1.12587	1244	20	RXRA_TBL1X_PPARA_NCOA6_RORA_SMARCD3_NCOA3
REACTOME_SIGNAL_AMPLIFICATION	0.292409	0.480568	0.328885	1.11376	1197	28	GNAI2_GNG8_GNGT2_P2RY1_GNG5_GNA13_GNA11_TBXA2R_GNG12
PID_NCADHERIN_PATHWAY	0.294489	0.483146	0.322193	1.11941	1212	31	MAPRE1_PTPN1_AXIN1_RHOA_FGFR1_GJA1_CTNNA1_KIF5B_GSN_RAC1_PIP5K1C
BIOCARTA_RARRXR_PATHWAY	0.295342	0.483446	-0.410814	-1.13951	1673	15	GTF2E1_POLR2A_GTF2B_ERCC3_TBP
REACTOME_DESTABILIZATION_OF_MRNA_BY_TRISTETRAPROLIN_TTP	0.295695	0.483446	-0.410571	-1.13884	1675	15	EXOSC7_EXOSC1_EXOSC5_YWHAB_EXOSC6_EXOSC9
REACTOME_GLYCOSPHINGOLIPID_METABOLISM	0.296271	0.483551	-0.332894	-1.11494	1731	32	CERK_GBA2_ARSF_GBA_NEU1_SUMF2
BIOCARTA_GPCR_PATHWAY	0.297385	0.484532	-0.337067	-1.11587	1750	30	PRKAR1B_PPP3CC_GNAI1_PPP3CB_ADCY1_PPP3CA_PRKACB_PRKCB_MAP2K1
REACTOME_PHOSPHOLIPID_METABOLISM	0.29974	0.487395	-0.238389	-1.07343	1962	164	SPHK2_LPGAT1_HEXA_PLA2G4A_CDS2_SACM1L_SMPD3_TPTE2_ARSG_GPAT2_LCLAT1_STS_PLD6_PI4KA_PLD3_LPIN2_INPP5E_ACHE_SYNJ2_PHOSPHO1_PIK3CA_DEGS2_SYNJ1_PIP5K1B_PI4K2A_PIK3C2G_PIK3R4_CERS6_CERK_PIK3R1_GBA2_COL4A3BP_SGPP2_LPCAT4_MTMR14_ARSF_MTMR2_AGPAT2_MTMR4_GBA_INPP5J_PIK3CB_NEU1_DEGS1_SUMF2_GPCPD1_ARF3_INPP4B_FIG4_PITPNB
REACTOME_LYSOSOME_VESICLE_BIOGENESIS	0.300174	0.487395	-0.366874	-1.12316	1728	22	DNAJC6_VAMP2_HSPA8_VAMP7_CLTA_AP1S1_CLTC
KEGG_TASTE_TRANSDUCTION	0.302898	0.489297	-0.3746	-1.12025	1734	20	PRKACB_PDE1A_GNG13
BIOCARTA_MTOR_PATHWAY	0.302898	0.489297	-0.374627	-1.12033	1734	20	EIF4G3_PTEN_EIF4G2_PPP2CA_PIK3CA_RPS6KB1_EIF4E_PIK3R1_PDK2_MTOR
REACTOME_APOPTOTIC_EXECUTION_PHASE	0.302554	0.489297	0.292995	1.09663	1231	43	HIST1H1C_VIM_HMGB2_LMNA_HMGB1_PLEC_TJP2_CASP7_PAK2_BCAP31_GSN_MAPT_TJP1_LMNB1_APC_DFFA_CASP8
REACTOME_REGULATION_OF_INSULIN_SECRETION_BY_GLUCAGON_LIKE_PEPTIDE1	0.306046	0.493539	-0.315679	-1.10099	1801	38	PRKAR1B_ADCY8_KCNS3_GNG2_AKAP5_KCNC2_PRKACB_GNB5_GNG13
REACTOME_PI_3K_CASCADE	0.308863	0.497233	0.287562	1.08735	1257	45	CDKN1A_FOXO1_AKT2_FGFR4_TRIB3_KLB_FGFR1_FGF2_AKT1_FOXO3_FGF8_MDM2_FOXO4_FGF17_RPS6KB2_CASP9_GAB1_MAPKAP1_PHLPP1_PDPK1_NR4A1_FGF18_CHUK
BIOCARTA_NKCELLS_PATHWAY	0.311491	0.50061	0.384899	1.10868	1349	15	HLA-A_B2M_ITGB1_SYK_PTPN6
REACTOME_EXTENSION_OF_TELOMERES	0.312326	0.501101	-0.363431	-1.11262	1798	22	PRIM1_RPA3_POLD3_FEN1_RUVBL1_RUVBL2_NHP2
REACTOME_REGULATION_OF_WATER_BALANCE_BY_RENAL_AQUAPORINS	0.312937	0.501229	-0.311552	-1.09291	1835	39	PRKAR1B_ADCY8_ADCY9_GNG2_ADCY1_PRKACB_MYO5B_GNB5_GNG13
BIOCARTA_CDC42RAC_PATHWAY	0.315632	0.50469	-0.403227	-1.11847	1788	15	PAK1_ACTR2_PIK3CA_WASL_PIK3R1_ARPC1A
BIOCARTA_FCER1_PATHWAY	0.317599	0.506978	0.306724	1.08867	1311	34	NFATC1_FCER1G_LYN_JUN_NFATC3_SYK_ELK1_SHC1
PID_FAK_PATHWAY	0.320812	0.511244	0.271021	1.07055	1263	56	ITGA5_ITGB1_JUN_CAPN2_FYN_VCL_RHOA_RRAS_CCND1_ETS1_DOCK1_YES1_SH3GL1_ITGB5_PXN_GRB7_RAF1_RASA1_RAC1_ITGAV_ARHGAP35_BRAF_PTPN21
BIOCARTA_BCELLSURVIVAL_PATHWAY	0.321379	0.511285	0.375239	1.10061	1397	16	ITGB1_ITGA1_BIRC5_CASP7_JUND_AKT1
PID_HDAC_CLASSIII_PATHWAY	0.323585	0.513264	0.347564	1.09638	1371	21	CDKN1A_FOXO1_HDAC4_FOXO3_FOXO4_TP53_BAX_KAT2B_CREBBP
REACTOME_AMINE_LIGAND_BINDING_RECEPTORS	0.323709	0.513264	-0.339818	-1.0977	1905	27	HRH2_HTR1E_ADRA1B_HTR1F_HTR2C_HRH1_HTR1B_CHRM1_HTR5A_DRD5
REACTOME_CYTOCHROME_P450_ARRANGED_BY_SUBSTRATE_TYPE	0.325717	0.515239	0.324789	1.09089	1339	27	CYP19A1_CYP4F11_CYP4F3_CYP2S1_CYP2J2_PTGIS_CYP4F12_TBXAS1_CYP11A1_CYP51A1_CYP17A1_CYP2U1
REACTOME_G_BETA_GAMMA_SIGNALLING_THROUGH_PI3KGAMMA	0.326046	0.515239	0.337786	1.0912	1371	23	GNG8_GNGT2_GNG5_AKT2_RHOA_GNG12_AKT1_PIK3R5_GNG11_GNG7
BIOCARTA_NFAT_PATHWAY	0.329739	0.520206	-0.303298	-1.08097	1956	42	PIK3CA_RPS6KB1_MAPK14_PRKAR1B_MAPK8_PPP3CC_PIK3R1_PPP3CB_CAMK1G_CAMK4_PPP3CA_PRKACB_MAP2K1
BIOCARTA_ACTINY_PATHWAY	0.331741	0.522079	-0.390935	-1.10037	1874	16	ACTR2_NCKAP1_WASL_ARPC1A_WASF1
REACTOME_E2F_MEDIATED_REGULATION_OF_DNA_REPLICATION	0.332031	0.522079	-0.329742	-1.09162	1954	30	PPP2R1A_CCNB1_PPP2CA_PRIM1_ORC2_ORC5_CCNA1_TYMS_ORC3_ORC4
REACTOME_THROMBIN_SIGNALLING_THROUGH_PROTEINASE_ACTIVATED_RECEPTORS_PARS	0.332767	0.522367	0.317234	1.08613	1370	29	F2R_GNG8_GNGT2_GNG5_GNA13_GNA11_GNG12_GNA12_ARRB1_GNG11_GNG7
REACTOME_ACTIVATION_OF_GENES_BY_ATF4	0.333799	0.523118	-0.365926	-1.09431	1911	20	EXOSC7_EXOSC1_EXOSC5_EXOSC6_ASNS_EXOSC9
PID_CXCR3_PATHWAY	0.334782	0.523789	0.298823	1.07534	1386	36	CXCL10_MAP2K3_GNAI2_ITGB2_ITGAL_CXCL11_PIK3R2
REACTOME_G0_AND_EARLY_G1	0.335789	0.524497	0.33505	1.08237	1412	23	CDK2_HDAC1_MYBL2_CCNA2_RBL1_LIN52
REACTOME_GAB1_SIGNALOSOME	0.336713	0.525072	0.29846	1.07403	1394	36	CDKN1A_FOXO1_CSK_AKT2_TRIB3_EGFR_PAG1_AKT1_FOXO3_MDM2_FOXO4_RPS6KB2_CASP9_GAB1_MAPKAP1_PHLPP1_PDPK1_NR4A1_SRC_CHUK
KEGG_DILATED_CARDIOMYOPATHY	0.340426	0.529286	0.249859	1.05786	1311	77	ITGA5_EMD_ITGB1_ITGA1_TGFB3_PRKX_LMNA_ADCY2_TGFB2_CACNG1_ADCY4_ITGB5_DMD_ITGA10_PLN_TNNC1_ITGB8_ITGB4_TPM2_CACNA1C_ITGAV_TNNI3_CACNG6_ITGA6_DAG1_CACNA2D4_DES
PID_NOTCH_PATHWAY	0.340535	0.529286	0.281267	1.06354	1386	45	CDKN1A_HDAC1_MYC_JAG1_DLL3_ADAM12_CCND1_SPEN_DLL1_NOTCH2_ENO1_MAML1_ADAM10_MAML2_DLL4
PID_IL2_1PATHWAY	0.34354	0.531334	0.277344	1.06106	1379	48	STAT3_CDK2_MAPKAPK2_MYC_JUN_FYN_RHOA_SYK_SHC1_NRAS_STAT5B_DOK2_STAT1_SOCS1_SOCS3_STAT5A_CISH_RAF1_RASA1
REACTOME_FORMATION_OF_THE_TERNARY_COMPLEX_AND_SUBSEQUENTLY_THE_43S_COMPLEX	0.343005	0.531334	0.287467	1.07083	1394	42	RPS19_RPS27_RPS16_EIF3E_EIF2S2_RPS15A_RPS6_FAU_RPS15_EIF3C_EIF3G_RPS11_RPS3_RPS14_RPS4X_RPS28_RPS2_EIF3A_RPS10_EIF3J_RPS3A_RPS12_RPS23_EIF2S3_EIF3D
REACTOME_SIGNALING_BY_ERBB4	0.34242	0.531334	0.249093	1.05687	1318	78	CDKN1A_YAP1_HBEGF_UBA52_FOXO1_AKT2_TRIB3_PGR_SHC1_NRAS_EGFR_GFAP_STAT5B_NEDD4_ESR1_WWOX_AKT1_FOXO3_SH2B1_MDM2_FOXO4_STAT5A_GHR_ADAM17_RAF1_RPS6KB2
BIOCARTA_FAS_PATHWAY	0.34492	0.532597	0.319418	1.07285	1418	27	JUN_RIPK2_ARHGDIB_CFLAR_LMNA_PTPN13_CASP7_PAK2_CASP10_FAS_PARP1_LMNB1_DFFA_CASP8
REACTOME_NUCLEAR_EVENTS_KINASE_AND_TRANSCRIPTION_FACTOR_ACTIVATION	0.347857	0.534512	0.328495	1.07469	1452	24	MAPKAPK2_MAPK7_PPP2R1B_ELK1_RPS6KA2_MEF2A
REACTOME_METABOLISM_OF_MRNA	0.347304	0.534512	-0.228768	-1.04771	2311	186	PSMD4_RPL32_EXOSC7_PSMD1_RPS4Y1_SMG8_CNOT10_MAPK14_RPL26L1_EXOSC1_EIF4E_PSMA4_PSMB6_EXOSC5_RPS7_YWHAZ_PSMA5_YWHAB_DCP1B_PAIP1_HSPA8_RPL41_CNOT7_EXOSC6_PSMC4_PSMC6_PSMD7_PSMD2_EXOSC9_PSMD14_RPL22_PSMB5_PSMD3_PSMA1_PSMB7_PSMB4_PSMA2_GSPT2_PSMD12_RNPS1
REACTOME_INHIBITION_OF_VOLTAGE_GATED_CA2_CHANNELS_VIA_GBETA_GAMMA_SUBUNITS	0.347713	0.534512	0.335905	1.07327	1474	22	GNG8_GNGT2_GNG5_GNG12_KCNJ6_KCNJ5_GNG7
PID_PS1_PATHWAY	0.350894	0.536703	0.281127	1.05797	1431	44	HDAC1_MYC_JUN_AXIN1_CCND1_DLL1_NEDD4_WNT1_ADAM10_NKD1_GSK3B_FOS_APC_CREBBP_NCSTN_RBPJ_NOTCH1_MAPK1_APH1B_TLE1
REACTOME_METABOLISM_OF_VITAMINS_AND_COFACTORS	0.350987	0.536703	-0.295345	-1.06707	2080	45	NFS1_SLC46A1_NMNAT3_MOCS2_MTHFD1_AASDHPPT_RFK_PANK3_PPCS_MOCS1_NMNAT2_PANK4_TPK1
REACTOME_ASSOCIATION_OF_TRIC_CCT_WITH_TARGET_PROTEINS_DURING_BIOSYNTHESIS	0.350223	0.536703	-0.340973	-1.07873	2045	25	XRN2_FBXW5_CCT5_USP11_FKBP9_FBXW7_CCT7_CCT6A_FBXW2_CCT2_CCT8_FBXL5
SA_B_CELL_RECEPTOR_COMPLEXES	0.355021	0.541995	0.333983	1.06713	1505	22	LYN_JUN_SYK_ELK1_SHC1
REACTOME_SLC_MEDIATED_TRANSMEMBRANE_TRANSPORT	0.355629	0.542047	0.212464	1.03577	1190	182	SLC15A3_SLC11A1_SLC39A1_SLC7A5_SLC2A5_SLCO4A1_SLC16A10_SLC44A3_SLC7A2_SLC5A3_SLC44A2_SLC1A3_SLC1A7_CP_SLC9A9_SLC2A10_SLC24A5_SLC29A4_SLC6A9_SLC4A4_SLC47A2_SLC3A2_SLC16A8_SLC5A5_SLC7A11_SLC26A1_SLCO2B1_SLC7A7_SLC1A5_SLC35D2_SLC2A9_SLC30A7_SLC2A1_NUP188_SLC30A1_SLC9A7_SLC3A1_SLC22A6_SLC4A2_SLC26A2_GCK_SLC2A4
KEGG_DRUG_METABOLISM_CYTOCHROME_P450	0.357316	0.543729	0.310272	1.06982	1469	30	MGST1_MGST2_MAOA_FMO4_GSTK1_MAOB_GSTA1_ALDH3B1_FMO5_FMO3_FMO2_GSTM5_GSTM4_GSTP1
KEGG_RIG_I_LIKE_RECEPTOR_SIGNALING_PATHWAY	0.358458	0.543729	0.278092	1.05153	1459	45	IRF7_CXCL10_ISG15_NFKB1_IFIH1_RELA_TMEM173_IKBKB_TRADD_ATG12_DHX58_CASP10_DDX58_MAVS_TANK
REACTOME_EFFECTS_OF_PIP2_HYDROLYSIS	0.358383	0.543729	-0.355146	-1.07631	2064	21	TRPC3_PRKCQ_DGKB_DGKQ_RASGRP1_TRPC6_DGKI_PRKCE
KEGG_SPHINGOLIPID_METABOLISM	0.36019	0.545481	-0.319896	-1.06803	2118	31	UGT8_DEGS2_CERK_SGPP2_GBA_NEU1_DEGS1_B4GALT6
KEGG_APOPTOSIS	0.361269	0.546238	0.249683	1.04277	1400	73	NFKB1_IRAK2_BIRC3_CFLAR_CAPN2_RELA_PIK3R2_AKT2_PRKX_TNFRSF10B_TNFRSF1A_CASP7_IL1B_IKBKB_AKT1_TRADD_MYD88_IRAK4_IL1RAP_CASP10_PIK3R5_TNFRSF10D_FAS_TP53_BAX_CASP9_IL1R1
REACTOME_DOWNREGULATION_OF_TGF_BETA_RECEPTOR_SIGNALING	0.362658	0.54662	0.341065	1.06552	1549	20	PPP1R15A_SMAD3_UBA52_XPO1_TGFBR2_SMAD2_TGFBR1
REACTOME_NEPHRIN_INTERACTIONS	0.362678	0.54662	-0.370736	-1.07649	2063	18	PIK3CA_SPTAN1_WASL_PIK3R1_ACTN2_PIK3CB
REACTOME_SIGNALING_BY_EGFR_IN_CANCER	0.363665	0.546967	-0.250774	-1.04716	2277	99	GSK3A_THEM4_PRKAR2B_CALM2_GRB2_MLST8_SH3GL2_STAM2_AP2B1_RICTOR_PIK3CA_AP2A2_STAM_PRKCG_PRKAR1B_ADCY8_EPS15_ADCY9_PIK3R1_YWHAB_ADCY1_PDE1B_AP2A1_CAMK4_AP2S1_PRKACB_CLTA_MTOR_AP2M1_CLTC_PDE1A_PRKCE_MAP2K1
REACTOME_INFLUENZA_VIRAL_RNA_TRANSCRIPTION_AND_REPLICATION	0.364066	0.546967	0.238621	1.04121	1385	90	RPS19_UBA52_RPS27_DNAJC3_HSP90AA1_POLR2H_RPLP2_RPL35_RPL18_RPS16_RPL11_RPL39_RPL19_RPL10_RPL30_RPLP1_RPL26_RPS15A_RPS6_FAU_RPS15_RPL3_GTF2F2_RPL4_RPS11_RPL31_RPS3_RPS14_RPL18A_RPL37_RPL14_RPS4X_RPS28_POLR2J
REACTOME_TRANSLATION	0.365991	0.548986	0.224352	1.03548	1299	129	SEC61A1_RPS19_UBA52_EEF1G_RPS27_RPLP2_RPL35_RPN2_TRAM1_RPL18_RPS16_ETF1_SEC61B_EIF3E_EEF2_RPL11_EIF2S2_RPL39_RPL19_EIF4EBP1_RPL10_SEC11A_RPL30_EIF5B_RPLP1_RPL26_RPS15A_RPS6_FAU_RPS15_EIF3C_RPL3_EIF3G_RPL4_RPS11_RPN1_RPL31_RPS3_RPS14_RPL18A_RPL37_EEF1A1_RPL14_EEF1D_RPS4X_RPS28
REACTOME_GLUCAGON_SIGNALING_IN_METABOLIC_REGULATION	0.367527	0.550417	-0.321353	-1.06385	2163	30	PRKAR1B_ADCY8_ADCY9_GNG2_ADCY1_PRKACB_GNG13
REACTOME_G_ALPHA_S_SIGNALLING_EVENTS	0.370746	0.554359	0.242866	1.04017	1426	82	ADM_MC1R_PTH1R_PTGER4_GNAI2_PDE4B_GHRHR_GNG8_GNGT2_GNG5_GPBAR1_ADCYAP1R1_ADCY2_RAMP1_ADRB3
REACTOME_SPHINGOLIPID_METABOLISM	0.373144	0.557064	-0.276374	-1.04531	2261	56	CERS6_CERK_GBA2_COL4A3BP_SGPP2_ARSF_GBA_NEU1_DEGS1_SUMF2
BIOCARTA_WNT_PATHWAY	0.374519	0.558235	0.319962	1.05571	1557	25	HDAC1_MYC_AXIN1_CCND1_SMAD4_WNT1_GSK3B_APC_CREBBP
REACTOME_DIABETES_PATHWAYS	0.376105	0.559715	0.232326	1.03407	1403	100	IGF2BP2_IGFBP5_CTDSP2_ERN1_TPP1_DNAJB11_WFS1_IGFBP4_DNAJC3_LMNA_PDIA6_SHC1_HSPA5_ATF3_YIF1A_ATF6_CCL2_SERP1_SLC30A7_RAB27A_SEC11A_CPE_XBP1_PAPPA2_KIF5B
PID_REELIN_PATHWAY	0.378736	0.561862	-0.326487	-1.05464	2229	27	GRIN2A_CDK5R1_CDK5_PIK3CA_MAPK8_PAFAH1B1_PIK3R1_RELN_LRP8_VLDLR_LRPAP1
REACTOME_KERATAN_SULFATE_BIOSYNTHESIS	0.378668	0.561862	-0.342028	-1.05924	2193	23	B3GNT4_B4GALT5_ST3GAL3_B4GALT6
REACTOME_G_BETA_GAMMA_SIGNALLING_THROUGH_PLC_BETA	0.379413	0.561983	-0.361345	-1.06389	2170	19	GNG2_PLCB1_GNB5_GNG13
REACTOME_ACTIVATION_OF_KAINATE_RECEPTORS_UPON_GLUTAMATE_BINDING	0.382727	0.566004	-0.32218	-1.05138	2259	28	GNG2_PLCB1_GRIK3_GNB5_GNG13
REACTOME_INSULIN_RECEPTOR_RECYCLING	0.383554	0.566342	-0.3536	-1.05745	2196	20	ATP6V1H_ATP6V1B2_ATP6V1F_ATP6V0D1_ATP6V1D_ATP6V1C1_ATP6V1A_ATP6V1E1_ATP6V1G2
REACTOME_FORMATION_OF_RNA_POL_II_ELONGATION_COMPLEX_	0.387444	0.570304	-0.312991	-1.04828	2264	32	POLR2C_GTF2H1_NCBP2_SUPT16H_SUPT4H1_CCNH_SUPT5H_POLR2A_SSRP1_GTF2H4_POLR2D_POLR2K_POLR2B_ERCC3
REACTOME_ADHERENS_JUNCTIONS_INTERACTIONS	0.386845	0.570304	-0.348535	-1.05627	2228	21	CADM2_CDH6_CDH8_CDH3_CDH10_CTNNB1_CDH1_CDH13_CDH18_CDH9
REACTOME_PIP3_ACTIVATES_AKT_SIGNALING	0.38843	0.570865	0.311104	1.04493	1597	27	CDKN1A_FOXO1_AKT2_TRIB3_AKT1_FOXO3_MDM2_FOXO4_RPS6KB2_CASP9_MAPKAP1_PHLPP1_PDPK1_NR4A1_CHUK
REACTOME_PHASE_II_CONJUGATION	0.396812	0.582278	-0.299023	-1.0381	2339	37	GSTA4_GSTM1_GGT7_TPMT_MGST3_SULT4A1_SULT1A1_GSS
ST_GA12_PATHWAY	0.398924	0.583793	0.331685	1.03622	1704	20	JUN_MAPK7_CFB_BTK_PLD2_NR4A3_RAF1_EPHB2_F2RL3_SRC_PTK2_MAPK1
REACTOME_METAL_ION_SLC_TRANSPORTERS	0.399079	0.583793	0.345524	1.03352	1733	17	SLC11A1_SLC39A1_CP_SLC30A7_SLC30A1_SLC39A6_SLC40A1_HEPH
REACTOME_CD28_CO_STIMULATION	0.400049	0.584306	0.3067	1.03863	1638	28	LYN_FYN_PIK3R2_AKT2_TRIB3_MAP3K8_YES1_PAK2_AKT1_CD80_RAC1_CD86
REACTOME_PHOSPHOLIPASE_C_MEDIATED_CASCADE	0.400747	0.584422	-0.293348	-1.03531	2361	40	PRKCG_PRKAR1B_ADCY8_ADCY9_ADCY1_PDE1B_CAMK4_PRKACB_PDE1A_PRKCE
REACTOME_MRNA_SPLICING_MINOR_PATHWAY	0.401664	0.584858	-0.296525	-1.03418	2364	38	POLR2C_SNRPF_SF3B2_TXNL4A_NCBP2_DDX23_SNRNP40_SRSF7_EFTUD2_SF3B1_POLR2A_SNRPB_SNRPE_SNRPD3_POLR2D_SF3B5_SNRPD1_POLR2K_POLR2B
BIOCARTA_RAS_PATHWAY	0.403279	0.586306	0.319416	1.03186	1696	23	NFKB1_RELA_RHOA_ELK1_AKT1_FOXO4_RALGDS_RAF1_RAC1_CASP9
KEGG_NON_SMALL_CELL_LUNG_CANCER	0.405533	0.588678	0.263519	1.02324	1626	51	RXRA_PIK3R2_ARAF_AKT2_CDKN2A_CCND1_CDK4_PRKCA_NRAS_EGFR_ERBB2_AKT1_FOXO3_PIK3R5_RAF1_BRAF_TP53_FHIT_CASP9
PID_MAPK_TRK_PATHWAY	0.407122	0.590077	0.294539	1.03378	1691	32	EHD4_MAP2K3_MAPKAPK2_MAPK7_ELK1_RIT1_NRAS_SRF_MAP3K2
REACTOME_G_PROTEIN_BETA_GAMMA_SIGNALLING	0.410412	0.593934	0.309302	1.02959	1694	26	GNG8_GNGT2_GNG5_AKT2_RHOA_GNG12_AKT1_PLCB3_PIK3R5_GNG11_GNG7
BIOCARTA_IL2_PATHWAY	0.411273	0.594271	0.338453	1.0261	1772	18	JUN_SYK_ELK1_SHC1_STAT5B_STAT5A_RAF1_JAK3_FOS
KEGG_LYSINE_DEGRADATION	0.412667	0.59482	0.28324	1.0236	1693	37	PLOD1_SETDB2_BBOX1_ALDH9A1_PLOD2_HADH_HADHA_PLOD3_EHMT2_GCDH_ALDH7A1
REACTOME_REGULATORY_RNA_PATHWAYS	0.41346	0.59482	-0.356683	-1.03569	2352	18	POLR2C_XPO5_TARBP2_POLR2A_POLR2D_POLR2K_POLR2B
REACTOME_PERK_REGULATED_GENE_EXPRESSION	0.413542	0.59482	-0.33858	-1.03654	2381	22	NFYB_EIF2S1_EXOSC7_EXOSC1_EXOSC5_EXOSC6_ASNS_EXOSC9
REACTOME_NONSENSE_MEDIATED_DECAY_ENHANCED_BY_THE_EXON_JUNCTION_COMPLEX	0.421584	0.605467	0.230933	1.01146	1585	93	NCBP1_RPS19_UBA52_RPS27_RPLP2_RPL35_RPL18_RPS16_ETF1_RPL11_RPL39_RPL19_RPL10_RPL30_RPLP1_RPL26_RPS15A_RPS6_FAU_RPS15_RPL3_RPL4_RPS11_PPP2R2A_RPL31_RPS3_RPS14_RPL18A_RPL37_RPL14_RPS4X_RPS28_SMG5_SMG6
KEGG_OLFACTORY_TRANSDUCTION	0.422854	0.60549	-0.319899	-1.02295	2482	26	CAMK2G_PDE1C_CAMK2A_PRKACA_PRKG1_OR2W3_CNGA3_ARRB2_CALM2_CALML3_OR2L13_GUCY2D_GNAL_CAMK2D_PRKACB
PID_ERBB1_RECEPTOR_PROXIMAL_PATHWAY	0.422882	0.60549	0.289996	1.02338	1751	33	STAT3_PTPN1_PIK3R2_SHC1_PTPN6_NRAS_EGFR_STAT1_GSN_RASA1_PIP5K1C
KEGG_FATTY_ACID_METABOLISM	0.426289	0.60839	0.287973	1.02212	1760	34	ACSL5_ACAA2_ALDH9A1_HADH_HADHA_CPT1A_CPT2_GCDH_ACOX1_ALDH7A1
REACTOME_CELL_CELL_JUNCTION_ORGANIZATION	0.426309	0.60839	0.280998	1.01549	1749	37	CLDN5_F11R_PARD3_CLDN10_CDH5
REACTOME_APOPTOSIS	0.426839	0.60839	-0.233564	-1.01365	2744	126	PSMD8_ADD1_PSMD5_PSMD9_CTNNB1_MAGED1_CDH1_FNTA_PSMD4_PSMD1_PPP3R1_SPTAN1_FADD_PSMA4_PSMB6_MAPK8_CYCS_PSMA5_YWHAB_PSMC4_PSMC6_DYNLL1_SATB1_PSMD7_PSMD2_PSMD14_PSMB5_PSMD3_PSMA1_PSMB7_PSMB4_DNM1L_PSMA2_PSMD12
PID_IL2_PI3K_PATHWAY	0.429126	0.610729	0.2979	1.01993	1767	29	NFKB1_MYC_RELA_HSP90AA1_SHC1_AKT1_FOXO3_RPS6_UGCG_RAC1
REACTOME_ACTIVATED_AMPK_STIMULATES_FATTY_ACID_OXIDATION_IN_MUSCLE	0.43015	0.611265	0.337653	1.00998	1868	17	STRADB_SLC25A20_CPT1A_CPT2_ACACB
REACTOME_THROMBOXANE_SIGNALLING_THROUGH_TP_RECEPTOR	0.431636	0.612457	0.318149	1.01654	1830	22	GNG8_GNGT2_GNG5_GNA13_GNA11_TBXA2R_GNG12_GNG11_GNG7
KEGG_BASE_EXCISION_REPAIR	0.432676	0.613012	-0.309062	-1.01525	2544	29	POLB_FEN1_NTHL1_XRCC1_PARP2_APEX1
REACTOME_METABOLISM_OF_LIPIDS_AND_LIPOPROTEINS	0.434663	0.614904	-0.20339	-1.00609	3149	378	ARNTL_MED16_PIK3CA_MED9_BAAT_SLC25A17_DEGS2_CCNC_PPARGC1B_MED4_NRF1_HACL1_FAR1_SYNJ1_CYP24A1_PIP5K1B_SQLE_PI4K2A_SLC27A5_PIK3C2G_PIK3R4_MED21_MED8_PPARGC1A_CERS6_CERK_PIK3R1_ACSL3_MVK_ACSL4_ELOVL4_HMGCR_GBA2_COL4A3BP_SGPP2_GLIPR1_LPCAT4_TBL1XR1_MED19_PRKAG2_MED11_ACAT1_TIAM2_AKR1B1_MTMR14_SCP2_FAR2_ARSF_MTMR2_AGPAT2_MTMR4_PHYH_MED10_ACOX3_GBA_INPP5J_PIK3CB_SRD5A3_NEU1_DEGS1_MED17_SUMF2_ACOT8_IDI1…
BIOCARTA_VIP_PATHWAY	0.441509	0.623657	0.319967	1.00933	1871	21	NFATC1_NFKB1_MYC_RELA
PID_CASPASE_PATHWAY	0.443566	0.625627	0.263441	1.00418	1795	47	CASP1_VIM_CASP4_BIRC3_ARHGDIB_LMNA_TNFRSF1A_CASP7_TRADD_CASP10_GSN_PARP1_BAX_CASP9_LMNB1_DFFA_CASP8_SREBF1
BIOCARTA_EGF_PATHWAY	0.444336	0.625779	0.292539	1.00868	1827	30	STAT3_JUN_STAT2_ELK1_SHC1_PRKCA_EGFR_STAT5B_SRF_STAT1_STAT5A_RAF1_RASA1
KEGG_ONE_CARBON_POOL_BY_FOLATE	0.446701	0.628173	0.347371	1.00059	1935	15	ALDH1L1_MTHFD2_SHMT2_AMT
BIOCARTA_HCMV_PATHWAY	0.4497	0.631451	0.346711	0.998686	1948	15	MAP2K3_NFKB1_RELA_SP1_AKT1
BIOCARTA_PAR1_PATHWAY	0.452296	0.634153	-0.296771	-1.002	2649	33	PIK3CA_ARHGEF7_ARHGEF11_PTK2B_GNAI1_PIK3R1_ADCY1_PLCB1_ARHGEF9_PRKCB
KEGG_PROTEIN_EXPORT	0.453488	0.634884	-0.33212	-1.00652	2612	21	SRP19_SEC61G_IMMP2L_SEC63_SRP68_SEC61A2_SRP54
ST_FAS_SIGNALING_PATHWAY	0.454591	0.635486	0.253141	0.999076	1811	55	HSPB1_NFKB2_NFKB1_PFN1_EZR_NFAT5_EGFR_PTPN13_BTK_AGFG1_CASP10_FAS_PARP1_DEDD2_EPHB2_TP53_BAX
KEGG_GAP_JUNCTION	0.456861	0.635686	0.234702	0.997793	1757	79	TUBB6_TUBB2B_GNAI2_GUCY1A2_ITPR2_PDGFA_PRKX_MAPK7_PDGFB_PDGFRB_ADCY2_PRKCA_NRAS_EGFR_GJA1_GNA11_ADCY4
BIOCARTA_PDGF_PATHWAY	0.45715	0.635686	0.288594	1.00267	1882	31	STAT3_JUN_STAT2_PDGFA_ELK1_SHC1_PRKCA_STAT5B_SRF_STAT1_STAT5A_RAF1_RASA1
PID_BARD1_PATHWAY	0.457425	0.635686	-0.312829	-1.00034	2685	26	NBN_FANCC_NPM1_TOPBP1_FANCL_ATR_PRKDC_FANCA_FANCF_XRCC6_XRCC5_RAD50
REACTOME_GLUTATHIONE_CONJUGATION	0.456134	0.635686	-0.341615	-1.0058	2609	19	GSTA4_GSTM1_GGT7_MGST3_GSS
BIOCARTA_MAL_PATHWAY	0.45837	0.636064	-0.350728	-1.00257	2592	17	MAPK8_LIMK1_MAP2K1
REACTOME_STRIATED_MUSCLE_CONTRACTION	0.460225	0.637701	0.317057	0.990515	1966	20	VIM_TCAP_MYBPC1_DMD_TNNC1_TPM2_TNNI3_DES
KEGG_PROPANOATE_METABOLISM	0.462258	0.638646	-0.303438	-0.996779	2718	29	ALDH1B1_LDHA_ACAT2_ACAT1_SUCLA2
BIOCARTA_CXCR4_PATHWAY	0.461857	0.638646	-0.322641	-0.999195	2675	23	PIK3CA_PIK3C2G_PTK2B_GNAI1_PIK3R1_PRKCB_MAP2K1
KEGG_HYPERTROPHIC_CARDIOMYOPATHY_HCM	0.463196	0.639007	0.239884	0.994575	1805	70	ITGA5_EMD_ITGB1_ITGA1_TGFB3_IL6_LMNA_TGFB2_CACNG1_ITGB5_DMD_ITGA10_TNNC1_ITGB8_ITGB4_TPM2_CACNA1C_ITGAV_TNNI3_CACNG6_ITGA6_DAG1_CACNA2D4_DES_PRKAB2
BIOCARTA_NO1_PATHWAY	0.463923	0.639077	0.298198	0.992631	1915	26	NOS3_CAV1_VEGFA_HSP90AA1_CHRNA1_AKT1
KEGG_GALACTOSE_METABOLISM	0.464943	0.63955	-0.330223	-1.00077	2678	21	PFKL_AKR1B1_PFKP_PFKM
REACTOME_RNA_POL_III_TRANSCRIPTION_INITIATION_FROM_TYPE_2_PROMOTER	0.468587	0.643626	-0.32926	-0.997857	2699	21	POLR3B_BRF1_POLR3C_GTF3C3_POLR3A_POLR1C_LZTS1_GTF3C2_POLR3K_POLR2K_TBP
ST_ERK1_ERK2_MAPK_PATHWAY	0.475728	0.652486	0.289136	0.989929	1959	29	NFKB1_KLF6_ARAF_SHC1_MAP3K8_MKNK1_RPS6KA2
KEGG_BIOSYNTHESIS_OF_UNSATURATED_FATTY_ACIDS	0.47692	0.653172	0.321973	0.976133	2055	18	ELOVL2_FADS2_HADHA_ELOVL5_HSD17B12_ACOX1
KEGG_DORSO_VENTRAL_AXIS_FORMATION	0.477959	0.653649	-0.327287	-0.991876	2753	21	KRAS_SPIRE2_PIWIL2_GRB2_FMN2_ETS2_CPEB1_MAP2K1
BIOCARTA_PYK2_PATHWAY	0.490129	0.667653	-0.311909	-0.977517	2854	24	PLCG1_GNAQ_CALM2_GRB2_PAK1_MAPK14_MAPK8_PTK2B_MAP2K4_PRKCB_MAP2K1
BIOCARTA_VEGF_PATHWAY	0.49052	0.667653	0.291082	0.977679	2017	27	NOS3_VEGFA_SHC1_PRKCA_EIF1_EIF2S2_PXN
REACTOME_NUCLEAR_SIGNALING_BY_ERBB4	0.489062	0.667653	0.284179	0.979853	2011	30	YAP1_HBEGF_PGR_GFAP_STAT5B_ESR1_WWOX_SH2B1_STAT5A_GHR_ADAM17
REACTOME_TRANSFERRIN_ENDOCYTOSIS_AND_RECYCLING	0.491025	0.667653	-0.316412	-0.979903	2844	23	TF_ATP6V1H_ATP6V1B2_ATP6V1F_ATP6V0D1_ATP6V1D_ATP6V1C1_ATP6V1A_ATP6V1E1_ATP6V1G2
PID_INSULIN_PATHWAY	0.492633	0.667917	0.26098	0.976799	2005	43	PTPN1_CAV1_SORBS1_AKT2_RHOQ_SGK1_SHC1_TRIP10_SH2B2_AKT1_EIF4EBP1_FOXO3_INPP5D
REACTOME_INSULIN_RECEPTOR_SIGNALLING_CASCADE	0.492545	0.667917	-0.248458	-0.979136	3005	70	CAB39_THEM4_RHEB_GRB2_PRKAB1_PRKAG1_MLST8_FGF9_PIK3CA_RPS6KB1_EIF4E_IRS1_PIK3R4_PPM1A_PIK3R1_YWHAB_PRKAG2_PIK3CB_PRKAA1_MTOR_GRB10_MAP2K1
BIOCARTA_IL12_PATHWAY	0.494707	0.669768	-0.351001	-0.973603	2803	15	CD247_ETV5_MAP2K6_MAPK14_MAPK8_IL12RB2_STAT4
BIOCARTA_IGF1MTOR_PATHWAY	0.496334	0.671009	-0.327464	-0.979287	2842	20	PTEN_IGF1R_EIF2S1_PPP2CA_PIK3CA_RPS6KB1_EIF4E_PIK3R1_PDK2_MTOR
REACTOME_DESTABILIZATION_OF_MRNA_BY_BRF1	0.501059	0.676429	-0.34882	-0.967556	2839	15	EXOSC7_EXOSC1_EXOSC5_YWHAB_EXOSC6_EXOSC9
BIOCARTA_SPPA_PATHWAY	0.504445	0.679061	0.30788	0.961845	2155	20	F2R_ITGB1_ITGA1_SYK_PRKCA
REACTOME_ACTIVATION_OF_BH3_ONLY_PROTEINS	0.504058	0.679061	-0.347683	-0.964401	2856	15	PPP3R1_MAPK8_YWHAB_DYNLL1
REACTOME_RNA_POL_III_TRANSCRIPTION	0.505694	0.679372	-0.290121	-0.968623	2974	31	POLR3K_SNAPC5_POLR2K_BRF2_TBP
REACTOME_GLUCAGON_TYPE_LIGAND_RECEPTORS	0.506114	0.679372	-0.300316	-0.970096	2979	27	VIP_GNB5_GNG13
ST_DIFFERENTIATION_PATHWAY_IN_PC12_CELLS	0.510066	0.683705	-0.272791	-0.968394	3014	41	EGR3_PIK3CD_PTPN11_MAPK10_GNAQ_RASGRF2_MAPK8IP2_PIK3CA_MAPK8_PIK3C2G_PIK3R1_MAPK8IP3_TUBA1A_MAP2K4_MAPK9
REACTOME_GLYCEROPHOSPHOLIPID_BIOSYNTHESIS	0.511871	0.685154	0.237667	0.971693	2004	65	SLC44A3_PLBD1_SLC44A2_CHPT1_HADHA_PEMT_AGPAT3_LPIN3_LPCAT2_TAZ_MBOAT7_PNPLA2_PLA2G5_GPAM_PLD2
KEGG_LYSOSOME	0.514666	0.686987	0.216647	0.973871	1894	108	SLC11A1_LAPTM5_CTSS_CTSZ_IGF2R_TPP1_TCIRG1_CTSC_GNS_HYAL1_CLN5_CTNS_ACP5_AP3B1_DNASE2_NAGLU_NAGA_MAN2B1
REACTOME_ACTIVATION_OF_THE_MRNA_UPON_BINDING_OF_THE_CAP_BINDING_COMPLEX_AND_EIFS_AND_SUBSEQUENT_BINDING_TO_43S	0.514695	0.686987	0.253645	0.966837	2083	47	RPS19_RPS27_RPS16_EIF3E_EIF2S2_EIF4EBP1_RPS15A_RPS6_FAU_RPS15_EIF3C_EIF3G_RPS11_RPS3_RPS14_RPS4X_RPS28_RPS2_EIF3A_RPS10_EIF3J_EIF4G1_RPS3A_RPS12_RPS23_EIF2S3
KEGG_AMYOTROPHIC_LATERAL_SCLEROSIS_ALS	0.517625	0.687017	-0.265906	-0.960704	3068	45	SOD1_GRIN2A_GRIN2D_DAXX_GRIA1_MAPK13_MAP2K6_MAPK12_PRPH2_CCS_PPP3R1_MAPK14_PPP3CC_CYCS_PPP3CB_PPP3CA_NEFM_NEFH
PID_EPHA2_FWD_PATHWAY	0.516589	0.687017	0.309858	0.9534	2210	19	INPPL1_EPHA2_RHOA_SHC1_EFNA1_TIAM1_RAC1_ARHGAP35
REACTOME_SIGNALLING_BY_NGF	0.517195	0.687017	-0.212199	-0.976525	3458	195	MLST8_RASGRF2_SH3GL2_RALB_LINGO1_MAPK13_PRKCI_MAGED1_RPS6KA5_AP2B1_ADCYAP1_MAPK12_RICTOR_OBSCN_PIK3CA_AP2A2_PRKCG_MAPK14_PRKAR1B_ADCY8_MAPK8_IRS1_ARHGEF11_ADCY9_RIT2_PIK3R1_YWHAB_KALRN_MAP2K5_ADCY1_PDE1B_AP2A1_TIAM2_SORCS3_CAMK4_RTN4_AP2S1_ARHGEF9_PIK3CB_PRKACB_RASGRF1_CLTA_MCF2_MTOR_AP2M1_CLTC_PDE1A_PRKCE_MAP2K1_PSEN2
REACTOME_SIGNALING_BY_THE_B_CELL_RECEPTOR_BCR	0.515823	0.687017	-0.22984	-0.973256	3259	108	MAP3K7_PTEN_AKT3_KRAS_PSMB1_PLCG1_PSMA3_PSMD10_NCK1_GSK3A_THEM4_CALM2_GRB2_PSMD13_PSMD8_MLST8_PSMD5_PSMD9_RICTOR_PSMD4_PSMD1_PSMA4_PSMB6_RASGRP1_FBXW11_SKP1_PIK3R1_PSMA5_PSMC4_CUL1_PSMC6_PSMD7_PSMD2_PSMD14_PSMB5_PSMD3_PSMA1_PSMB7_PSMB4_PRKCB_PSMA2_MTOR_PSMD12
KEGG_STEROID_HORMONE_BIOSYNTHESIS	0.518396	0.687075	0.303329	0.956846	2197	21	CYP19A1_AKR1C3_HSD17B1
REACTOME_CLASS_B_2_SECRETIN_FAMILY_RECEPTORS	0.519197	0.687172	0.239583	0.969248	2041	62	ADM_PTH1R_GHRHR_GNG8_GNGT2_GNG5_CD55_ADCYAP1R1_RAMP1_FZD2_GNG12_WNT1_FZD4_GNG11_CALCRL_WNT6_GNG7
REACTOME_AMINE_COMPOUND_SLC_TRANSPORTERS	0.520642	0.688122	-0.34364	-0.953186	2950	15	SLC6A7_SLC6A1_SLC6A15
PID_LIS1_PATHWAY	0.527858	0.696684	-0.293951	-0.959257	3116	28	CDK5R1_CDK5_CDK5R2_PAFAH1B1_RELN_DCX_LRP8_VLDLR_DYNC1H1_LRPAP1
REACTOME_ELONGATION_ARREST_AND_RECOVERY	0.530382	0.699039	-0.312012	-0.955205	3054	22	SUPT16H_SUPT4H1_SUPT5H_POLR2A_SSRP1_POLR2D_POLR2K_POLR2B
BIOCARTA_TPO_PATHWAY	0.534355	0.701837	0.287941	0.942016	2231	24	STAT3_JUN_SHC1_PRKCA_STAT5B_STAT1_STAT5A_RAF1_RASA1
REACTOME_FORMATION_OF_TUBULIN_FOLDING_INTERMEDIATES_BY_CCT_TRIC	0.534704	0.701837	-0.326275	-0.947395	3042	18	CCT6A_CCT2_CCT8_TUBA1A_TUBB4B
REACTOME_G2_M_CHECKPOINTS	0.534733	0.701837	-0.277683	-0.955558	3132	36	CCNB1_RAD17_RPA3_ATRIP_ATR_ORC2_CDC7_ORC5_MCM4_ORC3_RAD1_ORC4
BIOCARTA_HDAC_PATHWAY	0.535966	0.702479	-0.302864	-0.949169	3121	24	CAMK1_IGF1R_CALM2_MAP2K6_PIK3CA_MAPK14_PPP3CC_PIK3R1_PPP3CB_CAMK1G_PPP3CA
BIOCARTA_KERATINOCYTE_PATHWAY	0.537122	0.70302	0.259795	0.953944	2220	39	MAP2K3_NFKB1_CEBPA_JUN_RELA_PRKCA_ETS1_EGFR_SP1_TNFRSF1A_IKBKB
KEGG_TRYPTOPHAN_METABOLISM	0.539135	0.704118	0.274201	0.945449	2217	30	MAOA_ALDH9A1_HADH_IL4I1_HADHA_MAOB_CAT_GCDH_ALDH7A1_AANAT_INMT
PID_HDAC_CLASSII_PATHWAY	0.539451	0.704118	0.271803	0.944334	2221	31	BCL6_HSP90AA1_HDAC6_XPO1_HDAC4_SRF_ESR1_NR3C1_HDAC7_UBE2I_HDAC5_RFXANK_GATA2_YWHAE
REACTOME_PI3K_EVENTS_IN_ERBB2_SIGNALING	0.541139	0.704375	0.257905	0.949252	2222	40	CDKN1A_HBEGF_FOXO1_AKT2_TRIB3_EGFR_ERBB2_AKT1_FOXO3_MDM2_FOXO4_RPS6KB2_CASP9_GAB1_MAPKAP1_PHLPP1_NRG2_PDPK1_NR4A1_CHUK
REACTOME_N_GLYCAN_ANTENNAE_ELONGATION_IN_THE_MEDIAL_TRANS_GOLGI	0.54087	0.704375	-0.332995	-0.937284	3056	16	B4GALT5_B4GALT6
REACTOME_THE_ROLE_OF_NEF_IN_HIV1_REPLICATION_AND_DISEASE_PATHOGENESIS	0.545865	0.709549	0.290002	0.936839	2296	23	HCK_HLA-A_B2M_FYN_DOCK2
REACTOME_TRANS_GOLGI_NETWORK_VESICLE_BUDDING	0.549489	0.7123	-0.251273	-0.950376	3330	56	AP1S2_DTNBP1_CPD_AP1B1_SNX2_SH3GL2_AP3S1_SORT1_TPD52_DNAJC6_VAMP2_HSPA8_SH3D19_VAMP7_CLTA_AP1S1_NAPA_NECAP1_CLTC
REACTOME_TELOMERE_MAINTENANCE	0.549416	0.7123	0.256893	0.945531	2256	40	HIST2H2AC_HIST1H2AC_HIST1H2BD_HIST1H2BJ_HIST1H2BC_POLA2_HIST1H4H_HIST2H2BE_RPA2_POLE_HIST1H2BK
ST_PHOSPHOINOSITIDE_3_KINASE_PATHWAY	0.554345	0.717611	0.26554	0.942495	2289	34	SFN_FOXO1_AKT2_CD55_CDKN2A_SHC1_RPS6KA2_AKT1_BTK_INPP5D
BIOCARTA_EPO_PATHWAY	0.555556	0.718194	0.306799	0.93013	2394	18	JUN_ELK1_SHC1_PTPN6_STAT5B_STAT5A_RAF1
REACTOME_P75_NTR_RECEPTOR_MEDIATED_SIGNALLING	0.559897	0.722818	0.228654	0.950588	2177	71	HDAC1_RIPK2_UBA52_RELA_PREX1_FGD3_SQSTM1_RHOA_ITSN1_NGFR_FGD1_PLEKHG2_IKBKB_ARHGDIA_MYD88_BCL2L11_FGD4_TIAM1_TRIO_ARHGEF16_ADAM17_RAC1_FGD2
KEGG_VIBRIO_CHOLERAE_INFECTION	0.561404	0.723283	-0.258538	-0.937465	3327	46	SEC61G_PRKCG_ATP6V0D1_ATP6V1D_ADCY9_ATP6V1C1_SEC61A2_PRKACB_ATP6V1A_ATP6V1E1_PRKCB_ATP6V1G2
ST_JNK_MAPK_PATHWAY	0.564084	0.723283	0.261184	0.939891	2336	36	JUN_GADD45A_NFATC3_MAPK7_SHC1_DUSP8_MAP3K11_MAP3K2_AKT1_GCK_MAP3K4_NR2C2_TP53_TAB2_IL1R1_GAB1
PID_IL8_CXCR1_PATHWAY	0.56274	0.723283	0.280921	0.926894	2340	25	HCK_LYN_GNAI2_CXCR1_PRKCA_AKT1_ARRB1_PLCB3_FGR_RAB5A
REACTOME_ACTIVATED_NOTCH1_TRANSMITS_SIGNAL_TO_THE_NUCLEUS	0.563413	0.723283	0.290444	0.928018	2389	22	DTX2_UBA52_JAG1_DLL1_ARRB1_ADAM10_ADAM17_DLL4
REACTOME_ABORTIVE_ELONGATION_OF_HIV1_TRANSCRIPT_IN_THE_ABSENCE_OF_TAT	0.564048	0.723283	-0.319219	-0.926905	3209	18	NCBP2_SUPT4H1_SUPT5H_POLR2A_POLR2D_POLR2K_POLR2B
PID_PI3KCI_AKT_PATHWAY	0.571325	0.731575	0.263903	0.9313	2366	33	SFN_CDKN1A_FOXO1_HSP90AA1_AKT2_AKT1_FOXO3_FOXO4_SLC2A4_RAF1_CASP9_GSK3B_MAPKAP1_YWHAE_PDPK1_SRC_CHUK
ST_MYOCYTE_AD_PATHWAY	0.575	0.734029	0.278646	0.919386	2391	25	ITPR2_AKT1_CFB_PLN_ITPR3_KCNJ5_RAC1_EPHB2_DAG1_APC
REACTOME_PROSTACYCLIN_SIGNALLING_THROUGH_PROSTACYCLIN_RECEPTOR	0.576349	0.734029	-0.315806	-0.916995	3279	18	GNG2_GNB5_GNG13
REACTOME_KINESINS	0.575848	0.734029	-0.312472	-0.919994	3294	19	KLC1_KLC2_KIF3C_KIFAP3
REACTOME_SYNTHESIS_OF_GLYCOSYLPHOSPHATIDYLINOSITOL_GPI	0.574487	0.734029	-0.325123	-0.915126	3246	16	PIGP_PIGC_PIGG_PIGB_PIGH
PID_AR_NONGENOMIC_PATHWAY	0.577646	0.734691	-0.285489	-0.931641	3410	28	GNAI1_PIK3R1_GNG2_PLCB1_MAP2K1
REACTOME_KERATAN_SULFATE_KERATIN_METABOLISM	0.580842	0.736773	-0.286108	-0.924199	3419	27	HEXA_CHST5_LUM_ST3GAL6_B3GNT4_B4GALT5_ST3GAL3_B4GALT6
REACTOME_GABA_B_RECEPTOR_ACTIVATION	0.580489	0.736773	0.261147	0.926906	2397	34	GNAI2_GNG8_GNGT2_GNG5_ADCY2_ADCY4_GNG12_KCNJ6
REACTOME_ADP_SIGNALLING_THROUGH_P2RY12	0.583377	0.738997	-0.313653	-0.910744	3319	18	GNAI1_GNG2_GNB5_GNG13
REACTOME_PRE_NOTCH_PROCESSING_IN_GOLGI	0.58814	0.744033	0.315694	0.909342	2548	15	MFNG_ATP2A1_LFNG_B4GALT1_NOTCH2_ATP2A3
BIOCARTA_IL7_PATHWAY	0.594601	0.749326	0.313692	0.903577	2576	15	NMI_FYN_STAT5B_STAT5A_IL7R_JAK3_CREBBP
REACTOME_APOPTOTIC_CLEAVAGE_OF_CELLULAR_PROTEINS	0.594321	0.749326	0.259642	0.911299	2469	32	VIM_LMNA_PLEC_TJP2_CASP7_BCAP31_GSN_MAPT_TJP1_LMNB1_APC_CASP8
REACTOME_G_PROTEIN_ACTIVATION	0.594819	0.749326	0.280609	0.906495	2502	23	GNAI2_GNG8_GNGT2_GNG5_GNG12_PDYN_GNG11_GNG7
REACTOME_GAP_JUNCTION_TRAFFICKING	0.595496	0.749326	-0.303547	-0.907762	3410	20	CLTA_AP2M1_CLTC
KEGG_RNA_POLYMERASE	0.597241	0.749526	-0.285252	-0.912159	3506	26	POLR2A_ZNRD1_POLR3K_POLR2D_POLR2K_POLR2B
BIOCARTA_TNFR1_PATHWAY	0.597241	0.749526	-0.28526	-0.912185	3506	26	PAK1_SPTAN1_FADD_MAPK8_PRKDC_MAP2K4_MADD_CRADD
ST_ADRENERGIC	0.598412	0.749999	0.258602	0.907649	2486	32	ITPR2_ITPKB_EGFR_GNA11_AKT1_CFB_AR_ITPR3_KCNJ5_RAF1_BRAF_PHKA2_DAG1
BIOCARTA_HIVNEF_PATHWAY	0.599901	0.750869	0.239075	0.92611	2413	50	NFKB1_BIRC3_ARHGDIB_CFLAR_RELA_LMNA_TNFRSF1A_CASP7_PAK2_TRADD_MDM2_GSN_FAS_PARP1_RASA1_CASP9_LMNB1_DFFA_CASP8_RIPK1_ACTG1_PTK2_BCL2_CHUK
PID_RHOA_REG_PATHWAY	0.607438	0.759298	0.25147	0.916547	2498	38	ARHGDIB_SRGAP1_RHOA_OPHN1_ARHGAP6_DEF6_ARHGDIA_MYO9B_ARHGEF10_ARAP1_TRIO_ARAP3_ARHGAP35
REACTOME_BIOLOGICAL_OXIDATIONS	0.609964	0.761448	0.219219	0.925106	2362	76	UGDH_MGST1_CYP19A1_GGT5_CYP4F11_CYP4F3_MGST2_MAOA_SMOX_PAPSS2_PTGS2_MAOB_GSTA1_CYP2S1_SULT1C2_SULT1A2_CYP2J2_PTGIS_CYP4F12_SLC35D1_ALDH1A1_TBXAS1_FMO3_FMO2_CYP11A1_CYP51A1_CNDP2_CYP17A1_GSTM5
REACTOME_MAPK_TARGETS_NUCLEAR_EVENTS_MEDIATED_BY_MAP_KINASES	0.611327	0.762143	0.261725	0.902431	2514	30	MAPKAPK2_JUN_MAPK7_PPP2R1B_ELK1_RPS6KA2_MEF2A
KEGG_PYRIMIDINE_METABOLISM	0.613008	0.763231	-0.22695	-0.924549	3788	85	ZNRD1_NME5_NT5M_NUDT2_NME7_TYMS_POLR3K_POLR2D_POLR2K_UPRT_ITPA_DUT_DPYS_ENTPD3_POLR2B_NME1
PID_RETINOIC_ACID_PATHWAY	0.614078	0.763557	0.26363	0.902602	2529	29	HDAC1_RXRA_VDR_PRKCA_AKT1
PID_HIV_NEF_PATHWAY	0.617626	0.766704	0.25835	0.897596	2543	31	NFKB1_BIRC3_CFLAR_RELA_TNFRSF1A_CASP7_TRADD_FAS_CASP9_DFFA_CASP8_RIPK1_BCL2_CHUK
PID_HEDGEHOG_GLI_PATHWAY	0.618231	0.766704	0.24248	0.912527	2522	44	HDAC1_LGALS3_GLI2_GNAI2_XPO1_CSNK1G2_GLI3_SAP30_RAB23_AKT1
REACTOME_IL_RECEPTOR_SHC_SIGNALING	0.620028	0.767925	0.284169	0.887769	2649	20	INPPL1_PIK3R2_SHC1_PTPN6
KEGG_GLYCEROLIPID_METABOLISM	0.623997	0.769814	-0.266074	-0.898355	3655	33	ALDH1B1_AKR1B1_AGPAT2_AGK_DGKI
BIOCARTA_TFF_PATHWAY	0.623538	0.769814	0.283675	0.886228	2664	20	ITGB1_RHOA_SHC1_EGFR_AKT1_GHR
ST_GRANULE_CELL_SURVIVAL_PATHWAY	0.62393	0.769814	-0.28274	-0.8945	3644	25	MAPK8IP2_MAPK8_CERK_MAPK8IP3_MAP2K4_MAPK9
KEGG_NITROGEN_METABOLISM	0.62757	0.77062	0.286775	0.882375	2685	19	CA12_GLUD1_CA3_CTH_GLUL_AMT
KEGG_METABOLISM_OF_XENOBIOTICS_BY_CYTOCHROME_P450	0.627913	0.77062	0.26116	0.894144	2586	29	MGST1_AKR1C3_MGST2_GSTK1_GSTA1_CYP2S1_EPHX1_ALDH3B1_GSTM5_DHDH_GSTM4_GSTP1
PID_PLK1_PATHWAY	0.627491	0.77062	-0.263097	-0.894559	3683	34	PPP1R12A_PPP2R1A_CCNB1_RAB1A_AURKA_PPP2CA_PRC1_PAK1_KIF2A_FBXW11_ODF2_NINL_PPP1CB_TUBG1
REACTOME_INHIBITION_OF_INSULIN_SECRETION_BY_ADRENALINE_NORADRENALINE	0.627244	0.77062	0.27162	0.888622	2619	24	GNAI2_GNG8_GNGT2_GNG5_GNG12_GNG11_ADRA2A_GNG7
REACTOME_SIGNALING_BY_FGFR_MUTANTS	0.631808	0.774395	0.252689	0.896882	2609	34	STAT3_FGFR4_NRAS_FGFR1_FGF2_STAT5B_STAT1_FGF8_STAT5A_CNTRL_FGF17
KEGG_GLYCOSPHINGOLIPID_BIOSYNTHESIS_LACTO_AND_NEOLACTO_SERIES	0.63684	0.778543	-0.297779	-0.876734	3643	19	ST3GAL6_B3GALT2_FUT4_B3GNT4_ST3GAL3
PID_CERAMIDE_PATHWAY	0.636341	0.778543	0.241338	0.898995	2587	42	NFKB1_MYC_BIRC3_EIF2AK2_RELA_PDGFA_TNFRSF1A_MAP4K4_AKT1_TRADD
REACTOME_PHOSPHORYLATION_OF_THE_APC_C	0.642213	0.784097	-0.30604	-0.874824	3632	17	CDC27_CCNB1_ANAPC2_ANAPC1_ANAPC7_ANAPC5
BIOCARTA_MPR_PATHWAY	0.646569	0.786053	-0.267716	-0.886283	3806	30	PRKAR2B_CCNB1_ACTR2_PRKAR1B_GNAI1_ADCY1_ARPC1A_PRKACB
REACTOME_MRNA_SPLICING	0.646899	0.786053	-0.219207	-0.909259	4046	94	RBMX_POLR2C_SNRPF_RBM5_SF3B2_TXNL4A_CSTF3_NCBP2_SRSF5_DDX23_SNRNP40_CDC40_SRSF7_EFTUD2_SF3B1_CLP1_POLR2A_SNRPB_SRSF3_SNRPE_SMC1A_SNRPD3_SUGP1_SRSF9_CPSF3_HNRNPA0_POLR2D_FUS_SF3B5_SNRPD1_POLR2K_CD2BP2_SNRPA1_POLR2B_RNPS1
REACTOME_CD28_DEPENDENT_PI3K_AKT_SIGNALING	0.646028	0.786053	0.283124	0.871141	2764	19	FYN_PIK3R2_AKT2_TRIB3_MAP3K8_AKT1_CD80_CD86_MAPKAP1_PDPK1_PIK3R3
REACTOME_CGMP_EFFECTS	0.647142	0.786053	-0.312199	-0.865976	3667	15	PDE1B_PDE6B_PDE1A
REACTOME_PI3K_CASCADE	0.648631	0.78685	-0.237186	-0.897095	3931	56	CAB39_THEM4_RHEB_GRB2_PRKAB1_PRKAG1_MLST8_FGF9_PIK3CA_RPS6KB1_EIF4E_IRS1_PIK3R4_PPM1A_PIK3R1_PRKAG2_PIK3CB_PRKAA1_MTOR
PID_ERBB1_INTERNALIZATION_PATHWAY	0.651899	0.788797	0.242075	0.890989	2677	40	CBLB_UBE2D2_PIK3R2_ITSN1_SHC1_NRAS_EGFR_USP8_STAMBP_LRIG1_HGS_RAF1_SPRY2_RAB5A
REACTOME_RAP1_SIGNALLING	0.651905	0.788797	-0.310462	-0.861159	3694	15	PRKACA_RASGRP2_PRKG1_RAP1A_RAP1GAP2_RASGRP1_YWHAZ_YWHAB_PRKACB
REACTOME_MEMBRANE_TRAFFICKING	0.653974	0.790288	-0.214598	-0.914817	4138	113	AP4B1_VPS36_VTA1_DNM1_VPS4A_COPE_AP1S2_DTNBP1_CPD_AP1B1_SNX2_CLTB_SH3GL2_AP3S1_STAM2_SORT1_STAM_CHMP7_CHMP5_COPA_VPS4B_GJD4_CHMP2B_TPD52_DNAJC6_SEC23A_VAMP2_HSPA8_ARFGAP1_VPS25_SH3D19_VAMP7_VPS28_CLTA_AP1S1_NAPA_NECAP1_AP2M1_CLTC
KEGG_CALCIUM_SIGNALING_PATHWAY	0.655268	0.79084	-0.206322	-0.916081	4272	148	PPP3R1_PRKCG_ADCY8_HTR2C_VDAC3_GNAL_PPP3CC_HRH1_CAMK2D_VDAC2_PTK2B_ADCY9_TNNC2_PPP3CB_ADCY1_PDE1B_VDAC1_PLCB1_CHRM1_CAMK4_PHKG2_HTR5A_DRD5_ATP2B2_PPP3CA_SLC25A4_PRKACB_PRKCB_TRPC1_PDE1A_ATP2B3_CACNA1F
BIOCARTA_CSK_PATHWAY	0.657768	0.792845	0.287558	0.860133	2857	17	HLA-DRB1_CSK_PTPRC_HLA-DRA
PID_WNT_CANONICAL_PATHWAY	0.659989	0.79451	-0.296884	-0.862052	3755	18	GSK3A_CSNK1G1_CTNNB1_PIP5K1B_PI4K2A_NKD2_CUL3
BIOCARTA_CHEMICAL_PATHWAY	0.663208	0.797347	0.273536	0.862864	2811	21	PRKCA_CASP7_AKT1_STAT1_PXN_PARP1_TP53_BAX_CASP9
REACTOME_ACTIVATION_OF_THE_PRE_REPLICATIVE_COMPLEX	0.664034	0.797347	-0.276263	-0.865803	3867	24	PRIM1_RPA3_ORC2_CDC7_ORC5_MCM4_ORC3_ORC4
BIOCARTA_EDG1_PATHWAY	0.66912	0.797634	-0.274111	-0.867202	3908	25	PIK3CA_SPHKAP_GNAI1_PIK3R1_ADCY1_PLCB1_PRKCB
PID_ATM_PATHWAY	0.666327	0.797634	-0.261749	-0.873898	3919	31	XRCC4_TERF2_RAD17_SMC1A_YWHAB_UBE2N_RAD50_RNF8
PID_NETRIN_PATHWAY	0.666497	0.797634	-0.261687	-0.873693	3920	31	PAK1_PIK3CA_WASL_ELMO1_UNC5C_PIK3R1_PITPNA_MAP2K1
REACTOME_SIGNALING_BY_BMP	0.669162	0.797634	0.274529	0.857655	2859	20	BMP2_SMAD4_SKI_SMAD6_SMAD5_BMPR1B_BMPR1A_SMAD1_ACVR2B_NOG_SMURF2_SMAD7
REACTOME_PI3K_AKT_ACTIVATION	0.6698	0.797634	0.24509	0.875898	2778	35	CDKN1A_PIK3R2_FOXO1_AKT2_RHOA_TRIB3_AKT1_FOXO3_MDM2_FOXO4
REACTOME_TRANSCRIPTION	0.668818	0.797634	-0.206674	-0.909187	4351	137	RNMT_CDC40_SUPT4H1_LZTS1_SRSF7_GTF3C2_CCNH_GTF2E1_CLP1_SUPT5H_POLR2A_SSRP1_H2AFZ_GTF2A2_GTF2H4_TAF5_SNRPB_SRSF3_SNRPE_GTF2B_SNRPD3_SRSF9_POLR3K_CPSF3_TAF1_TFB2M_POLR2D_SNAPC5_POLR2K_POLRMT_POLR2B_BRF2_RNPS1_ERCC3_TBP
REACTOME_FANCONI_ANEMIA_PATHWAY	0.670181	0.797634	-0.294296	-0.854537	3813	18	FANCC_PALB2_USP1_FANCL_ATR_FANCA_FANCF_UBE2T
PID_P75_NTR_PATHWAY	0.671471	0.798164	-0.233599	-0.887863	4052	58	LINGO1_PRKCI_BDNF_MAGED1_SORT1_PIK3CA_APP_MAPK8_CYCS_PIK3R1_RTN4_RTN4R_PRKACB_MAGEH1_MAPK9_BEX1
PID_RAS_PATHWAY	0.675102	0.801471	-0.266824	-0.861909	3974	27	RASGRF1_PRKCB_PRKCE
PID_FAS_PATHWAY	0.677772	0.802953	-0.254156	-0.869348	3966	35	MAP2K6_PIK3CA_MAPK14_FADD_MAPK8_RFC1_PIK3R1_PIK3CB_CLTC_MAPK9
REACTOME_PLATELET_HOMEOSTASIS	0.67805	0.802953	-0.22749	-0.88622	4129	66	GNG2_PDE1B_LRP8_ATP2B2_PDE6B_GUCY1A3_GNB5_PDE1A_ATP2B3_GNG13
KEGG_GLYCOSPHINGOLIPID_BIOSYNTHESIS_GANGLIO_SERIES	0.679781	0.802992	-0.303267	-0.841199	3852	15	ST3GAL1_ST3GAL2_B3GALT4_B4GALNT1_ST6GALNAC3_SLC33A1_ST8SIA5_ST8SIA1_HEXA_ST6GALNAC5_ST3GAL5
REACTOME_INWARDLY_RECTIFYING_K_CHANNELS	0.679631	0.802992	0.257678	0.86548	2795	27	GNG8_GNGT2_GNG5_KCNJ8_GNG12_KCNJ6_KCNJ5_GNG7
KEGG_PHENYLALANINE_METABOLISM	0.684356	0.804374	0.291895	0.840791	2965	15	PRDX6_MAOA_IL4I1_AOC3_MAOB_AOC2_ALDH3B1
REACTOME_PI3K_EVENTS_IN_ERBB4_SIGNALING	0.684096	0.804374	0.244206	0.866774	2825	34	CDKN1A_HBEGF_FOXO1_AKT2_TRIB3_AKT1_FOXO3_MDM2_FOXO4_RPS6KB2_CASP9_MAPKAP1_PHLPP1_NRG2_PDPK1_NR4A1_CHUK
REACTOME_PROLONGED_ERK_ACTIVATION_EVENTS	0.684108	0.804374	-0.297081	-0.849216	3869	17	RAP1A_KRAS_NGF_PLCG1_KIDINS220_YWHAB_MAP2K1
REACTOME_ERK_MAPK_TARGETS	0.684198	0.804374	0.268746	0.847754	2900	21	MAPK7_PPP2R1B_ELK1_RPS6KA2_MEF2A
KEGG_GNRH_SIGNALING_PATHWAY	0.686727	0.805158	-0.220877	-0.885357	4221	77	MAPK13_MAP2K6_PLCB4_CALML3_MAPK12_MAPK14_ADCY8_MAPK8_CAMK2D_PTK2B_ADCY9_ADCY1_PLCB1_MAP2K4_PRKACB_PRKCB_MAPK9_CACNA1F_MAP2K1
REACTOME_TRIGLYCERIDE_BIOSYNTHESIS	0.68595	0.805158	0.248948	0.858378	2821	30	ACSL5_ELOVL2_AGPAT3_LPIN3_ELOVL5_HSD17B12_GPAM_SLC25A1
REACTOME_G1_S_SPECIFIC_TRANSCRIPTION	0.69072	0.808835	-0.300635	-0.833899	3914	15	CCNA1_TYMS
BIOCARTA_CERAMIDE_PATHWAY	0.69403	0.808919	-0.278492	-0.843999	3998	21	FADD_MAPK8_CYCS_MAP2K4_MAP2K1
BIOCARTA_RHO_PATHWAY	0.694215	0.808919	0.254638	0.85527	2855	27	PFN1_VCL_RHOA_ARPC1B_OPHN1_ARHGAP6_GSN_ARPC5_PIP5K1A
REACTOME_IL1_SIGNALING	0.693696	0.808919	0.243008	0.852917	2882	32	PELI1_RIPK2_IRAK2_SQSTM1_MAP3K8_IL1B_IKBKB_MYD88_IRAK4_IL1RN_IL1RAP
REACTOME_ENDOSOMAL_SORTING_COMPLEX_REQUIRED_FOR_TRANSPORT_ESCRT	0.691845	0.808919	-0.271187	-0.849894	4029	24	VPS36_VTA1_VPS4A_STAM2_STAM_CHMP7_CHMP5_VPS4B_CHMP2B_VPS25_VPS28
KEGG_CYSTEINE_AND_METHIONINE_METABOLISM	0.695631	0.809571	0.249552	0.854403	2865	29	AHCYL2_AHCYL1_SDS_SRM_IL4I1_DNMT1_CTH_MPST_BHMT
KEGG_ABC_TRANSPORTERS	0.696597	0.809697	0.24232	0.855137	2885	33	TAP1_ABCG1_TAP2_ABCA1_ABCC11_ABCB7
PID_IL12_STAT4_PATHWAY	0.698958	0.811444	-0.275388	-0.843083	4025	22	CD247_ETV5_PRF1_PPP3R1_MAPK8_PPP3CB_STAT4_PPP3CA_PIAS2_MAPK9
KEGG_BETA_ALANINE_METABOLISM	0.704443	0.813812	-0.276449	-0.837806	4058	21	SMS_CNDP1_GAD1_ALDH1B1_GAD2_DPYS
PID_RAC1_PATHWAY	0.70358	0.813812	-0.234439	-0.864689	4205	50	CTNNB1_MAP2K6_CDH1_PAK1_ACTR2_NCKAP1_MAPK14_PIP5K1B_MAPK8_BAIAP2_MAP2K4_LIMK1_NOXA1_WASF1_MAPK9
REACTOME_RNA_POL_I_TRANSCRIPTION_TERMINATION	0.70426	0.813812	-0.291079	-0.832059	3983	17	GTF2H3_TAF1B_GTF2H1_POLR1C_CCNH_GTF2H4_POLR2K_ERCC3
REACTOME_METABOLISM_OF_CARBOHYDRATES	0.703272	0.813812	-0.196769	-0.906316	4706	197	B3GALT6_NUP35_HEXA_GLCE_CHST5_LUM_AGL_SLC25A12_MDH2_KHK_PPP2R1A_NUPL2_HS3ST1_HS2ST1_GYG1_CALM2_PPP2CA_HS3ST2_CHST15_PGD_ENO2_NUP133_HS3ST4_ST3GAL6_HSPG2_AMY2B_HK1_PRPS2_HS3ST5_NUP43_PGAM1_IDS_GOT2_NUP153_B3GNT4_HS6ST1_NUP54_RANBP2_GOT1_SLC9A1_PYGB_B4GALT5_PFKL_PFKP_HS6ST2_PHKG2_ALDOA_HAS1_NUP93_MDH1_PRKACB_TPI1_PFKM_PRPS1_GPI_SEH1L_ST3GAL3_B4GALT6_PGK1
PID_NECTIN_PATHWAY	0.708164	0.815121	0.256555	0.839338	2957	24	F11R_PDGFB_PDGFRB_CTNNA1_IQGAP1_RAC1_ITGAV_PIP5K1C_RAP1B_CRK
REACTOME_SIGNALING_BY_FGFR1_MUTANTS	0.707462	0.815121	0.259741	0.839084	2976	23	STAT3_FGFR1_FGF2_STAT5B_STAT1_FGF8_STAT5A_CNTRL_FGF17
REACTOME_CLEAVAGE_OF_GROWING_TRANSCRIPT_IN_THE_TERMINATION_REGION_	0.707201	0.815121	-0.244974	-0.854392	4163	38	SRSF6_DHX38_NUDT21_UPF3B_LSM10_CPSF7_NFX1_ZNF473_SNRPF_CSTF3_NCBP2_SRSF5_CDC40_SRSF7_CLP1_SNRPB_SRSF3_SNRPE_SNRPD3_SRSF9_CPSF3_RNPS1
REACTOME_TRANSMEMBRANE_TRANSPORT_OF_SMALL_MOLECULES	0.709514	0.815683	-0.1889	-0.919909	5055	325	SLC39A3_NUP153_AQP6_ATP6V1D_ADCY9_NUP54_RANBP2_ATP6V1C1_ABCG4_ABCC8_GNG2_SLC9A1_SLC16A7_ADCY1_ABCG2_GABRA5_GABRA4_ABCB10_ATP2B2_SLC22A15_SLC6A7_ARHGEF9_SLC7A1_SLC6A1_GLRA2_NUP93_SLC6A15_PRKACB_ATP6V1A_SLC1A1_SLCO1A2_ATP6V1E1_MYO5B_GABRA1_SEH1L_SLC20A1_SLC29A1_GNB5_ATP6V1G2_GABRG2_GLRB_ATP2B3_GNG13_SLC17A6_SLC39A10_SLC32A1
REACTOME_ADP_SIGNALLING_THROUGH_P2RY1	0.711276	0.816714	0.255853	0.837039	2970	24	GNG8_GNGT2_P2RY1_GNG5_GNA11_GNG12
BIOCARTA_ERK5_PATHWAY	0.713793	0.817618	0.281415	0.825412	3104	16	MAPK7_SHC1_AKT1_MEF2A
BIOCARTA_TEL_PATHWAY	0.713003	0.817618	0.276259	0.826337	3097	17	MYC_HSP90AA1_PRKCA_EGFR_AKT1
KEGG_MISMATCH_REPAIR	0.716183	0.819362	-0.280604	-0.826168	4097	19	RFC5_RFC4_POLD1_RFC3_SSBP1_RPA3_POLD3_MSH2_RFC1
KEGG_SELENOAMINO_ACID_METABOLISM	0.72294	0.824577	-0.274992	-0.822367	4140	20	LCMT2_GGT7_METTL6_LCMT1
PID_ARF6_TRAFFICKING_PATHWAY	0.722317	0.824577	0.23166	0.856597	2954	41	ITGA5_ITGB1_ITGA1_SPAG9_CPE_CTNNA1_ITGA10_PLD2_ADRB2_SLC2A4_BIN1_SCAMP2_ITGAV_EDNRB_ITGA6_PIP5K1C_VAMP3
REACTOME_ARMS_MEDIATED_ACTIVATION	0.723359	0.824577	-0.291769	-0.809306	4099	15	RAP1A_KRAS_NGF_KIDINS220_YWHAB_MAP2K1
KEGG_MELANOGENESIS	0.731351	0.829612	-0.214014	-0.865898	4499	82	WNT4_CTNNB1_PLCB4_CALML3_WNT5A_PRKCG_ADCY8_CAMK2D_GNAI1_ADCY9_WNT10A_KITLG_ADCY1_PLCB1_PRKACB_KIT_PRKCB_TYRP1_MAP2K1
BIOCARTA_CARM_ER_PATHWAY	0.733044	0.829612	0.23496	0.829164	3036	33	HDAC1_CCND1_SPEN_HDAC6_HDAC4_NR0B1_GTF2A1_CARM1_ESR1_HDAC7_BRCA1_GRIP1_HDAC5
SIG_IL4RECEPTOR_IN_B_LYPHOCYTES	0.731405	0.829612	0.247722	0.832041	3008	27	IL4R_AKT2_SHC1_AKT1_SOCS1_RAF1_GSK3B_JAK3_PPP1R13B_PDPK1_BCL2_MAPK1
REACTOME_SYNTHESIS_AND_INTERCONVERSION_OF_NUCLEOTIDE_DI_AND_TRIPHOSPHATES	0.73256	0.829612	-0.280718	-0.815111	4168	18	NME2_TXN_TXNRD1_AK1_RRM1_RRM2B_CMPK1_NME1-NME2_GUK1_AK5_NME1
REACTOME_NITRIC_OXIDE_STIMULATES_GUANYLATE_CYCLASE	0.729009	0.829612	0.259502	0.818593	3090	21	NOS3_KCNMB1_GUCY1A2_PDE5A_PDE9A_MRVI1_KCNMB4
REACTOME_PURINE_METABOLISM	0.731068	0.829612	0.244057	0.835589	3011	29	PNP_NT5C2_ADA_GMPR_CAT_NT5E_GPX1_AMPD2_PAICS_IMPDH2_NT5C
PID_MTOR_4PATHWAY	0.734912	0.830732	0.212888	0.864551	2885	63	SFN_DDIT4_CDK2_RRAGD_RHOA_SGK1_PRKCA_NRAS_PML_EEF2_IKBKB_AKT1_EIF4EBP1_PXN_PLD2_PRR5_RAF1_RAC1_BRAF_CLIP1_ULK1
KEGG_ARGININE_AND_PROLINE_METABOLISM	0.736479	0.831508	-0.235189	-0.838221	4370	42	ASS1_AMD1_GLS2_GOT2_GOT1_ALDH1B1_P4HA3_CKMT1B_OAT_CKMT1A
REACTOME_SPHINGOLIPID_DE_NOVO_BIOSYNTHESIS	0.740244	0.834762	0.249898	0.817557	3091	24	SPHK1_SGPL1_ACER3_SGMS2_CSNK1G2
BIOCARTA_SHH_PATHWAY	0.743296	0.837204	-0.28649	-0.794664	4212	15	DYRK1B_DYRK1A_PRKAR2B_PRKAR1B_GLI1_PRKACB
SA_PTEN_PATHWAY	0.744387	0.837436	-0.281348	-0.804242	4210	17	ILK_PIK3CD_PTEN_AKT3_GRB2_BPNT1_PIK3CA_IPCEF1_PTK2B
REACTOME_SIGNALING_BY_FGFR1_FUSION_MUTANTS	0.752696	0.845776	-0.279622	-0.799308	4257	17	PLCG1_BCR_GRB2_FGFR1OP2_MYO18A_PIK3CA_TRIM24_PIK3R1_FGFR1OP
REACTOME_STEROID_HORMONES	0.754287	0.845897	-0.278979	-0.79747	4266	17	CYP24A1_AKR1B1_SRD5A3_SRD5A1
REACTOME_DOWNSTREAM_SIGNALING_OF_ACTIVATED_FGFR	0.754594	0.845897	-0.21057	-0.853396	4639	83	GSK3A_THEM4_PRKAR2B_CALM2_GRB2_MLST8_FGF9_RICTOR_PIK3CA_PRKCG_PRKAR1B_ADCY8_ADCY9_PIK3R1_FRS3_YWHAB_ADCY1_PDE1B_CAMK4_PRKACB_MTOR_PDE1A_PRKCE_MAP2K1
KEGG_INSULIN_SIGNALING_PATHWAY	0.757543	0.848196	0.193778	0.884193	2761	118	PTPN1_CBLB_SORBS1_PIK3R2_FOXO1_ARAF_AKT2_RHOQ_PYGL_PRKX_PPP1R3D_ELK1_SHC1_GYS1_NRAS_TRIP10_PPP1R3C_MKNK1_SH2B2_PHKA1_ACACB_IKBKB_AKT1_EIF4EBP1_INPP5D_SOCS4_SOCS1_SOCS3_RPS6_INPP5K_GCK_SLC2A4_PIK3R5
KEGG_VASCULAR_SMOOTH_MUSCLE_CONTRACTION	0.766634	0.85641	-0.207166	-0.84946	4746	88	PLA2G4A_PPP1R12A_ITPR1_GNAQ_RAMP3_PRKCQ_ADRA1B_CALM2_MYLK2_KCNMB2_PLCB4_CALML3_PPP1CA_PRKCG_ADCY8_ARHGEF11_ADCY9_MYL6B_ADCY1_PLCB1_NPR2_GUCY1A3_PRKACB_PPP1CB_PRKCB_PRKCE_CACNA1F_MAP2K1
PID_WNT_NONCANONICAL_PATHWAY	0.766691	0.85641	0.233149	0.810038	3157	31	PPARG_RHOA_CHD7_FZD2_YES1_DVL3_FLNA_RAC1_TAB2_DAAM1_FZD7
REACTOME_ION_TRANSPORT_BY_P_TYPE_ATPASES	0.767635	0.856452	0.239323	0.810462	3144	28	ATP1B2_ATP8B3_ATP7B_ATP2A1_ATP1A4_ATP1A2_ATP10D_ATP2A3_ATP11A_ATP8B4_ATP8A2_ATP7A
PID_HIF1A_PATHWAY	0.769958	0.858032	0.271987	0.783446	3336	15	HSP90AA1_CDKN2A_EGLN3_TP53_HIF1AN_VHL_NAA10_HIF3A
BIOCARTA_ATRBRCA_PATHWAY	0.773506	0.860077	-0.267311	-0.787029	4425	19	FANCF_RAD1_RAD50
REACTOME_RNA_POL_I_RNA_POL_III_AND_MITOCHONDRIAL_TRANSCRIPTION	0.773614	0.860077	0.206173	0.851289	3013	68	HIST2H2AC_HIST1H2AC_HIST1H2BD_NFIB_HIST1H2BJ_POLR2H_HIST1H2BC_POU2F1_POLR1A_TAF1C_SNAPC2_EHMT2_HIST1H4H_HIST2H2BE_POLR3GL_POLR1D_CBX3_MBD2_HIST1H2BK_HIST1H3D
KEGG_ENDOCYTOSIS	0.779625	0.865137	-0.19341	-0.868008	5111	159	HSPA8_ARFGAP1_VPS25_AP2A1_GRK6_PARD6A_RABEP1_VPS28_IQSEC3_AP2S1_SH3GL3_ITCH_VPS45_SMAP1_EHD3_DNM3_CLTA_DNM1L_IQSEC1_KIT_AP2M1_CLTC
PID_ATR_PATHWAY	0.779997	0.865137	-0.234621	-0.807372	4569	36	PPP2R1A_TOPBP1_PPP2CA_RAD17_ATRIP_TIPIN_ATR_FBXW11_YWHAZ_YWHAB_RAD1
REACTOME_METABOLISM_OF_NUCLEOTIDES	0.782551	0.866953	-0.215061	-0.831407	4753	63	GUK1_ADSL_NT5M_ADK_TYMS_AK5_ADSS_GDA_DGUOK_HPRT1_DUT_DPYS_NME1
PID_HEDGEHOG_2PATHWAY	0.78504	0.867455	-0.264434	-0.778559	4491	19	ARRB2_PTCH2_GAS1_PIK3CA_PTHLH_PIK3R1_LRPAP1
REACTOME_SIGNALING_BY_ERBB2	0.785864	0.867455	-0.20481	-0.841394	4869	89	PTEN_AKT3_KRAS_PLCG1_NRG1_ERBB4_GSK3A_THEM4_PRKAR2B_MATK_CALM2_GRB2_RNF41_MLST8_NRG4_RICTOR_PIK3CA_PRKCG_PRKAR1B_ADCY8_ADCY9_PIK3R1_STUB1_YWHAB_ADCY1_PDE1B_CUL5_CAMK4_PRKACB_MTOR_PDE1A_PRKCE_MAP2K1
REACTOME_CREB_PHOSPHORYLATION_THROUGH_THE_ACTIVATION_OF_RAS	0.786676	0.867455	-0.253024	-0.783596	4557	23	GRIN2A_CALM2_GRIN2D_RASGRF2_CAMK2D_ACTN2_RASGRF1
REACTOME_DNA_STRAND_ELONGATION	0.786339	0.867455	0.23667	0.79492	3234	27	MCM8_MCM3_POLA2_GINS2_RPA2_MCM7_DNA2
KEGG_WNT_SIGNALING_PATHWAY	0.78916	0.86918	0.189259	0.875005	2780	131	NFATC1_FOSL1_TBL1X_VANGL2_MYC_JUN_SMAD3_AXIN1_NFATC3_CHD8_RHOA_PRKX_CCND1_PPP2R1B_NFAT5_PRKCA_RAC2_CCND3_FZD2
PID_CDC42_REG_PATHWAY	0.792928	0.872313	-0.241173	-0.792242	4663	29	ARHGEF9_MCF2_NME1
KEGG_PROXIMAL_TUBULE_BICARBONATE_RECLAMATION	0.796028	0.874705	0.250937	0.772106	3406	19	ATP1B2_GLUD1_SLC4A4_ATP1A4_ATP1A2
KEGG_MTOR_SIGNALING_PATHWAY	0.80225	0.880518	0.212133	0.816704	3208	49	DDIT4_VEGFA_PGF_PIK3R2_AKT2_VEGFC_RPS6KA2_AKT1_EIF4EBP1_RPS6_VEGFB_PIK3R5_RPS6KB2_BRAF_ULK1
REACTOME_PYRIMIDINE_METABOLISM	0.811802	0.889968	-0.254689	-0.761653	4649	20	NT5M_TYMS_DUT_DPYS
PID_IGF1_PATHWAY	0.814689	0.890036	-0.236545	-0.777037	4791	29	PIK3CA_RPS6KB1_IRS1_PIK3R1_YWHAZ_GRB10
REACTOME_PROCESSING_OF_CAPPED_INTRONLESS_PRE_MRNA	0.814623	0.890036	0.240502	0.758659	3453	21	PAPOLA_NCBP1_CSTF1_SNRPG_LSM11
REACTOME_TRANSPORT_OF_VITAMINS_NUCLEOSIDES_AND_RELATED_MOLECULES	0.814063	0.890036	-0.248084	-0.759492	4688	22	SLCO1A2_SLC29A1
BIOCARTA_AT1R_PATHWAY	0.815727	0.890141	-0.238005	-0.768815	4802	27	GNAQ_CALM2_GRB2_PAK1_MAPK8_PTK2B_MAP2K4_PRKCB_MAP2K1
KEGG_HEDGEHOG_SIGNALING_PATHWAY	0.819789	0.893541	0.211245	0.798771	3338	45	ZIC2_GLI2_PRKX_CSNK1G2_BMP2_GLI3_BMP5_RAB23_WNT1_LRP2_BMP4_WNT6_STK36_GSK3B_WNT11_WNT7B_WNT2B_BMP7
KEGG_FC_EPSILON_RI_SIGNALING_PATHWAY	0.829619	0.903214	-0.21069	-0.799354	5024	57	RAC3_MAP2K4_PIK3CB_PRKCB_MAPK9_PRKCE_MAP2K1
BIOCARTA_NGF_PATHWAY	0.835537	0.90861	0.243685	0.738785	3601	18	JUN_NGFR_ELK1_SHC1
REACTOME_CONVERSION_FROM_APC_C_CDC20_TO_APC_C_CDH1_IN_LATE_ANAPHASE	0.836695	0.908824	-0.258868	-0.728638	4728	16	ANAPC2_ANAPC1_ANAPC7_ANAPC5
REACTOME_INHIBITION_OF_THE_PROTEOLYTIC_ACTIVITY_OF_APC_C_REQUIRED_FOR_THE_ONSET_OF_ANAPHASE_BY_MITOTIC_SPINDLE_CHECKPOINT_COMPONENTS	0.83843	0.909663	-0.256165	-0.732256	4742	17	ANAPC10_UBE2D1_MAD2L1_BUB3_CDC27_ANAPC2_ANAPC1_ANAPC7_ANAPC5
BIOCARTA_GH_PATHWAY	0.842373	0.911847	0.226941	0.755435	3478	26	SHC1_PTPN6_PRKCA_STAT5B_SRF_SOCS1_STAT5A_GHR_SLC2A4_RAF1
REACTOME_ANTIVIRAL_MECHANISM_BY_IFN_STIMULATED_GENES	0.842166	0.911847	-0.2085	-0.791043	5100	57	AAAS_EIF4G3_NUP85_NUP35_PLCG1_KPNA2_NUPL2_EIF4G2_NUP133_EIF4E3_KPNA3_EIF4E_NUP43_PPM1B_NUP153_NUP54_RANBP2_UBE2N_NUP93_KPNA5_SEH1L
BIOCARTA_IGF1_PATHWAY	0.850573	0.916524	-0.241411	-0.731622	4900	21	PIK3CA_MAPK8_IRS1_PIK3R1_MAP2K1
PID_AURORA_B_PATHWAY	0.850485	0.916524	0.219844	0.75269	3503	29	KIF20A_VIM_RHOA_BIRC5
REACTOME_NRAGE_SIGNALS_DEATH_THROUGH_JNK	0.84832	0.916524	-0.21797	-0.769278	4999	40	NGF_ARHGAP4_ARHGEF17_NGEF_RASGRF2_MAGED1_OBSCN_MAPK8_ARHGEF11_KALRN_TIAM2_ARHGEF9_RASGRF1_MCF2
REACTOME_CHROMOSOME_MAINTENANCE	0.849023	0.916524	0.19515	0.813651	3300	72	HIST2H2AC_HIST1H2AC_HJURP_HIST1H2BD_HIST1H2BJ_HIST1H2BC_LMNA_POLA2_HIST1H4H_HIST2H2BE_STAG1_STAG2_RPA2_BRCA1_POLE_HIST1H2BK_SYNE2_UBE2I
PID_EPHB_FWD_PATHWAY	0.851883	0.91689	-0.217276	-0.766829	5020	40	KRAS_EFNB3_TF_DNM1_NCK1_GRB2_GRIA1_EPHB3_PAK1_EFNB2_PIK3CA_SYNJ1_WASL_PIK3R1_KALRN_MAP2K1
REACTOME_SHC1_EVENTS_IN_ERBB4_SIGNALING	0.853633	0.917728	-0.251781	-0.719724	4828	17	KRAS_NRG1_ERBB4_GRB2_NRG4_YWHAB_MAP2K1
KEGG_RETINOL_METABOLISM	0.858914	0.918653	0.231673	0.723767	3670	20	DHRS3_LRAT_RDH10_ALDH1A1_RDH16_RDH12_DGAT2
KEGG_SPLICEOSOME	0.862107	0.918653	-0.190545	-0.810959	5457	112	PRPF40B_HNRNPM_LSM7_DDX42_PRPF8_BUD31_PLRG1_ZMAT2_PQBP1_RBMX_SNRPF_PUF60_DDX46_SF3B2_TXNL4A_NCBP2_SRSF5_DDX23_CWC15_SNRNP40_LSM5_DHX8_CDC5L_PPIH_CDC40_HNRNPA1L2_SRSF7_CCDC12_EFTUD2_SF3B1_SNRPB_SRSF3_SNRPE_PPIL1_PPIE_SNRPD3_MAGOHB_SRSF9_WBP11_CRNKL1_HSPA8_NAA38_SF3B5_SNRPD1_CTNNBL1_SNRPA1_THOC3_PRPF19
BIOCARTA_INSULIN_PATHWAY	0.863242	0.918653	-0.237557	-0.71994	4973	21	PIK3CA_MAPK8_IRS1_PIK3R1_MAP2K1
BIOCARTA_PTEN_PATHWAY	0.856847	0.918653	0.240868	0.720475	3722	17	ITGB1_SHC1_AKT1_FOXO3
ST_G_ALPHA_S_PATHWAY	0.862713	0.918653	0.246314	0.709498	3738	15	CFB_RAPGEF3_RAF1_BRAF_SRC_MAPK1_GAST
PID_RAC1_REG_PATHWAY	0.858508	0.918653	-0.218055	-0.750366	5029	36	ARHGEF25_RACGAP1_NGEF_BCR_RASGRF2_RAP1GDS1_ARHGEF7_ELMO1_KALRN_TIAM2_RASGRF1_MCF2
REACTOME_SIGNALING_BY_FGFR_IN_DISEASE	0.855712	0.918653	0.185174	0.832374	3160	107	STAT3_CDKN1A_UBA52_IL17RD_FOXO1_ITPR2_AKT2_FGFR4_TRIB3_ADCY2_KLB_SHC1_PRKCA_NRAS_FGFR1_FGF2_MKNK1_STAT5B_ADCY4_AKT1_STAT1_FOXO3_FGF8_MDM2_FOXO4_STAT5A_ITPR3_CNTRL_FGF17_RAF1_SPRY2_RPS6KB2_BRAF
REACTOME_BIOSYNTHESIS_OF_THE_N_GLYCAN_PRECURSOR_DOLICHOL_LIPID_LINKED_OLIGOSACCHARIDE_LLO_AND_TRANSFER_TO_A_NASCENT_PROTEIN	0.862738	0.918653	-0.230687	-0.737676	5065	26	DPM1_PMM1_DOLK
REACTOME_IL_2_SIGNALING	0.85948	0.918653	0.213915	0.750804	3571	32	INPPL1_PIK3R2_SYK_SHC1_PTPN6_NRAS_STAT5B
PID_ARF6_PATHWAY	0.864287	0.918731	0.215027	0.747075	3559	31	HGF_EPHA2_EGFR_GNA11_EFNA1_PXN_ARRB1_ADRB2_ARAP2_GIT1
KEGG_STARCH_AND_SUCROSE_METABOLISM	0.876709	0.925	0.223417	0.713854	3718	22	UGDH_PYGL_GYS1_GUSB_GCK_PYGM_GAA_PGM1_HK3
BIOCARTA_GLEEVEC_PATHWAY	0.873264	0.925	-0.232474	-0.711704	5029	22	BCR_GRB2_PIK3CA_MAPK8_PIK3R1_MAP2K4_MAP2K1
PID_KIT_PATHWAY	0.877037	0.925	-0.206401	-0.751946	5220	47	PIK3CA_RPS6KB1_MAPK8_KITLG_PIK3R1_PTPRO_KIT_GRB10_MAP2K1
REACTOME_SIGNALLING_TO_RAS	0.876945	0.925	0.220879	0.722621	3662	24	MAPKAPK3_MAPKAPK2_SHC1_NRAS
REACTOME_MRNA_3_END_PROCESSING	0.873172	0.925	-0.223022	-0.732615	5135	29	CSTF3_NCBP2_SRSF5_CDC40_SRSF7_CLP1_SRSF3_SRSF9_CPSF3_RNPS1
REACTOME_TRANSPORT_TO_THE_GOLGI_AND_SUBSEQUENT_MODIFICATION	0.876698	0.925	-0.219652	-0.727165	5161	30	MAN1A1_SEC23A_B4GALT5_B4GALT6
REACTOME_RNA_POL_I_TRANSCRIPTION_INITIATION	0.874176	0.925	-0.234747	-0.711426	5036	21	GTF2H3_RRN3_TAF1B_GTF2H1_POLR1C_CCNH_GTF2H4_POLR2K_ERCC3
KEGG_ALDOSTERONE_REGULATED_SODIUM_REABSORPTION	0.878182	0.925175	-0.215513	-0.737169	5139	35	PIK3CA_PRKCG_ATP1A1_IRS1_NR3C2_PIK3R1_PIK3CB_PRKCB
REACTOME_DOWNSTREAM_SIGNAL_TRANSDUCTION	0.879707	0.92575	0.185971	0.802479	3363	86	STAT3_CDKN1A_PIK3R2_FOXO1_ITPR2_AKT2_PDGFA_PDGFB_PDGFRB_TRIB3_ADCY2_PRKCA_NRAS_STAT5B_ADCY4_AKT1_STAT1_FOXO3_MDM2_FOXO4_STAT5A_ITPR3_GRB7_RAF1_RASA1_RPS6KB2
BIOCARTA_BIOPEPTIDES_PATHWAY	0.884451	0.927643	-0.211708	-0.728526	5181	36	MAPK14_MAPK8_CAMK2D_PTK2B_GNAI1_STAT4_PRKCB_MAP2K1
BIOCARTA_SPRY_PATHWAY	0.883554	0.927643	0.229553	0.695941	3808	18	SPRY1_SHC1_EGFR_RAF1_RASA1_SPRY2_CBL_SRC_MAPK1
PID_ERBB2_ERBB3_PATHWAY	0.882799	0.927643	-0.207255	-0.742062	5234	43	MAPK8_PIK3R1_PPP3CB_PIK3CB_MTOR_MAPK9_MAP2K1
PID_TRAIL_PATHWAY	0.887539	0.929682	-0.224751	-0.711041	5184	25	PIK3CA_FADD_MAPK8_PIK3R1_MAP2K4_PIK3CB
REACTOME_METABOLISM_OF_STEROID_HORMONES_AND_VITAMINS_A_AND_D	0.88885	0.929682	-0.232742	-0.68525	5085	19	AKR1B1_SRD5A3_SRD5A1
REACTOME_FRS2_MEDIATED_CASCADE	0.889346	0.929682	0.215552	0.717522	3672	26	FGFR4_KLB_NRAS_FGFR1_FGF2_FGF8_FGF17_RAF1
REACTOME_HS_GAG_BIOSYNTHESIS	0.897588	0.937261	-0.216805	-0.700333	5284	27	GLCE_HS3ST1_HS2ST1_HS3ST2_HS3ST4_HSPG2_HS3ST5_HS6ST1_HS6ST2
REACTOME_INTRINSIC_PATHWAY_FOR_APOPTOSIS	0.898899	0.937594	-0.215182	-0.702206	5307	28	PPP3R1_MAPK8_CYCS_YWHAB_DYNLL1
REACTOME_CELL_DEATH_SIGNALLING_VIA_NRAGE_NRIF_AND_NADE	0.9002	0.937915	-0.198661	-0.743163	5411	54	MAPK8_ARHGEF11_KALRN_TIAM2_ARHGEF9_RASGRF1_MCF2_PSEN2
KEGG_LONG_TERM_DEPRESSION	0.902792	0.938892	0.192971	0.76225	3556	56	LYN_GNAI2_GUCY1A2_ITPR2_ARAF_PPP2R1B_PRKCA_NRAS_GNA13_GNA11_GNA12_PLA2G5_PLCB3_ITPR3_CACNA1A_RAF1_NOS1_BRAF
REACTOME_SULFUR_AMINO_ACID_METABOLISM	0.903125	0.938892	-0.222708	-0.681806	5201	22	MTAP_MAT2B_CDO1_APIP_GOT1_ENOPH1
KEGG_ETHER_LIPID_METABOLISM	0.90559	0.939736	0.222455	0.674421	3903	18	CHPT1_LPCAT2_PLA2G5_PLD2_PAFAH1B3
PID_RET_PATHWAY	0.905925	0.939736	0.197976	0.726951	3745	39	GDNF_JUN_RHOA_SHC1_PRKCA_PXN_GRB7_RASA1_RAC1
PID_LKB1_PATHWAY	0.912633	0.945656	-0.199039	-0.719117	5410	45	MAP2_YWHAZ_YWHAB_PRKAA1_MTOR_PSEN2
REACTOME_APC_CDC20_MEDIATED_DEGRADATION_OF_NEK2A	0.919045	0.951257	0.213664	0.667505	3927	20	UBE2C_UBA52_CDC20
REACTOME_GRB2_EVENTS_IN_ERBB2_SIGNALING	0.920308	0.951522	-0.220939	-0.650498	5265	19	KRAS_NRG1_ERBB4_GRB2_NRG4_YWHAB_MAP2K1
BIOCARTA_MYOSIN_PATHWAY	0.921875	0.9521	-0.208967	-0.675014	5427	27	ARHGEF7_ARHGEF11_PLCB1_ARHGEF9_PRKCB
ST_WNT_CA2_CYCLIC_GMP_PATHWAY	0.923448	0.952684	0.221697	0.650255	4016	16	ITPR2_ITPKB_NFAT5_CFB_ITPR3_DAG1
REACTOME_APC_C_CDC20_MEDIATED_DEGRADATION_OF_CYCLIN_B	0.925026	0.953271	-0.219015	-0.644833	5292	19	CDC27_CCNB1_ANAPC2_ANAPC1_ANAPC7_ANAPC5
SIG_CHEMOTAXIS	0.9281	0.954396	-0.196433	-0.697326	5485	41	PIK3CD_PTEN_AKT3_ARHGAP4_RHO_RACGAP1_ITPR1_MYLK2_PAK1_ACTR2_PIK3CA_WASL_ARHGEF11_PIK3R1_LIMK1_WASF1
REACTOME_GENERIC_TRANSCRIPTION_PATHWAY	0.928138	0.954396	0.164655	0.849907	2750	289	NR2F1_TGIF1_WWTR1_HDAC1_RXRA_TBL1X_YAP1_PPARA_MYC_TEAD2_PPARG_SMAD3_UBA52_SERPINE1_CCNT1_ZNF621_ZNF625_NR2E1_ZNF274_TEAD4_THRA_VDR_NCOA6_ZNF223_ZNF311_ZNF197_ZNF430_JUNB_NR1I3_PGR_MEN1_ZNF334_ZNF548_MED20_NR1H3_SP1_SMAD4_NR0B1_RORA_SMAD2_ZNF202_ESR1_ZNF300_NR3C1_ZNF577_RBL1_NOTCH2_NR2C2AP_TEAD1_SKI_AR_SMARCD3_TEAD3_MAML1_ZNF641_NR4A3_ZFP90_NR6A1_ZNF528_MAMLD1_PARP1_NPPA_ZNF471_MAML2_KAT2A_ZNF480_…
KEGG_GLYCEROPHOSPHOLIPID_METABOLISM	0.931259	0.955527	0.183494	0.724198	3711	55	CHPT1_PEMT_AGPAT3_DGKD_LPCAT2_LCAT_TAZ_MBOAT7_PLA2G5_GPAM_PLD2
ST_WNT_BETA_CATENIN_PATHWAY	0.930583	0.955527	0.197258	0.675361	3833	29	MVP_AXIN1_AKT2_AKT1_ANKRD6_NKD1_GSK3B_APC_DACT1_LRP1
PID_MET_PATHWAY	0.932404	0.955663	-0.184796	-0.734276	5682	74	MLST8_SH3GL2_CTNNB1_PRKCI_CDH1_PAK1_DEPTOR_PIK3CA_WASL_EIF4E_MUC20_MAPK8_EPS15_PIK3R1_PARD6A_MAP2K4_RANBP9_MTOR_MAP2K1
REACTOME_SIGNALING_BY_FGFR	0.933824	0.956082	-0.179453	-0.744364	5841	94	PPP2R1A_GSK3A_THEM4_PRKAR2B_CALM2_GRB2_PPP2CA_MLST8_FGF9_RICTOR_PIK3CA_PRKCG_PRKAR1B_ADCY8_ADCY9_PIK3R1_FRS3_YWHAB_ADCY1_PDE1B_CAMK4_PRKACB_MTOR_PDE1A_PRKCE_MAP2K1
REACTOME_ASPARAGINE_N_LINKED_GLYCOSYLATION	0.935579	0.956842	-0.183259	-0.729897	5692	75	MAN1A1_EDEM1_DPM1_SEC23A_B4GALT5_TUSC3_PMM1_B4GALT6_DOLK
PID_AURORA_A_PATHWAY	0.938712	0.958342	0.198039	0.647897	3920	24	GADD45A_BIRC5_AKT1_MDM2_BRCA1_RASA1_GIT1_TP53_TACC3_GSK3B
PID_P53_REGULATION_PATHWAY	0.942116	0.958342	-0.187079	-0.699834	5663	54	PPP2CA_DAXX_CSNK1G1_CSNK1G3_ATR_MAPK14_MAPK8_RCHY1_PRMT5_CSE1L_FBXO11_MAPK9_SMYD2
REACTOME_SIGNALLING_TO_ERKS	0.940092	0.958342	-0.198046	-0.668672	5507	33	KRAS_NGF_PLCG1_KIDINS220_GRB2_RALB_MAPK13_MAPK12_MAPK14_RIT2_YWHAB_MAP2K1
REACTOME_SYNTHESIS_OF_PA	0.941842	0.958342	-0.215718	-0.616638	5327	17	PLA2G12A_AGPAT4_PLA2G4A_GPAT2_LCLAT1_LPCAT4_AGPAT2
REACTOME_RNA_POL_III_CHAIN_ELONGATION	0.941955	0.958342	-0.222027	-0.615858	5338	15	POLR3C_POLR3A_POLR1C_LZTS1_POLR3K_POLR2K
WNT_SIGNALING	0.949322	0.964633	0.174152	0.731456	3708	74	FOSL1_B2M_MYC_JUN_AXIN1_CCND1_BCL9_CCND3_FZD2_FBXW4_WNT1_TCF7L1_FZD4_TCF7_WNT6_TLE2_NKD1_GSK3B_DAAM1_FZD7_APC_SFRP4_WNT11_WNT7B_WNT2B_GAPDH_KREMEN1_LEF1
REACTOME_CTNNB1_PHOSPHORYLATION_CASCADE	0.95293	0.96726	0.210801	0.607203	4129	15	AXIN1_PPP2R1B_PPP2R5A_APC
REACTOME_LAGGING_STRAND_SYNTHESIS	0.956337	0.969677	-0.208112	-0.594896	5409	17	PRIM1_RPA3_POLD3_FEN1
KEGG_DNA_REPLICATION	0.957407	0.969721	-0.191111	-0.640077	5596	32	POLE3_RFC3_RNASEH2B_SSBP1_PRIM1_RPA3_POLD3_RNASEH1_FEN1_RFC1_MCM4
PID_ERBB1_DOWNSTREAM_PATHWAY	0.959582	0.970884	0.167016	0.73987	3584	98	STAT3_SFN_JUN_CAPN2_PIK3R2_MAPK7_ZFP36_ELK1_ARPC1B_PRKCA_NRAS_EGFR_SRF_MAP3K2_AKT1_STAT1_RPS6_PLD2_IQGAP1_RALGDS_ARPC5_RAF1_RAC1_RAB5A_BRAF_PPP2R2A_WASF2_FOS_MYLPF_GAB1_DIAPH3_MAPKAP1_PPP5C_USP6NL_YWHAE
REACTOME_INFLUENZA_LIFE_CYCLE	0.963835	0.974143	-0.169598	-0.731521	6182	121	POLR2A_RPL32_RPS4Y1_RPL26L1_NUP43_RPS7_NUP153_NUP54_RANBP2_RPL41_POLR2D_POLR2K_RPL22_NUP93_CLTA_SEH1L_CLTC_POLR2B_IPO5
SIG_REGULATION_OF_THE_ACTIN_CYTOSKELETON_BY_RHO_GTPASES	0.965283	0.974564	0.179646	0.624152	3975	31	PFN1_VASP_PAK4_ACTG2_PAK2_AKT1_FLNC_FLNA_ANGPTL2_FSCN1
PID_PI3K_PLC_TRK_PATHWAY	0.969257	0.977532	0.177991	0.631753	4003	34	SFN_CCND1_SHC1_NRAS_AKT1_FOXO3_STAT5A
PID_ECADHERIN_NASCENT_AJ_PATHWAY	0.971838	0.978048	-0.179694	-0.618358	5693	36	KLHL20_CTNNB1_CDH1_ITGAE_PIK3CA_NCKAP1_PIK3R1_NME1
REACTOME_NETRIN1_SIGNALING	0.971011	0.978048	0.177457	0.641309	3985	37	ABLIM3_FYN_NTN1_EZR_DOCK1_NEO1_TRIO_MYO10_ABLIM1_RAC1_ROBO1_RGMA
PID_WNT_SIGNALING_PATHWAY	0.974384	0.978525	0.178135	0.582779	4069	24	IGFBP4_FZD2_WNT1_FZD4_RSPO1_FZD7_WNT7B_FZD9_KREMEN1
REACTOME_RNA_POL_III_TRANSCRIPTION_TERMINATION	0.973763	0.978525	0.190789	0.57068	4230	17	NFIB_POLR2H_POLR3GL_POLR1D
BIOCARTA_MITOCHONDRIA_PATHWAY	0.986289	0.988913	-0.172971	-0.524205	5682	21	ENDOG
REACTOME_ABC_FAMILY_PROTEINS_MEDIATED_TRANSPORT	0.98682	0.988913	-0.171522	-0.542643	5764	25	ABCB6_PEX19_ABCD2_ABCG4_ABCC8_ABCB10
KEGG_HOMOLOGOUS_RECOMBINATION	0.98892	0.989968	0.165575	0.529041	4194	22	TOP3A_RAD51B_RAD54B_BLM_RPA2
KEGG_N_GLYCAN_BIOSYNTHESIS	0.998775	0.998775	0.134922	0.507751	4075	44	ALG9_RPN2_MGAT1_DAD1_B4GALT1_STT3A_B4GALT2_RPN1_ALG11_ALG3_RFT1

## Sheet: H
pathway	pval	padj	ES	NES	nMoreExtreme	size	leadingEdge
HALLMARK_TNFA_SIGNALING_VIA_NFKB	0.000301841	0.000798901	0.655976	3.18484	0	174	NFKB2_TAP1_CXCL10_BCL6_CD44_CEBPB_TGIF1_CDKN1A_PLAUR_PLEK_BTG1_MAP2K3_MCL1_CLCF1_NFKB1_FOSL1_PPP1R15A_TNFAIP8_IFIH1_NAMPT_VEGFA_HBEGF_PTGER4_PLAU_TRIB1_MYC_GADD45B_GEM_JUN_RIPK2_SMAD3_BIRC3_PHLDA1_PDE4B_RHOB_SERPINE1_GADD45A_F3_BTG3_KLF6_GCH1_CFLAR_CEBPD_HES1_EHD1_CXCL1_IFIT2_CXCL11_CYR61_RELA_SPHK1_JAG1_SAT1_TIPARP_ABCA1_SQSTM1_IL6_TLR2_DRAM1_CCND1_TNFSF9_EDN1_PFKFB3_TNFAIP3_ZFP36_RCAN1_SGK1_NFA…
HALLMARK_HYPOXIA	0.000302663	0.000798901	0.524428	2.55248	0	177	HMOX1_ANXA2_DTNA_TKTL1_TGM2_STC1_PLIN2_ADM_DDIT4_ISG20_PIM1_CDKN1A_CHST3_PLAUR_CA12_BTG1_BGN_AK4_SLC2A5_MYH9_PPP1R15A_CAV1_CSRP2_MT2A_SRPX_VEGFA_JUN_TGFB3_JMJD6_SERPINE1_F3_KLF6_RRAGD_PGF_CYR61_ANKZF1_SDC2_CP_TIPARP_IL6_PDGFB_PFKFB3_TNFAIP3_TMEM45A_ZFP36_PLAC8_NFIL3_SDC3_HSPA5_GYS1_FOSL2_PRKCA_GCNT2_ETS1_ATF3_TGFBI_EGFR_PPP1R3C_MT1E_NDRG1_SAP30_RORA_P4HA1_SLC2A1_MAFF_NR3C1_PNRC1_ENO3_FOXO3_SDC4_P…
HALLMARK_IL6_JAK_STAT3_SIGNALING	0.000258065	0.000798901	0.643738	2.67087	0	69	HMOX1_CXCL10_STAT3_EBI3_CD44_IL4R_CD14_PIM1_TNFRSF12A_PTPN1_IL17RA_JUN_INHBE_OSMR_IL13RA1_IL17RB_IL10RB_CSF3R_CXCL1_CXCL11_STAT2_IL6_TLR2_IRF1_MAP3K8_IFNGR1_CSF1_LTBR_CCR1_TYK2_CD38_TNFRSF1A_IRF9_IL1B_IL6ST_ACVRL1_MYD88_STAT1_SOCS1_SOCS3_CXCL3_CD9_PIK3R5_PDGFC
HALLMARK_APOPTOSIS	0.000290782	0.000798901	0.512447	2.43295	0	147	HSPB1_TIMP1_HMOX1_TAP1_IFITM3_CD44_CD14_CASP1_ISG20_EMP1_CDKN1A_CASP4_TSPO_TNFRSF12A_BGN_CDK2_MCL1_HGF_LGALS3_CAV1_F2R_ANXA1_IGF2R_TIMP3_TOP2A_PEA15_GADD45B_JUN_BIRC3_WEE1_RHOB_GADD45A_BTG3_GCH1_CFLAR_TGFBR3_RELA_SAT1_DNAJC3_SQSTM1_IL6_CCND1_HMGB2_LMNA_PDGFRB_PLAT_TGFB2_ETF1_IRF1_IFNGR1_ATF3
HALLMARK_ESTROGEN_RESPONSE_EARLY	0.000299133	0.000798901	0.408691	1.98168	0	170	TGM2_CD44_SFN_MICB_CA12_TUBB2B_TOB1_SLC7A5_ELF1_RAB31_PODXL_SVIL_NAV2_TFAP2C_MYC_SLC7A2_RHOD_IL17RB_HSPB8_THSD4_MUC1_WFS1_DHRS3_HES1_MYOF_TSKU_NXT1_IGFBP4_CHPT1_PEX11A_TIPARP_SEC14L2_ELOVL2_CCND1_FKBP4_TMPRSS3_PDLIM3_TPD52L1_PGR_UNC119_PAPSS2_GJA1_P2RY2_FOXC1_ELOVL5_SOX3_IL6ST_SLC2A1_LRIG1_B4GALT1_RPS6KA2_XBP1_ADD3_AQP3_FKBP5_GLA_FLNB_AR_GREB1_TIAM1_SLC26A2_UGCG_CISH
HALLMARK_ESTROGEN_RESPONSE_LATE	0.000301114	0.000798901	0.412391	2.00815	0	176	SERPINA1_SERPINA3_CD44_KIF20A_S100A9_SFN_UGDH_ISG20_MICB_CA12_TOB1_SLC7A5_RAB31_BATF_CAV1_TOP2A_MDK_SERPINA5_TFAP2C_IDH2_IL17RB_BTG3_HSPB8_WFS1_CYP4F11_MYOF_NXT1_ATP2B4_IGFBP4_CHPT1_LLGL2_ST14_LTF_CCND1_FKBP4_ZFP36_TMPRSS3_SGK1_PDLIM3_PTGER3_TPD52L1_PGR_PTPN6_TST_LAMC2_PAPSS2_CDC20_FOXC1_ELOVL5_EMP2_SOX3_IL6ST_PERP_ST6GALNAC2_GINS2_RPS6KA2_ACOX2_TFPI2_CPE_XBP1_ASCL1_ADD3_FKBP5_GLA_TNNC1_FLNB_TIAM1
HALLMARK_MYOGENESIS	0.000299133	0.000798901	0.365348	1.77152	0	170	DTNA_CNN3_CDKN1A_WWTR1_IFRD1_MYH9_COL4A2_SVIL_HBEGF_NAV2_ITGB1_GADD45B_SOD3_APLNR_COL1A1_COL6A2_HSPB8_SORBS1_CRYAB_SPHK1_TEAD4_DMPK_MYOZ1_ADAM12_AKT2_COL6A3_TCAP_SPARC_CACNG1_TPD52L1_SYNGR2_ATP2A1_RIT1_ST5_FGF2_CHRNG_PPP1R3C_CHRNA1_ITGB5_MYOM1_FXYD1_DMD_CFD_MYBPH_MEF2A_SSPN_ENO3_FHL1_SH2B1_FST_TNNC1_PTGIS_FOXO4_ITGB4_TPM2_GSN_BIN1_NQO1_CTF1_ABLIM1_MYO1C_SH3BGR_SMTN_NOS1_PYGM_GAA_IGFBP7_SLC6A8_SLN…
HALLMARK_INTERFERON_ALPHA_RESPONSE	0.00026469	0.000798901	0.718707	3.11688	0	86	GBP2_OASL_IFITM2_IFITM1_TAP1_FAM46A_IFITM3_IRF7_CXCL10_IFI35_SP110_IL4R_CASP1_ISG20_PSMB8_ELF1_IFI44_NMI_PARP12_ISG15_IFIH1_EPSTI1_B2M_MOV10_PLSCR1_SAMD9L_IFI44L_RIPK2_SELL_EIF2AK2_TRIM21_C1S_IFIT2_CXCL11_GMPR_UBE2L6_PARP9_TMEM140_TRIM26_SAMD9_BST2_STAT2_OAS1_PARP14_BATF2_IRF1_LAP3_CSF1_IFI27_CD74_CMPK2_IRF9_PSMB9
HALLMARK_INTERFERON_GAMMA_RESPONSE	0.000301568	0.000798901	0.647957	3.14342	0	173	OASL_IFITM2_TAP1_IFITM3_IRF7_CXCL10_STAT3_IFI35_VAMP8_SP110_PNP_IL4R_IL18BP_XAF1_CASP1_ISG20_PIM1_CDKN1A_HLA-DRB1_PSMB8_CASP4_BTG1_IFI44_NMI_PARP12_PTPN1_VAMP5_FPR1_HLA-A_ISG15_NFKB1_C1R_HLA-DQA1_IFIH1_EPSTI1_B2M_MT2A_CMKLR1_NAMPT_MVP_MTHFD2_METTL7B_PLSCR1_CFH_SPPL2A_SAMD9L_RBCK1_IFI44L_PELI1_RIPK2_PSMB10_PDE4B_OAS2_EIF2AK2_MX2_FGL2_OAS3_TRIM21_C1S_GCH1_IFIT2_CXCL11_UBE2L6_TRIM26_SECTM1_BST2_VCAM…
HALLMARK_APICAL_JUNCTION	0.000299133	0.000798901	0.36087	1.7498	0	170	MSN_CLDN5_MPZL1_TNFRSF11B_MYH9_ICAM2_MMP9_MPZL2_MDK_NRTN_ITGB1_GNAI2_TSPAN4_INPPL1_PFN1_VCAN_VASP_ADAM15_BMP1_CNN2_VCAM1_AKT2_VCL_RRAS_HADH_SYK_PTPRC_SDC3_SHC1_LAMC2_RAC2_ADAM9_TGFBI_EPB41L2_FYB_CLDN6_EGFR_LIMA1_CD276_ACTG2_NEXN_VWF_B4GALT1_ZYX_CAP1_CTNNA1_ACTN4_ITGA10_EVL_ICAM1_ITGB4_GRB7_FLNC_NRXN2_SYMPK_PCDH1_RASA1_CLDN15
HALLMARK_COMPLEMENT	0.000297265	0.000798901	0.509054	2.4501	0	163	TIMP1_SERPINA1_IRF7_C1QC_S100A9_CEBPB_FCER1G_CASP1_PIM1_PLAUR_WAS_PLEK_CASP4_CTSS_COL4A2_LGALS3_PRCP_C1R_PLSCR1_CFH_CBLB_LYN_GNAI2_SERPINE1_F3_C1S_PFN1_CTSC_GNGT2_EHD1_CXCL1_FYN_ANXA5_ANG_CP_HSPA1A_S100A12_CD55_IL6_C2_LTF_PDGFB_TNFAIP3_CDA_PLAT_C3_HSPA5_IRF1_LAP3_ADAM9_CSRP1_USP8_APOC1_PHEX_APOBEC3F_DUSP5_OLR1_MT3_PSMB9_CASP7_FCN1_SH2B3_MAFF_RHOG_CFB_FN1_TFPI2_C1QA_ITGAM
HALLMARK_EPITHELIAL_MESENCHYMAL_TRANSITION	0.000303582	0.000798901	0.52757	2.57491	0	182	TIMP1_SERPINH1_TGM2_ITGA5_COL4A1_CD44_DPYSL3_EMP3_MSX1_VIM_PLAUR_FERMT2_THBS1_PRRX1_TNFRSF12A_BGN_MGP_TNFRSF11B_COL4A2_TIMP3_OXTR_VEGFA_PLOD1_SERPINE2_DAB2_ITGB1_EFEMP2_GADD45B_GEM_SPP1_JUN_COL1A1_RHOB_SERPINE1_CALU_COL6A2_GADD45A_VCAN_TGFBR3_CXCL1_CYR61_IGFBP4_BMP1_SAT1_VCAM1_ADAM12_PLOD2_IL6_IL32_COL6A3_TNFAIP3_PDGFRB_SPARC_PDLIM4_PCOLCE_CALD1_LAMC2_TGFBI_FGF2_GJA1_VEGFC_ITGB5_TNC_PLOD3_INHBA_F…
HALLMARK_INFLAMMATORY_RESPONSE	0.000293858	0.000798901	0.600424	2.85795	0	151	TIMP1_IFITM1_IRF7_ITGA5_CXCL10_ADM_EBI3_IL4R_CD14_EMP3_C5AR1_CDKN1A_PLAUR_NMI_FPR1_NFKB1_CMKLR1_NAMPT_HBEGF_PTGER4_MYC_LYN_FFAR2_RIPK2_IRAK2_APLNR_SLC7A2_OSMR_SELL_PDE4B_SERPINE1_CLEC5A_F3_CSF3R_EIF2AK2_STAB1_KLF6_GCH1_RGS1_CXCL11_RELA_C3AR1_SPHK1_RGS16_BST2_TLR3_CD40_ABCA1_CD55_IL6_TLR2_TNFSF9_EDN1_SGMS2_MSR1_IRF1_SLC4A4_SRI_CSF1_SCARF1_IL10RA_P2RY2_CCL2_OLR1_INHBA_HAS2_IL1B_RHOG_OSM_LIF_IL18_RN…
HALLMARK_OXIDATIVE_PHOSPHORYLATION	0.000148633	0.000798901	-0.495303	-2.28148	0	188	SLC25A3_NDUFB8_SLC25A12_NDUFC2_MDH2_ATP6V1H_ALAS1_OXA1L_NDUFB7_PDHX_COX5A_NDUFS7_ETFDH_NDUFAB1_NDUFS1_NQO2_ATP6V1F_PHB2_PDP1_NDUFA1_SDHD_NDUFA5_COX7A2_NDUFV2_SDHB_HCCS_PDHA1_LRPPRC_MRPS30_SUPV3L1_COX8A_COX4I1_VDAC3_MRPL15_COX6A1_NDUFA3_CYCS_GOT2_VDAC2_ATP5H_ATP6V1D_ATP6V1C1_UQCR10_LDHA_ISCA1_VDAC1_MFN2_PRDX3_ACAT1_UQCRC1_AFG3L2_UQCRB_NDUFB1_COX11_IDH3B_UQCRQ_COX6C_OPA1_ATP5A1_PHYH_UQCRC2_NDUFA4_S…
HALLMARK_P53_PATHWAY	0.000303214	0.000798901	0.460119	2.24148	0	179	S100A10_HMOX1_TAP1_CD81_HIST1H1C_VAMP8_RHBDF2_SFN_DDIT4_CASP1_ZFP36L1_CDKN1A_TOB1_TM4SF1_SERTAD3_BTG1_SEC61A1_PITPNC1_MAPKAPK3_PPP1R15A_RXRA_F2R_HBEGF_CCNK_CEBPA_JUN_ADA_GADD45A_STEAP3_ABHD4_EPHA2_SPHK1_SAT1_RGS16_ST14_H2AFJ_VDR_CDKN2A_PDGFA_DRAM1_TNFSF9_RPL18_STOM_TRIB3_NUPR1_TPD52L1_PRMT2_CCND3_SLC3A2_ATF3_AEN_BMP2_SLC7A11_UPP1_SP1_NDRG1_OSGIN1_PERP_TCN2_DEF6
HALLMARK_COAGULATION	0.000270709	0.000798901	0.514642	2.28448	0	98	TIMP1_SERPINA1_PLEK_THBS1_C1R_MMP9_ANXA1_TIMP3_PLAU_CFH_SERPINE1_F3_C1S_THBD_CAPN2_P2RY1_FYN_BMP1_ANG_CFI_C2_PDGFB_SPARC_PLAT_MMP11_C3_ADAM9_CSRP1_MSRB2_APOC1_OLR1_SH2B2_GNG12_VWF_MAFF_ACOX2_CFD_CFB_PROS1_FN1_TFPI2_C1QA_RAPGEF3_GSN_CD9_SERPING1_LTA4H_S100A13
HALLMARK_IL2_STAT5_SIGNALING	0.000299222	0.000798901	0.460825	2.23135	0	169	TGM2_IFITM3_CXCL10_CD81_PLIN2_PNP_CD44_IL4R_EMP1_PIM1_BATF_CTSZ_PTH1R_IGF2R_TNFRSF8_CD79B_MAPKAPK2_PLSCR1_GLIPR2_MYC_GADD45B_SPP1_IL1RL1_PHLDA1_SELL_RHOB_FGL2_KLF6_MUC1_DHRS3_RRAGD_AHNAK_SWAP70_RGS16_FLT3LG_POU2F1_NFIL3_SYNGR2_MAP3K8_IRF8_IFNGR1_CCND3_CSF1_BMP2_CDCP1_PLEC_IL10RA_NFKBIZ_HIPK2_SLC1A5_GALM_NDRG1_RORA_P4HA1_ODC1_LRIG1_CST7_MAFF_LIF_ENO3_XBP1_SOCS1_TIAM1_NT5E_SERPINB6
HALLMARK_ALLOGRAFT_REJECTION	0.000292569	0.000798901	0.469452	2.23279	0	150	GBP2_TIMP1_TAP1_IRF7_IL4R_WAS_SRGN_CTSS_HLA-A_HCLS1_HLA-DQA1_F2R_RPS19_MMP9_B2M_LYN_RIPK2_PSMB10_TAP2_STAB1_ITGB2_ITGAL_TLR3_CD40_CSK_IL6_TLR6_C2_NCF4_TLR2_SPI1_CDKN2A_PTPRC_TGFB2_PTPN6_IRF8_IFNGR1_ETS1_CCND3_FYB_CSF1_EGFR_CCR1_FCGR2B_DYRK3_CD74_RPL39_CCL2_INHBA_CD1D_IL1B_HLA-DMA_IKBKB_AKT1_HLA-G_LIF_STAT1_HLA-DRA_IL18_HLA-DMB_SOCS1_CD2_ICAM1_BCL10_BRCA1_FGR_FAS_CD80_FLNA
HALLMARK_KRAS_SIGNALING_UP	0.000297265	0.000798901	0.454726	2.18862	0	163	CXCL10_LY96_SERPINA3_FCER1G_LAPTM5_CD37_EMP1_PLVAP_LCP1_PLAUR_PSMB8_PRRX1_GADD45G_CTSS_PPP1R15A_MMP9_MPZL2_CMKLR1_HBEGF_PLAU_TFPI_CFH_TRIB1_SOX9_SPP1_TMEM176A_BIRC3_ITGB2_CBX8_C3AR1_RGS16_LAT2_TMEM158_AKT2_IKZF1_DOCK2_TNFAIP3_GYPC_PLAT_MMP11_IRF8_SLPI_ETS1_ENG_G0S2_BMP2_PTGS2_IL10RA
HALLMARK_ANGIOGENESIS	0.000707881	0.0017697	0.573766	1.9495	2	28	TIMP1_STC1_MSX1_VEGFA_SERPINA5_SPP1_THBD_VCAN_JAG1_PDGFA_FGFR1_OLR1_KCNJ8
HALLMARK_UV_RESPONSE_UP	0.00114745	0.00273202	0.340787	1.59776	3	137	HMOX1_DNAJB1_TAP1_MSX1_HYAL2_BTG1_COL2A1_CDK2_LHX2_LYN_RHOB_BTG3_GCH1_PRPF3_MAOA_STIP1_POLR2H_CREG1_SQSTM1_TMBIM6_IL6_FKBP4_PDLIM3_FOSB_JUNB_IRF1_TST_HNRNPU_CCND3_ATF3_MGAT1_BMP2
HALLMARK_MYC_TARGETS_V1	0.00134188	0.00304973	-0.349362	-1.6019	8	181	NCBP2_KPNA2_USP1_PPIA_C1QBP_EIF4G2_COX5A_EIF2S1_NDUFAB1_PSMD8_PHB2_ABCE1_VBP1_RRP9_EIF4H_SRSF7_RSL1D1_NOLC1_AP3S1_CCT7_SRPK1_EIF3B_EXOSC7_PRPS2_H2AFZ_PSMD1_ORC2_EPRS_PWP1_SRSF3_HSP90AB1_EIF4E_STARD7_VDAC3_PSMA4_EEF1B2_COPS5_KARS_SNRPD3_UBA2_GOT2_RAD23B_TYMS_MCM4_LDHA_VDAC1_PRDX3_CCT2_SYNCRIP_PSMC4_ACP1_SNRPD1_CUL1_PSMC6_PSMD7_XRCC6_PSMD14_RUVBL2_RPL22_NHP2_PSMD3_PSMA1_CYC1_SNRPA1_HPRT1_DUT_PSMA2_…
HALLMARK_TGF_BETA_SIGNALING	0.00148075	0.00321902	0.466058	1.8152	5	50	TGIF1_WWTR1_THBS1_RAB31_HDAC1_PPP1R15A_ID1_ARID4B_SMAD3_SERPINE1_RHOA_JUNB_ID3_ENG_BMP2_HIPK2_BCAR3_SKI_TGFBR1_SMAD6
HALLMARK_APICAL_SURFACE	0.00194742	0.00405712	0.493216	1.79656	7	37	HSPB1_PLAUR_SRPX_LYN_NCOA6_MDGA1_AKAP7_B4GALT1_ADIPOR2_ATP6V0A4_SLC2A4_ADAM10_BRCA1
HALLMARK_XENOBIOTIC_METABOLISM	0.00534918	0.0106984	0.303099	1.45284	17	159	HMOX1_UGDH_MT2A_AKR1C3_PDK4_PSMB10_APOE_SERPINE1_GCH1_EPHA2_IGFBP4_MAOA_DHRS1_IDH1_ALDH9A1_ATOH8_TMBIM6_MARCH6_CDA_PEMT_TGFB2_IRF8_GCNT2_SMOX_PAPSS2_PYCR1_SHMT2_LCAT_UPP1_SLC1A5_ELOVL5_CES1_TNFRSF1A_SERTAD1_HES6_ESR1_ACOX2_CAT_CFB_PTGDS_ITIH4_PROS1_CYP2S1_PDLIM5_ACOX1_CYP2J2_SAR1B_EPHX1_SLC35D1_NQO1_NPC1_BLVRB_TMEM176B_FAS
HALLMARK_UV_RESPONSE_DN	0.00743494	0.014298	0.308348	1.44148	25	135	ANXA2_RBPMS_IGFBP5_NFKB1_CAV1_RXRA_TFPI_DAB2_MYC_PPARG_ID1_SMAD3_NFIB_COL1A1_SERPINE1_F3_NIPBL_ATP2B4_TGFBR3_FYN_CYR61_SDC2_PDGFRB_PRKCA_EFEMP1_SRI_FZD2_GJA1_MT1E_TGFBR2_SFMBT1_ZMIZ1_HAS2_FBLN5_COL1A2_ERBB2_NR3C1_PDLIM5_NOTCH2_ADD3_DDAH1
HALLMARK_CHOLESTEROL_HOMEOSTASIS	0.0093246	0.0172678	0.385382	1.56583	36	62	FAM129A_S100A11_CXCL16_PLAUR_TNFRSF12A_LGALS3_PLSCR1_PPARG_GLDC_JAG1_ANXA5_ANTXR2_FADS2_TRIB3_NFIL3_ATF3
HALLMARK_MTORC1_SIGNALING	0.0210751	0.0376342	0.268064	1.31396	68	188	SERPINH1_FAM129A_STC1_PNP_DDIT4_CDKN1A_SLA_SLC7A5_AK4_IFRD1_IGFBP5_MAP2K3_PPP1R15A_NAMPT_MTHFD2_FGL2_ITGB2_CTSC_SDF2L1_STIP1_IDH1_UNG_SQSTM1_PLOD2_FADS2_TRIB3_NUPR1_NFIL3_ETF1_DDX39A_HSPA5_RIT1_PHGDH_RRM2_SHMT2_SLC7A11_PNO1_EIF2S2_SERP1_SLC1A5_ELOVL5_EGLN3_P4HA1_SLC2A1_CANX_SEC11A_XBP1_ENO1_ADIPOR2_CTH_ADD3_GLA
HALLMARK_SPERMATOGENESIS	0.024437	0.0421327	-0.339297	-1.41123	152	95	IDE_PACRG_NPY5R_CNIH2_TOPBP1_AURKA_RAD17_STAM2_ADCYAP1_GRM8_CHRM4_RPL39L_PSMG1_VDAC3_GAD1_ART3_CCNA1_SNAP91_SCG5_IL12RB2_CAMK4_PHKG2_HTR5A_CDKN3_PIAS2_PARP2_CLVS1_MTOR_STRBP_NEFH_DDX25
HALLMARK_GLYCOLYSIS	0.0349819	0.0583032	0.263291	1.2773	115	173	TKTL1_STC1_CD44_KIF20A_DDIT4_ISG20_AK4_VEGFA_PLOD1_RBCK1_SOX9_IL13RA1_DSC2_VCAN_RRAGD_ANKZF1_ANG_SDC2_IDH1_ALDH9A1_PLOD2_PYGL_FKBP4_MERTK_SDC3_HSPA5_GYS1_EXT2_TGFBI_EGFR_SAP30_EGLN3_LHPP_P4HA1_B4GALT4_B4GALT1_P4HA2_ENO1_CTH_GUSB_NT5E_ALDH7A1
HALLMARK_G2M_CHECKPOINT	0.0592105	0.0955008	0.256866	1.24286	197	168	SLC7A5_UBE2C_CKS2_MT2A_CDKN2C_TOP2A_ABL1_MYC_SMAD3_MEIS2_PBK_CCNT1_BARD1_RBM14_SMARCC1_CCND1_MKI67_EZH2_CDK4_MCM3_DDX39A_NUSAP1_BIRC5_XPO1_HNRNPU_PML_POLA2_TRA2B_CDC20_MYBL2_SAP30_HMGN2_ODC1_CCNA2_NUP98_GINS2_DMD_STAG1_RBL1_NOTCH2_KIF5B_LBR_RPA2
HALLMARK_PROTEIN_SECRETION	0.0989941	0.154678	-0.302337	-1.25433	619	94	GBF1_AP1G1_STX7_BET1_SOD1_ATP6V1H_VAMP4_COPE_ZW10_TOM1L1_SNX2_BNIP3_SH3GL2_AP3S1_USO1_AP2B1_RAB22A_STAM_GOSR2_ARFGEF1_DOPEY1_ATP1A1_VPS4B_TPD52_SCAMP1_PAM_STX12_VAMP7_RAB14_ERGIC3_AP2S1_VPS45_CLTA_DNM1L_NAPA_AP2M1_CLTC
HALLMARK_PI3K_AKT_MTOR_SIGNALING	0.117569	0.178134	0.275355	1.21347	440	93	SFN_CDKN1A_SLA_CDK2_MAP2K3_PFN1_ITPR2_SQSTM1_PAK4_STAT2_PPP2R1B_TRIB3_CDK4_ADCY2_RIT1_EGFR_MKNK1_TNFRSF1A_SMAD2_SLC2A1_AKT1_ARHGDIA_MYD88_IRAK4_TIAM1
HALLMARK_NOTCH_SIGNALING	0.130714	0.186735	0.367579	1.2812	548	31	DTX2_HEYL_HES1_JAG1_CCND1_PRKCA_LFNG_DLL1_SAP30_NOTCH2_ARRB1_TCF7L2_MAML2_KAT2A
HALLMARK_ADIPOGENESIS	0.130081	0.186735	0.23853	1.16153	431	176	BCL6_PLIN2_COL4A1_UCP2_TOB1_CDKN2C_DNAJC15_ACAA2_PPARG_APOE_GADD45A_BAZ2A_HSPB8_SORBS1_RAB34_IDH1_ARAF_ABCA1_ITSN1_HADH_PFKFB3_STOM_PEMT_C3_PTGER3_AGPAT3_CPT2_TST_DECR1_IFNGR1_UBC_ANGPT1_CMBL_SLC1A5_AK2_DBT_RREB1_CAT_SSPN_REEP6_ADIPOR2_ACOX1_GPAM_SLC25A1_STAT5A_VEGFB_FZD4_EPHX2
HALLMARK_UNFOLDED_PROTEIN_RESPONSE	0.242973	0.337462	0.248102	1.10381	898	99	BAG3_CEBPB_DDIT4_SLC7A5_VEGFA_MTHFD2_ERN1_WFS1_DNAJC3_BANF1_PDIA6_SHC1_HSPA5_ATF3_YIF1A_ATF6_EEF2_CCL2_SERP1_EIF4EBP1_DNAJA4_SEC11A_XBP1_KIF5B
HALLMARK_DNA_REPAIR	0.297181	0.381002	-0.246133	-1.079	1939	131	POLH_AK1_SURF1_RFC3_GTF2F1_NFX1_GTF2H3_POLL_RRM2B_POLR3C_USP11_AAAS_POLR2C_CANT1_GTF2H1_TAF6_CSTF3_DDB2_NCBP2_DFNA5_TARBP2_MRPL40_APRT_POLR1C_PRIM1_RPA3_POLD3_RNMT_SUPT4H1_EIF1B_DDB1_CLP1_SUPT5H_POLR2A_STX3_SSRP1_GTF2A2_POLB_RBX1_GUK1_ZNRD1_GTF2B_ARL6IP1_FEN1_TYMS_ERCC8_POLR2D_NPR2_SNAPC5_VPS28_POLR2K_DGUOK_COX17_HPRT1_ITPA_DUT_BRF2_NME1_ERCC3
HALLMARK_MYC_TARGETS_V2	0.292352	0.381002	-0.296573	-1.10383	1742	52	IPO4_NIP7_TBRG4_PUS1_NPM1_PPRC1_PLK4_RRP9_NOLC1_RRP12_MRTO4_NDUFAF4_SUPV3L1_NOC4L_EXOSC5_MCM4_TFB2M_FARSA_DCTPP1_MYBBP1A_BYSL
HALLMARK_PEROXISOME	0.296742	0.381002	-0.267027	-1.08941	1848	84	CACNA1B_MSH2_SLC25A17_ABCD2_VPS4B_PRDX5_FIS1_ATXN1_ACSL4_PEX5_PEX14_ABCC8_ABCB9_SCP2_CLN6_SLC25A4_ACOT8_IDI1_PEX11B_SLC27A2_ERCC3_DHCR24
HALLMARK_WNT_BETA_CATENIN_SIGNALING	0.334867	0.418584	0.29246	1.07169	1382	38	HEY2_MYC_AXIN1_JAG1_DLL1_WNT1_MAML1_TCF7_ADAM17_KAT2A_WNT6_TP53_HDAC5_NKD1_SKP2_NCSTN_RBPJ_LEF1_NOTCH1
HALLMARK_BILE_ACID_METABOLISM	0.418988	0.510961	-0.247093	-1.01948	2616	91	PEX19_AMACR_PEX7_ABCA5_ABCD2_GNMT_HACL1_PRDX5_NUDT12_SLC27A5_PAOX_ATXN1_NR3C2_ABCG4_PEX26_SCP2_PHYH_OPTN_IDI1_PFKM_SLCO1A2_SLC27A2_SLC29A1_DHCR24
HALLMARK_PANCREAS_BETA_CELLS	0.429563	0.511384	-0.312888	-1.01824	2475	28	INSM1_SYT13_PCSK1_CHGA_STXBP1_ABCC8_DCX_PCSK2_SST
HALLMARK_FATTY_ACID_METABOLISM	0.468865	0.545192	-0.224724	-0.995607	3056	140	ACSL4_GABARAPL1_NTHL1_LDHA_SERINC1_ACAT2_ALDOA_IDH3B_CIDEA_DLD_MDH1_ACOT8_AUH_IDI1_UROD_PDHB_GAD2_SUCLA2_APEX1_DHCR24_SDHA
HALLMARK_KRAS_SIGNALING_DN	0.601334	0.683334	-0.215918	-0.935682	3877	123	CLSTN3_KCNN1_ACTC1_HTR1B_CCNA1_ABCG4_PDK2_DLK2_KRT5_SLC16A7_KLK7_MYO15A_ARPP21_GPR19_PDE6B_ARHGDIG_NRIP2_SIDT1_CAMK1D_SMPX_CACNA1F_MFSD6
HALLMARK_REACTIVE_OXIGEN_SPECIES_PATHWAY	0.662248	0.735832	0.238772	0.888219	2697	41	MGST1_PRDX6_FTL_JUNB_FES_PDLIM1_SBNO2_MBP_CAT_NQO1_ATOX1_HHEX_ABCC1_PRDX4_PRDX1
HALLMARK_HEDGEHOG_SIGNALING	0.736867	0.800943	0.23697	0.833735	3099	32	HEY2_MYH9_VEGFA_OPHN1_PML
HALLMARK_HEME_METABOLISM	0.827379	0.880191	0.180318	0.87099	2755	167	FAM46C_UCP2_HBD_ALAS2_MAP2K3_ALDH1L1_RBM38_PDZK1IP1_NFE2_FOXJ2_CTNS_TMEM9B_SLC6A9_GYPC_HEBP1_ACP5_CLIC2_C3_SMOX_CCND3_SLC10A3_SLC7A11_TNS1_VEZF1_SLC2A1_NR3C1_CAT_SLC30A1_FOXO3_P4HA2_AQP3_TRIM58_GYPE_TAL1_SLC30A10_ADIPOR1_BLVRB_HBB_PIGQ_SLC11A2_TCEA1_UBAC1_SLC6A8_MOCOS_PGLS_LRP10_SLC25A37_DAAM1_KAT2B_BTG2_KLF3
HALLMARK_E2F_TARGETS	0.906761	0.944542	-0.177677	-0.808112	6048	171	TIPIN_MSH2_SSRP1_H2AFZ_ORC2_SNRPB_SMC1A_BRMS1L_TUBB_PRKDC_RFC1_NUP153_PDS5B_MCM4_NAA38_CSE1L_SYNCRIP_RBBP7_CDKN3_UBE2T_XRCC6_DCTPP1_CTCF_RAD1_PRPS1_RAD50_DUT_TUBG1_NME1_POP7
HALLMARK_ANDROGEN_RESPONSE	0.928985	0.947943	-0.183824	-0.754223	5781	88	CENPN_SMS_ALDH1A3_SRP19_UBE2J1_RRP12_APPBP2_SPDEF_TPD52_PTK2B_ACSL3_HMGCR_GUCY1A3_XRCC6_STK39_XRCC5_IDI1_CAMKK2_INPP4B_DHCR24
HALLMARK_MITOTIC_SPINDLE	0.969559	0.969559	0.159836	0.780943	3184	184	MAPRE1_MYH9_PALLD_TOP2A_ABL1_SEPT9_ARHGAP10_PREX1_CDC42EP4_EZR_CDK5RAP2_VCL_DOCK2_ITSN1_MID1_HDAC6_NUSAP1_PCM1_OPHN1_BIRC5_EPB41L2_MAP3K11_CLIP2_PLEKHG2_ARHGDIA_MYO9B_PDLIM5_NOTCH2_BCL2L11_ACTN4_LLGL1_PXN_FGD4_KIF5B_FLNB_TIAM1_TRIO_CDC42BPA_CNTRL_GSN_MID1IP1_BIN1_ARAP3_FLNA_RASA1_MARK4_CLIP1_KIF1B_FSCN1_MYO1E_LATS1_WASF2_ARHGAP27_FARP1_LMNB1_KIF4A_ARL8A

## Sheet: GO_BP
pathway	pval	padj	ES	NES	nMoreExtreme	size	leadingEdge
GO_POSITIVE_REGULATION_OF_KINASE_ACTIVITY	0.000377786	0.00279115	0.303412	1.62291	0	392	CD81_SLC11A1_C5AR1_PIM1_CDKN1A_DDR2_THBS1_GADD45G_MAP2K3_PTPN1_HGF_FPR1_MAPKAPK3_F2R_VEGFA_ABL1_ERN1_VANGL2_MAPKAPK2_CCNK_CIB1_LYN_ITGA1_GNAI2_PEA15_GADD45B_RIPK2_IRAK2_TGFB3_STRADB_UBA52_GADD45A_CCNT1_EIF2AK2_AXIN1_PKN1_ATP2B4_TLR4_CYR61_EPHA8_ANG_TLR9_TLR3_CD40_S100A12_CSK_TLR6_CARD14_RHOA_PDGFA_LTF_CCND1_PDGFB_EDN1_PDGFRB_SYK_STK3_EZH2_PTPRC_PLCE1_ADCY2_TGFB2_TNIK_TPD52L1_SHC1_HSPA5_MAP3K8_UNC…
GO_REGULATION_OF_CELL_ACTIVATION	0.000361141	0.00279115	0.406497	2.14411	0	341	HMOX1_BCL6_CD81_VAMP8_EBI3_PNP_IL4R_CEBPB_FCER1G_CDKN1A_HLA-DRB1_PLEK_THBS1_LGALS9_C1QTNF1_CLCF1_NOS3_HLA-A_LGALS3_CAV1_HLA-DQA1_ANXA1_FOXJ1_EFNB1_PLSCR1_SERPINE2_BTN2A2_HAVCR2_GLI2_LYN_PELI1_IL1RL1_RIPK2_SLC7A2_APOE_HLA-DRB5_ADA_LILRB2_THBD_PKN1_HES1_TLR4_IL20RB_FYN_LILRB1_FLT3LG_VCAM1_CD40_UNG_CSK_ALOX12_CD55_IL6_ADAMTS18_CDKN2A_PDGFA_ITPKB_PDGFB_TNFSF9_SLC46A2_TNFAIP3_MERTK_SYK_TNFRSF14_PTPRC_…
GO_LEUKOCYTE_ACTIVATION	0.00034638	0.00279115	0.426486	2.20794	0	289	CD93_BCL6_SLC11A1_VAMP8_EBI3_CEBPB_FCER1G_CMTM7_ZFP36L1_SOX4_HYAL2_LCP1_MICB_WAS_BATF_CLCF1_MYH9_B2M_ANXA1_PTGER4_ABL1_CD79B_SNAP23_HAVCR2_PKNOX1_ITGB1_LYN_JUN_RIPK2_SMAD3_SLC7A2_PSMB10_TYROBP_JMJD6_ADA_TXLNA_KLF6_ITGB2_TLR4_ITGAL_FYN_LILRB1_SWAP70_PREX1_BST2_LAT2_FLT3LG_VCAM1_TLR3_CD40_S100A12_IKZF1_IL6_SPI1_AIRE_DOCK2_ITPKB_TNFSF9_EDN1_CHD7_MERTK_SYK_IL21R_PTPRC_LYL1_MFNG_BATF2_IRF1_HMGB1_CCND3…
GO_REGULATION_OF_LEUKOCYTE_PROLIFERATION	0.000290529	0.00279115	0.468267	2.23162	0	149	BCL6_CD81_EBI3_PNP_CEBPB_CDKN1A_HLA-DRB1_LGALS9_CLCF1_HLA-A_LGALS3_ANXA1_FOXJ1_EFNB1_BTN2A2_HAVCR2_LYN_PELI1_RIPK2_HLA-DRB5_ADA_LILRB2_PKN1_HES1_TLR4_IL20RB_LILRB1_FLT3LG_VCAM1_CD40_CD55_IL6_CDKN2A_TNFSF9_TNFAIP3_SYK_TNFRSF14_PTPRC_IRF1_PTPN6_HMGB1_RAC2_PDE5A_RC3H1_CSF1_CD74_STAT5B_CD38_CD276_SOX11_CD1D_IL1B_IL6ST_CD300A_ERBB2_HLA-G_HLA-DPA1_INPP5D_IL18_HLA-DMB_FOXP3_GPAM_AIF1
GO_MITOCHONDRIAL_RESPIRATORY_CHAIN_COMPLEX_I_BIOGENESIS	0.000165371	0.00279115	-0.577171	-2.10326	0	46	NDUFS3_NDUFA8_NDUFS2_AIFM1_NDUFB3_NDUFA13_NDUFB5_NDUFB8_NDUFC2_FOXRED1_OXA1L_NDUFB7_ECSIT_NDUFS7_NDUFAB1_NDUFS1_NDUFA1_NDUFA5_NDUFV2_NDUFA11_NDUFAF4_ACAD9_NDUFA3_NDUFAF2_NDUFA10_BCS1L_NDUFB1_NDUFA12_NDUFA7_NDUFB6_NDUFV1_NDUFB2_NDUFS5_NDUFAF1_NDUFS4_NDUFA9
GO_REGULATION_OF_CELLULAR_RESPONSE_TO_GROWTH_FACTOR_STIMULUS	0.000303306	0.00279115	0.376191	1.85271	0	189	ITGA5_MSX1_TOB1_THBS1_BAMBI_PTPN1_CAV1_ZNF423_VEGFA_ABL1_DAB2_SMAD3_TGFB3_SPRY1_UBA52_CASK_HES1_MYOF_CCBE1_TGFBR3_CYR61_VASN_FOLR1_DAND5_BCL9_MECOM_HSPA5_MEN1_FGFR1_LTBP4_ENG_DLL1_FGF2_AGT_LRG1_UBC_TGFBR2_MMRN2_HIPK2_SMAD4_MT3_VEGFC_SMAD2_SOX11_IL1B_NEDD4_ACVRL1_NEO1_DMD_GLG1_PRKD2_SKI_WNT1_TGFBR1_SMAD6_VEGFB_FZD4_SOST_CD109_FBN2_BMP4_ADAM17_PCSK6_HHEX_CAV2_MYO1C_SPRY2
GO_REGULATION_OF_FAT_CELL_DIFFERENTIATION	0.000262398	0.00279115	0.435755	1.89394	0	84	CEBPB_WWTR1_CMKLR1_CEBPA_PPARG_SMAD3_AXIN1_METRNL_HES1_JAG1_FOXO1_ID4_RARRES2_IL6_C1QL4_TRPV4_TRIB3_STK3_MMP11_HDAC6_SH3PXD2B_ZNF385A_BMP2_PTGS2_RORA_CARM1_AKT1_XBP1_WNT1_TRPM4
GO_NEGATIVE_REGULATION_OF_CELL_DEVELOPMENT	0.000326158	0.00279115	0.310088	1.58207	0	247	STAT3_DPYSL3_VIM_S1PR3_TSPO_IFRD1_GBP1_CAV1_B2M_TACSTD2_CIB1_ITGB1_SOX9_CTDSP1_SPP1_ID1_LRP4_APOE_HES1_LILRB1_VASN_JAG1_NR2E1_NTN1_DLL3_ID4_DYNLT1_SEMA3F_PTN_CDK5RAP2_RHOA_LTF_PAX8_FKBP4_TRPV4_NGFR_TGFB2_PTGER3_PCM1_EFEMP1_DLL1_GFAP_GPR37L1_NKX2-2_GPR173_FOXC1_GLI3_MT3_BMP5_TJP2_ASPM_CNTF_SEMA4B_SOX3_SOX11_IL1B_REST_PAX6_MBP_CARM1_EIF2AK4_ARHGDIA_PTPRZ1_STAT1_CTNNA1_EFNA1_ACTN4_ASCL1_SKI_ZNF706_C…
GO_CELLULAR_PROTEIN_COMPLEX_DISASSEMBLY	0.000158003	0.00279115	-0.509504	-2.15715	0	106	MICAL2_MRPS30_VPS4B_SYNJ1_APEH_MRPL50_MRPL15_GFM2_MRPL47_MRPL54_MRPL20_MRPL37_MRPS33_NAPB_DNAJC6_MRPL48_MRPL33_PEX14_AKAP5_HSPA8_MRPL21_MRPL32_MRPL2_MRPL49_MRPS35_MRPL14_MRPS34_MRPS7_MRPS28_MRPL55_MRPS23_MRPS11_MRPS27_NAPA_MRPS17_MRPS22_GSPT2_MRPS18C_MRPL9_MRPL22_MRPL46_MRPS9
GO_PROTEIN_ACTIVATION_CASCADE	0.000252525	0.00279115	0.569318	2.14979	0	43	C1QC_C1QB_PRCP_C1R_C4A_TFPI_CFH_FCN3_F3_C1S_COLEC11_CFI_CD55_C2_C3_VSIG4_FCN1_VWF_CFD_CFB_C1QA
GO_NEGATIVE_REGULATION_OF_PROTEOLYSIS	0.000313972	0.00279115	0.361635	1.81431	0	215	TIMP1_SERPINH1_SERPINA1_SERPINA3_CD44_IFI16_SFN_PLAUR_BCL2L12_THBS1_HGF_PPP1R15A_TNFAIP8_SERPINB1_MMP9_C4A_TIMP3_TIMP4_VEGFA_TFPI_SERPINE2_IFI6_SERPINA5_BIRC3_PBK_PSMF1_SERPINE1_TRIM21_SPINT1_CRYAB_WFIKKN2_WFDC3_BST2_SMARCC1_AKT2_CD55_IL6_COL6A3_CDKN2A_PLAT_NGFR_PI16_C3_HDAC6_OPHN1_UBXN1_BIRC5_SLPI_PML_AGT_CD27_MT3_CST7_CSTA_GLG1_PAK2_AKT1_ITIH4_PROS1_CSTB_TFPI2_SERPINA11_ARRB1_MDM2_WNT1_SERPINB6…
GO_MUSCLE_TISSUE_DEVELOPMENT	0.000309789	0.00279115	0.313283	1.55739	0	201	EMD_HEY2_IFRD1_IGFBP5_VAMP5_HEYL_CAV1_RXRA_SVIL_VEGFA_EYA2_ITGB1_SOX9_CFLAR_TGFBR3_TIPARP_PPP1R13L_TCAP_TBX2_LMNA_S1PR1_PDGFRB_NGFR_TGFB2_HLX_NUPR1_BCL9_BVES_TBX3_ATF3_ENG_DLL1_AGT_BMP2_KIAA1161_MYL6_EEF2_FOXC1_CHRNA1_FOXL2_LEMD2_SAP30_TAZ_NEXN_SOX11_SRF_MAFF_MEF2A_PDLIM5_SIX4_PLN_SKI_TNNC1_FLNB_SIK1_STAC3_MAML1_OSR1_SOX8_BMP4_GPX1_NPPA_CAV2_EYA1_DLL4_TNNI3_KAT2A_KDM6B_MESP1_ZFPM1
GO_POSITIVE_REGULATION_OF_ADAPTIVE_IMMUNE_RESPONSE	0.000253229	0.00279115	0.514445	2.01566	0	50	SLC11A1_FCER1G_CLCF1_HLA-A_B2M_ANXA1_RIPK2_ADA_CD40_UNG_HLX_C3_FCER2_IL1B_IL6ST_EIF2AK4_FOXP3_RSAD2_EXOSC3_CD80_SASH3_HSPD1_P2RX7_TNFSF4_MSH6_IL12RB1_PYCARD
GO_ORGAN_REGENERATION	0.0002574	0.00279115	0.465874	1.95813	0	70	ADM_CEBPB_C5AR1_UCP2_CDKN1A_LCP1_CDK2_HGF_CAV1_IGF2R_ANGPT2_PPARG_PGF_TGFBR3_POU2F1_CCND1_MKI67_CDK4_SHC1_TGFBR2_CCL2_CCNA2_TEK_LIF_SOCS1_WNT1_RAPGEF3_SOCS3_ADRB2_NR4A3_HFE_FAS
GO_GLAND_MORPHOGENESIS	0.000261849	0.00279115	0.504519	2.1429	0	75	MSN_TGM2_CEBPB_IGFBP5_CAV1_GLI2_SOX9_NFIB_TGFB3_EPHA2_NTN1_ID4_EZR_IL6_VDR_TBX2_MKI67_TGFB2_TBX3_FGFR1_PML_CSF1_EGFR_TGFBR2_GLI3_TNC_PAX6_ESR1
GO_POSITIVE_REGULATION_OF_ENDOCYTOSIS	0.000265604	0.00279115	0.413712	1.83637	0	94	SLC11A1_CD14_FCER1G_CYBA_CAV1_B2M_C4A_VEGFA_DAB2_ITGB1_PPARG_HAMP_ANO6_MFGE8_SERPINE1_ANKFY1_C2_DOCK2_MERTK_SYK_RAB21_C3_DLL1_ANGPT1_CCL2_IL1B_RAB27A_PROS1_HIP1_DRD2_ACTN4_ARRB1
GO_REGULATION_OF_ALPHA_BETA_T_CELL_ACTIVATION	0.000252781	0.00279115	0.555091	2.19915	0	53	BCL6_EBI3_PNP_IL4R_LGALS9_HLA-A_ANXA1_RIPK2_ADA_LILRB1_CD55_IL6_ITPKB_SYK_TNFRSF14_HLX_IRF1_HMGB1_AP3B1_RC3H1_TGFBR2_GLI3_CD300A_IL18_FOXP3_HSPH1_HFE_CD80_SASH3_CD86_TNFSF4_JAK3_IL12RB1_MYB_HLA-E_AGER
GO_MUSCLE_ORGAN_DEVELOPMENT	0.000309502	0.00279115	0.341929	1.69826	0	200	CXCL10_MSX1_EMD_HEY2_IGFBP5_VAMP5_HEYL_CAV1_RXRA_FGFRL1_SVIL_HBEGF_VANGL2_CFLAR_TGFBR3_ZFHX3_CRYAB_TEAD4_COL6A3_TCAP_LMNA_S1PR1_TCF15_NGFR_HLX_NUPR1_BCL9_BVES_ID3_SRI_ATF3_FZD2_DLL1_BMP2_KIAA1161_MYL6_EEF2_FOXC1_CHRNA1_SERP1_TCF12_DISP1_FOXL2_LEMD2_CNTF_SAP30_TAZ_SOX11_MAFF_DMD_MEF2A_LIF_FHL1_XBP1_FHL3_SIX4_SKI_TNNC1_FLNB_FOXK1_STAC3_FOXO4_TBX1
GO_POSITIVE_REGULATION_OF_HEMOPOIESIS	0.000281532	0.00279115	0.419522	1.94889	0	127	SCIN_PNP_IL4R_LGALS9_ISG15_LGALS3_HCLS1_ANXA1_ZBTB46_TRIB1_GLI2_JUN_RIPK2_ADA_LILRB2_JAG1_FLT3LG_IL6_ITPKB_HMGB2_TNFSF9_SYK_HLX_PRKCA_HMGB1_ETS1_AP3B1_FES_CSF1_CCR1_CD27_TGFBR2_CD74_ZNF16_FOXC1_GLI3_STAT5B_INHBA_IL1B_HLA-G_BTK_LIF_FOXO3_INPP5D_XBP1_FOXP3
GO_MYELOID_CELL_HOMEOSTASIS	0.000261849	0.00279115	0.487259	2.06959	0	75	HMOX1_BCL6_ALAS2_HCLS1_RPS19_ANXA1_VEGFA_PKNOX1_LYN_PDE4B_JMJD6_TGFBR3_THRA_IKZF1_IL6_L3MBTL3_SPI1_ITPKB_EPAS1_HMGB1_DNASE2_DYRK3_HIPK2_INHBA_SRF_BCL2L11_FOXP3_RPS6_TAL1_BMP4_KLF2_SLC11A2_ZFPM1_PTPN2_BAX_JAM3_CEBPG_RPS14_PRDX1
GO_METANEPHROS_DEVELOPMENT	0.000251636	0.00279115	0.464391	1.88901	0	59	GDNF_FOXJ1_SOX9_SPRY1_NIPBL_HES1_SALL1_PDGFB_PAX8_LAMB2_PDGFRB_ID3_GLI3_SMAD4_LGR4_RDH10_SIX2_STAT1_FGF8_SIX4_OSR1_SOX8_BMP4_EYA1_POU3F3
GO_REGULATION_OF_WOUND_HEALING	0.000266312	0.00279115	0.53954	2.41097	0	98	ANXA2_FAM46A_S100A9_FCER1G_PLAUR_PLEK_THBS1_TNFRSF12A_C1QTNF1_NOS3_CAV1_F2R_ANXA1_HBEGF_PTGER4_PLAU_SERPINE2_LYN_SMAD3_APOE_ANO6_SERPINE1_CASK_F3_THBD_TLR4_ANXA5_ALOX12_ADAMTS18_PDGFA_PDGFB_EDN1_TNFAIP3_SYK_PLAT_PTGER3_PRKCA_HMGB1_HPSE_FGF2_GJA1_PHLDB2_TGFBR2
GO_MYELOID_LEUKOCYTE_MIGRATION	0.0002531	0.00279115	0.507884	2.05288	0	58	S100A9_FCER1G_C5AR1_LGALS3_S100A8_RPS19_ANXA1_IL17RA_VEGFA_ITGA1_PDE4B_CSF3R_ITGB2_PREX1_S100A12_IL6_PDGFB_EDN1_SYK_TGFB2_IL6R_CCL2_STAT5B_IL1B
GO_CARTILAGE_DEVELOPMENT	0.000274876	0.00279115	0.477188	2.16801	0	111	TIMP1_SERPINH1_STC1_CD44_MSX1_HYAL2_PRRX1_COL2A1_MGP_CHSY1_PTH1R_GLI2_SOX9_NFIB_RUNX3_COL1A1_CYR61_BMP1_CREB3L2_HYAL1_COL27A1_THRA_SMAD9_EDN1_TGFB2_FGFR1_TGFBI_FGF2_BMP2_TGFBR2_BMP5_FBXW4_SRF_BMP3
GO_REGULATION_OF_TUMOR_NECROSIS_FACTOR_SUPERFAMILY_CYTOKINE_PRODUCTION	0.000261849	0.00279115	0.545677	2.31771	0	75	HSPB1_LY96_CD14_FCER1G_THBS1_TSPO_LGALS9_MC1R_CYBA_TNFRSF8_PTGER4_MAPKAPK2_HAVCR2_ZBTB20_RIPK2_TLR4_LILRB1_TLR9_TLR3_TLR2_LTF_TNFAIP3_ZFP36_ACP5_HMGB1_ANGPT1_CCL2_CARD9
GO_CIRCULATORY_SYSTEM_PROCESS	0.000338066	0.00279115	0.314205	1.61801	0	272	HMOX1_CXCL10_ADM_SLC2A5_MAP2K3_NOS3_PRCP_CYBA_CAV1_CTSZ_F2R_OXTR_VEGFA_NAV2_PPARA_ITGA1_PPARG_APOE_GCH1_F11R_MYOF_EDNRA_P2RY1_NFE2_C3AR1_ERAP1_PPP1R13L_ALOX12_AGTRAP_TCAP_WNK1_PDGFB_EDN1_CHD7_TRPV4_RCAN1_SGK1_LNPEP_APLN_PTGER3_SHC1_MME_ALOX5_ENG_DLL1_ADRB3_RGS2_AGT_GJA1_ANGPT1_YES1_PTGS2_P2RY2_TBXA2R_OLR1_FOXC1_KCNJ8_VEGFC_CD38_PLOD3_EMP2_TAZ_SNTA1_CYB5R3_NPR3_ACVRL1_RNPEP_ECE1_COL1A2_ATP1A2_KCNQ…
GO_CELL_CHEMOTAXIS	0.000273973	0.00279115	0.525938	2.37569	0	107	CXCL10_CXCL16_S100A9_FCER1G_C5AR1_HGF_LGALS3_S100A8_RPS19_ANXA1_IL17RA_VEGFA_HBEGF_ITGA1_FFAR2_ANO6_PDE4B_CSF3R_ITGB2_CXCR1_RAB13_CXCL1_EPHA2_CXCL11_PREX1_VCAM1_S100A12_IL6_HMGB2_PDGFB_EDN1_PDGFRB_SYK_TGFB2_HMGB1_IL6R_ENG_CCR1_EPHB1_CCL2_CXCL2_IL1B
GO_POSITIVE_REGULATION_OF_TYPE_I_INTERFERON_PRODUCTION	0.000253293	0.00279115	0.479915	1.96476	0	61	ZC3HAV1_NFKB2_IRF7_CD14_IFI16_MB21D1_NFKB1_IFIH1_ZBTB20_RIPK2_TLR4_RELA_POLR2H_TLR9_TLR3_TLR2_HMGB2_TMEM173_SYK_IRF1_HMGB1
GO_REGULATION_OF_STRESS_ACTIVATED_PROTEIN_KINASE_SIGNALING_CASCADE	0.000290192	0.00279115	0.373555	1.78607	0	153	LGALS9_GADD45G_PTPN1_HGF_VEGFA_ERN1_VANGL2_MYC_LYN_GADD45B_RIPK2_PBK_GADD45A_EIF2AK2_AXIN1_PKN1_TLR4_FOXO1_TLR9_TLR3_EZR_TLR6_EDN1_MID1_TRPV4_DUSP15_SYK_STK3_TGFB2_TNIK_TPD52L1_MECOM_HMGB1_MEN1_SASH1_LTBR_BMP2_CD27_HIPK2_EPHB1_CARD9_MAP3K11_SPAG9_HIPK3_IL1B_MDFI_MAP4K4_MAP3K2_AKT1_DVL3
GO_REGULATION_OF_INTERLEUKIN_10_PRODUCTION	0.000240211	0.00279115	0.578579	1.99661	0	29	FCER1G_HLA-DRB1_LGALS9_HGF_PTGER4_HLA-DRB5_TLR4_IL20RB_LILRB1_TLR9_HMGB1_DLL1
GO_RESPONSE_TO_ACID_CHEMICAL	0.000323834	0.00279115	0.315297	1.60766	0	245	COL4A1_CEBPB_UCP2_MICB_CYBA_RXRA_SIPA1_IGF2R_TIMP3_YAP1_COL18A1_PTGER4_AKR1C3_LYN_SOX9_PPARG_FFAR2_PDK4_COL1A1_CAPN2_RRAGD_ATP2B4_ABL2_TGFBR3_SH3BP4_SP100_RELA_FOXO1_ABCA1_FOLR1_PTN_CPEB4_TMBIM6_IL6_FGFR4_PDGFA_PDGFB_EDN1_ACP5_PDGFRB_SPARC_CPT1A_PEMT_ID3_EGFR_SMARCD1_SLC10A3_YES1_PTGS2_EEF2_CCL2_CD38_TNC_IL1B_MBP_COL1A2_IKBKB_CAT_NTRK2_TRIM16_DNMT1_AKT1_UBR2_FN1_P2RY6_PTK7_XBP1_ASCL1_AQP3_SOCS1_S…
GO_POSITIVE_REGULATION_OF_EPITHELIAL_TO_MESENCHYMAL_TRANSITION	0.0002405	0.00279115	0.655998	2.28476	0	30	WWTR1_BAMBI_GLIPR2_DAB2_SMAD3_TGFB3_COL1A1_EZH2_TGFB2_GCNT2_BMP2_TGFBR2_EPB41L5_SMAD4_SMAD2
GO_RESPONSE_TO_STEROID_HORMONE	0.000376223	0.00279115	0.326036	1.73981	0	381	HMOX1_MSN_STC1_STAT3_ADM_IL4R_NR2F1_CDKN1A_THBS1_TSPO_CDK2_TNFRSF11B_FOSL1_CAV1_RXRA_ANXA1_TIMP3_OXTR_PTGER4_MDK_PPARA_AKR1C3_PPARG_SPP1_TGFB3_COL1A1_MFGE8_GHRHR_F3_RBM14_CRYAB_RELA_SPHK1_NR2E1_FOXO1_HSP90AA1_IDH1_THRA_PTN_IL6_VDR_NCOA6_PDGFA_MBD3_CCND1_HMGB2_PDGFB_FKBP4_EDN1_PDGFRB_SPARC_EZH2_CDK4_ADCYAP1R1_TGFB2_SGK1_PDCD7_FOSB_C3_JUNB_PTGER3_ELK1_NR1I3_PGR_SHC1_GJB2_HMGB1_ETS1_HNRNPU_ADAM9_UCP…
GO_CARDIAC_CHAMBER_MORPHOGENESIS	0.000263644	0.00279115	0.43427	1.86229	0	79	SOX4_HEY2_HEYL_RXRA_FGFRL1_VANGL2_DHRS3_HES1_TGFBR3_CYR61_JAG1_PPP1R13L_TBX2_TBX3_FZD2_FOXC1_SOX11_SRF_TEK_DVL3_RBM15_FGF8_CPE_NOTCH2_TNNC1_MDM2_SMARCD3_TBX1_DLL4_TNNI3_MESP1_ZFPM1
GO_POSITIVE_REGULATION_OF_INTERLEUKIN_8_PRODUCTION	0.000244439	0.00279115	0.600986	2.14605	0	34	HYAL2_HSPA1B_LGALS9_F2R_TLR5_PTGER4_FFAR2_SERPINE1_TLR4_TLR9_HSPA1A_TLR3_TLR2_IL1B_FCN1_PRKD2_CD58_CD2_BCL10_DDX58
GO_RESPONSE_TO_PEPTIDE	0.00035524	0.00279115	0.31832	1.67385	0	327	TIMP1_STAT3_ADM_UCP2_ATP6V0E1_CASP4_RAB31_IGFBP5_CDK2_PTPN1_NFKB1_CAV1_RXRA_EIF4EBP2_ANXA1_TIMP4_NAMPT_OXTR_PPARA_LYN_PPARG_ID1_IL1RL1_RIPK2_PDK4_COL1A1_TCIRG1_GHRHR_INPPL1_KLF6_GNG8_SORBS1_RAB13_FYN_RELA_JAG1_ANXA5_PIK3R2_FOXO1_AHCYL1_SMARCC1_GNG5_CSK_AGTRAP_AKT2_IL6_RHOQ_DENND4C_BAIAP2L1_PDGFB_EDN1_HADH_TNFAIP3_TRPV4_TRIB3_SPARC_HADHA_ADCY2_JUNB_SHC1_CAPN10_MEN1_UCP3_AGT_GJA1_RAB10_GPR173_CCL2_…
GO_REGULATION_OF_ENDOTHELIAL_CELL_APOPTOTIC_PROCESS	0.000240211	0.00279115	0.583431	2.01336	0	29	THBS1_COL18A1_ABL1_AKR1C3_ANO6_SERPINE1_CD40_MAPK7_TNFAIP3_ANGPT1_TEK_XBP1_CD248_ICAM1_NFE2L2_BMP4_BRAF_NDNF_IL11_AGER_ANGPTL4_KDR
GO_CELLULAR_RESPONSE_TO_LIPID	0.000369822	0.00279115	0.325875	1.72631	0	355	MSN_STC1_CXCL10_LY96_CXCL16_CEBPB_CD14_NR2F1_PIM1_HCK_TSPO_NOS3_NFKB1_RXRA_B2M_ANXA1_TLR5_YAP1_PTGER4_ABL1_PLAU_PPARA_HAVCR2_AKR1C3_ITGB1_LYN_SOX9_PPARG_FFAR2_RIPK2_IRAK2_PDK4_PDE4B_COL1A1_SERPINE1_LILRB2_PLSCR4_RBM14_ABL2_TLR4_MLC1_LILRB1_RELA_NR2E1_FOXO1_CD40_THRA_ALOX12_ABCA1_PTN_IL6_TLR2_VDR_ENTPD2_NCOA6_HMGB2_FKBP4_EDN1_TNFAIP3_CPT1A_ADCY2_SGK1_PTGER3_ELK1_NR1I3_CDK19_PGR_ID3_LITAF_IRF8_HNRN…
GO_REGULATION_OF_COAGULATION	0.000258665	0.00279115	0.591935	2.45439	0	66	ANXA2_FAM46A_S100A9_FCER1G_PLAUR_PLEK_THBS1_C1QTNF1_NOS3_CAV1_F2R_PLAU_SERPINE2_LYN_APOE_ANO6_SERPINE1_F3_THBD_TLR4_ANXA5_ALOX12_ADAMTS18_PDGFA_PDGFB_EDN1_SYK_PLAT_PTGER3_PRKCA_HPSE
GO_NEGATIVE_REGULATION_OF_MUSCLE_CELL_DIFFERENTIATION	0.000250501	0.00279115	0.569902	2.12386	0	40	CXCL10_MSX1_HEY2_HDAC1_SOX9_CFLAR_ZFHX3_PDGFB_EZH2_ID3_TBX3_DLL1_BMP2_MBNL3_HDAC4_BHLHE41_BHLHA15_XBP1_IL18_FOXO4_SOX8_BMP4_CXCL14_HDAC5_PRICKLE1
GO_EPITHELIAL_CELL_DEVELOPMENT	0.00029129	0.00279115	0.410916	1.95949	0	150	MSN_STC1_GDNF_GPR4_SFN_VIM_CDKN1A_PODXL_PALLD_FOXJ1_COL18A1_SOX9_ID1_ARID4B_F11R_TMEM79_RAB13_EPHA2_SALL1_JAG1_ST14_EZR_PDGFB_PAX8_LAMB2_TCF15_CLIC4_FOSL2_HYDIN_FGFR1_ENG_DLL1_GJA1_NKX2-2_EPB41L5_BMP5_TJP2_PLOD3_PAX6_VEZF1_ESR1_B4GALT1_SIX2_XBP1_RILPL1_FLNB_RAPGEF3_IQGAP1_ICAM1_SOX8_BMP4_DNASE1L2_LRTOMT_GPX1_IFT74_NUP210L_RAC1_SDC1_TJP1_MYO7A_SHROOM3_YIPF6_MYO1E_RAP1B_EXPH5_FZD7_CXCR4
GO_REGULATION_OF_INTERFERON_GAMMA_PRODUCTION	0.000253872	0.00279115	0.550361	2.24369	0	60	SLC11A1_EBI3_CD14_HLA-DRB1_LGALS9_HLA-A_ISG15_ABL1_HAVCR2_IL1RL1_RIPK2_PDE4B_HLA-DRB5_TLR4_IL20RB_LILRB1_TLR9_TLR3_TNFSF9_IRF8_HMGB1_CD276_INHBA_IL1B_HLA-DPA1_IL18_FOXP3_CD2
GO_T_CELL_ACTIVATION_INVOLVED_IN_IMMUNE_RESPONSE	0.00023855	0.00279115	0.692726	2.34861	0	27	SLC11A1_FCER1G_LCP1_BATF_PTGER4_ITGAL_LILRB1_IL6_HMGB1_RC3H1_RORA_EIF2AK4_RAB27A_APBB1IP_RPS6_ICAM1
GO_NEGATIVE_REGULATION_OF_LEUKOCYTE_PROLIFERATION	0.000253229	0.00279115	0.561462	2.19988	0	50	CEBPB_HLA-DRB1_LGALS9_FOXJ1_BTN2A2_HAVCR2_LYN_PELI1_HLA-DRB5_LILRB2_PKN1_IL20RB_LILRB1_CDKN2A_TNFAIP3_TNFRSF14_PTPN6_PDE5A_RC3H1_CD276_SOX11_CD300A_ERBB2_HLA-G_INPP5D_FOXP3
GO_CELLULAR_RESPONSE_TO_EXTERNAL_STIMULUS	0.000313972	0.00279115	0.346729	1.73953	0	215	HMOX1_SH3GLB1_BAG3_GSDMD_IFI16_CASP1_UCP2_PIM1_CDKN1A_NFKB1_FOSL1_PPP1R15A_CYBA_CAV1_SIPA1_TLR5_TNFRSF8_PTGER4_AKR1C3_DNAJC15_ITGB1_LYN_SOX9_PPARG_JUN_PDK4_COL1A1_GADD45A_EIF2AK2_DSC2_RRAGD_TLR4_EDNRA_SPHK1_FOXO1_CNN2_NUAK2_TLR3_CD40_FOLR1_PTN_CPEB4_VDR_HSPA5_IRF1_ATF3_AGT_LTBR_GJA1_PTGS2_UPP1_HDAC4_TNFRSF10B_TNFRSF1A_TNC_EHMT2_IL1B_SRF_SLC2A1_ATP1A2_EIF2AK4_MAP3K2_AKT1_WDR59_MYD88_BHLHA15_XBP1_G…
GO_ACTIN_FILAMENT_BASED_PROCESS	0.000373832	0.00279115	0.290418	1.54559	0	369	SCIN_BCL6_CNN3_S100A9_PARVG_DPYSL3_VIM_LCP1_WAS_PLEK_PTPN1_MYH9_HCLS1_ANTXR1_PALLD_PHACTR4_ANXA1_FOXJ1_ABLIM3_ABL1_ITGB1_GAS2L3_PACSIN2_RHOD_INPPL1_PFN1_F11R_CFLAR_VASP_SORBS1_RAB13_CXCL1_LLGL2_SWAP70_PREX1_ANG_CNN2_NUAK2_MYOZ1_FGD3_EZR_RHOQ_RHOA_PDGFA_TCAP_DOCK2_BAIAP2L1_S1PR1_TRPV4_PDGFRB_PDLIM3_TNIK_ARPC1B_SHC1_OPHN1_CAPN10_FGD1_RAC2_DIAPH2_EPB41L2_TRIP10_ARHGAP6_GJA1_NPHP1_MSRB2_MYL6_EPB41L5_…
GO_REGULATION_OF_ADAPTIVE_IMMUNE_RESPONSE	0.000263852	0.00279115	0.543158	2.37243	0	86	IRF7_BCL6_SLC11A1_IL4R_FCER1G_WAS_CLCF1_HLA-A_B2M_ANXA1_FOXJ1_HAVCR2_IL1RL1_RIPK2_ADA_PKN1_IL20RB_LILRB1_CD40_UNG_TNFAIP3_PTPRC_HLX_C3_FCER2_IRF1_PTPN6_HMGB1_RC3H1_IL1B_IL6ST_EIF2AK4_SAMSN1_BTK_FOXP3_TRPM4_RSAD2_HFE_DUSP22_EXOSC3_CD80_SASH3_IL7R_HSPD1_P2RX7_TNFSF4_CR1_MSH6
GO_POSITIVE_REGULATION_OF_BINDING	0.000264971	0.00279115	0.38641	1.7259	0	97	S100A10_ANXA2_PLAUR_MAPRE1_BAMBI_CAV1_MMP9_B2M_GNL3L_ABL1_HES1_HMGB2_TMEM173_TRIB3_STK3_MFNG_TGFB2_CLIC2_HMGB1_MEN1_LFNG_BMP2_EPB41L5_HIPK2_ENO1_ARRB1_SKI_NEUROD1_TIAM1_RAPGEF3_BMP4_HFE_CSF3_PARP1_TCF7L2
GO_NEGATIVE_REGULATION_OF_PLATELET_ACTIVATION	0.000232775	0.00279115	0.717776	2.10702	0	16	C1QTNF1_NOS3_SERPINE2_APOE_THBD_ALOX12_ADAMTS18_PDGFA_PDGFB_PTGER3
GO_CELLULAR_RESPONSE_TO_BIOTIC_STIMULUS	0.000281532	0.00279115	0.47471	2.20526	0	127	CXCL10_LY96_CXCL16_CEBPB_CD14_HCK_TSPO_NOS3_NFKB1_B2M_TLR5_ABL1_PLAU_HAVCR2_LYN_RIPK2_IRAK2_PDE4B_SERPINE1_LILRB2_WFS1_PLSCR4_TLR4_LILRB1_RELA_CD40_ABCA1_IL6_TLR6_TLR2_ENTPD2_HMGB2_TNFAIP3_SYK_PTGER3_CDK19_HSPA5_LITAF_IRF8_ADAM9_P2RY2_CCL2_CMPK2_NR1H3_SBNO2_CD180_IL1B_SLX4_AKT1_FN1_XBP1_IL18
GO_CELLULAR_RESPONSE_TO_ORGANIC_CYCLIC_COMPOUND	0.000372439	0.00279115	0.306195	1.62832	0	367	ZC3HAV1_MSN_STC1_STAT3_CEBPB_NR2F1_PIM1_IGFBP5_MB21D1_NFKB1_PPP1R15A_CYBA_CAV1_RXRA_ANXA1_ABL1_PLAU_PPARA_AKR1C3_ITGB1_GLI2_CEBPA_PPARG_ID1_SMAD3_PDE4B_COL1A1_AXIN1_KLF6_RBM14_ATP2B4_P2RY1_MLC1_RGS20_RELA_NR2E1_FOXO1_ITPR2_TLR3_TIPARP_EZR_THRA_ABCA1_FOLR1_PTN_PAK4_AKT2_IL6_VDR_NCOA6_SMAD9_TMEM173_PDGFB_FKBP4_EDN1_ADCY2_SGK1_RYR3_PTGER3_ELK1_NR1I3_PGR_MSR1_ID3_HNRNPU_EGFR_GABRB1_BMP2_CHEK2_SLC5A5_…
GO_PLATELET_ACTIVATION	0.000276855	0.00279115	0.396962	1.81447	0	115	HSPB1_FERMT3_FCER1G_PLEK_MYH9_F2R_PLSCR1_LYN_COL1A1_RHOB_MYL12A_CLIC1_P2RY1_FYN_ITPR2_CD40_IL6_VCL_ENTPD2_RHOA_MERTK_SYK_PTPN6_PRKCA_RAC2_DGKD_CSRP1_GNA13_GNA11_SLC7A11_TSPAN32_SRF_VWF_COL1A2_GNA12_AKT1_RHOG_ARRB1_PDPN_ITPR3_CD9_PIK3R5_FLNA_HBB_RAF1_RAC1_ADRA2A_ADAMTS13_SAA1_F5
GO_RESPONSE_TO_WOUNDING	0.000382117	0.00279115	0.442093	2.38081	0	412	HSPB1_TIMP1_HMOX1_FERMT3_SERPINA1_ITGA5_CD81_SLC11A1_ADM_GPR4_DPYSL3_FCER1G_LCP1_CHST3_PLAUR_WAS_RHOC_PLEK_HBD_TSPO_IFRD1_MYH9_HDAC1_PRCP_PABPC4_CAV1_RXRA_F2R_S100A8_ANXA1_TIMP3_HBEGF_VANGL2_PLAU_TFPI_PLSCR1_SERPINE2_MDK_SERPINA5_PPARA_LYN_JUN_SMAD3_ANO6_TGFB3_COL1A1_RHOB_CALU_F3_MYL12A_KLF6_THBD_ARHGEF19_CFLAR_CLIC1_HBG1_PTPN12_CYP4F11_MYOF_EHD1_SLC1A3_P2RY1_NFE2_PHF21A_FYN_ADAM15_CYR61_ANXA5_IT…
GO_POSITIVE_REGULATION_OF_INTRACELLULAR_PROTEIN_TRANSPORT	0.000309789	0.00279115	0.329092	1.63598	0	201	SH3GLB1_SFN_HYAL2_EMD_RBPMS_LGALS9_BAMBI_HCLS1_RNASE2_LEPROT_ABLIM3_DAB2_CIB1_RBCK1_SMAD3_TGFB3_ANP32B_HES1_TLR4_SPHK1_PIK3R2_HSP90AA1_KCNN3_TLR9_TLR3_AKT2_IL6_TLR2_RHOA_TMEM173_STOM_ZDHHC8_PEMT_DTWD2_PCM1_RAC2_ITGAX_EGFR_CD27_PTGS2_HSPA1L_CCL2_MYBPC1_GLI3_SMAD4_ACTL6A_SLC17A9_UBR5_IL1B_ERBB2_RANBP3L_BCAP31_XBP1_IL18_MDM2_RAPGEF3_TGFBR1_UBE2J2_HNMT_MICALL2_UGCG_PLK3_BMP4_BRCA1_CSF3_DDX58_TMEM30B_…
GO_TRNA_METABOLIC_PROCESS	0.0001523	0.00279115	-0.41779	-1.87346	0	154	CDK5RAP1_GTF3C3_RPUSD3_METTL2A_ADAT1_PUS1_PARS2_RPP40_DALRD3_DARS2_ADAT2_FTSJ1_SEPSECS_TYW5_ZBTB8OS_TRMT112_GRSF1_NARS2_TSEN2_IARS2_PUS7_HARS_ELP3_LRRC47_RPUSD1_NARS_TSEN15_GTF3C2_CLP1_TRPT1_PPA1_TRUB1_EXOSC7_EPRS_YRDC_METTL2B_RPUSD2_DUS3L_DUS4L_GARS_TRMT61B_KARS_TARBP1_LCMT2_TRIT1_ELAC2_UBA5_POP4_TRMT1L_DTD1_TYW1_RPP30_YARS2_OSGEPL1_FARSA_EXOSC9_PUSL1_TRUB2_DDX1_FARSB_FARS2_SARS_IARS_PPA2_MTO1_T…
GO_POSITIVE_REGULATION_OF_LOCOMOTION	0.000352485	0.00279115	0.440139	2.30931	0	320	HSPB1_FERMT3_ITGA5_CXCL10_CXCL16_C5AR1_PLVAP_DDR2_MAPRE1_THBS1_LGALS9_PODXL_HGF_LGALS3_F2R_MMP9_CMKLR1_COL18A1_VEGFA_HBEGF_PTGER4_PLAU_GLIPR2_DAB2_CIB1_ITGB1_LYN_SOX9_JUN_SMAD3_ANO6_COL1A1_RHOB_SERPINE1_RHOD_F3_TRIM21_PFN1_EDNRA_CCBE1_CXCL1_CXCL11_CYR61_C3AR1_LGR6_SPHK1_SWAP70_HYAL1_NTN1_SEMA3F_ATOH8_ALOX12_AKT2_RARRES2_IL6_PDGFA_PDGFB_EDN1_S1PR1_ACP5_TRPV4_PDGFRB_SPARC_TNFRSF14_CPNE3_PTPRC_TGFB2…
GO_NEGATIVE_REGULATION_OF_VIRAL_PROCESS	0.000257865	0.00279115	0.600143	2.47856	0	65	OASL_IFITM2_ZC3HAV1_IFITM1_IFITM3_IFI16_ISG20_ISG15_HDAC1_PARP10_PLSCR1_CCNK_FCN3_JUN_EIF2AK2_OAS3_TRIM21_SP100_TRIM26_BST2_BTBD17_OAS1_LTF_SLPI_PML_APOBEC3F_FCN1_REST_EIF2AK4_STAT1_MX1_INPP5K_RSAD2_FAM111A_GSN
GO_ERYTHROCYTE_HOMEOSTASIS	0.000255493	0.00279115	0.464279	1.90385	0	62	HMOX1_BCL6_ALAS2_HCLS1_RPS19_VEGFA_PKNOX1_LYN_JMJD6_TGFBR3_THRA_IKZF1_L3MBTL3_SPI1_EPAS1_DNASE2_DYRK3_HIPK2_INHBA_SRF_RPS6_TAL1_BMP4_KLF2_SLC11A2_ZFPM1_PTPN2_CEBPG_RPS14_PRDX1
GO_RESPONSE_TO_HEAT	0.000257136	0.00279115	0.443438	1.86854	0	71	HMOX1_CXCL10_CD14_CDKN1A_MICB_THBS1_HSPA1B_NOS3_LYN_MYOF_HSP90AA1_HSPA1A_IL6_MKI67_TRPV4_HSPB7_CCL2_IL1B_DNMT1_AKT1_TP53INP1_OSM_DNAJA4
GO_I_KAPPAB_KINASE_NF_KAPPAB_SIGNALING	0.000251636	0.00279115	0.488045	1.98524	0	59	NFKB2_LY96_CD14_NFKB1_RBCK1_RIPK2_IRAK2_BIRC3_UBA52_TLR4_TLR9_TLR3_TLR2_UBC_CD27_TNFRSF1A_CARD9_IKBKB_BTK_TRADD_NLRC3_BCL10_TIAF1_NKIRAS2_TANK_PRDX4_TAB2
GO_SINGLE_ORGANISM_CELL_ADHESION	0.000361533	0.00279115	0.440845	2.32018	0	335	HSPB1_FERMT3_CD93_MSN_ITGA5_SLC11A1_EBI3_CD44_S100A9_CEBPB_FCER1G_ZFP36L1_SOX4_LCP1_MICB_WAS_PLEK_FERMT2_BATF_MYH9_ICAM2_ANTXR1_S100A8_FGFRL1_B2M_MPZL2_ANXA1_PTGER4_ABL1_PKNOX1_ITGB1_SOX9_JAM2_RIPK2_SMAD3_PSMB10_JMJD6_ADA_LILRB2_MYL12A_ITGB2_CLIC1_DSC2_RADIL_ITGAL_FYN_CDH5_LILRB1_CYR61_PREX1_NTN1_VCAM1_EZR_ICAM3_IL6_VCL_AIRE_DOCK2_ITPKB_CHD7_MERTK_SYK_PTPRC_BVES_TTYH1_PKP4_SHC1_IRF1_PTPN6_HMGB1_P…
GO_TISSUE_MORPHOGENESIS	0.000382263	0.00279115	0.366506	1.97418	0	415	MSN_TGM2_STC1_ITGA5_GDNF_ADM_COL4A1_MSX1_SOX4_LCP1_RHOC_HEY2_PODXL_IGFBP5_HEYL_CTSZ_RXRA_PHACTR4_LHX2_YAP1_VEGFA_HBEGF_VANGL2_TACSTD2_TCTN1_EYA2_MYC_ITGB1_GLI2_SOX9_SETDB2_SMAD3_RHOB_SPRY1_AXIN1_PFN1_SPINT1_VASP_HES1_VSX1_PGF_TMEM79_EDNRA_TGFBR3_EPHA2_CYR61_INTU_SALL1_JAG1_ST14_NTN1_ID4_EZR_FOLR1_PTN_IL6_CABP4_VDR_VCL_RHOA_SPI1_PRKX_TCAP_PAX8_EDN1_TBX2_S1PR1_STK3_TCF15_TGFB2_CLIC4_TBX3_SOX10_FGFR…
GO_POSITIVE_REGULATION_OF_VASCULATURE_DEVELOPMENT	0.00026688	0.00279115	0.589413	2.64144	0	100	HSPB1_HMOX1_ITGA5_ADM_C5AR1_THBS1_BTG1_NOS3_HGF_VEGFA_ANGPT2_CIB1_RHOB_SERPINE1_F3_ITGB2_PGF_CCBE1_C3AR1_SPHK1_NR2E1_ERAP1_HYAL1_ALOX12_RRAS_PDGFB_C3_PRKCA_HMGB1_ETS1_SASH1_ENG_DLL1_FGF2_LRG1_TGFBR2_PTGS2_TBXA2R_HIPK2_VEGFC_SRPX2_IL1B_ACVRL1_TEK_PRKD2_CTH_DDAH1_RAPGEF3_HDAC7_PTGIS_UTS2R_VEGFB
GO_REGULATION_OF_EPITHELIAL_CELL_MIGRATION	0.000285714	0.00279115	0.475678	2.22674	0	135	HSPB1_STC1_THBS1_SH3BGRL3_PRCP_MMP9_VEGFA_ANGPT2_HBEGF_TACSTD2_GLIPR2_CIB1_SOX9_JUN_APOE_RHOB_PFN1_CCBE1_EPHA2_SP100_NR2E1_HYAL1_ATOH8_ALOX12_RHOA_PDGFB_EDN1_SPARC_TGFB2_HDAC6_PRKCA_HMGB1_ETS1_FGFR1_ADAM9_SASH1_FGF2_AGT_ANGPT1_TGFBR2_PTGS2_MMRN2_EPB41L5_VEGFC_EMP2_HAS2_SRPX2_RREB1_ACVRL1_TEK_AKT1_PRKD2_EFNA1_CORO1C_EVL_HDAC7_STAT5A_NRP2_STARD13
GO_POSITIVE_REGULATION_OF_CELLULAR_PROTEIN_LOCALIZATION	0.00034638	0.00279115	0.291209	1.50761	0	289	SH3GLB1_MSN_SFN_HYAL2_EMD_RBPMS_LGALS9_BAMBI_HCLS1_RNASE2_LEPROT_GNL3L_VEGFA_ABLIM3_DAB2_CIB1_ITGB1_RBCK1_SMAD3_LRP4_TGFB3_ANP32B_HES1_SORBS1_TLR4_FYN_EPHA2_SPHK1_PIK3R2_HSP90AA1_KCNN3_TLR9_TLR3_EZR_PTN_AKT2_IL6_TLR2_RHOA_CDKN2A_TMEM173_STOM_ZDHHC8_PEMT_TGFB2_DTWD2_PCM1_RAC2_PML_ITGAX_EGFR_TP53BP2_CD27_PTGS2_HSPA1L_CCL2_MYBPC1_GLI3_SMAD4_ACTL6A_SLC17A9_UBR5_IL1B_ERBB2_RANBP3L_AKT1_RHOG_LIF_BCAP31…
GO_RESPONSE_TO_TYPE_I_INTERFERON	0.000252972	0.00279115	0.711576	2.77835	0	49	GBP2_OASL_IFITM2_IFITM1_IFITM3_IRF7_IFI35_XAF1_ISG20_TRIM56_PSMB8_HLA-A_ISG15_IFI6_OAS2_MX2_OAS3_IFIT2_SP100_BST2_STAT2_OAS1_SAMHD1_IRF1_IRF8_IFI27_SHMT2_TYK2
GO_MITOCHONDRIAL_RESPIRATORY_CHAIN_COMPLEX_ASSEMBLY	0.000165893	0.00279115	-0.570087	-2.16756	0	57	NDUFB8_NDUFC2_FOXRED1_OXA1L_NDUFB7_ECSIT_NDUFS7_NDUFAB1_NDUFS1_NDUFA1_NDUFA5_NDUFV2_SDHAF1_NDUFA11_NDUFAF4_ACAD9_NDUFA3_NDUFAF2_NDUFA10_IMMP2L_UQCR10_BCS1L_UQCRB_NDUFB1_SAMM50_NDUFA12_NDUFA7_NDUFB6_NDUFV1_NDUFB2_TTC19_NDUFS5_NDUFAF1_NDUFS4_NDUFA9
GO_CYTOKINE_MEDIATED_SIGNALING_PATHWAY	0.000350631	0.00279115	0.448152	2.34678	0	314	GBP2_OASL_IFITM2_IFITM1_IFITM3_IRF7_CXCL10_STAT3_IFI35_EBI3_CD44_IL4R_XAF1_ISG20_PLVAP_HLA-DRB1_PSMB8_HCK_TNFRSF12A_BGN_TNFRSF11B_CLCF1_GBP1_HLA-A_ISG15_HLA-DQA1_PODN_B2M_MT2A_TNFRSF8_CMKLR1_IL17RA_IL17RE_IFI6_CIB1_CEBPA_IL1RL1_IRAK2_BIRC3_PSMB10_OSMR_HLA-DRB5_PSMF1_UBA52_OAS2_IL13RA1_IL17RB_IL10RB_F3_CSF3R_MX2_OAS3_TRIM21_CXCR1_CXCL1_IL20RB_IFIT2_CXCL11_SP100_TRIM22_RELA_FCGR1B_IL17RD_TRIM26_BST…
GO_NEGATIVE_REGULATION_OF_LOCOMOTION	0.000313087	0.00279115	0.343941	1.71364	0	206	TIMP1_HMOX1_IFITM2_IFITM1_STC1_IFITM3_STAT3_DPYSL3_HYAL2_WAS_THBS1_IGFBP5_PODN_ANGPT2_PTGER4_TACSTD2_CYP19A1_TRIB1_FCN3_APOE_RHOB_ARHGDIB_SERPINE1_ADA_ADAM15_SP100_TRIM26_BST2_SEMA3F_PTN_SRGAP1_VCL_RHOA_RRAS_CLIC4_ARRDC3_HMGB1_ENG_FGF2_PHLDB2_MMRN2_GPR173_CCL2_BMP5_SEMA4B_FCN1_SRF_CD300A_ACVRL1
GO_REGULATION_OF_ENDOTHELIAL_CELL_DIFFERENTIATION	0.000238095	0.00279115	0.623677	2.05508	0	24	CLDN5_BTG1_S1PR3_ID1_CDH5_ATOH8_ALOX12_APOLD1_TNFRSF1A_IL1B_ACVRL1_IKBKB_S1PR2_BMP4_TMEM100
GO_GLIAL_CELL_DEVELOPMENT	0.000258665	0.00279115	0.505044	2.0941	0	66	S100A9_VIM_SOX4_S100A8_LYN_PARD3_TLR4_ID4_AKT2_LAMB2_MXRA8_PHGDH_DLL1_POU3F2_GFAP_NKX2-2_MT3_NDRG1_CNTF_SOX11_AKT1_LGI4_ARHGEF10_ASCL1_SKI_GSN_CD9
GO_MITOCHONDRIAL_TRANSLATION	0.000160953	0.00279115	-0.514434	-2.13745	0	96	MRPS30_MRPL50_MRPL15_GFM1_MRPS2_GFM2_MRPL47_MRPL54_MRPL20_MRPL37_MRPS33_MRPL48_MRPL33_MRPL21_MRPL32_MRPL2_MRPL49_YARS2_MRPS35_MRPL14_MRPS34_MRPS7_MRPS28_NDUFA7_MRPL55_MRPS23_MRPS11_TSFM_MRPS27_MRPS17_MRPS22_MRPS18C_MRPL9_MRPL22_MRPL46_MRPS9
GO_NEGATIVE_REGULATION_OF_B_CELL_ACTIVATION	0.00023855	0.00279115	0.635093	2.15321	0	27	BCL6_FOXJ1_LYN_PKN1_CDKN2A_TNFAIP3_TBC1D10C_RC3H1_SLA2_INHBA_CD300A_SAMSN1_INPP5D_FOXP3_FAS_TNFRSF13B
GO_POSITIVE_REGULATION_OF_MAPK_CASCADE	0.000364964	0.00279115	0.388354	2.05293	0	348	CD81_CD44_C5AR1_THBS1_LGALS9_C1QTNF1_GADD45G_TNFRSF11B_MAP2K3_PTPN1_HGF_FPR1_MAPKAPK3_F2R_VEGFA_ABL1_ERN1_VANGL2_MAPKAPK2_GLIPR2_HAVCR2_CIB1_ITGB1_ITGA1_GNAI2_PEA15_GADD45B_JUN_RIPK2_IRAK2_TGFB3_UBA52_GADD45A_EIF2AK2_AXIN1_PKN1_TLR4_EDNRA_P2RY1_IGFBP4_EPHA8_TLR9_TLR3_CD40_S100A12_CSK_IL6_TLR6_FGFR4_PDGFA_PDGFB_EDN1_MID1_TRPV4_PDGFRB_DUSP15_SYK_TNFRSF14_STK3_EZH2_NGFR_PLCE1_TGFB2_KLB_TNIK_C3_TPD52…
GO_MULTICELLULAR_ORGANISMAL_MACROMOLECULE_METABOLIC_PROCESS	0.000255363	0.00279115	0.531396	2.09676	0	52	SERPINH1_COL4A1_COL2A1_CTSS_COL4A2_MMP9_COL18A1_AKR1C3_COL8A1_ID1_COL1A1_COL6A2_ADAM15_COL6A3_ADAMTS14_MMP11
GO_REGULATION_OF_BODY_FLUID_LEVELS	0.000372162	0.00279115	0.386509	2.05283	0	364	HSPB1_FERMT3_ANXA2_SERPINA1_FAM46A_VAMP8_S100A9_FCER1G_SFN_HYAL2_PLAUR_WAS_PLEK_HBD_THBS1_C1QTNF1_MYH9_NOS3_HDAC1_PRCP_CYBA_PABPC4_CAV1_F2R_OXTR_VEGFA_PTGER4_PLAU_TFPI_PLSCR1_SERPINE2_SERPINA5_LYN_APLNR_APOE_ANO6_COL1A1_RHOB_SERPINE1_ADA_GHRHR_F3_MYL12A_THBD_CLIC1_WFS1_HBG1_CYP4F11_EHD1_TMEM79_TLR4_P2RY1_NFE2_PHF21A_FYN_ANXA5_ITPR2_HBG2_CD40_ALOX12_IL6_VDR_VCL_ENTPD2_ADAMTS18_RHOA_PDGFA_WNK1_CCND…
GO_POSITIVE_REGULATION_OF_CYTOPLASMIC_TRANSPORT	0.000319489	0.00279115	0.349638	1.75682	0	220	SH3GLB1_MSN_CXCL10_SFN_HYAL2_EMD_RBPMS_LGALS9_BAMBI_HCLS1_CAV1_F2R_RNASE2_LEPROT_ABLIM3_ABL1_DAB2_RBCK1_SMAD3_TGFB3_ANP32B_HAP1_HES1_TLR4_EDNRA_CXCL11_SPHK1_PIK3R2_HSP90AA1_KCNN3_TLR9_TLR3_EZR_IL6_TLR2_RHOA_TMEM173_ZDHHC8_ADCYAP1R1_PEMT_RAB21_DTWD2_RAC2_SRI_ITGAX_EGFR_CD27_PTGS2_HSPA1L_MYBPC1_GLI3_SMAD4_ACTL6A_SLC17A9_UBR5_IL1B_NEDD4_RANBP3L_JPH2_BCAP31_XBP1_IL18_MDM2_RAPGEF3_TGFBR1_UBE2J2_HNMT_M…
GO_MORPHOGENESIS_OF_AN_EPITHELIUM	0.000353482	0.00279115	0.391111	2.04847	0	316	MSN_TGM2_ITGA5_GDNF_ADM_COL4A1_SOX4_LCP1_RHOC_PODXL_IGFBP5_CTSZ_PHACTR4_LHX2_YAP1_VEGFA_HBEGF_VANGL2_TACSTD2_TCTN1_MYC_GLI2_SOX9_SETDB2_SMAD3_RHOB_SPRY1_AXIN1_PFN1_SPINT1_VASP_HES1_PGF_TMEM79_EDNRA_EPHA2_CYR61_INTU_SALL1_JAG1_ST14_NTN1_ID4_EZR_FOLR1_IL6_VDR_VCL_RHOA_SPI1_PRKX_TCAP_PAX8_EDN1_TBX2_STK3_TCF15_TGFB2_CLIC4_TBX3_SOX10_FGFR1_PML_GNA13_ENG_FZD2_CSF1_DLL1_FGF2_EGFR_GJA1_RAB10_BMP2_TGFBR2_…
GO_DEFENSE_RESPONSE_TO_VIRUS	0.000276472	0.00279115	0.545807	2.51895	0	121	OASL_IFITM2_ZC3HAV1_IFITM1_IFITM3_IRF7_CXCL10_IFI16_DDIT4_ISG20_TRIM56_HYAL2_MB21D1_GBP1_ISG15_IFIH1_HERC5_PLSCR1_FCN3_IFI44L_IFIT1B_OAS2_IL10RB_EIF2AK2_MX2_OAS3_GBP3_UNC93B1_IFIT2_LILRB1_TRIM22_RELA_DNAJC3_BST2_TLR3_CD40_STAT2_IL6_OAS1_TMEM173_PTPRC_SAMHD1_IRF1_UNC13D_PML_AGBL5_APOBEC3F_KCNJ8_IRF9_CARD9
GO_NEGATIVE_REGULATION_OF_CELL_CELL_ADHESION	0.00026976	0.00279115	0.514278	2.30997	0	102	BCL6_IL4R_CEBPB_HLA-DRB1_LGALS9_PODXL_C1QTNF1_LGALS3_ANXA1_FOXJ1_ABL1_SERPINE2_BTN2A2_PPARA_HAVCR2_PELI1_HLA-DRB5_LILRB2_FXYD5_IL20RB_LILRB1_SWAP70_ALOX12_ADAMTS18_CDKN2A_MAPK7_TRPV4_TNFRSF14_HLX_PTGER3_IRF1_PTPN6_HMGB1_PDE5A_RC3H1_BMP2_EPB41L5_CD74_GLI3_CD276_PAG1_CD300A_ERBB2_HLA-G_FOXP3_IL1RN_WNT1_ADRB2_BMP4_HFE_DUSP22
GO_NEUROTRANSMITTER_TRANSPORT	0.000156617	0.00279115	-0.439659	-1.90239	0	121	TRIM9_UNC13A_RPH3A_SYT5_DOC2A_RIMS3_SYN1_SV2B_NRXN1_LIN7A_CPLX1_RAB3A_CDK5_STX1B_SYT11_CACNA1B_STX3_SYT13_SYNJ1_SYN2_SNAP25_NRXN3_GAD1_STXBP1_STX1A_CADPS_VAMP2_RPH3AL_HSPA8_SYT3_SYT1_SYT2_TC2N_SLC6A7_SLC6A1_SYT12_SLC6A13_SLC6A15_DGKI_DNAJC5_CADPS2_CPLX2_GAD2_SNCA_BAIAP3_NAAA_LIN7B_SLC6A17_SNAP47_PTPRN2_SLC17A6_SLC32A1
GO_REGENERATION	0.000281532	0.00279115	0.472937	2.19703	0	127	ADM_CEBPB_C5AR1_UCP2_CDKN1A_LCP1_CHST3_TSPO_IFRD1_CDK2_HGF_CAV1_RXRA_ANXA1_IGF2R_TIMP3_ANGPT2_PLAU_PPARG_JUN_APOE_CALU_CFLAR_PTPN12_PGF_TGFBR3_ADAM15_FOLR1_POU2F1_CCND1_LAMB2_MKI67_EZH2_CDK4_BCL9_SHC1_GJA1_GFAP_TGFBR2_CCL2_TNC_CCNA2_TEK_LIF_ENO3_CTNNA1_NOTCH2_SOCS1_WNT1_RAPGEF3_SOCS3_ADRB2_NR4A3_GSN_HFE_GPX1_FAS
GO_CELL_MATRIX_ADHESION	0.00026295	0.00279115	0.463476	2.04509	0	90	CD44_PARVG_FERMT2_MSLN_ITGB1_ITGA1_RHOD_ITGB2_SORBS1_ITGAL_ADAM15_VCAM1_VCL_ADAM9_HPSE_ARHGAP6_VWA2_ITGB5_SIGLEC1_EMP2_FBLN5_SRF_NID1_FN1_ZYX_BCL2L11_PXN_ITGA10_ITGB8_TIAM1_ITGB4_LYVE1_MUC4_PPFIA1_PIP5K1A_RAC1_ITGAV_ADAMTS13_ITGA6_DAG1_OTOA_JAM3
GO_ADAPTIVE_IMMUNE_RESPONSE_BASED_ON_SOMATIC_RECOMBINATION_OF_IMMUNE_RECEPTORS_BUILT_FROM_IMMUNOGLOBULIN_SUPERFAMILY_DOMAINS	0.000264131	0.00279115	0.608973	2.6803	0	89	NFKB2_IRF7_BCL6_SLC11A1_EBI3_C1QC_IL4R_IL18BP_FCER1G_HLA-DRB1_MICB_C1QB_BATF_C1R_C4A_BTN3A2_HLA-DRB5_C1S_CTSC_TLR4_C3AR1_JAG1_SWAP70_CFI_CD55_IL6_TLR6_C2_BTN3A3_C3_HMGB1_UNC13D_SLA2_CD27_MYO1G_CD74_RORA_EMP2_RAB27A_INPP5D_C1QA_IL18_FOXP3_GNL1_ICAM1_BCL10_CADM1_C7_SERPING1_EXOSC3_ADAM17_FAS
GO_ARTERY_DEVELOPMENT	0.000257865	0.00279115	0.452736	1.86978	0	65	SOX4_PRRX1_HEY2_VEGFA_PTGER4_APOE_HES1_JAG1_FOLR1_CHD7_TBX2_PDGFRB_ENG_FOXC1_GLI3_ZMIZ1_SRF_ACVRL1_FGF8_RAPGEF3_TGFBR1_LRP2_SMAD6_TBX1_BMP4_EYA1_DLL4_PRICKLE1_HPGD_LTBP1_SIX1_MYLK_WNT11_FOXC2_RBPJ_LRP1_NKX3-1_LOXL1
GO_SKELETAL_SYSTEM_DEVELOPMENT	0.00036049	0.00279115	0.36967	1.94513	0	334	TIMP1_SERPINH1_ANXA2_STC1_CD44_MSX1_SOX4_HYAL2_SLC39A1_PRRX1_COL2A1_MGP_TNFRSF11B_CHSY1_PTH1R_FGFRL1_MMP9_CMKLR1_PTGER4_CSRNP1_GLI2_SOX9_HSD17B1_SMAD3_NFIB_ANO6_RUNX3_TGFB3_COL1A1_INPPL1_AXIN1_DHRS3_VCAN_NIPBL_WFIKKN2_EPHA2_CYR61_IGFBP4_BMP1_BBX_CREB3L2_TEAD4_SGPL1_HYAL1_DLL3_TIPARP_COL27A1_THRA_VDR_RHOA_SMAD9_LTF_EDN1_CHD7_ACP5_SPARC_TCF15_PTPRC_TGFB2_SH3PXD2B_PTPN6_TBX3_PAPSS2_FGFR1_ZNF385A_TGF…
GO_POSITIVE_REGULATION_OF_T_CELL_PROLIFERATION	0.000258665	0.00279115	0.486385	2.01673	0	66	EBI3_PNP_LGALS9_HLA-A_ANXA1_EFNB1_HAVCR2_RIPK2_LILRB2_HES1_VCAM1_CD55_IL6_TNFSF9_SYK_PTPRC_HMGB1_STAT5B_CD276_CD1D_IL1B_IL6ST_HLA-DPA1_IL18_HLA-DMB_FOXP3_GPAM_AIF1
GO_CELL_ACTIVATION	0.000382263	0.00279115	0.427915	2.30021	0	406	HSPB1_TIMP1_FERMT3_CD93_NFKB2_CXCL10_BCL6_SLC11A1_VAMP8_EBI3_CEBPB_FCER1G_CMTM7_ZFP36L1_SOX4_HYAL2_LCP1_MICB_WAS_PLEK_BATF_CLCF1_MYH9_F2R_B2M_ANXA1_IL17RA_PTGER4_ABL1_CD79B_PLSCR1_SNAP23_HAVCR2_PKNOX1_ITGB1_LYN_JUN_RIPK2_SMAD3_SLC7A2_PSMB10_COL1A1_TYROBP_JMJD6_RHOB_ADA_MYL12A_TXLNA_KLF6_ITGB2_CLIC1_TLR4_P2RY1_ITGAL_FYN_LILRB1_SWAP70_PREX1_ITPR2_BST2_LAT2_FLT3LG_VCAM1_TLR3_CD40_S100A12_IKZF1_IL6_V…
GO_MEMBRANE_RAFT_ORGANIZATION	0.000232775	0.00279115	0.709249	2.08199	0	16	S100A10_ANXA2_CAV1_PACSIN2_DOCK2_EMP2_CD2_NPC1_CAV2
GO_MYD88_DEPENDENT_TOLL_LIKE_RECEPTOR_SIGNALING_PATHWAY	0.00023855	0.00279115	0.644147	2.18391	0	27	LY96_CD14_TLR5_IRAK2_UBA52_TLR4_TLR9_TLR6_TLR2_UBC_BTK_MYD88_IRAK4_TLR10_HSPD1_TAB2_CD36
GO_KIDNEY_EPITHELIUM_DEVELOPMENT	0.000266312	0.00279115	0.403812	1.80446	0	98	GDNF_PODXL_HEYL_FOXJ1_TACSTD2_MYC_SOX9_SMAD3_SPRY1_HES1_PGF_SALL1_JAG1_SMAD9_PAX8_LAMB2_FGFR1_DLL1_FGF2_BMP2_FOXC1_GLI3_SMAD4_SMAD2_LGR4_CAT_SIX2_FGF8_SDC4_WNT1_IQGAP1_SMAD6_PBX1_OSR1_SOX8_BMP4_EYA1_POU3F3_SDC1_EPCAM_WNT6_FAT4
GO_POSITIVE_REGULATION_OF_EPITHELIAL_CELL_PROLIFERATION	0.000277469	0.00279115	0.40103	1.85471	0	123	C5AR1_CYBA_CAV1_VEGFA_MYC_SOX9_ID1_JUN_F3_PGF_ANG_HYAL1_PTN_IL6_CCND1_HMGB2_PDGFB_TNFAIP3_PRKCA_FGF2_EGFR_LRG1_BMP2_CCL2_BMP5_VEGFC_HAS2_SOX11_RREB1_STOX1_ACVRL1_ESR1_B4GALT1_ERBB2_TEK_AKT1_PRKD2_XBP1_GLUL_TGFBR1_STAT5A_NRP2_VEGFB_TBX1_NR4A3_OSR1_BMP4
GO_LEUKOCYTE_DIFFERENTIATION	0.00031211	0.00279115	0.441084	2.20541	0	209	ANXA2_BCL6_IFI16_FCER1G_CMTM7_ZFP36L1_SOX4_LGALS9_BATF_CLCF1_MYH9_MMP9_B2M_ANXA1_VEGFA_PTGER4_ABL1_CD79B_PKNOX1_ITGB1_LYN_CEBPA_PPARG_JUN_JMJD6_ADA_KLF6_LILRB1_EPHA2_PREX1_FLT3LG_VCAM1_IKZF1_IL6_L3MBTL3_SPI1_AIRE_DOCK2_ITPKB_RRAS_TNFSF9_CHD7_ACP5_MERTK_SYK_PTPRC_LYL1_MFNG_BATF2_JUNB_IRF1_HMGB1_RC3H1_LFNG_CSF1_DLL1_LTBR_TGFBR2_CBFB_CD74_HDAC4_SBNO2_ZFP36L2_GLI3_STAT5B_RORA_CD1D_SRF_LRRC8A_NOTCH2_P…
GO_TRANSLATIONAL_TERMINATION	0.000160979	0.00279115	-0.508169	-2.07541	0	86	MRPS30_APEH_MRPL50_MRPL15_GFM2_MRPL47_MRPL54_MRPL20_MRPL37_MRPS33_MRPL48_MRPL33_MRPL21_MRPL32_MRPL2_MRPL49_MRPS35_MRPL14_MRPS34_MRPS7_MRPS28_MRPL55_MRPS23_MRPS11_MRPS27_MRPS17_MRPS22_GSPT2_MRPS18C_MRPL9_MRPL22_MRPL46_MRPS9
GO_REGULATION_OF_INNATE_IMMUNE_RESPONSE	0.000337041	0.00279115	0.386129	1.98735	0	270	ZC3HAV1_TAP1_IRF7_LY96_CD14_IFI16_FCER1G_PSMB8_HCK_HSPA1B_LGALS9_SCARA3_NMI_PTPN1_CTSS_MB21D1_ICAM2_HLA-A_NFKB1_MAPKAPK3_CYBA_CAV1_IFIH1_RPS19_TLR5_MAPKAPK2_PLSCR1_HAVCR2_LYN_PPARG_FFAR2_PELI1_RIPK2_IRAK2_BIRC3_PSMB10_PSMF1_UBA52_UBE2D2_ITGB2_UNC93B1_TLR4_FYN_LILRB1_RELA_PARP9_ERAP1_TLR9_HSPA1A_TLR3_ICAM3_STAT2_TLR6_TLR2_LTF_HMGB2_TMEM173_TNFAIP3_SYK_PIK3AP1_SAMHD1_IRF1_PTPN6_HMGB1_IFNGR1_NRAS_UB…
GO_LEUKOCYTE_MEDIATED_IMMUNITY	0.000276778	0.00279115	0.441754	2.00857	0	112	IRF7_SLC11A1_VAMP8_C1QC_IL4R_FCER1G_HLA-DRB1_MICB_C1QB_BATF_C1R_C4A_SNAP23_BTN3A2_LYN_HLA-DRB5_C1S_CTSC_JAG1_SWAP70_LAT2_CFI_CD55_IL6_C2_BTN3A3_C3_PTPN6_IL6R_UNC13D_SLA2_CD27_MYO1G_CD74_EMP2_STXBP2_RAB27A_INPP5D_C1QA_IRAK4_FOXP3_GNL1_ICAM1_BCL10_CADM1_C7_NR4A3_SERPING1_EXOSC3_ADAM17_S100A13_FAS
GO_REGULATION_OF_LEUKOCYTE_MIGRATION	0.00026976	0.00279115	0.496608	2.2306	0	102	HMOX1_MSN_CXCL10_C5AR1_PLVAP_THBS1_LGALS9_LGALS3_ANXA1_CMKLR1_VEGFA_PTGER4_CYP19A1_LYN_ANO6_SERPINE1_ADA_EDNRA_CXCL1_CXCL11_C3AR1_SWAP70_RARRES2_IL6_TRPV4_TNFRSF14_PTGER3_HMGB1_RAC2_IL6R_CSF1_CCR1_CD74_CCL2_BMP5_VEGFC_CXCL2_IL1B_CD300A_GPSM3_AIF1_ICAM1_VEGFB_ADAM10_CXCL3_S100A14_ADAM17
GO_ENDOTHELIAL_CELL_DIFFERENTIATION	0.000253293	0.00279115	0.44659	1.82832	0	61	MSN_STC1_HEY2_COL18A1_ID1_F11R_JAG1_EZR_PTN_S1PR1_CLIC4_ENG_DLL1_SMAD4_TJP2_PLOD3_VEZF1_ACVRL1_RAPGEF3_ICAM1_GPX1_KDM6B_TJP1_MESP1_TMEM100
GO_POSITIVE_REGULATION_OF_STRESS_ACTIVATED_PROTEIN_KINASE_SIGNALING_CASCADE	0.000273075	0.00279115	0.43273	1.94701	0	105	GADD45G_PTPN1_VEGFA_ERN1_VANGL2_LYN_GADD45B_RIPK2_GADD45A_EIF2AK2_AXIN1_PKN1_TLR4_TLR9_TLR3_TLR6_EDN1_MID1_TRPV4_DUSP15_SYK_STK3_TGFB2_TNIK_TPD52L1_HMGB1_SASH1_LTBR_BMP2_CD27_HIPK2_CARD9_MAP3K11_SPAG9_IL1B_MDFI_MAP3K2_DVL3
GO_NEGATIVE_REGULATION_OF_SEQUENCE_SPECIFIC_DNA_BINDING_TRANSCRIPTION_FACTOR_ACTIVITY	0.000274725	0.00279115	0.388465	1.76289	0	110	HMOX1_PIM1_HEYL_PARP10_FOXJ1_CMKLR1_HAVCR2_TRIB1_RBCK1_ID1_PELI1_IRAK2_TRIM21_WFS1_SP100_PIAS4_TLR9_THRA_CDKN2A_TNFAIP3_EZH2_GLIS2_ID3_PRMT2_MEN1_BRMS1_HDAC4_NR0B1_ESR1_EIF2AK4_CAT_NLRC3_ARRB1_FOXP3_SIK1_PTGIS_WWP2_PBX1_DAP_FLNA_TCF7L2
GO_RESPONSE_TO_INTERFERON_BETA	0.000233046	0.00279115	0.762347	2.27773	0	17	IFITM2_IFITM1_IFITM3_XAF1_PLSCR1_BST2_TLR3_TMEM173_UBE2G2_IRF1
GO_RESPONSE_TO_INORGANIC_SUBSTANCE	0.000374111	0.00279115	0.338962	1.80702	0	376	HMOX1_CD14_IL18BP_UCP2_THBS1_TSPO_CDK2_TNFRSF11B_NOS3_NFKB1_FOSL1_PPP1R15A_CAV1_RXRA_SIPA1_S100A8_B2M_ANXA1_MT2A_COL18A1_ABL1_ACO1_MT1A_AKR1C3_CEBPA_ANXA11_KCNMB1_HAMP_HSD17B1_SOD3_JUN_COL1A1_RHOB_ADA_F3_MT1X_KLF6_CBX8_ATP2B4_CRYAB_RELA_SPHK1_ANXA5_FOXO1_AHCYL1_CP_VCAM1_IL6_PDGFA_ITPKB_CCND1_MAPK7_EDN1_MT1M_TNFAIP3_ACP5_HBA2_PDGFRB_SPARC_CPNE3_EZH2_CDK4_ATP5D_RYR3_CLIC4_ALOX5AP_FOSB_C3_JUNB_HDAC6…
GO_POSITIVE_REGULATION_OF_TUMOR_NECROSIS_FACTOR_SUPERFAMILY_CYTOKINE_PRODUCTION	0.000252845	0.00279115	0.582154	2.23703	0	46	HSPB1_LY96_CD14_FCER1G_THBS1_LGALS9_CYBA_TNFRSF8_MAPKAPK2_HAVCR2_ZBTB20_RIPK2_TLR4_TLR9_TLR3_TLR2_HMGB1_CCL2_CARD9
GO_PANCREAS_DEVELOPMENT	0.000253229	0.00279115	0.502745	1.96982	0	50	SOX4_MSLN_ANXA1_SOX9_MEIS2_HES1_FOXO1_IL6_IL6R_MEN1_DLL1_NKX2-2_BMP5_SMAD2_PAX6_PPDPF_AKT1_XBP1_NEUROD1_BMP4_HHEX_TCF7L2
GO_LEUKOCYTE_CHEMOTAXIS	0.0002574	0.00279115	0.553755	2.32751	0	70	CXCL10_CXCL16_S100A9_FCER1G_C5AR1_LGALS3_S100A8_RPS19_ANXA1_IL17RA_VEGFA_ITGA1_FFAR2_ANO6_PDE4B_CSF3R_ITGB2_CXCR1_CXCL11_PREX1_S100A12_IL6_PDGFB_EDN1_SYK_TGFB2_HMGB1_IL6R_CCR1_CCL2
GO_RESPONSE_TO_INTERFERON_ALPHA	0.000231535	0.00279115	0.734408	2.23337	0	18	IFITM2_IFITM1_IFITM3_EIF2AK2_MX2_IFIT2_BST2_ENTPD2_OAS1
GO_REGULATION_OF_TOLL_LIKE_RECEPTOR_SIGNALING_PATHWAY	0.000245038	0.00279115	0.685113	2.51025	0	37	IRF7_LY96_CD14_CYBA_CAV1_TLR5_LYN_PELI1_BIRC3_TLR4_TLR9_TLR3_TLR2_LTF_TNFAIP3_PIK3AP1_IRF1_HMGB1_NR1H3_SARM1_LGR4_WDFY1
GO_RESPONSE_TO_METAL_ION	0.000335008	0.00279115	0.315003	1.61553	0	262	HMOX1_CD14_THBS1_TSPO_CDK2_TNFRSF11B_NFKB1_CAV1_S100A8_B2M_MT2A_ACO1_MT1A_AKR1C3_CEBPA_ANXA11_KCNMB1_HAMP_HSD17B1_SOD3_JUN_MT1X_SPHK1_ANXA5_AHCYL1_CP_VCAM1_IL6_ITPKB_CCND1_EDN1_MT1M_ACP5_SPARC_CPNE3_CDK4_ATP5D_RYR3_CLIC4_ALOX5AP_FOSB_C3_JUNB_HSPA5_ATP7B_ADAM9_MT1E_PTGS2_LCAT_MT3_NDRG1_S100A16_MAOB_SLC30A7_JUND_NEDD4_MBP_ECE1_CAT_SLC30A1_DNMT1_MEF2A_FN1_MTF1_BDH1_C1QA_DRD2_ASCL1_AQP3_PLN_TNNC1_MDM…
GO_CELL_SUBSTRATE_ADHESION	0.000283527	0.00279115	0.492604	2.28952	0	129	FERMT3_ITGA5_CD44_PARVG_FERMT2_TNFRSF12A_MSLN_ANTXR1_FGFRL1_ABL1_ITGB1_ITGA1_ID1_RHOD_ITGB2_RADIL_SORBS1_ITGAL_ADAM15_VCAM1_VCL_PRKX_MERTK_BVES_TTYH1_ADAM9_HPSE_ARHGAP6_ANGPT1_MYO1G_EPB41L5_EPHB1_VWA2_ITGB5_SIGLEC1_EMP2_FBLN5_SRF_NID1_VWF_TEK_FN1_ZYX_BCL2L11_EFNA1_PXN_ITGA10_ITGB8_TIAM1_MICALL2_SMAD6_ITGB4_FZD4_LYVE1_MUC4_PPFIA1_PIP5K1A_RAC1_ITGAV_ADAMTS13_ITGA6_DAG1_VAMP3_OTOA_JAM3
GO_NEGATIVE_REGULATION_OF_INTRACELLULAR_SIGNAL_TRANSDUCTION	0.000369822	0.00279115	0.282683	1.4975	0	355	HSPB1_PTTG1IP_BCL6_CD44_DDIT4_HYAL2_PLAUR_PLEK_BCL2L12_THBS1_BGN_MCL1_PTPN1_GBP1_CAV1_PODN_MMP9_TIMP3_LEPROT_ABL1_SERPINE2_MYC_CIB1_ITGB1_LYN_IL1RL1_PBK_APOE_SPRY1_MUC1_WFS1_ATP2B4_TLR4_STK38_SH3BP4_EPHA2_RELA_FOXO1_HSPA1A_CSK_EZR_TMBIM6_C1QL4_MAPK7_TNFAIP3_CNKSR3_TGFB2_CLIC2_MECOM_LITAF_PTPN6_DUSP8_TBC1D10C_MEN1_SRI_ZNF385A_ATF3_RGS2_SLA2_DUSP5_CD74_LEMD2_STAMBP_RORA_HIPK3_IL1B_CD300A_ESR1_SPRED…
GO_WOUND_HEALING	0.000362713	0.00279115	0.457359	2.40775	0	338	HSPB1_TIMP1_HMOX1_FERMT3_SERPINA1_ITGA5_SLC11A1_GPR4_FCER1G_LCP1_PLAUR_WAS_RHOC_PLEK_HBD_IFRD1_MYH9_HDAC1_PRCP_PABPC4_CAV1_F2R_S100A8_ANXA1_TIMP3_HBEGF_VANGL2_PLAU_TFPI_PLSCR1_SERPINE2_SERPINA5_PPARA_LYN_SMAD3_ANO6_TGFB3_COL1A1_RHOB_F3_MYL12A_KLF6_THBD_ARHGEF19_CFLAR_CLIC1_HBG1_PTPN12_CYP4F11_MYOF_EHD1_P2RY1_NFE2_PHF21A_FYN_ADAM15_CYR61_ANXA5_ITPR2_SDC2_HBG2_CD40_IL6_VCL_ENTPD2_RHOA_PDGFA_PDGFB_M…
GO_NUCLEOBASE_CONTAINING_SMALL_MOLECULE_METABOLIC_PROCESS	0.000134898	0.00279115	-0.351553	-1.76066	0	429	TBPL1_TXNDC9_NPPC_GNMT_PDHA1_PMPCB_ATP5S_PTHLH_GUK1_ADCY8_RFK_ADSL_NME5_PRDX5_COX8A_AMD1_COX4I1_CACNB4_HTR2C_NT5M_NUDT12_GARS_GUCY2D_PANK3_PPCS_COX6A1_PGAM1_KARS_NDUFA3_CYCS_ATP5H_NDUFA10_ADCY9_ADK_HMGCR_NTHL1_NME7_TYMS_UQCR10_ADCY1_LDHA_PFKL_AK5_HSPA8_ICMT_PRKAG2_PDE1B_KCNAB2_ADSS_PFKP_PDE4D_UQCRC1_UQCRB_NDUFB1_ALDOA_IDH3B_NPR2_UQCRQ_GDA_MOCS1_COX6C_ATP2B2_ATP5A1_PDE6B_NMNAT2_UQCRC2_NDUFA4_DGUOK…
GO_POSITIVE_REGULATION_OF_LEUKOCYTE_PROLIFERATION	0.00026688	0.00279115	0.465772	2.08408	0	99	BCL6_CD81_EBI3_PNP_CDKN1A_LGALS9_CLCF1_HLA-A_ANXA1_EFNB1_HAVCR2_LYN_PELI1_RIPK2_ADA_LILRB2_HES1_TLR4_FLT3LG_VCAM1_CD40_CD55_IL6_TNFSF9_SYK_PTPRC_HMGB1_CSF1_CD74_STAT5B_CD38_CD276_CD1D_IL1B_IL6ST_HLA-DPA1_IL18_HLA-DMB_FOXP3_GPAM_AIF1
GO_CELLULAR_PROTEIN_COMPLEX_ASSEMBLY	0.000141603	0.00279115	-0.335808	-1.61517	0	274	DNAAF2_DNAJC28_PSMD10_NRG1_NDUFB8_BLOC1S2_NDUFC2_CENPF_UVRAG_NCK1_FOXRED1_OXA1L_VAMP4_ARMC4_SCO1_RAB1A_NDUFB7_ECSIT_PSMD13_NDUFS7_NDUFAB1_NDUFS1_PSMD8_CASQ1_VBP1_PSMD5_EIF4H_NDUFA1_PSMD9_NDUFA5_NDUFV2_AP2B1_NRG3_SDHAF1_MAPK8IP2_PSMD4_GREM1_NDUFA11_TUBGCP2_HMP19_NDUFAF4_SYNJ1_SCO2_PSMG1_SNAP25_ACAD9_TUBGCP6_NDUFA3_TMEM70_EPS15_NDUFAF2_TUBG2_NUP153_PTK2B_NDUFA10_CENPT_IMMP2L_TPPP_CADPS_TBCA_EXOC2_S…
GO_CYTOKINE_PRODUCTION	0.00026441	0.00279115	0.461491	1.98949	0	81	IRF7_SLC11A1_PNP_S100A9_CASP1_TRIM56_S1PR3_BATF_S100A8_BTN3A2_LYN_MR1_TLR4_LILRB1_TLR9_S100A12_ABCA1_CD55_TLR6_TLR2_TMEM173_NFAT5_PLA2R1_HMGB1_AGT_PTGS2_IL1B_BTN3A1_IRAK4_IL18_FOXP3_GPAM_BCL10_LIPA_S100A13_DBH_PTAFR_HSPD1_TREM1_CD36_TNFSF4
GO_TOLL_LIKE_RECEPTOR_SIGNALING_PATHWAY	0.000257136	0.00279115	0.51868	2.18559	0	71	IRF7_LY96_CD14_LGALS9_SCARA3_CTSS_MAPKAPK3_TLR5_MAPKAPK2_HAVCR2_RIPK2_IRAK2_BIRC3_UBA52_UBE2D2_ITGB2_UNC93B1_TLR4_TLR9_TLR3_TLR6_TLR2_PIK3AP1_UBC_CD180_IKBKB_BTK_MYD88_ITGAM_IRAK4_TLR10_BCL10_S100A14_TNIP3_HSPD1_TANK_TAB2_CD86_CD36
GO_POSITIVE_REGULATION_OF_INTRACELLULAR_TRANSPORT	0.00034626	0.00279115	0.319582	1.65606	0	290	SH3GLB1_MSN_CXCL10_VAMP8_IL4R_FCER1G_SFN_HYAL2_EMD_RBPMS_LGALS9_BAMBI_HCLS1_CAV1_F2R_RNASE2_LEPROT_ABLIM3_ABL1_DAB2_CIB1_RBCK1_SMAD3_TGFB3_ANP32B_HAP1_HES1_EHD1_TLR4_EDNRA_MLC1_CXCL11_SPHK1_PIK3R2_HSP90AA1_KCNN3_TLR9_TLR3_EZR_AKT2_IL6_TLR2_RHOA_TMEM173_STOM_SYK_ZDHHC8_ADCYAP1R1_PEMT_RAB21_DTWD2_PCM1_CAPN10_RAC2_SRI_ITGAX_EGFR_TP53BP2_CD27_PTGS2_HSPA1L_CCL2_MYBPC1_GLI3_SMAD4_ACTL6A_SLC17A9_UBR5_EH…
GO_POSITIVE_REGULATION_OF_ENDOTHELIAL_CELL_MIGRATION	0.000252207	0.00279115	0.521599	2.08632	0	55	HSPB1_THBS1_VEGFA_CIB1_RHOB_CCBE1_ATOH8_ALOX12_PDGFB_EDN1_SPARC_PRKCA_ETS1_FGFR1_SASH1_FGF2_AGT_ANGPT1_PTGS2_VEGFC_SRPX2_TEK_AKT1_PRKD2_HDAC7_STAT5A_NRP2_BMP4
GO_B_CELL_MEDIATED_IMMUNITY	0.000252972	0.00279115	0.52858	2.06384	0	49	IRF7_C1QC_IL4R_FCER1G_HLA-DRB1_C1QB_BATF_C1R_C4A_HLA-DRB5_C1S_SWAP70_CFI_CD55_C2_C3_SLA2_CD27_CD74_INPP5D_C1QA_BCL10_C7_SERPING1_EXOSC3_FAS
GO_NEGATIVE_REGULATION_OF_COAGULATION	0.000246975	0.00279115	0.637802	2.31315	0	36	ANXA2_PLAUR_C1QTNF1_NOS3_PLAU_SERPINE2_APOE_SERPINE1_THBD_ANXA5_ALOX12_ADAMTS18_PDGFA_PDGFB_EDN1_PLAT_PTGER3
GO_CELLULAR_RESPIRATION	0.000155569	0.00279115	-0.527552	-2.29351	0	124	TBRG4_ME3_CS_FASTKD1_NDUFB8_SLC25A12_NDUFC2_MDH2_OXA1L_NDUFB7_SLC25A14_COX5A_NDUFS7_ETFDH_NDUFAB1_NDUFS1_NDUFA1_SDHD_NDUFA5_NDUFV2_SDHB_FASTKD3_NDUFA11_PDHA1_PMPCB_SCO2_COX8A_COX4I1_COX6A1_NDUFA3_CYCS_NDUFAF2_ALDH5A1_PPARGC1A_NDUFA10_IMMP2L_UQCR10_MDH1B_FASTKD2_UQCRC1_UQCRB_NDUFB1_IDH3B_UQCRQ_COX6C_UQCRC2_NDUFA4_COX5B_DLAT_COX6B1_DLD_COX7B_MDH1_NDUFA12_NDUFA7_NDUFB6_FASTKD5_NDUFV1_CYC1_UQCRFS1_MY…
GO_REGULATION_OF_EPITHELIAL_CELL_DIFFERENTIATION	0.000265041	0.00279115	0.509059	2.25241	0	92	GDNF_SFN_CLDN5_WWTR1_BTG1_S1PR3_HEY2_CAV1_FOXJ1_YAP1_SOX9_ID1_ADAMTS9_HES1_CDH5_ATOH8_ALOX12_VDR_PRKX_APOLD1_CCND1_PAX8_EZH2_TBX3_DLL1_GNA11_STAT5B_TNFRSF1A_IL1B_PAX6_ACVRL1_MAFF_IKBKB_TRIM16_LIF_STAT1_S1PR2_ASCL1_AQP3_CD109_OSR1_BMP4_NCOA3_MESP1_TMEM100_MAFG_FAT4
GO_CELL_ACTIVATION_INVOLVED_IN_IMMUNE_RESPONSE	0.000263505	0.00279115	0.41733	1.83217	0	88	SLC11A1_VAMP8_FCER1G_LCP1_BATF_PTGER4_ABL1_SNAP23_HAVCR2_LYN_TYROBP_ADA_TLR4_ITGAL_LILRB1_SWAP70_LAT2_TLR3_IL6_DOCK2_SYK_MFNG_HMGB1_UNC13D_RC3H1_LFNG_DLL1_SBNO2_CD180_RORA_STXBP2_EIF2AK4_RAB27A_APBB1IP_NOTCH2_RPS6_ICAM1_NR4A3_EXOSC3_S100A13
GO_NEGATIVE_REGULATION_OF_DNA_BINDING	0.000248942	0.00279115	0.586625	2.17606	0	39	HMOX1_IFI16_MSX1_HEY2_LHX2_PPARA_ID1_JUN_NFIB_ZNF462_WFIKKN2_SP100_SRI_SOX11_MDFI
GO_REGULATION_OF_EPITHELIAL_CELL_PROLIFERATION	0.000316356	0.00279115	0.354005	1.79354	0	230	SFN_C5AR1_THBS1_CYBA_CAV1_YAP1_VEGFA_PLAU_TACSTD2_MYC_SOX9_ID1_JUN_SMAD3_NFIB_APOE_RUNX3_CASK_F3_HES1_PGF_EDNRA_TGFBR3_INTU_ANG_HYAL1_ATOH8_PTN_IL6_VDR_CCND1_HMGB2_PDGFB_TNFAIP3_SPARC_TGFB2_PRKCA_MEN1_ENG_FGF2_EGFR_LIMS1_LRG1_GJA1_ANGPT1_BMP2_CCL2_BMP5_VEGFC_HAS2_SOX11_RREB1_PAX6_STOX1_ACVRL1_ESR1_B4GALT1_ERBB2_TEK_AKT1_STAT1_PRKD2_XBP1_GLUL_SIX4_TGFBR1_STAT5A_NRP2_VEGFB_TBX1_NR4A3_CD109_OSR1_BMP4
GO_POSITIVE_REGULATION_OF_RESPONSE_TO_EXTERNAL_STIMULUS	0.000310752	0.00279115	0.449798	2.25713	0	214	HSPB1_SH3GLB1_ZC3HAV1_CXCL10_LY96_VAMP8_S100A9_FCER1G_C5AR1_HYAL2_THBS1_LGALS9_CYBA_S100A8_RPS19_CMKLR1_IL17RA_VEGFA_PTGER4_HAVCR2_FFAR2_IL1RL1_RIPK2_SMAD3_OSMR_ANO6_SERPINE1_IL17RB_F3_THBD_TLR4_EDNRA_CXCL1_CXCL11_C3AR1_SWAP70_TLR9_TLR3_S100A12_SQSTM1_AKT2_RARRES2_IL6_TLR2_PDGFB_S1PR1_TRPV4_PDGFRB_C3_PTGER3_CDK19_PRKCA_HMGB1_RAC2_ETS1_IL6R_FGFR1_SASH1_CSF1_FGF2_AGT_CCR1_SCARF1_PTGS2_CD74_PIP4K2A_…
GO_AGING	0.000313972	0.00279115	0.332931	1.67031	0	215	TIMP1_NFKB2_STAT3_ADM_UCP2_CDKN1A_HYAL2_TSPO_PPP1R15A_CAV1_RXRA_PTH1R_TIMP3_JUN_TGFB3_SERPINE1_ADA_GHRHR_F3_ITGB2_CTSC_EDNRA_P2RY1_CRYAB_RELA_CP_VCAM1_ALOX12_IL6_RPN2_CDKN2A_MBD3_EDN1_TBX2_PLA2R1_SHC1_LITAF_TBX3_MME_UCP3_PML_ENG_ADRB3_AGT_LIMS1_CHEK2_TGFBR2_P2RY2_EEF2_CCL2_SERP1_ZMIZ1_IL1B_JUND_SRF_MBP_CARM1_RAD54B_CANX_CAT_NTRK2_DNMT1_AKT1_ENO3_INPP5D_CTNNA1_PRELP_SCAP_SOCS3_ADRB2_ICAM1_ADRA1A_G…
GO_NEGATIVE_REGULATION_OF_EXTRINSIC_APOPTOTIC_SIGNALING_PATHWAY	0.00026441	0.00279115	0.517191	2.22961	0	81	HMOX1_GDNF_THBS1_HSPA1B_COL2A1_MCL1_NOS3_HGF_LGALS3_YAP1_IFI6_PEA15_STRADB_SERPINE1_CFLAR_FYN_RELA_HSPA1A_HMGB2_MAPK7_LMNA_TNFAIP3_BMP5_TNFRSF10B_IL1B_AKT1_TRADD_CTNNA1_AR_TGFBR1_PHIP_ICAM1_BRCA1_GPX1_FAS_TCF7L2_RAF1_EYA1_ITGAV_ITGA6
GO_PATTERN_RECOGNITION_RECEPTOR_SIGNALING_PATHWAY	0.000264131	0.00279115	0.489972	2.15654	0	89	IRF7_LY96_CD14_LGALS9_SCARA3_CTSS_MAPKAPK3_IFIH1_TLR5_MAPKAPK2_HAVCR2_FFAR2_RIPK2_IRAK2_BIRC3_UBA52_UBE2D2_ITGB2_UNC93B1_TLR4_RELA_TLR9_TLR3_TLR6_TLR2_TNFAIP3_PIK3AP1_UBC_CD180_FCN1_IKBKB_BTK_MYD88_ITGAM_IRAK4_TLR10_BCL10_S100A14_DDX58_TNIP3_MAVS_HSPD1_TANK_TAB2_CD86_CD36
GO_REGULATION_OF_LEUKOCYTE_DIFFERENTIATION	0.000297442	0.00279115	0.388873	1.90102	0	175	IRF7_BCL6_C1QC_PNP_IL4R_CEBPB_LGALS9_LGALS3_HCLS1_LILRB4_ANXA1_FOXJ1_ZBTB46_TRIB1_MYC_GLI2_LYN_TMEM176A_JUN_RIPK2_TYROBP_ADA_LILRB2_TLR4_LILRB1_FLT3LG_TLR3_IL6_CDKN2A_ITPKB_LTF_TNFSF9_SLC46A2_SYK_HLX_IRF1_PTPN6_PRKCA_HMGB1_AP3B1_RC3H1_CSF1_CCR1_CD27_TGFBR2_CD74_GLI3_STAT5B_TJP2_INHBA_IL1B_ERBB2_HLA-G_BTK_LIF_INPP5D_XBP1_FOXP3_NFAM1_CD2_TAL1_BMP4_MAFB_TMEM176B_FAS_SOX13_CD80_KIAA0922_HLA-DOA_SASH3…
GO_TAXIS	0.000356252	0.00279115	0.355029	1.86694	0	328	TYMP_CXCL10_CXCL16_S100A9_FCER1G_C5AR1_CMTM7_PLAUR_LGALS9_HGF_FPR1_FOSL1_LGALS3_S100A8_RPS19_ANXA1_LHX2_CMKLR1_RNASE2_IL17RA_VEGFA_HBEGF_EFNB1_VANGL2_PLAU_GLI2_ITGA1_FFAR2_NFIB_ANO6_PDE4B_CSF3R_ITGB2_VASP_CXCR1_RAB13_CXCL1_FYN_EPHA2_CXCL11_CYR61_C3AR1_EPHA8_PREX1_NTN1_VCAM1_S100A12_SEMA3F_EZR_RARRES2_IL6_RHOA_PDGFA_DOCK2_HMGB2_PDGFB_LAMB2_EDN1_S1PR1_PDGFRB_SYK_NGFR_TGFB2_OPHN1_HMGB1_RAC2_NRAS_IL6…
GO_REGULATION_OF_EXTRINSIC_APOPTOTIC_SIGNALING_PATHWAY_VIA_DEATH_DOMAIN_RECEPTORS	0.000253614	0.00279115	0.527258	2.04603	0	48	HMOX1_THBS1_NOS3_HGF_LGALS3_TIMP3_PEA15_SERPINE1_CFLAR_SP100_HMGB2_TNFAIP3_STK3_ATF3_BMP5_TNFRSF10B_TRADD_ICAM1_BRCA1_GPX1_FAS_RAF1
GO_NEGATIVE_REGULATION_OF_WOUND_HEALING	0.000252653	0.00279115	0.602584	2.30156	0	45	ANXA2_PLAUR_C1QTNF1_NOS3_PLAU_SERPINE2_SMAD3_APOE_SERPINE1_CASK_THBD_ANXA5_ALOX12_ADAMTS18_PDGFA_PDGFB_EDN1_PLAT_PTGER3_FGF2_GJA1_PHLDB2
GO_LEUKOCYTE_MIGRATION	0.000301023	0.00279115	0.543866	2.66856	0	181	MSN_ITGA5_CXCL10_CXCL16_CD44_S100A9_FCER1G_C5AR1_HCK_SLC7A5_PODXL_MYH9_LGALS3_CAV1_S100A8_RPS19_MMP9_ANXA1_FOXJ1_IL17RA_VEGFA_ANGPT2_ITGB1_LYN_ITGA1_FFAR2_JAM2_SELL_ANO6_PDE4B_COL1A1_CSF3R_ITGB2_THBD_F11R_CXCR1_ITGAL_FYN_ATP1B2_CXCL11_PIK3R2_PREX1_VCAM1_S100A12_IL6_PDGFB_EDN1_S1PR1_MERTK_SYK_TGFB2_SHC1_PTPN6_HMGB1_NRAS_IL6R_SLC3A2_ITGAX_CCR1_ANGPT1_YES1_SLC16A8_MYO1G_SLC7A11_CD74_CCL2_OLR1_SLC7A7…
GO_POSITIVE_REGULATION_OF_LEUKOCYTE_DIFFERENTIATION	0.000267738	0.00279115	0.405328	1.81847	0	101	PNP_IL4R_LGALS9_LGALS3_HCLS1_ANXA1_ZBTB46_TRIB1_GLI2_JUN_RIPK2_ADA_LILRB2_FLT3LG_IL6_ITPKB_TNFSF9_SYK_HLX_PRKCA_HMGB1_AP3B1_CSF1_CCR1_CD27_TGFBR2_CD74_GLI3_STAT5B_IL1B_HLA-G_BTK_LIF_INPP5D_XBP1_FOXP3
GO_ENERGY_DERIVATION_BY_OXIDATION_OF_ORGANIC_COMPOUNDS	0.000148987	0.00279115	-0.423372	-1.94216	0	185	TBRG4_ME3_CS_PGM5_FASTKD1_PPP1R2_NDUFB8_AGL_SLC25A12_PPP1R2P3_NDUFC2_MDH2_GSK3A_OXA1L_NDUFB7_SLC25A14_GYG1_CALM2_COX5A_NDUFS7_ETFDH_NDUFAB1_NDUFS1_NDUFA1_SDHD_NDUFA5_NDUFV2_SDHB_PPP1CA_FASTKD3_NDUFA11_GNMT_PDHA1_PMPCB_GFPT1_SCO2_COX8A_COX4I1_NHLRC1_COX6A1_NDUFA3_CYCS_NDUFAF2_ALDH5A1_PPARGC1A_NDUFA10_IMMP2L_UQCR10_PYGB_MDH1B_PRKAG2_FASTKD2_UQCRC1_UQCRB_NDUFB1_PHKG2_IDH3B_UQCRQ_MRAP2_COX6C_UQCRC2_N…
GO_REGULATION_OF_HEMOPOIESIS	0.000319387	0.00279115	0.392176	1.98815	0	232	SCIN_IRF7_BCL6_C1QC_PNP_IL4R_CEBPB_LGALS9_ISG15_LGALS3_HCLS1_LILRB4_ANXA1_FOXJ1_ZBTB46_TRIB1_MYC_CIB1_GLI2_LYN_TMEM176A_JUN_RIPK2_MEIS2_TYROBP_ADA_LILRB2_CSF3R_EIF2AK2_HES1_TLR4_LILRB1_JAG1_FLT3LG_TLR3_IL6_SPI1_CDKN2A_ITPKB_LTF_HMGB2_TNFSF9_SLC46A2_SYK_HLX_IRF1_PTPN6_PRKCA_HMGB1_ETS1_AP3B1_RC3H1_FES_CSF1_DLL1_CCR1_CD27_TGFBR2_CD74_ZNF16_FOXC1_GLI3_STAT5B_TJP2_INHBA_GABPA_IL1B_HIST1H4H_ERBB2_HLA-G…
GO_PALATE_DEVELOPMENT	0.000260485	0.00279115	0.424045	1.79691	0	74	MSX1_CLDN5_PRRX1_COL2A1_CSRNP1_TGFB3_ANP32B_DHRS3_TGFBR3_WFIKKN2_SGPL1_TIPARP_CHD7_TBX2_TBX3_FZD2_TGFBR2_GLI3_SMAD4_BNC2_INHBA_SMAD2_SOX11
GO_MACROMOLECULAR_COMPLEX_DISASSEMBLY	0.000152091	0.00279115	-0.381545	-1.71552	0	158	MRPL16_CHMP7_CHMP5_MICAL2_MRPS30_VPS4B_SYNJ1_APEH_MRPL50_FRAT2_MRPL15_CHMP2B_GFM2_MRPL47_MRPL54_MRPL20_MRPL37_MRPS33_NAPB_SMARCB1_DNAJC6_MRPL48_MRPL33_MCTS1_PEX14_AKAP5_HSPA8_MRPL21_MRPL32_KLC1_MRPL2_MRPL49_MRPS35_MRPL14_MRPS34_MRPS7_MRPS28_MRPL55_MRPS23_MRPS11_MRPS27_NAPA_MRPS17_MRPS22_GSPT2_MRPS18C_MRPL9_MRPL22_MRPL46_MRPS9
GO_COMPLEMENT_ACTIVATION	0.000240211	0.00279115	0.61904	2.13624	0	29	C1QC_C1QB_C1R_C4A_CFH_FCN3_C1S_COLEC11_CFI_CD55_C2_C3_VSIG4_FCN1_CFD_CFB_C1QA_C7_SERPING1
GO_NEGATIVE_REGULATION_OF_TRANSPORT	0.000370645	0.00279115	0.300006	1.59006	0	358	HMOX1_ANXA2_STC1_VAMP8_RHBDF2_UCP2_SOX4_WWTR1_EMD_THBS1_SRGN_LGALS9_NOS3_GBP1_NFKB1_LGALS3_CAV1_F2R_PARP10_MMP9_ANXA1_OXTR_PTGER4_SERPINE2_BTN2A2_ACAA2_PEA15_HAMP_PACSIN2_APOE_ADA_LILRB2_BARD1_BEST3_P2RY1_LILRB1_CRYAB_SP100_SYTL4_ANXA5_BST2_TLR9_HSPA1A_CSK_EZR_THRA_AKT2_TMBIM6_IL6_NMB_WNK1_MAPK7_MIDN_EDN1_HADH_RHBDF1_RAB11FIP1_UBE2G2_CLIC2_PLA2R1_PTGER3_LITAF_UNC119_HMGB1_CRYAA_TBC1D10C_SRI_PML_A…
GO_CELL_JUNCTION_ORGANIZATION	0.000290192	0.00279115	0.347415	1.66109	0	153	ITGA5_CLDN5_GJA4_RHOC_FERMT2_ITGB1_SMAD3_TGFB3_RHOD_F11R_PARD3_VASP_SORBS1_RAB13_CDH5_ANG_CSK_VCL_RHOA_PKN2_TRPV4_TGFB2_PKP4_GJB2_PRKCA_LAMC2_PLEKHA7_CLDN6_LIMS1_ARHGAP6_GJA1_PLEC_TNS1_SRF_PERP_FN1_CTNNA1_ACTN4_HDAC7_RAB8B_MICALL2_CADM1_ITGB4_CD9_FLNC_FLNA_PIP5K1A_RAC1_TJP1_ITGA6_PIP5K1C_CSF1R_FSCN1
GO_EAR_DEVELOPMENT	0.000289687	0.00279115	0.382161	1.82542	0	152	MSX1_C1QB_PRRX1_HEY2_COL2A1_VANGL2_MAPKAPK2_GLI2_CEBPA_SOX9_TGFB3_ANP32B_NIPBL_HES1_SALL1_JAG1_NTN1_PDGFA_TCAP_PAX8_EDN1_CHD7_PDGFRB_SPARC_TCF15_FGFR1_FZD2_DLL1_NAGLU_BMP2_GLI3_CCNA2_STOX1_RDH10_LRIG1_ECE1_KCNQ1_SIX2_DVL3_OTOF_PTK7_FGF8_SDC4_BCL2L11_SIX4_NEUROD1_WNT1_TBX1_NR4A3_OSR1_BMP4_MAFB_LRTOMT_MPV17_EYA1_TSHZ1_SPRY2_RAC1_CXCL14_EPHB2_MYO7A_SOX2_FAT4
GO_REGULATION_OF_INTERLEUKIN_1_BETA_PRODUCTION	0.000243902	0.00279115	0.607928	2.18907	0	35	HSPB1_GSDMD_IFI16_CASP1_S1PR3_LGALS9_F2R_SMAD3_SPHK1_TNFAIP3_ACP5_HMGB1_PML_NLRP1_TRIM16
GO_ARTERY_MORPHOGENESIS	0.000251067	0.00279115	0.609947	2.29466	0	42	SOX4_PRRX1_HEY2_VEGFA_PTGER4_APOE_HES1_JAG1_FOLR1_CHD7_TBX2_PDGFRB_ENG_FOXC1_ZMIZ1_SRF_FGF8_TGFBR1_TBX1_BMP4_EYA1_DLL4_HPGD_SIX1_MYLK_WNT11_FOXC2_RBPJ_LRP1
GO_LYMPHOCYTE_ACTIVATION	0.000320102	0.00279115	0.423024	2.15191	0	238	BCL6_SLC11A1_EBI3_CEBPB_FCER1G_CMTM7_ZFP36L1_SOX4_LCP1_MICB_WAS_BATF_CLCF1_MYH9_B2M_ANXA1_PTGER4_ABL1_CD79B_PKNOX1_ITGB1_RIPK2_SMAD3_PSMB10_JMJD6_ADA_TXLNA_KLF6_ITGB2_TLR4_ITGAL_FYN_LILRB1_SWAP70_PREX1_BST2_LAT2_FLT3LG_VCAM1_CD40_IKZF1_IL6_SPI1_AIRE_DOCK2_ITPKB_CHD7_MERTK_SYK_IL21R_PTPRC_LYL1_MFNG_IRF1_HMGB1_CCND3_UNC13D_RC3H1_LFNG_DLL1_SLA2_CBFB_CD74_HDAC4_EPHB1_ZFP36L2_GLI3_STAT5B_CD276_CD180_R…
GO_DEFENSE_RESPONSE_TO_OTHER_ORGANISM	0.000347464	0.00279115	0.465462	2.4142	0	293	OASL_CD93_IFITM2_ZC3HAV1_IFITM1_IFITM3_IRF7_CXCL10_SLC11A1_ADM_IL4R_S100A9_CEBPB_IFI16_FCER1G_DDIT4_C5AR1_ISG20_TRIM56_HYAL2_CHST3_BATF_MB21D1_GBP1_HLA-A_ISG15_IFIH1_S100A8_B2M_ALPK1_TLR5_IL17RA_HERC5_PLSCR1_HAVCR2_FCN3_HAMP_IFI44L_RIPK2_PDK4_IFIT1B_MR1_UBA52_SERPINE1_HIST1H2BJ_OAS2_IL10RB_EIF2AK2_MX2_STAB1_OAS3_GBP3_UNC93B1_TLR4_SLC1A3_IFIT2_IST1_LILRB1_TRIM22_RELA_ANXA5_DNAJC3_ANG_HIST1H2BC_TEA…
GO_CELLULAR_RESPONSE_TO_INTERFERON_GAMMA	0.000263296	0.00279115	0.613211	2.60779	0	76	GBP2_OASL_IRF7_CD44_HLA-DRB1_HCK_LGALS9_GBP1_HLA-A_HLA-DQA1_B2M_MT2A_HLA-DRB5_OAS2_OAS3_TRIM21_SP100_TRIM22_FCGR1B_TRIM26_VCAM1_TLR3_OAS1_EDN1_MID1_IRF1_IRF8_IFNGR1_AQP4_PML_TRIM38_HLA-DQB2_CCL2_IRF9_HLA-G_HLA-DPA1_STAT1_HLA-DRA_CD58_AIF1_ICAM1
GO_IN_UTERO_EMBRYONIC_DEVELOPMENT	0.000327869	0.00279115	0.332064	1.69906	0	253	ADM_CEBPB_MSX1_ZFP36L1_SLC39A1_HEY2_MYH9_NOS3_FOSL1_RXRA_VEGFA_TCTN1_ITGB1_GLI2_CEBPA_SMAD3_TGFB3_ADA_SPINT1_CAPN2_HES1_EDNRA_CYR61_ST14_CHD8_LATS2_RARRES2_PLCD1_PLCD3_MBD3_PDGFB_EDN1_CHD7_EPAS1_APBA3_STK3_JUNB_TBX3_SOX10_FGFR1_GNA13_MGAT1_EGFR_GJA1_ANGPT1_BMP2_ELL_TGFBR2_TAPT1_MBNL1_P2RY2_EPB41L5_EIF2S2_FOXC1_GLI3_DAD1_SMAD4_RAD51B_ZMIZ1_PLOD3_SMAD2_GABPA_MDFI_SRF_PCDH12_RDH10_ACVRL1_MAFF_GNA12_…
GO_MESENCHYMAL_CELL_DIFFERENTIATION	0.000274876	0.00279115	0.448975	2.03983	0	111	GDNF_MSX1_WWTR1_HEY2_HGF_HEYL_PHACTR4_EFNB1_NRTN_SOX9_HES1_EDNRA_TGFBR3_ADAM15_JAG1_SEMA3F_FOLR1_EDN1_TGFB2_SOX10_FGFR1_LIMS1_BMP2_EPB41L5_FOXC1_SMAD4_HAS2_SEMA4B_SOX11_RDH10_ERG_SIX2_STAT1_FGF8_EFNA1_CORO1C_TGFBR1_TBX1_OSR1_SOX8_BMP4
GO_MUSCLE_STRUCTURE_DEVELOPMENT	0.000353857	0.00279115	0.33633	1.77135	0	329	CXCL10_ADM_MSX1_EMD_HEY2_IFRD1_IGFBP5_MYH9_VAMP5_HEYL_CAV1_CSRP2_RXRA_FGFRL1_SVIL_VEGFA_HBEGF_VANGL2_ITGB1_SOX9_AXIN1_CFLAR_CAPN2_HES1_TGFBR3_PLEKHO1_ZFHX3_CRYAB_WFIKKN2_QKI_JAG1_TEAD4_MYOZ1_ADAM12_COL6A3_TCAP_TBX2_LMNA_S1PR1_EPAS1_PDGFRB_TCF15_NGFR_HLX_NUPR1_BCL9_BVES_ID3_TBX3_SRI_ATF3_FZD2_DLL1_AGT_TANC1_BMP2_KIAA1161_MYL6_MBNL1_EEF2_FOXC1_CHRNA1_SERP1_TCF12_DISP1_FOXL2_LEMD2_CNTF_SAP30_RORA_TA…
GO_RESPONSE_TO_BACTERIUM	0.000352485	0.00279115	0.477883	2.50734	0	320	NFKB2_CXCL10_SLC11A1_LY96_ADM_CXCL16_S100A9_CEBPB_CD14_IL18BP_FCER1G_CASP1_C5AR1_HLA-DRB1_HCK_TSPO_LGALS9_TNFRSF11B_NOS3_HLA-A_ISG15_NFKB1_MAPKAPK3_CAV1_F2R_S100A8_B2M_TLR5_TNFRSF8_MGST1_TIMP4_PTGER4_ABL1_PLAU_MAPKAPK2_HAVCR2_TRIB1_LYN_HAMP_PELI1_JUN_RIPK2_IRAK2_MR1_PDE4B_HLA-DRB5_SERPINE1_HIST1H2BJ_LILRB2_F3_EIF2AK2_STAB1_THBD_GCH1_PLSCR4_TLR4_EDNRA_CXCL1_MGST2_LILRB1_CXCL11_RELA_ANG_HIST1H2BC_E…
GO_POSITIVE_REGULATION_OF_LEUKOCYTE_MIGRATION	0.000261849	0.00279115	0.530769	2.25439	0	75	CXCL10_C5AR1_PLVAP_THBS1_LGALS9_LGALS3_CMKLR1_VEGFA_PTGER4_ANO6_SERPINE1_EDNRA_CXCL1_CXCL11_C3AR1_SWAP70_RARRES2_IL6_TRPV4_TNFRSF14_PTGER3_HMGB1_RAC2_IL6R_CSF1_CCR1_CD74_CCL2_VEGFC_CXCL2_IL1B_GPSM3_AIF1_ICAM1_VEGFB_ADAM10_CXCL3_S100A14_ADAM17_RAC1_CXCL14_PTAFR
GO_APOPTOTIC_SIGNALING_PATHWAY	0.000322165	0.00279115	0.295781	1.5079	0	243	HMOX1_BAG3_LY96_CEBPB_CD14_IFI16_SFN_DDIT4_CDKN1A_CASP4_SRGN_TNFRSF12A_TNFRSF11B_MCL1_PPP1R15A_CAV1_TNFRSF8_ABL1_ERN1_IFI6_EYA2_CIB1_JUN_SMAD3_TLR4_EPHA2_SGPL1_TLR3_CD40_TMBIM6_TRIB3_TNFRSF14_NGFR_TGFB2_NUPR1_ATP2A1_USP28_PRKCA_ZNF385C_IL6R_PML_AEN_G0S2_IFI27_TP53BP2_CHEK2_CD27_HIPK2_CD38_TNFRSF10B_TNFRSF1A_INHBA_IL1B_PERP_WWOX_BTK_TRADD_FOXO3_HIP1_XBP1_BCL2L11_PTGIS_CASP10_PGAP2_FASTK_BRCA1_TNFR…
GO_LYMPHOCYTE_MEDIATED_IMMUNITY	0.000264061	0.00279115	0.50064	2.16356	0	82	IRF7_SLC11A1_C1QC_IL4R_FCER1G_HLA-DRB1_MICB_C1QB_BATF_C1R_C4A_BTN3A2_HLA-DRB5_C1S_CTSC_JAG1_SWAP70_CFI_CD55_C2_BTN3A3_C3_PTPN6_UNC13D_SLA2_CD27_MYO1G_CD74_EMP2_RAB27A_INPP5D_C1QA_FOXP3_GNL1_ICAM1_BCL10_CADM1_C7_SERPING1_EXOSC3_FAS
GO_REGULATION_OF_NUCLEOCYTOPLASMIC_TRANSPORT	0.000302847	0.00279115	0.363369	1.79612	0	191	SFN_CDKN1A_SOX4_HYAL2_WWTR1_EMD_RBPMS_LGALS9_BAMBI_HCLS1_PARP10_DAB2_RBCK1_SMAD3_TGFB3_MX2_AXIN1_ANP32B_BARD1_AKAP8L_TLR4_RGS20_SP100_SPHK1_PIK3R2_HSP90AA1_TLR9_TLR3_THRA_IL6_TLR2_RHOA_CDKN2A_MAPK7_TMEM173_LITAF_TBC1D10C_XPO1_SRI_IFI27_EGFR_ANGPT1_CD27_PTGS2_GLI3_SMAD4_UBR5_IL1B_MDFI_NEDD4_RAB23_RANBP3L_XBP1_IL18_MDM2_RAPGEF3_TGFBR1_DACT3_BMP4_BRCA1_CSF3_DDX58_PARP1_FLNA_RGS19_TCF7L2
GO_POSITIVE_REGULATION_OF_INTERFERON_BETA_PRODUCTION	0.000240211	0.00279115	0.585165	2.01934	0	29	ZC3HAV1_IRF7_IFIH1_ZBTB20_RIPK2_TLR4_TLR9_TLR3_TLR2_HMGB2_IRF1_HMGB1_RNF135
GO_REGULATION_OF_PROTEIN_SECRETION	0.000344828	0.00279115	0.322581	1.66788	0	285	GSDMD_IL4R_RHBDF2_CD14_CASP1_UCP2_SOX4_HLA-DRB1_HYAL2_SRGN_LGALS9_GBP1_F2R_ANXA1_TLR5_IL17RA_PTGER4_ABL1_BTN2A2_HAVCR2_LYN_FFAR2_IL1RL1_TGFB3_HLA-DRB5_IL17RB_CLEC5A_TLR4_LILRB1_SYTL4_LLGL2_ANXA5_ITPR2_ANG_TLR9_CD40_EZR_TMBIM6_IL6_TLR6_TLR2_NCOA6_MIDN_HADH_RHBDF1_RAB11FIP1_TRPV4_SYK_TNFRSF14_CPT1A_GLUD1_TGFB2_PTGER3_CAPN10_PRKCA_HMGB1_SRI_ADAM9_PML_GJA1_ANGPT1_NR1H3_SERP1_VEGFC_CD38_CD276_NLRP1_LG…
GO_REGULATION_OF_PEPTIDYL_TYROSINE_PHOSPHORYLATION	0.00029163	0.00279115	0.383444	1.83831	0	156	ITGA5_CD81_STAT3_EHD4_CD44_HYAL2_CLCF1_PTPN1_HGF_HCLS1_CAV1_MVP_VEGFA_PTGER4_ABL1_ITGB1_LYN_RIPK2_LRP4_ITGB2_HES1_FYN_CD40_IL6_PDGFA_PDGFB_SYK_TNFRSF14_SHC1_PTPN6_UNC119_IL6R_AGT_EGFR_ANGPT1_YES1_CD74_VEGFC_TNFRSF1A_CNTF_IL6ST_CD300A_PAK2_PTPRZ1_SAMSN1_OSM_LIF_SOCS4_EFNA1_IL18_SOCS1_SOCS3_ICAM1_TNK2_HSPH1_VEGFB_GHR_PDGFC_CSF3_CTF1_ADAM17_CD80_CSPG4
GO_ACUTE_INFLAMMATORY_RESPONSE	0.000252845	0.00279115	0.597992	2.2979	0	46	SERPINA1_STAT3_SERPINA3_CEBPB_CD163_PRCP_S100A8_PLSCR1_ANO6_F3_VCAM1_IL6_NUPR1_IL6R_ALOX5_STAT5B_IL1B_B4GALT1_ITIH4_FN1_HP_IL1RN_ICAM1_HFE_ADRA2A_SAA1_SIGIRR_OGG1_BDKRB2_TNFSF4
GO_HUMORAL_IMMUNE_RESPONSE	0.000262674	0.00279115	0.523821	2.28448	0	85	ADM_EBI3_C1QC_TRAF3IP2_HLA-DRB1_C1QB_HLA-A_C1R_B2M_C4A_FOXJ1_CFH_FCN3_PSMB10_HLA-DRB5_HIST1H2BJ_C1S_COLEC11_ANG_HIST1H2BC_BST2_CFI_CD55_IL6_C2_AIRE_LTF_C3_VSIG4_SLPI_RPL39_CCL2_FCN1_CFD_CFB_HIST2H2BE_C1QA
GO_MYELOID_LEUKOCYTE_ACTIVATION	0.000259336	0.00279115	0.489267	2.06224	0	72	CD93_SLC11A1_VAMP8_FCER1G_HYAL2_BATF_SNAP23_HAVCR2_LYN_JUN_SLC7A2_TYROBP_JMJD6_TLR4_PREX1_LAT2_TLR3_S100A12_SPI1_DOCK2_TNFSF9_SYK_BATF2_HMGB1_ADAM9_CSF1_LTBR_TGFBR2_SBNO2_NDRG1
GO_EMBRYONIC_ORGAN_MORPHOGENESIS	0.000309502	0.00279115	0.337679	1.67716	0	200	MSX1_SLC39A1_PRRX1_COL2A1_PHACTR4_YAP1_VANGL2_GLI2_SOX9_SETDB2_SMAD3_TGFB3_AXIN1_NIPBL_HES1_EPHA2_SALL1_HYAL1_NTN1_FOLR1_TCAP_PAX8_EDN1_CHD7_TBX2_HLX_TBX3_FGFR1_EFEMP1_ENG_FZD2_DLL1_NAGLU_GJA1_TGFBR2_HIPK2_GLI3_FOXL2_SMAD2_SOX11_MDFI_SRF_PAX6_RDH10_LRIG1_SIX2_DVL3_PTK7_FGF8_EFNA1_SIX4_NEUROD1_WNT1_TGFBR1_TBX1_NR4A3_OSR1_MMP16_BBS4_FBN2_BMP4_TCF7_TULP3_MAFB_EYA1_TSHZ1_SPRY2_RAC1_MESP1_EPHB2_MYO7A
GO_REPRODUCTIVE_SYSTEM_DEVELOPMENT	0.000346021	0.00279115	0.331725	1.72978	0	304	STC1_ADM_CEBPB_ZFP36L1_HEY2_NOS3_FOSL1_RXRA_ANXA1_TLR5_MGST1_VEGFA_SERPINE2_CYP19A1_TFAP2C_AKR1C3_GLI2_CEBPA_SOX9_PPARG_SPP1_ARID4B_ADA_SPINT1_NIPBL_HES1_RAB13_ADAM15_CYR61_SALL1_ANG_IDH1_ST14_SGPL1_SMARCC1_TLR3_ID4_TIPARP_VDR_NCOA6_PLCD1_PLCD3_CCND1_HMGB2_PDGFB_FKBP4_CHD7_EPAS1_MERTK_STK3_NUPR1_JUNB_GJB2_TBX3_MEN1_LFNG_EGFR_DAZAP1_PTGS2_EIF2S2_FOXC1_SMAD4_FOXL2_BMP5_STAT5B_ASPM_TNC_INHBA_NR0B1_L…
GO_GLIOGENESIS	0.000289436	0.00279115	0.393449	1.87106	0	147	STAT3_S100A9_VIM_SOX4_TSPO_S100A8_ANXA1_CDKN2C_ABL1_LYN_SOX9_NFIB_PARD3_VCAN_HES1_TLR4_P2RY1_NR2E1_ID4_CSK_AKT2_LAMB2_MXRA8_TGFB2_SOX10_PHGDH_DISC1_DLL1_POU3F2_GFAP_NKX2-2_EEF2_CCL2_GLI3_MT3_NDRG1_CNTF_SOX11_PAX6_MBOAT7_ERBB2_NTRK2_AKT1_PTPRZ1_FN1_LIF_LGI4_ARHGEF10_ASCL1_SKI_TAL1_GSN_CD9_SOX8_OLIG2
GO_NEPHRON_EPITHELIUM_DEVELOPMENT	0.0002574	0.00279115	0.435721	1.83139	0	70	GDNF_PODXL_HEYL_FOXJ1_TACSTD2_MYC_SOX9_HES1_PGF_SALL1_JAG1_PAX8_LAMB2_DLL1_FGF2_BMP2_GLI3_SMAD4_LGR4_SIX2_FGF8_WNT1_IQGAP1_PBX1_OSR1_SOX8_BMP4_EYA1_POU3F3_WNT6_FAT4
GO_POSITIVE_REGULATION_OF_PROTEIN_SECRETION	0.000290192	0.00279115	0.365361	1.73951	0	148	GSDMD_IL4R_CD14_CASP1_SOX4_HLA-DRB1_HYAL2_LGALS9_F2R_IL17RA_PTGER4_ABL1_HAVCR2_FFAR2_IL1RL1_TGFB3_HLA-DRB5_IL17RB_CLEC5A_SYTL4_ANG_EZR_IL6_NCOA6_TRPV4_SYK_TNFRSF14_GLUD1_TGFB2_CAPN10_HMGB1_SRI_ADAM9_GJA1_SERP1_VEGFC_CD38_CD276_NLRP1_IL1B_FCN1_PHPT1_TRIM16_XBP1_DRD2_CD58_GLUL_ARRB1_CD2_CADM1_GCK_TRPM4
GO_POSITIVE_REGULATION_OF_TOLL_LIKE_RECEPTOR_SIGNALING_PATHWAY	0.000232126	0.00279115	0.751349	2.1721	0	15	CYBA_CAV1_TLR5_PELI1_TLR9_TLR3_TLR2_LTF_PIK3AP1_HMGB1_NR1H3_WDFY1_RSAD2
GO_REGULATION_OF_ENDOTHELIAL_CELL_MIGRATION	0.000263574	0.00279115	0.513125	2.26968	0	91	HSPB1_STC1_THBS1_SH3BGRL3_PRCP_VEGFA_ANGPT2_CIB1_APOE_RHOB_CCBE1_EPHA2_SP100_NR2E1_ATOH8_ALOX12_RHOA_PDGFB_EDN1_SPARC_PRKCA_HMGB1_ETS1_FGFR1_SASH1_FGF2_AGT_ANGPT1_PTGS2_MMRN2_VEGFC_EMP2_SRPX2_ACVRL1_TEK_AKT1_PRKD2_EFNA1_HDAC7_STAT5A_NRP2_STARD13_BMP4
GO_REGULATION_OF_TRANSMEMBRANE_RECEPTOR_PROTEIN_SERINE_THREONINE_KINASE_SIGNALING_PATHWAY	0.000295247	0.00279115	0.378466	1.84447	0	172	MSX1_WWTR1_TOB1_THBS1_RBPMS_GDF15_BAMBI_CAV1_ZNF423_ABL1_DAB2_INHBE_SMAD3_TGFB3_UBA52_HES1_TGFBR3_CYR61_BMP1_VASN_FOLR1_DAND5_TGFB2_BCL9_MECOM_HSPA5_MEN1_LTBP4_ENG_LRG1_UBC_BMP2_TGFBR2_HIPK2_SMAD4_BMP5_INHBA_SMAD2_SOX11_BMP3_ACVRL1_NEO1_GLG1_FST_SKI_WNT1_TGFBR1_SMAD6_SOST_CD109_FBN2_BMP4_HFE_ADAM17_PCSK6_PARP1_CAV2
GO_POSITIVE_REGULATION_OF_CELL_ADHESION	0.000344353	0.00279115	0.403889	2.08725	0	283	S100A10_TGM2_ITGA5_EBI3_PNP_CD44_IL4R_HLA-DRB1_EGFLAM_LGALS9_PODXL_HLA-A_CAV1_HLA-DQA1_ANXA1_VEGFA_PTGER4_EFNB1_HAVCR2_CIB1_ITGB1_GLI2_LYN_COL8A1_RIPK2_SMAD3_HLA-DRB5_ADA_LILRB2_RHOD_HES1_FYN_LILRB1_CYR61_PREX1_HYAL1_VCAM1_CSK_ALOX12_PTN_CD55_IL6_ITPKB_CCDC80_TNFSF9_SYK_TNFRSF14_PTPRC_TGFB2_HLX_MAP3K8_PTPN6_PRKCA_HMGB1_GCNT2_ETS1_AP3B1_DISC1_UNC13D_ADAM9_CSF1_LIMS1_ANGPT1_YES1_TGFBR2_HLA-DQB2_EPB…
GO_REGULATION_OF_INTERLEUKIN_8_PRODUCTION	0.000250501	0.00279115	0.588466	2.19304	0	40	HYAL2_HSPA1B_LGALS9_F2R_ANXA1_TLR5_PTGER4_FFAR2_SERPINE1_TLR4_TLR9_HSPA1A_TLR3_TLR2_IL6R_IL1B_FCN1_PRKD2_CD58_ARRB1_CD2_BCL10_DDX58
GO_REGULATION_OF_SYMBIOSIS_ENCOMPASSING_MUTUALISM_THROUGH_PARASITISM	0.00029129	0.00279115	0.434633	2.07258	0	150	OASL_IFITM2_ZC3HAV1_IFITM1_TAP1_IFITM3_IFI16_ISG20_LGALS9_ISG15_HDAC1_CAV1_PARP10_TOP2A_PLSCR1_CCNK_FCN3_JUN_APOE_VPS37B_TAP2_CCNT1_EIF2AK2_OAS3_TRIM21_PFN1_SP100_TRIM26_POLR2H_BST2_BTBD17_DYNLT1_SQSTM1_OAS1_PKN2_LTF_STOM_IRF8_SLPI_PML_TRIM38_APOBEC3F_SP1_CHD1
GO_RESPONSE_TO_OXYGEN_LEVELS	0.000336927	0.00279115	0.357951	1.83675	0	264	HMOX1_STC1_ADM_DDIT4_CASP1_UCP2_CDKN1A_THBS1_ALAS2_PPP1R15A_CAV1_OXTR_VEGFA_ANGPT2_PLAU_PLOD1_PPARA_ACAA2_PPARG_SOD3_SMAD3_TGFB3_COL1A1_UBA52_ADA_UBE2D2_CAPN2_PGF_EDNRA_TGFBR3_CRYAB_VASN_FOXO1_ITPR2_ANG_SDC2_VCAM1_ALKBH5_AGTRAP_PTN_CPEB4_PLOD2_PDGFA_APOLD1_PDGFB_EDN1_LMNA_EPAS1_PDGFRB_CDK4_PLAT_TGFB2_SHC1_ETS1_UCP3_ALOX5_PML_ENG_UBC_BMP2_PDLIM1_PTGS2_HIPK2_CCL2_SMAD4_MT3_NDRG1_STAT5B_CD38_RORA_EG…
GO_RESPONSE_TO_TRANSFORMING_GROWTH_FACTOR_BETA	0.000277469	0.00279115	0.501674	2.32575	0	125	CLDN5_HYAL2_FERMT2_GDF15_BAMBI_COL4A2_CAV1_ITGB1_SOX9_ID1_JUN_SMAD3_RUNX3_TGFB3_COL1A1_UBA52_F11R_PARD3_TGFBR3_ZFHX3_FYN_CDH5_WFIKKN2_RHOA_PDGFA_SMAD9_MAPK7_PDGFB_EDN1_DUSP15_TGFB2_GCNT2_MEN1_ADAM9_PML_ENG_LIMS1_UBC_YES1_TGFBR2_EPB41L5_HIPK2_CCL2_SMAD4_ITGB5_SMAD2_ACVRL1_COL1A2_WWOX_DNMT1_FN1_ZYX_PXN_SKI_RAPGEF3_TGFBR1_SMAD6
GO_OXIDATIVE_PHOSPHORYLATION	0.000163452	0.00279115	-0.616784	-2.4295	0	69	COX5A_NDUFS7_NDUFAB1_NDUFS1_NDUFA1_NDUFA5_NDUFV2_MSH2_NDUFA11_PMPCB_COX8A_COX4I1_COX6A1_NDUFA3_CYCS_NDUFA10_UQCR10_UQCRC1_UQCRB_NDUFB1_UQCRQ_COX6C_UQCRC2_NDUFA4_COX5B_COX6B1_DLD_COX7B_NDUFA12_NDUFA7_NDUFB6_NDUFV1_CYC1_UQCRFS1_SNCA_NDUFB2_ATP5C1_NDUFS5_NDUFAF1_NDUFS4_UQCRH_NDUFA9
GO_REGULATION_OF_DNA_BINDING	0.000257136	0.00279115	0.469247	1.97729	0	71	HMOX1_IFI16_MSX1_PLAUR_HEY2_MMP9_LHX2_PPARA_HJURP_ID1_JUN_NFIB_ZNF462_HES1_WFIKKN2_SP100_HMGB2_HMGB1_SRI_HIPK2_SOX11_MDFI_LIF_SKI_NEUROD1_ZFP90_CPNE1_PARP1
GO_NEGATIVE_REGULATION_OF_HEMOPOIESIS	0.00026295	0.00279115	0.47055	2.0763	0	90	BCL6_C1QC_IL4R_LILRB4_ANXA1_FOXJ1_ZBTB46_TRIB1_MYC_CIB1_LYN_TMEM176A_MEIS2_HES1_TLR4_LILRB1_TLR3_CDKN2A_ITPKB_LTF_HLX_IRF1_HMGB1_RC3H1_DLL1_CD74_GLI3_STAT5B_TJP2_INHBA_GABPA_HIST1H4H_ERBB2_HLA-G_RBM15_INPP5D_FOXP3_NFE2L2_BMP4_MAFB_TMEM176B_KIAA0922_ZFPM1_PTPN2
GO_REGULATION_OF_MUSCLE_CELL_DIFFERENTIATION	0.000276855	0.00279115	0.395905	1.80964	0	115	CXCL10_IL4R_MSX1_BTG1_GDF15_HEY2_HDAC1_ABL1_RBM38_SOX9_CFLAR_CD53_EHD1_ZFHX3_FLT3LG_DMPK_THRA_PDGFB_EDN1_EZH2_BNIP2_ID3_TBX3_DLL1_BMP2_MBNL3_HDAC4_EHD2_SPAG9_SRF_BHLHE41_MEF2A_BHLHA15_CTNNA1_XBP1_CTH_IL18_OLFM2_SIK1_SMARCD3_FOXO4_MAML1_TBX1_SOX8_BMP4
GO_REGULATION_OF_ERK1_AND_ERK2_CASCADE	0.00029129	0.00279115	0.47752	2.29936	0	159	CD44_C5AR1_LGALS9_PTPN1_GBP1_CAV1_F2R_TIMP3_VEGFA_ABL1_GLIPR2_HAVCR2_CIB1_LYN_JUN_RIPK2_SPRY1_TLR4_EDNRA_P2RY1_EPHA2_CYR61_CSK_EZR_IL6_FGFR4_PDGFA_RRAS_C1QL4_PDGFB_CNKSR3_TRPV4_PDGFRB_SYK_C3_PTPN6_PRKCA_HMGB1_TBC1D10C_GCNT2_ST5_ATF3_FGF2_EGFR_CCR1_ANGPT1_BMP2_CD74_EPHB1_CCL2_MT3_IL1B_TNFAIP8L3_ESR1_ECE1_ERBB2_TEK_PLA2G5_FN1_LIF_PRKD2_FGF8_DRD2_PHB_ARRB1_TIAM1_STYX_ICAM1_VEGFB_ADRA1A_BMP4_PDGFC
GO_HEART_MORPHOGENESIS	0.000294985	0.00279115	0.389447	1.90105	0	173	MSX1_CLDN5_SOX4_HEY2_COL2A1_HEYL_RXRA_FGFRL1_YAP1_VEGFA_VANGL2_SOX9_SETDB2_JUN_SMAD3_DHRS3_NIPBL_HES1_TGFBR3_ADAM15_CYR61_JAG1_PPP1R13L_FOLR1_TCAP_CHD7_TBX2_S1PR1_TGFB2_TBX3_ENG_FZD2_DLL1_GJA1_BMP2_BAZ1B_FOXC1_SMAD4_LEMD2_ZMIZ1_HAS2_SOX11_SRF_NEDD4_ERG_TEK_DVL3_RBM15_FGF8_CPE_NOTCH2_EFNA1_TNNC1_MDM2_TGFBR1_SMARCD3_TBX1_BBS4_BMP4_EYA1_DLL4_TNNI3_MESP1_TMEM100_ZFPM1_FAT4_GAA
GO_REGULATION_OF_FIBROBLAST_PROLIFERATION	0.000258665	0.00279115	0.494566	2.05065	0	66	ANXA2_CDKN1A_EMD_DDR2_PARP10_MYC_PPARG_JUN_FTH1_SPHK1_PDGFA_C1QL4_PDGFB_CDK4_NUPR1_FOSL2_PML_AGT_EGFR_CD74_ZMIZ1_CCNA2_CD300A_ESR1_PTPRZ1_FN1_SKI_WNT1_UTS2R_S100A6
GO_RENAL_TUBULE_DEVELOPMENT	0.000251636	0.00279115	0.486858	1.9804	0	59	GDNF_COL4A1_HEYL_TACSTD2_MYC_SOX9_HES1_PGF_SALL1_JAG1_PAX8_DLL1_FGF2_BMP2_GLI3_SMAD4_LGR4_STAT1_FGF8_WNT1_PBX1_OSR1_SOX8_BMP4_EYA1_POU3F3_WNT6_FAT4
GO_REGULATION_OF_I_KAPPAB_KINASE_NF_KAPPAB_SIGNALING	0.000303398	0.00279115	0.394402	1.93789	0	184	HSPB1_HMOX1_ZC3HAV1_CASP1_TRAF3IP2_RHOC_LGALS9_F2R_ABL1_RBCK1_PELI1_IL1RL1_RIPK2_BIRC3_UBA52_CFLAR_APOL3_SLC44A2_TLR4_FYN_TRIM22_RELA_SPHK1_SECTM1_BST2_TLR9_TLR3_CD40_S100A12_SQSTM1_TLR6_TLR2_RHOA_TMEM9B_LTF_TNFAIP3_LITAF_NEK6_LTBR_GJA1_UBC_ANGPT1_CD27_PTGS2_CC2D1A_TRIM38_TNFRSF10B_TNFRSF1A_CARD9_RORA_IL1B_ESR1_IKBKB_TRADD_MYD88_STAT1_NLRC3_IRAK4_CTH_IL18
GO_NUCLEOSIDE_TRIPHOSPHATE_METABOLIC_PROCESS	0.000148987	0.00279115	-0.476809	-2.18729	0	185	TBPL1_PMPCB_ATP5S_GUK1_NME5_COX8A_COX4I1_COX6A1_PGAM1_NDUFA3_CYCS_ATP5H_NDUFA10_ADK_NME7_TYMS_UQCR10_LDHA_PFKL_AK5_HSPA8_PRKAG2_PFKP_UQCRC1_UQCRB_NDUFB1_ALDOA_UQCRQ_MOCS1_COX6C_ATP5A1_UQCRC2_NDUFA4_DGUOK_COX5B_ATP5L_COX6B1_DCTPP1_DLD_COX7B_NDUFA12_ATP5G3_NDUFA7_NDUFB6_TPI1_NDUFV1_PFKM_ATP6V1A_CYC1_ATP5O_ATP5J_ATP5F1_UQCRFS1_ITPA_DUT_GPI_VCP_SNCA_NDUFB2_ENTPD3_ATP5C1_NDUFS5_NDUFAF1_PGK1_NDUFS4_NME…
GO_REGULATION_OF_RESPONSE_TO_WOUNDING	0.00034638	0.00279115	0.449281	2.32596	0	289	ANXA2_FAM46A_BCL6_VAMP8_S100A9_FCER1G_CASP1_C5AR1_HYAL2_PLAUR_PLEK_THBS1_CASP4_HCK_TNFRSF12A_C1QTNF1_NOS3_HGF_NFKB1_CAV1_F2R_S100A8_RPS19_ANXA1_C4A_IL17RA_HBEGF_PTGER4_PLAU_SERPINE2_CYP19A1_CFH_PPARA_LYN_PPARG_SPP1_FFAR2_IL1RL1_SMAD3_SLC7A2_BIRC3_PBK_OSMR_APOE_ANO6_SERPINE1_ADA_CASK_IL17RB_F3_THBD_METRNL_TLR4_EDNRA_IL20RB_RELA_C3AR1_ANXA5_TLR9_TLR3_S100A12_CFI_ALOX12_CD55_IL6_C2_TLR2_ADAMTS18_PDG…
GO_POSITIVE_REGULATION_OF_STEM_CELL_DIFFERENTIATION	0.000245038	0.00279115	0.671269	2.45952	0	37	WWTR1_BAMBI_YAP1_TACSTD2_GLIPR2_DAB2_SOX9_SMAD3_TGFB3_COL1A1_EZH2_TGFB2_GCNT2_BMP2_TGFBR2_EPB41L5_FOXC1_SMAD4_SMAD2
GO_REGULATION_OF_EXTRINSIC_APOPTOTIC_SIGNALING_PATHWAY	0.000283768	0.00279115	0.518412	2.41342	0	130	HMOX1_ACSL5_GDNF_HYAL2_THBS1_HSPA1B_TNFRSF12A_COL2A1_MCL1_NOS3_HGF_LGALS3_CAV1_TIMP3_YAP1_SRPX_IFI6_RBCK1_PEA15_STRADB_SERPINE1_CFLAR_FYN_SP100_RELA_HSPA1A_HMGB2_MAPK7_LMNA_PPP2R1B_TNFAIP3_STK3_TGFB2_FGFR1_ATF3_PML_G0S2_AGT_LTBR_BMP5_TNFRSF10B_INHBA_IL1B_WWOX_PAK2_AKT1_TRADD_CTNNA1_AR_TGFBR1_PHIP_ICAM1_BCL10_BRCA1_GPX1_FAS_TCF7L2_DBH_RAF1_EYA1_DEDD2_ITGAV
GO_REGULATION_OF_EXTRINSIC_APOPTOTIC_SIGNALING_PATHWAY_IN_ABSENCE_OF_LIGAND	0.000245038	0.00279115	0.570818	2.09147	0	37	GDNF_HSPA1B_COL2A1_MCL1_SRPX_IFI6_STRADB_FYN_HSPA1A_MAPK7_PPP2R1B_TGFB2_FGFR1_INHBA_IL1B_WWOX_AKT1_CTNNA1
GO_INNATE_IMMUNE_RESPONSE	0.000374392	0.00279115	0.513572	2.73333	0	370	GBP2_OASL_IFITM2_ZC3HAV1_NFKB2_IFITM1_IFITM3_IRF7_SLC11A1_LY96_GSDMD_IFI35_CXCL16_C1QC_CD44_S100A9_CD14_IFI16_FCER1G_XAF1_ISG20_TRIM56_HLA-DRB1_MICB_PSMB8_C1QB_CASP4_HCK_LGALS9_SEC61A1_MB21D1_GBP1_HLA-A_ISG15_NFKB1_LGALS3_C1R_CYBA_LILRA5_HLA-DQA1_IFIH1_S100A8_PPP1R14B_B2M_ANXA1_C4A_MT2A_TLR5_HERC5_ABL1_IFI6_CFH_HAVCR2_FCN3_LYN_PPARG_RIPK2_MR1_HLA-DRB5_TYROBP_UBA52_HIST1H2BJ_OAS2_CLEC5A_EIF2AK2_MX…
GO_REGULATION_OF_CELL_ADHESION_MEDIATED_BY_INTEGRIN	0.000244858	0.00279115	0.615985	2.18651	0	33	FERMT3_PODXL_PLAU_CIB1_LYN_SERPINE1_ADA_MUC1_EPHA2_EPHA8_SWAP70_SYK_TGFB2_PTPN6_ADAM9
GO_REGULATION_OF_CELL_CYCLE_G1_S_PHASE_TRANSITION	0.000277469	0.00279115	0.384245	1.78135	0	125	SFN_PIM1_CDKN1A_SOX4_NACC2_ARID3A_CDK2_ANXA1_CTDSP2_RBM38_CTDSP1_UBA52_GADD45A_MUC1_ATP2B4_PPP1R1C_CCND1_EZH2_PTPN6_SUSD2_PRMT2_MEN1_ZNF385A_PML_RFWD3_EGFR_UBC_CHEK2
GO_ELECTRON_TRANSPORT_CHAIN	0.000161421	0.00279115	-0.6092	-2.45993	0	80	COX5A_NDUFS7_ETFDH_NDUFAB1_NDUFS1_NDUFA1_NDUFA5_NDUFV2_SDHB_NDUFA11_PMPCB_SCO2_COX8A_COX4I1_COX6A1_NDUFA3_CYCS_NDUFAF2_ALDH5A1_PPARGC1A_NDUFA10_IMMP2L_UQCR10_UQCRC1_UQCRB_NDUFB1_UQCRQ_COX6C_UQCRC2_NDUFA4_COX5B_COX6B1_DLD_COX7B_NDUFA12_NDUFA7_NDUFB6_NDUFV1_CYC1_UQCRFS1_MYBBP1A_SNCA_NDUFB2_NDUFS5_NDUFAF1_NDUFS4_UQCRH_NDUFA9_SDHA
GO_REGULATION_OF_INTERLEUKIN_1_PRODUCTION	0.000251067	0.00279115	0.622573	2.34216	0	42	HSPB1_GSDMD_IFI16_CASP1_S1PR3_LGALS9_F2R_ANXA1_PTGER4_HAVCR2_SMAD3_TLR4_SPHK1_TNFAIP3_ACP5_HMGB1_PML
GO_POSITIVE_REGULATION_OF_INTERLEUKIN_1_PRODUCTION	0.000238039	0.00279115	0.61911	2.07606	0	26	HSPB1_GSDMD_IFI16_CASP1_LGALS9_HAVCR2_SMAD3_TLR4_HMGB1_NLRP1_TRIM16
GO_POSITIVE_REGULATION_OF_NF_KAPPAB_TRANSCRIPTION_FACTOR_ACTIVITY	0.000274348	0.00279115	0.437283	1.97773	0	108	NFKB2_S100A9_HSPA1B_LGALS9_NFKB1_S100A8_CIB1_RBCK1_RIPK2_IRAK2_UBA52_EIF2AK2_ITGB2_CFLAR_TLR4_TRIM22_RELA_SPHK1_TLR9_HSPA1A_TLR3_CD40_S100A12_IL6_TLR2_CARD14_LTF_IL6R_AGT_UBC_TRIM38_IL1B_IKBKB_CAT_BTK_TRADD_PRKD2_CTH_AR_ICAM1_BCL10
GO_REGULATION_OF_ALPHA_BETA_T_CELL_DIFFERENTIATION	0.000246975	0.00279115	0.588825	2.13553	0	36	BCL6_PNP_IL4R_LGALS9_ANXA1_RIPK2_ADA_IL6_ITPKB_SYK_HLX_HMGB1_AP3B1_RC3H1_TGFBR2_GLI3
GO_GRANULOCYTE_MIGRATION	0.000248942	0.00279115	0.60611	2.24834	0	39	S100A9_FCER1G_C5AR1_LGALS3_S100A8_ANXA1_IL17RA_VEGFA_ITGA1_PDE4B_CSF3R_ITGB2_PREX1_S100A12_EDN1_SYK_TGFB2
GO_POSITIVE_REGULATION_OF_CELL_ACTIVATION	0.000313185	0.00279115	0.413344	2.07135	0	213	BCL6_CD81_VAMP8_EBI3_PNP_IL4R_FCER1G_CDKN1A_HLA-DRB1_PLEK_THBS1_LGALS9_CLCF1_HLA-A_CAV1_HLA-DQA1_ANXA1_EFNB1_HAVCR2_GLI2_LYN_PELI1_IL1RL1_RIPK2_HLA-DRB5_ADA_LILRB2_HES1_TLR4_FYN_LILRB1_FLT3LG_VCAM1_CD40_UNG_CSK_CD55_IL6_ITPKB_TNFSF9_SYK_TNFRSF14_PTPRC_HLX_MAP3K8_PTPN6_HMGB1_AP3B1_YES1_CD27_TGFBR2_HLA-DQB2_CD74_CCL2_GLI3_STAT5B_CD38_CD276_CD1D_IL1B_IL6ST_PAK2_AKT1_HLA-G_BTK_HLA-DPA1_INPP5D_XBP1_HL…
GO_BLOOD_VESSEL_MORPHOGENESIS	0.000347464	0.00279115	0.488545	2.53393	0	293	HMOX1_TYMP_ANXA2_ITGA5_ADM_GPR4_COL4A1_ZFP36L1_SOX4_THBS1_PRRX1_TNFRSF12A_HEY2_MYH9_NOS3_COL4A2_PRCP_CAV1_YAP1_COL18A1_VEGFA_ANGPT2_PTGER4_PLAU_PKNOX1_CIB1_ITGB1_COL8A1_ID1_JUN_APOE_JMJD6_RHOB_MFGE8_SERPINE1_HES1_PGF_EDNRA_CCBE1_ADAM15_EPHA2_QKI_CYR61_JAG1_SAT1_ANG_ERAP1_SGPL1_TIPARP_FOLR1_PLCD1_PLCD3_SPI1_PDGFA_PRKX_APOLD1_ARHGAP24_EDN1_CHD7_TBX2_S1PR1_EPAS1_PDGFRB_SYK_TGFB2_CLIC4_JUNB_SHC1_PRKC…
GO_ENDOTHELIUM_DEVELOPMENT	0.000262674	0.00279115	0.475669	2.03035	0	77	MSN_STC1_GJA4_HEY2_COL18A1_ID1_RHOB_F11R_JAG1_EZR_PTN_RHOA_S1PR1_STK3_CLIC4_ENG_DLL1_GJA1_SMAD4_TJP2_PLOD3_VEZF1_ACVRL1_PRKD2_RAPGEF3_ICAM1_STARD13_BMP4_GPX1_DLL4_KDM6B_TJP1_MESP1_TMEM100
GO_RESPONSE_TO_INTERLEUKIN_1	0.0002574	0.00279115	0.453786	1.90733	0	70	CEBPB_HYAL2_LGALS9_NFKB1_CYBA_ANXA1_PTGER4_SOX9_RIPK2_IRAK2_RELA_SPHK1_HYAL1_IL6_EDN1_PTGER3_PRKCA_ETS1_RC3H1_P2RY2_HDAC4_CCL2_CD38_RORA_HAS2_PSMB9_IKBKB_FN1_MYD88_PTGIS_HNMT_ICAM1
GO_REGULATION_OF_REACTIVE_OXYGEN_SPECIES_METABOLIC_PROCESS	0.000276932	0.00279115	0.438559	2.01537	0	118	STAT3_CDKN1A_THBS1_TSPO_PRCP_CYBA_CAV1_TLR5_PTGER4_PLAU_AKR1C3_GADD45A_ITGB2_GCH1_ATP2B4_TLR4_CRYAB_FOXO1_HSP90AA1_AKT2_IL6_PDGFB_EDN1_ACP5_PDGFRB_SYK_NGFR_HDAC6_RAC2_AGT_EGFR_STK17A_TGFBR2_PTGS2_HDAC4_MT3_FBLN5_IL1B_ESR1_AKT1_RAB27A_HP_FOXO3_GLA_DDAH1_PTGIS_AIF1_ICAM1_NFE2L2_KLF2_BRCA1_HBB_SLC18A2_PLIN5_MPV17_RAC1
GO_NEGATIVE_REGULATION_OF_DEFENSE_RESPONSE	0.000273075	0.00279115	0.40902	1.84033	0	105	TAP1_IFI16_MICB_LGALS9_NMI_HGF_HLA-A_NFKB1_RPS19_PTGER4_CYP19A1_PPARA_HAVCR2_PPARG_SMAD3_PBK_APOE_ADA_EIF2AK2_METRNL_IL20RB_LILRB1_MAPK7_TNFAIP3_ACP5_ETS1_TRIM38_NR1H3_CD276_TNFRSF1A_RORA_PCBP2_TEK_DRD2_FOXP3_DHX58_SOCS3_NT5E_PTGIS_ADRB2_SERPING1_GPX1_TRAFD1_CALCRL_MEFV
GO_REGULATION_OF_PEPTIDASE_ACTIVITY	0.000337268	0.00279115	0.384821	1.97859	0	269	TIMP1_SERPINH1_SERPINA1_STAT3_SERPINA3_CD44_S100A9_IFI16_SFN_CASP1_PLAUR_PSMB8_BCL2L12_THBS1_LGALS9_HGF_CAV1_F2R_TNFAIP8_S100A8_SERPINB1_MMP9_C4A_TIMP3_TIMP4_VEGFA_TFPI_SERPINE2_IFI6_SERPINA5_MYC_PPARG_SMAD3_BIRC3_PSMF1_SERPINE1_F3_ANP32B_SPINT1_CRYAB_WFIKKN2_CYR61_WFDC3_BST2_ALOX12_AKT2_IL6_COL6A3_CDKN2A_NGFR_PCOLCE_PI16_C3_UBXN1_BIRC5_SLPI_HMGB1_PML_AGT_IFI27_CD27_MT3_FOXL2_TNFRSF10B_NLRP1_EGLN…
GO_POSITIVE_REGULATION_OF_PROTEIN_SERINE_THREONINE_KINASE_ACTIVITY	0.000318167	0.00279115	0.344867	1.75188	0	235	CD81_C5AR1_PIM1_THBS1_GADD45G_MAP2K3_PTPN1_HGF_FPR1_MAPKAPK3_VEGFA_ERN1_VANGL2_MAPKAPK2_CCNK_CIB1_ITGA1_PEA15_GADD45B_RIPK2_IRAK2_TGFB3_UBA52_GADD45A_CCNT1_AXIN1_PKN1_ATP2B4_TLR4_TLR9_TLR3_CD40_S100A12_CSK_TLR6_CARD14_RHOA_PDGFA_LTF_CCND1_PDGFB_EDN1_PDGFRB_SYK_STK3_EZH2_PLCE1_TPD52L1_SHC1_PDE5A_CCND3_FGFR1_SASH1_FGF2_EGFR_UBC_BMP2_DUSP5_CD74_TNFRSF10B_MAP3K11_SPAG9_IL1B_MDFI_MAP3K2_ERBB2
GO_REGULATION_OF_LYMPHOCYTE_DIFFERENTIATION	0.000267738	0.00279115	0.466245	2.09177	0	101	BCL6_PNP_IL4R_LGALS9_ANXA1_FOXJ1_GLI2_RIPK2_ADA_LILRB2_FLT3LG_IL6_CDKN2A_ITPKB_TNFSF9_SLC46A2_SYK_HLX_IRF1_PTPN6_HMGB1_AP3B1_RC3H1_CD27_TGFBR2_CD74_GLI3_STAT5B_INHBA_IL1B_ERBB2_HLA-G_BTK_INPP5D_XBP1_FOXP3_NFAM1_CD2_BMP4_FAS_SOX13_CD80_KIAA0922_HLA-DOA_SASH3_IL7R_PTPN2
GO_REGULATION_OF_T_CELL_PROLIFERATION	0.000271961	0.00279115	0.494677	2.22155	0	103	EBI3_PNP_CEBPB_HLA-DRB1_LGALS9_HLA-A_LGALS3_ANXA1_FOXJ1_EFNB1_BTN2A2_HAVCR2_PELI1_RIPK2_HLA-DRB5_LILRB2_HES1_IL20RB_LILRB1_VCAM1_CD55_IL6_CDKN2A_TNFSF9_SYK_TNFRSF14_PTPRC_IRF1_PTPN6_HMGB1_RAC2_PDE5A_RC3H1_STAT5B_CD276_CD1D_IL1B_IL6ST_ERBB2_HLA-G_HLA-DPA1_IL18_HLA-DMB_FOXP3_GPAM_AIF1
GO_INTERACTION_WITH_HOST	0.000271887	0.00279115	0.386512	1.73788	0	104	ZC3HAV1_TAP1_ITGA5_CD81_VAMP8_HLA-DRB1_HYAL2_HSPA1B_CAV1_RXRA_CCNK_ITGB1_SMAD3_TAP2_CLEC5A_EIF2AK2_F11R_HSPA1A_DYNLT1_CD55
GO_NEGATIVE_REGULATION_OF_VASCULATURE_DEVELOPMENT	0.000252143	0.00279115	0.521943	2.09717	0	56	CXCL10_GPR4_THBS1_HEY2_COL4A2_ANGPT2_PTGER4_SERPINE1_STAB1_PTN_RHOA_PDGFB_SPARC_PML_AGT_MMRN2_CCL2_FOXC1_TEK_LIF_STAT1_ADRB2_FOXO4_STARD13_BMP4_HHEX_DLL4_SYNJ2BP_HDAC5_COL4A3
GO_POSITIVE_REGULATION_OF_REACTIVE_OXYGEN_SPECIES_METABOLIC_PROCESS	0.000257599	0.00279115	0.441155	1.81786	0	64	CDKN1A_THBS1_TSPO_CYBA_TLR5_PLAU_AKR1C3_GADD45A_ITGB2_TLR4_HSP90AA1_AKT2_IL6_PDGFB_EDN1_PDGFRB_AGT_EGFR_TGFBR2_PTGS2_HDAC4_IL1B_ESR1_AKT1_RAB27A_DDAH1_AIF1_ICAM1_NFE2L2_KLF2
GO_MULTICELLULAR_ORGANISM_METABOLIC_PROCESS	0.000256082	0.00279115	0.496954	2.04469	0	63	SERPINH1_COL4A1_COL2A1_CTSS_COL4A2_MMP9_COL18A1_AKR1C3_COL8A1_ID1_COL1A1_COL6A2_ADAM15_TIPARP_COL6A3_ADAMTS14_TRPV4_MMP11_ADRB3
GO_HOMEOSTASIS_OF_NUMBER_OF_CELLS	0.000286862	0.00279115	0.368732	1.73537	0	139	HMOX1_BCL6_ALAS2_HCLS1_F2R_RPS19_ANXA1_VEGFA_ABL1_PKNOX1_LYN_SOX9_PDE4B_JMJD6_PKN1_TGFBR3_IL20RB_FLT3LG_THRA_IKZF1_IL6_L3MBTL3_SPI1_ITPKB_SLC46A2_TNFAIP3_EPAS1_HMGB1_RC3H1_CSF1_DNASE2_DYRK3_HIPK2_STAT5B_INHBA_LGR4_SRF_AKT1_BCL2L11_FOXP3_RPS6_TET2_TAL1_BMP4_KLF2_LIPA_FAS_SLC11A2_RAC1_SASH3_TNFRSF13B_IL7R_ZFPM1_PTPN2_BAX_P2RX7_JAM3_CEBPG_RPS14_PRDX1_SLC40A1
GO_REGULATION_OF_LYMPHOCYTE_MEDIATED_IMMUNITY	0.000257136	0.00279115	0.507188	2.13717	0	71	TAP1_BCL6_FCER1G_WAS_LGALS9_CLCF1_HLA-A_B2M_FOXJ1_HAVCR2_IL20RB_LILRB1_CD40_UNG_PTPRC_C3_FCER2_PTPN6_HMGB1_STAT5B_IL1B_BTK_FOXP3_CADM1_TRPM4_RSAD2_HFE_DUSP22_EXOSC3_SASH3_IL7R_HSPD1_P2RX7_SERPINB9_LAG3_TNFSF4_CR1_MSH6
GO_HEART_DEVELOPMENT	0.000374111	0.00279115	0.305627	1.62932	0	376	ADM_MSX1_CLDN5_ZFP36L1_SOX4_HEY2_COL2A1_HEYL_RXRA_FGFRL1_FOXJ1_YAP1_OXTR_VEGFA_VANGL2_PPARA_ITGB1_GLI2_SOX9_SETDB2_PPARG_ID1_JUN_SMAD3_APLNR_JMJD6_DHRS3_NIPBL_HES1_EDNRA_TGFBR3_ADAM15_CYR61_SALL1_JAG1_PPP1R13L_FOLR1_PTN_ADAP2_NCOA6_MBD3_TCAP_PDGFB_EDN1_CHD7_TBX2_DAND5_LMNA_S1PR1_PDGFRB_SPARC_STK3_PLCE1_TGFB2_BVES_PDLIM3_ID3_SHC1_GYS1_SH3PXD2B_TBX3_SRI_ENG_FZD2_DLL1_AGT_GJA1_BMP2_GNA11_TGFBR2_BAZ1…
GO_INFLAMMATORY_RESPONSE	0.000348918	0.00279115	0.52808	2.74134	0	296	HMOX1_NFKB2_SERPINA1_CXCL10_BCL6_SLC11A1_LY96_STAT3_GSDMD_SERPINA3_IL4R_S100A9_CEBPB_CD14_IFI16_FCER1G_C5AR1_HLA-DRB1_CD163_THBS1_CASP4_HCK_S1PR3_LGALS9_NMI_TNFRSF11B_MAP2K3_NFKB1_PRCP_CYBA_RXRA_F2R_S100A8_ANXA1_C4A_TLR5_TNFRSF8_IL17RE_MAPKAPK2_PLSCR1_SNAP23_GGT5_HAVCR2_LYN_SPP1_FFAR2_RIPK2_IRAK2_SLC7A2_ANO6_HLA-DRB5_IL10RB_F3_STAB1_ITGB2_F11R_APOL3_CXCR1_CYP4F11_NFATC3_TLR4_ITGAL_CXCL1_IL20RB_CX…
GO_REGULATION_OF_INTRACELLULAR_PROTEIN_TRANSPORT	0.000350263	0.00279115	0.303367	1.58582	0	310	SH3GLB1_SFN_CDKN1A_SOX4_HYAL2_LCP1_WWTR1_EMD_RBPMS_LGALS9_BAMBI_PTPN1_HCLS1_PARP10_RNASE2_LEPROT_ABLIM3_DAB2_CIB1_RBCK1_SMAD3_TGFB3_AXIN1_ANP32B_BARD1_HES1_TLR4_RGS20_SP100_SPHK1_PIK3R2_HSP90AA1_KCNN3_TLR9_TLR3_CSK_THRA_AKT2_IL6_TLR2_RHOA_CDKN2A_MAPK7_TMEM173_STOM_UBE2G2_ZDHHC8_PEMT_DTWD2_LITAF_PCM1_TBC1D10C_RAC2_XPO1_SRI_ITGAX_IFI27_EGFR_ANGPT1_CD27_PTGS2_HSPA1L_CCL2_MYBPC1_GLI3_SMAD4_NUCB1_ACTL…
GO_RESPONSE_TO_EXTRACELLULAR_STIMULUS	0.000359971	0.00279115	0.307119	1.62332	0	343	HMOX1_SH3GLB1_STC1_CXCL10_GSDMD_ADM_IFI16_UCP2_PIM1_CDKN1A_TSPO_TNFRSF11B_CHSY1_FOSL1_PPP1R15A_CYBA_CAV1_RXRA_SIPA1_RPS19_TIMP3_PPARA_AKR1C3_DNAJC15_ITGB1_LYN_GNAI2_PPARG_SPP1_JUN_PDK4_APOE_COL1A1_ADA_EIF2AK2_DSC2_RRAGD_RELA_SPHK1_FOXO1_NUAK2_CP_VCAM1_THRA_ABCA1_FOLR1_PTN_CPEB4_AKT2_IL6_C2_VDR_MBD3_CCND1_ZFP36_ACP5_TRPV4_SPARC_PEMT_HSPA5_UCP3_ATF3_ALOX5_ADRB3_NMUR2_TGFBR2_PTGS2_EEF2_TBXA2R_UPP1_C…
GO_MAMMARY_GLAND_DEVELOPMENT	0.000261849	0.00279115	0.396832	1.73984	0	87	CEBPB_MSX1_IGFBP5_CAV1_OXTR_VEGFA_GLI2_SOX9_TGFB3_GHRHR_EPHA2_NTN1_AKT2_VDR_CCND1_TBX2_APLN_ATP7B_TBX3_PML_CSF1_TGFBR2_GLI3_STAT5B_ESR1_B4GALT1_AKT1
GO_REGULATION_OF_CYTOKINE_SECRETION	0.00026976	0.00279115	0.553284	2.48517	0	102	GSDMD_IL4R_CD14_CASP1_HLA-DRB1_HYAL2_SRGN_LGALS9_GBP1_F2R_ANXA1_TLR5_IL17RA_PTGER4_ABL1_BTN2A2_HAVCR2_LYN_FFAR2_IL1RL1_HLA-DRB5_IL17RB_CLEC5A_TLR4_LILRB1_TLR9_EZR_IL6_TLR6_TLR2_TRPV4_SYK_TNFRSF14_HMGB1_PML_ANGPT1_CD276_NLRP1_LGR4_IL1B_FCN1_TRIM16_FN1_XBP1_DRD2_CD58_TLR10_SOCS1_FOXP3_GPAM_CD2_CADM1
GO_PRESYNAPTIC_PROCESS_INVOLVED_IN_SYNAPTIC_TRANSMISSION	0.000160359	0.00279115	-0.466183	-1.92959	0	93	SYT9_TRIM9_UNC13A_RPH3A_SYT5_DOC2A_SYN1_NRXN1_LIN7A_CPLX1_RAB3A_CDK5_STX1B_SYT11_CACNA1B_STX3_SYT13_SYNJ1_SYN2_SNAP25_NRXN3_GAD1_STXBP1_STX1A_CADPS_VAMP2_RPH3AL_HSPA8_SYT3_SYT1_SYT2_TC2N_SYT12_DGKI_DNAJC5_CADPS2_CPLX2_GAD2_SNCA_BAIAP3_NAAA_LIN7B_SNAP47_PTPRN2_SLC32A1
GO_REGULATION_OF_T_CELL_DIFFERENTIATION	0.000262674	0.00279115	0.486273	2.09182	0	80	BCL6_PNP_IL4R_LGALS9_ANXA1_FOXJ1_GLI2_RIPK2_ADA_LILRB2_IL6_CDKN2A_ITPKB_TNFSF9_SLC46A2_SYK_HLX_IRF1_HMGB1_AP3B1_RC3H1_TGFBR2_CD74_GLI3_STAT5B_IL1B_ERBB2_HLA-G_XBP1_FOXP3_CD2_BMP4_SOX13_CD80_KIAA0922_HLA-DOA_SASH3_IL7R_PTPN2_CD86_TNFSF4_NRARP_JAK3_IL12RB1
GO_ADAPTIVE_IMMUNE_RESPONSE	0.000290192	0.00279115	0.569971	2.72519	0	153	NFKB2_TAP1_IRF7_BCL6_SLC11A1_EBI3_C1QC_IL4R_IL18BP_FCER1G_HLA-DRB1_MICB_C1QB_BATF_CTSS_C1R_LILRB4_ANXA1_C4A_CD79B_HAVCR2_BTN3A2_LYN_RIPK2_HLA-DRB5_LILRB2_TAP2_C1S_CTSC_UNC93B1_TLR4_FYN_LILRB1_C3AR1_FCGR1B_JAG1_SWAP70_ERAP1_LAT2_CFI_CSK_CD55_IL6_TLR6_C2_BTN3A3_SYK_LAIR1_C3_HMGB1_UNC13D_SLA2_CD27_MYO1G_LILRA2_CD74_PAG1_RORA_EMP2_NEDD4_EIF2AK4_BTN3A1_RAB27A_CD84_BTK_PRKD2_INPP5D_C1QA_IL18_FOXP3_GNL1…
GO_CELLULAR_RESPONSE_TO_NITROGEN_COMPOUND	0.000382117	0.00279115	0.295637	1.58906	0	405	ZC3HAV1_STC1_STAT3_COL4A1_CEBPB_UCP2_ATP6V0E1_CASP4_RAB31_IGFBP5_CDK2_PTPN1_MB21D1_NFKB1_PPP1R15A_CYBA_CAV1_RXRA_EIF4EBP2_NAMPT_ABL1_PLAU_LYN_SOX9_GNAI2_PPARG_ID1_IL1RL1_RIPK2_PDK4_SMAD3_PDE4B_COL1A1_TCIRG1_GHRHR_KLF6_GNG8_CAPN2_RRAGD_ATP2B4_SORBS1_RAB13_FYN_SH3BP4_RELA_ANXA5_PIK3R2_FOXO1_ITPR2_AHCYL1_SMARCC1_GNG5_TLR3_CSK_EZR_FOLR1_AGTRAP_CPEB4_AKT2_RHOQ_DENND4C_BAIAP2L1_TMEM173_EDN1_TRIB3_ADCY2…
GO_POSITIVE_REGULATION_OF_SEQUENCE_SPECIFIC_DNA_BINDING_TRANSCRIPTION_FACTOR_ACTIVITY	0.000300933	0.00279115	0.367169	1.80338	0	182	NFKB2_S100A9_DDR2_HSPA1B_LGALS9_NFKB1_FOSL1_S100A8_VEGFA_ZIC2_CIB1_RBCK1_PPARG_RIPK2_IRAK2_UBA52_EIF2AK2_TRIM21_ITGB2_CFLAR_TLR4_SP100_TRIM22_RELA_SPHK1_TRIM26_TLR9_HSPA1A_TLR3_CD40_S100A12_IL6_TLR2_CARD14_LTF_STK3_IL6R_FZD2_AGT_UBC_NKX2-2_TRIM38_HIPK2_HDAC4_JMY_IL1B_SRF_TSSK4_ESR1_IKBKB_CAT_AKT1_BTK_TRADD_PRKD2_CTH_NFAM1_AR_NEUROD1_WNT1_ICAM1_BCL10_FZD4
GO_CELLULAR_RESPONSE_TO_HEAT	0.0002405	0.00279115	0.606296	2.11165	0	30	HMOX1_CXCL10_CDKN1A_THBS1_HSPA1B_LYN_MYOF_HSPA1A_MKI67_TRPV4
GO_POSITIVE_REGULATION_OF_NUCLEOCYTOPLASMIC_TRANSPORT	0.000267738	0.00279115	0.440879	1.97797	0	101	SFN_HYAL2_EMD_RBPMS_LGALS9_BAMBI_HCLS1_DAB2_RBCK1_SMAD3_TGFB3_ANP32B_TLR4_SPHK1_PIK3R2_HSP90AA1_TLR9_TLR3_IL6_TLR2_RHOA_TMEM173_EGFR_CD27_PTGS2_GLI3_SMAD4_UBR5_IL1B_NEDD4_RANBP3L_XBP1_IL18_MDM2_RAPGEF3_TGFBR1_BMP4_BRCA1_CSF3_DDX58_PARP1_FLNA_TCF7L2_MAVS_KANK1_TP53
GO_REGULATION_OF_BLOOD_VESSEL_ENDOTHELIAL_CELL_MIGRATION	0.000251067	0.00279115	0.622926	2.34349	0	42	HSPB1_THBS1_SH3BGRL3_PRCP_VEGFA_ANGPT2_CIB1_APOE_EPHA2_NR2E1_RHOA_PDGFB_PRKCA_HMGB1_FGF2_ANGPT1_PTGS2_MMRN2_VEGFC_SRPX2_ACVRL1_AKT1_PRKD2_EFNA1_HDAC7_STAT5A_STARD13
GO_GROWTH	0.000352485	0.00279115	0.348513	1.82857	0	320	STC1_ADM_EMP3_ZFP36L1_ATP6V0E1_EMP1_WWTR1_DDR2_SEC61A1_IFRD1_IGFBP5_RXRA_ANXA1_LHX2_TIMP3_YAP1_VEGFA_ABL1_VANGL2_PLAU_CYP19A1_ITGB1_GLI2_SOX9_SMAD3_LRP4_TGFB3_STK40_SPRY1_CFLAR_PTPN12_NIPBL_TGFBR3_BRAT1_ADAM15_SALL1_SEMA3F_PPP1R13L_COL27A1_PAK4_IL6_VCL_PDGFB_LAMB2_EDN1_TBX2_S1PR1_EZH2_SLC4A10_TGFB2_NUPR1_BCL9_CLIC4_DGKD_PRMT2_SOX10_SLC3A2_CSF1_DLL1_AGT_GJA1_BMP2_TGFBR2_EPB41L5_FOXC1_CHRNA1_GLI3_S…
GO_EMBRYONIC_MORPHOGENESIS	0.000380518	0.00279115	0.329071	1.76062	0	395	ITGA5_GDNF_ADM_UGDH_MSX1_ZFP36L1_SOX4_SLC39A1_PRRX1_COL2A1_COL4A2_HDAC1_MMP9_PHACTR4_LHX2_YAP1_VANGL2_TCTN1_EYA2_ITGB1_GLI2_SOX9_SETDB2_COL8A1_SMAD3_LRP4_APLNR_TGFB3_AXIN1_PFN1_ITGB2_SPINT1_VASP_NIPBL_HES1_EPHA2_CYR61_INTU_SALL1_ST14_HYAL1_NTN1_ATOH8_LATS2_FOLR1_ZNF358_TCAP_PAX8_EDN1_CHD7_TBX2_STK3_HLX_TBX3_FGFR1_EFEMP1_EXT2_ENG_FZD2_DLL1_FGF2_NAGLU_GJA1_TGFBR2_MBNL1_EPB41L5_DUSP5_HIPK2_FOXC1_GLI…
GO_REGULATION_OF_CELLULAR_RESPONSE_TO_TRANSFORMING_GROWTH_FACTOR_BETA_STIMULUS	0.00026295	0.00279115	0.388066	1.71234	0	90	THBS1_BAMBI_CAV1_DAB2_SMAD3_TGFB3_UBA52_TGFBR3_VASN_FOLR1_DAND5_BCL9_MECOM_HSPA5_MEN1_LTBP4_ENG_LRG1_UBC_TGFBR2_HIPK2_SMAD4_SMAD2_SOX11_GLG1_SKI_WNT1_TGFBR1_SMAD6_CD109_FBN2_ADAM17_CAV2
GO_INTERFERON_GAMMA_MEDIATED_SIGNALING_PATHWAY	0.000251636	0.00279115	0.684457	2.76136	0	57	GBP2_OASL_IRF7_CD44_HLA-DRB1_HCK_GBP1_HLA-A_HLA-DQA1_B2M_MT2A_HLA-DRB5_OAS2_OAS3_TRIM21_SP100_TRIM22_FCGR1B_TRIM26_VCAM1_OAS1_MID1_IRF1_IRF8_IFNGR1_PML_TRIM38_HLA-DQB2_IRF9_HLA-G_HLA-DPA1_STAT1_HLA-DRA
GO_POSITIVE_REGULATION_OF_CYTOKINE_SECRETION	0.000258665	0.00279115	0.521254	2.16131	0	66	GSDMD_IL4R_CD14_CASP1_HYAL2_LGALS9_F2R_IL17RA_PTGER4_ABL1_HAVCR2_FFAR2_IL1RL1_IL17RB_CLEC5A_TRPV4_SYK_TNFRSF14_HMGB1_CD276_NLRP1_IL1B_FCN1_TRIM16_XBP1_DRD2_CD58_CD2_CADM1
GO_REGULATION_OF_PROTEIN_MATURATION	0.000257865	0.00279115	0.472972	1.95335	0	65	C5AR1_BCL2L12_THBS1_MYH9_PPP1R15A_C4A_SERPINE2_CFH_BIRC3_SERPINE1_CCBE1_C3AR1_CFI_RFX4_CD55_C2_C3_BIRC5_LDLRAD3_RHBDD1_RPS6KA2_GLG1_CFB_PROS1_PHB_MDM2_C7_GSN_SERPING1
GO_SYNAPTIC_SIGNALING	0.000136836	0.00279115	-0.391782	-1.93301	0	354	KCNA1_CDH8_GRIK2_PCDHB4_PCDHB6_SYT4_PTEN_RIC3_GRIA2_GJD2_ADORA1_DLG2_OPRK1_PCDHB13_ARRB2_PDZD11_GPR176_GNAQ_SYT9_GNA15_DNM1_NPY5R_TRIM9_UNC13A_SLC12A6_CNIH2_GSK3A_GRIN2A_GRIK1_RPH3A_HTR1E_GABBR2_SYT5_DOC2A_DRD4_PTPRD_GRIN2D_SYN1_GABRB3_ETV5_PNOC_MYLK2_KCNMB2_CDK5R1_NRXN1_LIN7A_GRIA1_HTR3B_SLITRK5_CPLX1_PCDHB2_NPTX2_ACHE_RAB3A_CDK5_CTNNB1_HTR1F_STX1B_PENK_SLC12A5_SYT11_MAPK8IP2_CACNA1B_BSN_SNCB_CH…
GO_ACTIVATION_OF_IMMUNE_RESPONSE	0.000350508	0.00279115	0.370505	1.93802	0	311	IRF7_LY96_C1QC_CD14_IFI16_FCER1G_C5AR1_HLA-DRB1_MICB_WAS_PSMB8_C1QB_HCK_LGALS9_SCARA3_CTSS_MB21D1_ICAM2_NFKB1_MAPKAPK3_C1R_HLA-DQA1_IFIH1_C4A_TLR5_ABL1_CD79B_MAPKAPK2_CFH_HAVCR2_FCN3_LYN_RBCK1_FFAR2_RIPK2_IRAK2_BIRC3_PSMB10_PDE4B_HLA-DRB5_PSMF1_UBA52_UBE2D2_C1S_ITGB2_UNC93B1_TLR4_COLEC11_FYN_RELA_C3AR1_PIK3R2_HSP90AA1_LAT2_TLR9_TLR3_CFI_CSK_ICAM3_CD55_TLR6_C2_TLR2_TMEM173_TNFAIP3_SYK_PIK3AP1_PTPR…
GO_VASCULATURE_DEVELOPMENT	0.00037679	0.00279115	0.45002	2.40041	0	380	HMOX1_TYMP_ANXA2_ITGA5_ADM_GPR4_COL4A1_ZFP36L1_SOX4_GJA4_THBS1_PRRX1_TNFRSF12A_HEY2_MYH9_NOS3_COL4A2_FOSL1_PRCP_CAV1_YAP1_COL18A1_VEGFA_ANGPT2_PTGER4_PLAU_PKNOX1_CIB1_ITGB1_COL8A1_ID1_JUN_APOE_COL1A1_JMJD6_RHOB_MFGE8_SERPINE1_ANP32B_SPINT1_HES1_PGF_EDNRA_CCBE1_ADAM15_CDH5_EPHA2_QKI_CYR61_SPHK1_JAG1_SAT1_FOXO1_ANG_ERAP1_SGPL1_TIPARP_FOLR1_PLCD1_PLCD3_SPI1_PDGFA_PRKX_APOLD1_PDGFB_ARHGAP24_EDN1_CHD7…
GO_NEGATIVE_REGULATION_OF_BINDING	0.000274725	0.00279115	0.433454	1.96706	0	110	HMOX1_ANXA2_IFI16_MSX1_MAPRE1_HEY2_CAV1_B2M_LHX2_GNL3L_DAB2_PPARA_ID1_JUN_NFIB_NES_ZNF462_P2RY1_IFIT2_ADAM15_WFIKKN2_SP100_TMBIM6_PDGFB_HSPA5_SLPI_SRI_ADRB3_EPB41L5_SPAG9_SOX11_MDFI_CARM1
GO_POSITIVE_REGULATION_OF_INNATE_IMMUNE_RESPONSE	0.000306279	0.00279115	0.356212	1.76378	0	195	IRF7_LY96_CD14_IFI16_FCER1G_PSMB8_HCK_LGALS9_SCARA3_CTSS_MB21D1_ICAM2_NFKB1_MAPKAPK3_IFIH1_RPS19_TLR5_MAPKAPK2_PLSCR1_HAVCR2_LYN_FFAR2_RIPK2_IRAK2_BIRC3_PSMB10_PSMF1_UBA52_UBE2D2_ITGB2_UNC93B1_TLR4_FYN_RELA_TLR9_TLR3_ICAM3_TLR6_TLR2_HMGB2_TMEM173_TNFAIP3_SYK_PIK3AP1
GO_DETECTION_OF_BIOTIC_STIMULUS	0.000232126	0.00279115	0.784268	2.26727	0	15	LY96_HLA-DRB1_HLA-A_HLA-DRB5_TLR4_TLR6_TLR2_CD1D
GO_POSITIVE_REGULATION_OF_LYMPHOCYTE_DIFFERENTIATION	0.000256082	0.00279115	0.50444	2.07549	0	63	PNP_IL4R_LGALS9_ANXA1_GLI2_RIPK2_ADA_LILRB2_FLT3LG_IL6_ITPKB_TNFSF9_SYK_HLX_AP3B1_CD27_TGFBR2_CD74_GLI3_STAT5B_IL1B_HLA-G_BTK_INPP5D_XBP1_FOXP3
GO_POSITIVE_REGULATION_OF_RESPONSE_TO_WOUNDING	0.000273075	0.00279115	0.508962	2.29001	0	105	VAMP8_S100A9_FCER1G_HYAL2_PLEK_THBS1_F2R_S100A8_RPS19_ANXA1_IL17RA_HBEGF_PTGER4_FFAR2_IL1RL1_OSMR_ANO6_SERPINE1_IL17RB_F3_THBD_TLR4_EDNRA_TLR9_TLR3_S100A12_IL6_TLR2_TRPV4_C3_PTGER3_CDK19_HMGB1_ETS1_HPSE_AGT_SCARF1_TGFBR2_PTGS2_CCL2_STAT5B_TNFRSF1A_CNTF_IL1B_IL6ST_RREB1
GO_DIVALENT_INORGANIC_CATION_HOMEOSTASIS	0.000330469	0.00279115	0.301353	1.54148	0	254	TGM2_STC1_SLC11A1_ADM_S100A9_C5AR1_S1PR3_C1QTNF1_CAV1_F2R_S100A8_PTH1R_OXTR_ABL1_ITGB1_APOE_WFS1_ATP2B4_ABL2_EDNRA_P2RY1_C3AR1_SWAP70_ITPR2_DMPK_CD40_SLC24A5_CD55_TMBIM6_VDR_NMB_SLC39A14_EDN1_LPAR2_S1PR1_TRPV4_PTPRC_PLCE1_RYR3_PTGER3_ATP7B_ATP2A1_HMGB1_DISC1_PML_TMEM165_GNA13_FGF2_CCR1_GJA1_NMUR2_P2RY2_TBXA2R_CCL2_MT3_CD38_SLC30A7_IL1B_ESR1_ATP1A2_SLC30A1_SYPL2_GALR2_TPCN2_JPH2_BCAP31_DRD2_PLN_UT…
GO_REGULATION_OF_PROTEIN_IMPORT	0.000291036	0.00279115	0.349576	1.67153	0	154	CDKN1A_HYAL2_WWTR1_EMD_RBPMS_LGALS9_BAMBI_HCLS1_PARP10_DAB2_RBCK1_SMAD3_TGFB3_AXIN1_TLR4_RGS20_SPHK1_PIK3R2_HSP90AA1_TLR9_TLR3_THRA_IL6_TLR2_RHOA_MAPK7_TMEM173_LITAF_TBC1D10C_SRI_EGFR_ANGPT1_CD27_PTGS2_GLI3_SMAD4_UBR5_IL1B_MDFI_RAB23_XBP1_IL18_TGFBR1_DACT3_BMP4_BRCA1_CSF3_DDX58_PARP1_FLNA_RGS19
GO_RESPONSE_TO_PROGESTERONE	0.000246731	0.00279115	0.698709	2.57718	0	38	THBS1_TSPO_FOSL1_CAV1_OXTR_PTGER4_TGFB3_RELA_SPHK1_PTN_TGFB2_FOSB_C3_JUNB_PTGER3_GJB2_GABRB1_NKX2-2_CCL2_NR1H3_CD38_MBP_CATSPERG_SOCS1_SOCS3_ADRB2
GO_TRANSFORMING_GROWTH_FACTOR_BETA_RECEPTOR_SIGNALING_PATHWAY	0.000263435	0.00279115	0.501852	2.17415	0	83	CLDN5_FERMT2_GDF15_BAMBI_ITGB1_ID1_JUN_SMAD3_TGFB3_UBA52_F11R_PARD3_TGFBR3_CDH5_WFIKKN2_RHOA_PDGFA_SMAD9_PDGFB_DUSP15_TGFB2_GCNT2_ADAM9_PML_ENG_UBC_TGFBR2_HIPK2_CCL2_SMAD4_ITGB5_SMAD2_ACVRL1_COL1A2_ZYX_PXN_SKI_TGFBR1_SMAD6
GO_TISSUE_REMODELING	0.000255428	0.00279115	0.474574	1.98814	0	68	BGN_IGFBP5_NOS3_CAV1_F2R_PTH1R_ANXA1_TPP1_TGFB3_EPHA2_JAG1_IL6_RAB3D_EPAS1_ACP5_TGFB2_HMGB1_RAC2_AGT_GJA1_FOXC1_LGR4_ACVRL1_LIF_FGF8_NOTCH2_MDM2_ADRB2_LIPA_CSPG4_DBH_RAC1_DLL4_BAX
GO_OSSIFICATION	0.000313283	0.00279115	0.342221	1.71364	0	211	IFITM1_STC1_WWTR1_DDR2_COL2A1_MGP_IGFBP5_PTH1R_MMP9_GLI2_SOX9_SPP1_SMAD3_ANO6_RUNX3_TGFB3_COL1A1_CLEC5A_INPPL1_RRBP1_VCAN_EPHA2_CYR61_BMP1_THRA_PTN_RHOA_LTF_ACP5_SPARC_JUNB_NR1I3_TP53INP2_HNRNPU_MEN1_EXT2_CSF1_EGFR_GJA1_BMP2_PTGS2_CBFB_PHEX_HDAC4_FOXC1_SBNO2_BMP5_TNC_HNRNPC_ZBTB40_LGR4_JUND_BMP3_ESR1_SNRNP200_CAT_TEK_WWOX_AKT1_PHB_ATP6V0A4_SLC26A2_RPS15_SOST_MMP16_RRAS2_SOX8_BMP4_FBL_IGSF10
GO_MULTI_MULTICELLULAR_ORGANISM_PROCESS	0.000290192	0.00279115	0.397852	1.8942	0	148	STC1_ADM_UCP2_LGALS9_IGFBP5_FOSL1_RXRA_MMP9_NAMPT_OXTR_ANGPT2_PTGER4_PLAU_SERPINE2_HAVCR2_ITGB1_SPP1_TGFB3_THBD_PGF_EDNRA_SPHK1_VDR_FKBP4_EDN1_LNPEP_FOSB_JUNB_PTGER3_GJB2_ETS1_MEN1_AGT_DAZAP1_TGFBR2_PTGS2_CCL2_STAT5B_CD38_EMP2_AGRP_IL1B_DDO_ESR1_MAFF_B4GALT1_AKT1_LIF_ADIPOR2_UBE2A_PTGIS_ADRB2_TEAD3
GO_REGULATION_OF_ENDOCYTOSIS	0.000293169	0.00279115	0.368426	1.78456	0	164	ANXA2_SLC11A1_EHD4_CD14_FCER1G_HCK_PTPN1_LGALS3_CYBA_CAV1_B2M_C4A_VEGFA_ABL1_DAB2_ITGB1_PPARG_HAMP_PACSIN2_ANO6_MFGE8_SERPINE1_ABL2_LILRB1_ANKFY1_CSK_C2_DOCK2_MERTK_SYK_RAB21_C3_OPHN1_UNC119_HMGB1_DLL1_ANGPT1_STON2_APOC1_RAB5C_CCL2_NR1H3_IL1B_ATXN2_CD300A_AAK1_RAB27A_PROS1_HIP1_DRD2_ACTN4_ARRB1_PACSIN3_PLD2_TNK2_BIN1_HFE_FGR_RSPO1_SNX33_RUFY1
GO_REGULATION_OF_CYTOKINE_BIOSYNTHETIC_PROCESS	0.000257865	0.00279115	0.541443	2.23613	0	65	HSPB1_HMOX1_IGF2BP2_EBI3_CEBPB_THBS1_NMI_MAP2K3_NFKB1_FOXJ1_TNFRSF8_MAPKAPK2_TLR4_LILRB1_RELA_TLR9_TLR3_IL6_TLR6_SYK_IRF1_STAT5B_CD276_CARD9_INHBA_IL1B
GO_REGULATION_OF_B_CELL_ACTIVATION	0.00026441	0.00279115	0.49695	2.14235	0	81	BCL6_CD81_CDKN1A_CLCF1_FOXJ1_LYN_PELI1_ADA_PKN1_TLR4_CD40_UNG_IL6_CDKN2A_TNFAIP3_SYK_PTPRC_PTPN6_TBC1D10C_RC3H1_SLA2_CD27_CD74_STAT5B_CD38_INHBA_CD300A_SAMSN1_BTK_INPP5D_XBP1_FOXP3_NFAM1
GO_REGULATION_OF_STEROL_TRANSPORT	0.000238095	0.00279115	0.604769	1.99278	0	24	TSPO_ABCG1_NFKB1_PLTP_PPARG_APOE_ABCA1_APOC1_NR1H3
GO_NEGATIVE_REGULATION_OF_GROWTH	0.000308356	0.00279115	0.328502	1.6301	0	198	BCL6_MSX1_CDKN1A_HYAL2_SERTAD3_BTG1_IFRD1_IGFBP5_SIPA1_MT2A_CDKN2C_SERPINE2_MT1A_PPARG_SPP1_SMAD3_MT1X_ADAM15_CRYAB_SH3BP4_BST2_HYAL1_NTN1_SEMA3F_SQSTM1_CDKN2A_MT1M_PLAC8_CDA_STK3_TGFB2_SERTAD2_IRF8_PML_ADRB3_AGT_GJA1_MT1E_TGFBR2_SMAD4_MT3_INHBA_SEMA4B_OSGIN1_ACVRL1_FHL1_RERG_ENO1_ADIPOR2_PHB_FOXK1_DNAJC2_ADRB2_DACT3_MT1G_ADIPOR1_CDKN2AIP_BMP4_MT1F_PPP1R9B_NPPA_PLXNA3
GO_REGULATION_OF_CYTOSOLIC_CALCIUM_ION_CONCENTRATION	0.000290192	0.00279115	0.362271	1.7248	0	148	ADM_C5AR1_S1PR3_C1QTNF1_CAV1_F2R_PTH1R_OXTR_ABL1_ATP2B4_ABL2_EDNRA_P2RY1_C3AR1_SWAP70_ITPR2_CD55_NMB_EDN1_LPAR2_S1PR1_TRPV4_PTPRC_PLCE1_RYR3_PTGER3_HMGB1_GNA13_FGF2_CCR1_GJA1_NMUR2_P2RY2_TBXA2R_CD38_IL1B_ESR1_ATP1A2_GALR2_TPCN2_JPH2_BCAP31_DRD2_PLN_UTS2R_GCK_TRPM4_ITPR3_ADRA1A_CACNA1A
GO_REGULATION_OF_VASCULAR_ENDOTHELIAL_GROWTH_FACTOR_PRODUCTION	0.000232937	0.00279115	0.699241	2.25379	0	22	C5AR1_CCBE1_C3AR1_IL6_C3_HPSE_PTGS2_CCL2_RORA_IL1B_IL6ST_BRCA1_ADORA2B
GO_TRANSLATIONAL_ELONGATION	0.000159872	0.00279115	-0.494354	-2.07004	0	100	MRPS30_MRPL50_EEF1B2_EIF5A2_MRPL15_GFM1_GFM2_MRPL47_MRPL54_MRPL20_MRPL37_MRPS33_MRPL48_MRPL33_MRPL21_MRPL32_MRPL2_MRPL49_MRPS35_MRPL14_MRPS34_MRPS7_SECISBP2_MRPS28_MRPL55_MRPS23_MRPS11_TSFM_MRPS27_MRPS17_MRPS22_MRPS18C_MRPL9_MRPL22_ABTB1_MRPL46_MRPS9
GO_REGULATION_OF_CELL_SUBSTRATE_ADHESION	0.000290023	0.00279115	0.387827	1.82901	0	142	S100A10_ITGA5_BCL6_THBS1_EGFLAM_GBP1_VEGFA_ANGPT2_PLAU_TACSTD2_CIB1_ITGB1_COL8A1_SMAD3_COL1A1_SERPINE1_RHOD_CASK_ADAM15_CYR61_PREX1_PTN_CDKN2A_CCDC80_RAC2_GCNT2_MEN1_DISC1_UNC13D_CSF1_LIMS1_ARHGAP6_PHLDB2_EPB41L5_VEGFC_EMP2_HAS2_RREB1_NID1_ACVRL1_ABI3BP_TEK_HSD17B12_PTPRZ1_FN1_SDC4_ACTN4_TRIOBP_CORO1C_WNT1
GO_VASCULOGENESIS	0.000252972	0.00279115	0.522122	2.03863	0	49	ADM_ZFP36L1_HEY2_CAV1_YAP1_VEGFA_EPHA2_QKI_SGPL1_TIPARP_PDGFRB_JUNB_ENG_TGFBR2_ZMIZ1_HAS2_NTRK2_HDAC7_FZD4_HHEX_RASA1_TNNI3_TMEM100
GO_REGULATION_OF_CELL_CELL_ADHESION	0.000338066	0.00279115	0.409148	2.10692	0	272	FERMT3_BCL6_EBI3_PNP_CD44_IL4R_CEBPB_HLA-DRB1_LGALS9_PODXL_C1QTNF1_HLA-A_LGALS3_CAV1_HLA-DQA1_ANXA1_FOXJ1_ABL1_EFNB1_SERPINE2_BTN2A2_PPARA_HAVCR2_GLI2_LYN_PELI1_RIPK2_HLA-DRB5_ADA_LILRB2_FXYD5_HES1_IL20RB_FYN_LILRB1_SWAP70_VCAM1_CSK_ALOX12_CD55_IL6_ADAMTS18_CDKN2A_ITPKB_MAPK7_TNFSF9_SLC46A2_TRPV4_SYK_TNFRSF14_PTPRC_HLX_PTGER3_IRF1_MAP3K8_PTPN6_PRKCA_HMGB1_RAC2_GCNT2_PDE5A_ETS1_AP3B1_RC3H1_BMP2_YE…
GO_REGULATION_OF_OSTEOBLAST_DIFFERENTIATION	0.000263922	0.00279115	0.446586	1.99149	0	96	IFITM1_CEBPB_DDR2_TOB1_IGFBP5_HGF_PTGER4_CEBPA_ID1_SMAD3_CLIC1_CYR61_JAG1_ID4_IL6_LTF_LMNA_ID3_IL6R_MEN1_FGFR1_GJA1_BMP2_HDAC4_GLI3_CD276_SMOC1_SOX11_IL6ST_JUND_ZHX3_SKI_HDAC7_TRPM4_FBN2_BMP4
GO_POSITIVE_REGULATION_OF_PROTEIN_KINASE_B_SIGNALING	0.000255493	0.00279115	0.454678	1.86448	0	62	THBS1_C1QTNF1_MC1R_IGFBP5_HCLS1_HBEGF_AKR1C3_F3_IL6_PDGFA_ITSN1_STK3_NGFR_GCNT2_HPSE_EGFR_ANGPT1_KIAA1161_STOX1_TNFAIP8L3_TEK_TGFBR1_VEGFB_PIK3R5_CSF3_CPNE1_GPX1_TCF7L2_SPRY2
GO_REGULATION_OF_CATENIN_IMPORT_INTO_NUCLEUS	0.000238095	0.00279115	0.61238	2.01785	0	24	WWTR1_EMD_BAMBI_SMAD3_AXIN1_RGS20_EGFR_UBR5_DACT3_RGS19_KANK1_FZD7
GO_RESPONSE_TO_DRUG	0.000360881	0.00279115	0.29846	1.57115	0	336	PLIN2_STAT3_MFSD10_PNP_TGIF1_CDKN1A_THBS1_TSPO_AK4_CDK2_TNFRSF11B_FOSL1_PPP1R15A_CYBA_CAV1_B2M_ANXA1_MT2A_COL18A1_MGST1_TIMP4_OXTR_PTGER4_MDK_MYC_ITGB1_LYN_PPARG_JUN_PDE4B_COL1A1_ADA_PGF_SLC1A3_FYN_RELA_EMX2_TLR3_THRA_ABCA1_PTN_IL6_RPN2_PDGFA_CCND1_HMGB2_PDGFB_EDN1_HADH_HADHA_CPT1A_CDK4_ADCYAP1R1_PEMT_TGFB2_FOSB_JUNB_PTGER3_XPO1_SLC47A2_CHEK2_TGFBR2_PTGS2_EEF2_TBXA2R_HDAC4_CCL2_DAD1_MT3_VEGFC_CD3…
GO_NEGATIVE_REGULATION_OF_EXTRINSIC_APOPTOTIC_SIGNALING_PATHWAY_VIA_DEATH_DOMAIN_RECEPTORS	0.000240211	0.00279115	0.591723	2.04197	0	29	HMOX1_NOS3_HGF_PEA15_SERPINE1_CFLAR_HMGB2_TNFAIP3_BMP5_TNFRSF10B_TRADD_ICAM1_BRCA1_GPX1_FAS_RAF1
GO_RESPONSE_TO_GROWTH_FACTOR	0.000376223	0.00279115	0.382727	2.04479	0	386	HSPB1_EHD4_CD44_DDIT4_MSX1_CLDN5_TGIF1_HYAL2_EMD_FERMT2_GDF15_COL2A1_BAMBI_COL4A2_HGF_NCBP1_NFKB1_HEYL_CAV1_FGFRL1_VEGFA_ANGPT2_ERN1_PLAU_MAPKAPK2_MYC_CIB1_ITGB1_SOX9_ID1_JUN_SMAD3_LRP4_MEIS2_RUNX3_TGFB3_COL1A1_UBA52_HAP1_PFN1_SPINT1_F11R_PARD3_EHD1_TGFBR3_P2RY1_ZFHX3_FYN_CDH5_SHCBP1_WFIKKN2_EPHA2_RELA_BMP1_SPHK1_POLR2H_HYAL1_VCAM1_PTN_IL6_FGFR4_RHOA_PDGFA_SMAD9_MAPK7_PDGFB_EDN1_PDGFRB_DUSP15_SPA…
GO_REGULATION_OF_LEUKOCYTE_MEDIATED_IMMUNITY	0.000274348	0.00279115	0.488202	2.20802	0	108	HMOX1_TAP1_BCL6_VAMP8_IL4R_FCER1G_WAS_LGALS9_CLCF1_HLA-A_B2M_FOXJ1_HAVCR2_LYN_TLR4_IL20RB_LILRB1_BST2_TLR3_CD40_UNG_SYK_PTPRC_C3_FCER2_PTPN6_HMGB1_RAC2_UNC13D_FES_CCL2_STAT5B_IL1B_CD300A_STXBP2_CD84_BTK_FOXP3_ICAM1_CADM1_TRPM4_RSAD2_HFE_DUSP22_FGR_EXOSC3_ADORA2B_SASH3_PTAFR_IL7R_HSPD1_SNX6_P2RX7_SERPINB9_LAG3_VAMP3_TNFSF4_CR1_MSH6
GO_MITOCHONDRION_ORGANIZATION	0.000132573	0.00279115	-0.345795	-1.75316	0	492	POLDIP2_PIK3CA_NDUFA11_ATG14_PPP3R1_MRPL16_DZANK1_HAPLN1_PPARGC1B_NDUFAF4_ATG2B_NRF1_CCK_SNRPB_MRPS30_SPG7_SUPV3L1_COX8A_MRPL50_FIS1_PI4K2A_FUNDC1_MRPL15_MAPK8_GFM1_C19orf70_ACAD9_PPP3CC_MRPS2_WDR45_TRMT61B_ZNF189_NDUFA3_GFM2_TMEM70_MRPL47_CYCS_NDUFAF2_C22orf29_MRPL54_MRPL20_FAM13B_FUNDC2_MRPL37_PPARGC1A_NDUFA10_MRPS33_IMMP2L_YWHAZ_GABARAPL1_MRPL48_MRPL33_YWHAB_COL4A3BP_NTHL1_SLC9A1_TRIT1_UQCR10_…
GO_REGULATION_OF_STEM_CELL_PROLIFERATION	0.000260485	0.00279115	0.467458	1.98087	0	74	PRRX1_YAP1_VEGFA_MYC_SOX9_NFIB_EIF2AK2_NR2E1_PTN_PDGFA_HMGB2_PTPRC_TBX3_SOX10_FGFR1_DISC1_TGFBR2_GLI3_VEGFC_FBXW4_ASPM_SOX11_PAX6_STAT1_CTNNA1_DRD2_SMARCD3_TBX1_BMP4
GO_CELL_FATE_COMMITMENT	0.000290192	0.00279115	0.37788	1.80675	0	153	CEBPB_PRRX1_HEY2_BATF_IFRD1_MCL1_EYA2_ITGB1_GLI2_SOX9_PPARG_AXIN1_HES1_JAG1_NR2E1_LATS2_IL6_TBX2_EPAS1_TGFB2_TBX3_TBX19_PML_DLL1_RAB10_BMP2_NKX2-2_GLI3_SMAD4_RORA_SMAD2_PAX6_PPDPF_SIX2_FGF8_NOTCH2_ASCL1_FOXP3_NEUROD1_WNT1_TGFBR1_TEAD3_TBX1_TAL1_SOX8_BMP4_OLIG2_TCF7L2_CHD5_EYA1_SPRY2_DLL4_KDM6B_MESP1_WNT6_ZFPM1_SOX2
GO_POSITIVE_REGULATION_OF_PEPTIDYL_TYROSINE_PHOSPHORYLATION	0.000276778	0.00279115	0.428577	1.94866	0	112	ITGA5_CD81_STAT3_EHD4_CD44_CLCF1_PTPN1_HGF_HCLS1_VEGFA_PTGER4_ABL1_ITGB1_LYN_RIPK2_LRP4_HES1_FYN_CD40_IL6_PDGFB_SYK_TNFRSF14_UNC119_IL6R_AGT_ANGPT1_YES1_CD74_VEGFC_TNFRSF1A_CNTF_IL6ST_PAK2_PTPRZ1_OSM_LIF_EFNA1_IL18_SOCS3_ICAM1_TNK2_HSPH1_VEGFB_GHR_CSF3_CTF1_ADAM17_CD80_CSPG4
GO_NEGATIVE_REGULATION_OF_HYDROLASE_ACTIVITY	0.000337382	0.00279115	0.341141	1.75672	0	271	TIMP1_SERPINH1_SERPINA1_CNN3_SERPINA3_CD44_IFI16_SFN_SPOCD1_PLAUR_BCL2L12_THBS1_NOS3_HGF_PPP1R15A_TNFAIP8_SERPINB1_MMP9_ANXA1_C4A_TIMP3_TIMP4_VEGFA_ABL1_TFPI_SERPINE2_IFI6_SERPINA5_BIRC3_PSMF1_SPRY1_SERPINE1_SPINT1_F11R_CRYAB_SH3BP4_WFIKKN2_WFDC3_BST2_TLR9_AKT2_TMBIM6_IL6_COL6A3_WNK1_LTF_MAPK7_NGFR_TGFB2_PI16_PLA2R1_C3_FICD_SH2D4A_UBXN1_BIRC5_SLPI_RGS2_AGT_CD27_ELL_APOC1_MT3_CST7_SPRED1_CSTA_IKBK…
GO_REGULATION_OF_LEUKOCYTE_CHEMOTAXIS	0.000257865	0.00279115	0.524962	2.16806	0	65	CXCL10_C5AR1_THBS1_LGALS9_CMKLR1_VEGFA_CYP19A1_LYN_ANO6_SERPINE1_EDNRA_CXCL1_CXCL11_C3AR1_SWAP70_RARRES2_IL6_TRPV4_HMGB1_RAC2_IL6R_CSF1_CCR1_CD74_CCL2_VEGFC_CXCL2_IL1B_GPSM3_AIF1_VEGFB_ADAM10_CXCL3_S100A14_ADAM17_RAC1_CXCL14
GO_HEART_VALVE_DEVELOPMENT	0.000238039	0.00279115	0.641731	2.15192	0	26	SOX4_HEY2_HEYL_FGFRL1_SOX9_CYR61_JAG1_TGFB2_BMP2_SMAD4_ERG_NOTCH2_EFNA1_MDM2_SMAD6
GO_GLYCOSYL_COMPOUND_METABOLIC_PROCESS	0.000140135	0.00279115	-0.381025	-1.84769	0	294	TXNDC9_GNMT_PMPCB_ATP5S_GUK1_ADSL_NME5_COX8A_AMD1_COX4I1_NT5M_PANK3_PPCS_COX6A1_PGAM1_NDUFA3_CYCS_ATP5H_NDUFA10_ADK_HMGCR_GBA2_NME7_LCMT2_TYMS_UQCR10_LDHA_PFKL_AK5_HSPA8_ICMT_PRKAG2_AKR1B1_ADSS_PFKP_UQCRC1_UQCRB_NDUFB1_ALDOA_UQCRQ_MOCS1_COX6C_ATP5A1_PDE6B_UQCRC2_NDUFA4_DGUOK_COX5B_ATP5L_COX6B1_DLD_COX7B_UPRT_NDUFA12_ATP5G3_NDUFA7_NDUFB6_TPI1_NDUFV1_PFKM_ATP6V1A_CYC1_ATP5O_PRPS1_ATP5J_ATP5F1_SLC35…
GO_LEUKOCYTE_CELL_CELL_ADHESION	0.000297442	0.00279115	0.515115	2.51816	0	175	FERMT3_MSN_ITGA5_SLC11A1_EBI3_CD44_S100A9_CEBPB_FCER1G_ZFP36L1_SOX4_LCP1_MICB_WAS_BATF_MYH9_S100A8_B2M_ANXA1_PTGER4_ABL1_PKNOX1_ITGB1_RIPK2_SMAD3_PSMB10_JMJD6_ADA_ITGB2_ITGAL_FYN_LILRB1_PREX1_VCAM1_EZR_IL6_AIRE_DOCK2_ITPKB_CHD7_SYK_PTPRC_IRF1_HMGB1_RAC2_CCND3_RC3H1_LFNG_SLA2_CD74_OLR1_ZFP36L2_GLI3_STAT5B_CD276_RORA_CD1D_IL1B_SRF_NEDD4_DOCK8_EIF2AK4_BTN3A1_RAB27A_APBB1IP_NLRC3_PATZ1_FOXP3_WNT1_CD2…
GO_NEGATIVE_REGULATION_OF_APOPTOTIC_SIGNALING_PATHWAY	0.000292056	0.00279115	0.387916	1.87105	0	161	HSPB1_HMOX1_PTTG1IP_GDNF_CD44_PLAUR_BCL2L12_THBS1_HSPA1B_COL2A1_MCL1_PTPN1_NOS3_HGF_LGALS3_MMP9_YAP1_IFI6_ACAA2_PEA15_STRADB_SERPINE1_CFLAR_MUC1_WFS1_FYN_RELA_HSPA1A_TMBIM6_HMGB2_MAPK7_LMNA_TNFAIP3_ZNF385A_CD74_BMP5_TNFRSF10B_IL1B_AKT1_TRADD_NONO_CTNNA1_XBP1_CTH_AR_TGFBR1_MKL1_PHIP_ICAM1_HSPH1_NFE2L2_PGAP2_BRCA1_GPX1_FAS_TCF7L2_HYOU1_RAF1_EYA1_ITGAV
GO_MULTICELLULAR_ORGANISMAL_HOMEOSTASIS	0.000306279	0.00279115	0.313093	1.55027	0	195	HSPB1_SLC11A1_STAT3_SERPINA3_SFN_HYAL2_COL2A1_PRCP_F2R_PTH1R_B2M_VEGFA_ITGB1_SOX9_TPP1_HAMP_WFS1_BARD1_TMEM79_TLR4_IL20RB_FOXO1_TLR9_FLT3LG_PPP1R13L_ALOX12_LTF_RAB3D_EPAS1_ACP5_TRPV4_ADCY2_ARRDC3_TP53INP2_RAC2_GCNT2_AQP4_CSF1_ADRB3_MAK_FOXC1_ADCY4_HAS2_IL1B_SRF_ACACB_NXNL1
GO_NEGATIVE_REGULATION_OF_CELL_CYCLE_G1_S_PHASE_TRANSITION	0.000262674	0.00279115	0.430551	1.87772	0	85	SFN_CDKN1A_SOX4_NACC2_ARID3A_CDK2_CTDSP2_RBM38_CTDSP1_UBA52_GADD45A_MUC1_CCND1_EZH2_SUSD2_PRMT2_MEN1_ZNF385A_PML_RFWD3_UBC_CHEK2
GO_POSITIVE_REGULATION_OF_CYTOKINE_PRODUCTION	0.000337154	0.00279115	0.46668	2.39734	0	267	HSPB1_HMOX1_ZC3HAV1_NFKB2_IRF7_SLC11A1_LY96_GSDMD_EBI3_IL4R_CEBPB_CD14_IFI16_FCER1G_CASP1_C5AR1_HYAL2_THBS1_HSPA1B_LGALS9_MB21D1_HGF_HLA-A_NFKB1_CYBA_F2R_IFIH1_B2M_ANXA1_TLR5_TNFRSF8_IL17RA_PTGER4_ABL1_MAPKAPK2_HAVCR2_ZBTB20_FFAR2_PELI1_IL1RL1_RIPK2_SMAD3_PDE4B_SERPINE1_LILRB2_IL17RB_CLEC5A_EIF2AK2_TLR4_CCBE1_IL20RB_RELA_C3AR1_POLR2H_TLR9_HSPA1A_TLR3_CD40_IL6_TLR6_TLR2_HMGB2_TMEM173_TNFSF9_TRPV4_…
GO_POSITIVE_REGULATION_OF_CELL_CELL_ADHESION	0.000293513	0.00279115	0.419359	2.03783	0	168	EBI3_PNP_CD44_IL4R_HLA-DRB1_LGALS9_PODXL_HLA-A_CAV1_HLA-DQA1_ANXA1_EFNB1_HAVCR2_GLI2_LYN_RIPK2_HLA-DRB5_ADA_LILRB2_HES1_FYN_LILRB1_VCAM1_CSK_CD55_IL6_ITPKB_TNFSF9_SYK_TNFRSF14_PTPRC_HLX_MAP3K8_PTPN6_HMGB1_GCNT2_ETS1_AP3B1_YES1_TGFBR2_HLA-DQB2_CD74_CCL2_GLI3_STAT5B_CD276_HAS2_CD1D_IL1B_IL6ST_PAK2_AKT1_HLA-G_HLA-DPA1_XBP1_HLA-DRA_IL18_HLA-DMB_FOXP3_GPAM_AIF1_BCL10_HSPH1_MYO10_NR4A3_PRR5_CD80_RAC1_S…
GO_MORPHOGENESIS_OF_A_BRANCHING_STRUCTURE	0.00028547	0.00279115	0.470276	2.21268	0	138	TGM2_GDNF_ADM_COL4A1_CTSZ_YAP1_VEGFA_VANGL2_MYC_GLI2_SOX9_SPRY1_SPINT1_PGF_EDNRA_EPHA2_SALL1_ST14_IL6_VDR_SPI1_PAX8_EDN1_CLIC4_TBX3_SOX10_FGFR1_PML_GNA13_ENG_CSF1_FGF2_BMP2_TGFBR2_GLI3_SMAD4_TNC_SRF_RDH10_ESR1_B4GALT1_RBM15_FGF8_DRD2_WNT1_SOCS3_PBX1_SOX8_BMP4_HHEX_EYA1_SPRY2_DLL4_WNT6_BAX_FAT4_DAG1
GO_HUMORAL_IMMUNE_RESPONSE_MEDIATED_BY_CIRCULATING_IMMUNOGLOBULIN	0.000238095	0.00279115	0.623468	2.05439	0	24	C1QC_HLA-DRB1_C1QB_C1R_C4A_HLA-DRB5_C1S_CFI_CD55_C2_C3
GO_REGULATION_OF_HOMOTYPIC_CELL_CELL_ADHESION	0.000319489	0.00279115	0.423983	2.13037	0	220	BCL6_EBI3_PNP_CD44_IL4R_CEBPB_HLA-DRB1_LGALS9_C1QTNF1_HLA-A_LGALS3_CAV1_HLA-DQA1_ANXA1_FOXJ1_EFNB1_SERPINE2_BTN2A2_HAVCR2_GLI2_LYN_PELI1_RIPK2_HLA-DRB5_ADA_LILRB2_HES1_IL20RB_FYN_LILRB1_VCAM1_CSK_ALOX12_CD55_IL6_ADAMTS18_CDKN2A_ITPKB_TNFSF9_SLC46A2_SYK_TNFRSF14_PTPRC_HLX_PTGER3_IRF1_MAP3K8_PTPN6_PRKCA_HMGB1_RAC2_PDE5A_AP3B1_RC3H1_YES1_TGFBR2_HLA-DQB2_CD74_CCL2_GLI3_STAT5B_CD276_PAG1_HAS2_CD1D_IL1…
GO_REGULATION_OF_RESPONSE_TO_BIOTIC_STIMULUS	0.000295247	0.00279115	0.332194	1.61896	0	172	CD93_ZC3HAV1_LY96_TRAF3IP2_CHST3_MICB_HCK_MB21D1_HLA-A_CYBA_B2M_ALPK1_HERC5_HAVCR2_TRIB1_RIPK2_PDK4_BIRC3_UBA52_EIF2AK2_SLC1A3_FYN_IST1_LILRB1_ANXA5_TEAD4_ALKBH5_CD55_STAT2_DOCK2_LTF_TMEM173_TNFAIP3_STOM_TNIK_PRKCA_HMGB1_SASH1_PML_RFWD3_TRIM38_APOBEC3F_TSPAN32_CD180_SLC25A19_MYOM1_EIF2AK4_KCNQ1_PCBP2_TMEM39A_PAK2
GO_RESPONSE_TO_VITAMIN	0.000263296	0.00279115	0.490644	2.08655	0	76	STC1_CXCL10_PIM1_TSPO_RXRA_TIMP3_ITGB1_PPARG_SPP1_COL1A1_ADA_EIF2AK2_RELA_FOLR1_PTN_VDR_CCND1_ACP5_SPARC_PEMT_PTGS2_EEF2_CCL2_TNC_IL1B_CAT_DNMT1_TPCN2_ASCL1_AQP3_MDM2
GO_REGULATION_OF_CYSTEINE_TYPE_ENDOPEPTIDASE_ACTIVITY	0.000295858	0.00279115	0.344249	1.68086	0	174	CD44_S100A9_IFI16_SFN_CASP1_PLAUR_BCL2L12_THBS1_LGALS9_HGF_F2R_TNFAIP8_S100A8_MMP9_VEGFA_IFI6_MYC_PPARG_SMAD3_BIRC3_F3_ANP32B_CRYAB_CYR61_ALOX12_AKT2_IL6_CDKN2A_NGFR_BIRC5_HMGB1_PML_IFI27_CD27_MT3_FOXL2_TNFRSF10B_NLRP1_EGLN3_PSMB9_CASP7_REST_PERP_PAK2_AKT1_TRADD_BCAP31_HIP1_BCL2L11_ARRB1_MDM2_MKL1_BCL10_GSN_DAP_GPX1_FAS_RAF1_MEFV_SLC11A2_HSPD1_SOX2_BAX_SERPINB9_SH3RF1_MICAL1_ROBO1_RPS3_CASP9_COL4…
GO_POSITIVE_REGULATION_OF_EPITHELIAL_CELL_MIGRATION	0.000262674	0.00279115	0.501012	2.18501	0	85	HSPB1_THBS1_MMP9_VEGFA_HBEGF_GLIPR2_CIB1_SOX9_JUN_RHOB_PFN1_CCBE1_HYAL1_ATOH8_ALOX12_PDGFB_EDN1_SPARC_TGFB2_HDAC6_PRKCA_ETS1_FGFR1_ADAM9_SASH1_FGF2_AGT_ANGPT1_TGFBR2_PTGS2_EPB41L5_VEGFC_HAS2_SRPX2_RREB1_TEK_AKT1_PRKD2_HDAC7_STAT5A_NRP2
GO_POSITIVE_REGULATION_OF_IMMUNE_EFFECTOR_PROCESS	0.000276778	0.00279115	0.458918	2.08662	0	112	HMOX1_ZC3HAV1_VAMP8_IL4R_FCER1G_LGALS9_CLCF1_HLA-A_RPS19_B2M_ANXA1_LYN_FFAR2_RIPK2_TLR4_LILRB1_CD40_UNG_IL6_SYK_TNFRSF14_HLX_C3_FCER2_RAC2_UNC13D_FES_CD74_CCL2_STAT5B_IL1B_CD300A_STXBP2_CD84_XBP1_PHB_HLA-DMB_FOXP3_DHX58_BCL10_CADM1_RSAD2_NR4A3_FGR_EXOSC3_CD80_ADORA2B_SASH3_PTAFR_HSPD1_SNX6_DDX60_P2RX7_LAG3_VAMP3_CD86_GPRC5B_CD36_TNFSF4_MSH6
GO_UROGENITAL_SYSTEM_DEVELOPMENT	0.000318269	0.00279115	0.406126	2.06495	0	236	GDNF_GPR4_COL4A1_SOX4_HYAL2_WWTR1_PODXL_HEYL_RXRA_ANXA1_FOXJ1_VEGFA_ANGPT2_VANGL2_TACSTD2_CYP19A1_MYC_GLI2_SOX9_SMAD3_LRP4_JMJD6_SPRY1_WFS1_NIPBL_HES1_PGF_SALL1_JAG1_SGPL1_SMARCC1_EMX2_ID4_ALDH9A1_TIPARP_THRA_SMAD9_PRKX_PDGFB_PAX8_LAMB2_FKBP4_PDGFRB_PLCE1_ID3_MME_FGFR1_DLL1_FGF2_AGT_ANGPT1_BMP2_FOXC1_GLI3_KCNJ8_SMAD4_TNC_HAS2_SMAD2_SOX11_LGR4_NID1_ODC1_RDH10_ESR1_CAT_SIX2_STAT1_FGF8_SDC4_BCL2L11_…
GO_NEGATIVE_REGULATION_OF_CELL_ACTIVATION	0.000277932	0.00279115	0.559723	2.56705	0	117	HMOX1_BCL6_IL4R_CEBPB_HLA-DRB1_LGALS9_C1QTNF1_NOS3_LGALS3_ANXA1_FOXJ1_SERPINE2_BTN2A2_HAVCR2_LYN_PELI1_APOE_HLA-DRB5_LILRB2_THBD_PKN1_IL20RB_LILRB1_ALOX12_ADAMTS18_CDKN2A_PDGFA_PDGFB_TNFAIP3_MERTK_TNFRSF14_HLX_PTGER3_IRF1_PTPN6_HMGB1_TBC1D10C_PDE5A_RC3H1_SLA2_TSPAN32_CD74_NR1H3_GLI3_CD276_PAG1_INHBA_SOX11_CD300A_ERBB2_CD84_SAMSN1_HLA-G_INPP5D
GO_CELL_JUNCTION_ASSEMBLY	0.000274348	0.00279115	0.380021	1.71875	0	108	ITGA5_CLDN5_GJA4_RHOC_FERMT2_ITGB1_RHOD_F11R_PARD3_VASP_SORBS1_RAB13_CDH5_VCL_RHOA_PKN2_TRPV4_PKP4_GJB2_PRKCA_LAMC2_LIMS1_ARHGAP6_GJA1_PLEC_TNS1_SRF_FN1_CTNNA1_ACTN4_HDAC7_MICALL2_ITGB4_CD9_FLNC_FLNA_PIP5K1A_TJP1_ITGA6_PIP5K1C
GO_EYE_DEVELOPMENT	0.000328623	0.00279115	0.363234	1.86127	0	256	STAT3_COL4A1_CRYBA4_VIM_CDK2_HDAC1_RXRA_PHACTR4_LHX2_VEGFA_PKNOX1_SOX9_COL8A1_JUN_SMAD3_MEIS2_JMJD6_NES_AXIN1_NIPBL_TSKU_VSX1_ATP2B4_CRYAB_EPHA2_JAG1_NR2E1_PPP1R13L_PTN_CABP4_ADAMTS18_CTNS_LAMB2_CHD7_TBX2_MERTK_PDGFRB_CDK4_TGFB2_CLIC4_SH3PXD2B_HMGB1_EFEMP1_DLL1_EGFR_NAGLU_GJA1_NPHP1_ATF6_AQP5_TGFBR2_SLC7A11_HIPK2_EPHB1_FOXC1_GLI3_FOXL2_ACTL6A_RHOJ_SMOC1_INHBA_GRM6_SOX11_SRF_PAX6_SDK2_BCAR3_RDH10_…
GO_REGULATION_OF_CYCLIN_DEPENDENT_PROTEIN_KINASE_ACTIVITY	0.000264061	0.00279115	0.410252	1.77294	0	82	SFN_PIM1_CDKN1A_UBE2C_CKS2_CDKN2C_HERC5_CCNK_CEBPA_GADD45A_CCNT1_DNAJC3_LATS2_CDKN2A_CCND1_PDGFB_TNFAIP3_MEN1_CCND3_EGFR_SERTAD1_CCNA2_STOX1_AKT1
GO_POSITIVE_REGULATION_OF_PROTEIN_IMPORT	0.000262398	0.00279115	0.439573	1.91054	0	84	HYAL2_RBPMS_LGALS9_BAMBI_HCLS1_DAB2_RBCK1_SMAD3_TGFB3_TLR4_SPHK1_PIK3R2_HSP90AA1_TLR9_TLR3_IL6_TLR2_RHOA_TMEM173_EGFR_CD27_PTGS2_GLI3_SMAD4_UBR5_IL1B_XBP1_IL18_TGFBR1_BMP4_BRCA1_CSF3_DDX58_PARP1_FLNA_MAVS_KANK1
GO_MESENCHYME_DEVELOPMENT	0.000286944	0.00279115	0.455823	2.15965	0	144	GDNF_MSX1_ZFP36L1_WWTR1_HEY2_HGF_HEYL_PHACTR4_YAP1_EFNB1_NRTN_SOX9_SMAD3_HES1_EDNRA_TGFBR3_ADAM15_JAG1_DLL3_SEMA3F_FOLR1_EDN1_TBX2_DAND5_PDGFRB_TCF15_TGFB2_SOX10_FGFR1_ENG_LIMS1_BMP2_EPB41L5_FOXC1_SMAD4_BNC2_ACTG2_HAS2_SEMA4B_SMAD2_SOX11_NEDD4_RDH10_ERG_SIX2_STAT1_PTK7_FGF8_EFNA1_SIX4_CORO1C_MDM2_TGFBR1_TBX1_OSR1_SOX8_BMP4
GO_REGULATION_OF_PROTEIN_KINASE_B_SIGNALING	0.000265041	0.00279115	0.426221	1.88588	0	92	HYAL2_THBS1_C1QTNF1_MC1R_IGFBP5_HCLS1_HBEGF_AKR1C3_CIB1_F3_EPHA2_IL6_PDGFA_RRAS_ITSN1_STK3_NGFR_GCNT2_HPSE_EGFR_ANGPT1_KIAA1161_LEMD2_STOX1_TNFAIP8L3_TEK_NTRK2_DRD2_TGFBR1_INPP5K_VEGFB_PIK3R5_CSF3_CPNE1_GPX1_TCF7L2_SPRY2
GO_REGULATION_OF_DNA_TEMPLATED_TRANSCRIPTION_IN_RESPONSE_TO_STRESS	0.000253872	0.00279115	0.459806	1.87452	0	60	HMOX1_CEBPB_PPP1R15A_VEGFA_JUN_UBA52_UBE2D2_MUC1_TMBIM6_MAPK7_EPAS1_HSPA5_ATF3_UBC_ATF6_MT3_EGLN3_NEDD4_STOX1
GO_REGULATION_OF_MAP_KINASE_ACTIVITY	0.000332557	0.00279115	0.353041	1.80893	0	259	CD81_C5AR1_HYAL2_THBS1_GADD45G_MAP2K3_PTPN1_HGF_FPR1_MAPKAPK3_CAV1_F2R_VEGFA_ERN1_VANGL2_MAPKAPK2_TRIB1_LYN_ITGA1_GNAI2_PEA15_GADD45B_RIPK2_IRAK2_APOE_TGFB3_SPRY1_UBA52_GADD45A_EIF2AK2_AXIN1_PKN1_TLR4_STK38_TLR9_CD40_S100A12_CSK_TLR6_PDGFA_MAPK7_PDGFB_EDN1_PDGFRB_TRIB3_SYK_EZH2_PLCE1_TNIK_TPD52L1_SHC1_MAP3K8_PTPN6_DUSP8_PDE5A_FGFR1_ADAM9_SASH1_FGF2_RGS2_EGFR_UBC_BMP2_DUSP5_CD74_MAP3K11_SPAG9_HIPK…
GO_REGULATION_OF_CHEMOTAXIS	0.000284333	0.00279115	0.397598	1.86791	0	137	HSPB1_CXCL10_C5AR1_THBS1_LGALS9_CMKLR1_VEGFA_ANGPT2_CYP19A1_LYN_SMAD3_ANO6_SERPINE1_F3_EDNRA_CXCL1_CXCL11_C3AR1_SWAP70_SEMA3F_AKT2_RARRES2_IL6_PDGFB_S1PR1_TRPV4_PDGFRB_HMGB1_RAC2_IL6R_FGFR1_CSF1_FGF2_CCR1_CD74_CCL2_PLXNA4_VEGFC_SEMA4B_CXCL2_IL1B_FN1_PRKD2_GPSM3_TIAM1_AIF1_PLXNA2_VEGFB_ADAM10_CXCL3_S100A14_ADAM17
GO_REGULATION_OF_PLATELET_ACTIVATION	0.000238095	0.00279115	0.716369	2.38094	0	25	FCER1G_PLEK_C1QTNF1_NOS3_SERPINE2_LYN_APOE_THBD_TLR4_ALOX12_ADAMTS18_PDGFA_PDGFB_SYK_PTGER3_PRKCA
GO_REGULATION_OF_MULTI_ORGANISM_PROCESS	0.000362188	0.00279115	0.369591	1.95252	0	345	TIMP1_OASL_CD93_IFITM2_ZC3HAV1_IFITM1_TAP1_IFITM3_LY96_IFI16_TRAF3IP2_ISG20_CHST3_MICB_HCK_LGALS9_MB21D1_HLA-A_ISG15_HDAC1_CYBA_CAV1_PARP10_B2M_ALPK1_TOP2A_OXTR_HERC5_PLAU_PLSCR1_CCNK_HAVCR2_TRIB1_FCN3_CIB1_JUN_RIPK2_PDK4_BIRC3_APOE_VPS37B_ARHGDIB_UBA52_ADA_TAP2_CCNT1_EIF2AK2_OAS3_TRIM21_PFN1_SLC1A3_P2RY1_FYN_IST1_LILRB1_SP100_ANXA5_TRIM26_POLR2H_TEAD4_BST2_BTBD17_DYNLT1_ALKBH5_SQSTM1_CD55_STAT2_…
GO_CONNECTIVE_TISSUE_DEVELOPMENT	0.000290529	0.00279115	0.422513	2.01357	0	149	TIMP1_SERPINH1_STC1_GPR4_CD44_MSX1_HYAL2_PRRX1_COL2A1_MGP_CHSY1_PTH1R_NAMPT_GLI2_SOX9_NFIB_RUNX3_COL1A1_CYR61_BMP1_CREB3L2_HYAL1_ID4_COL27A1_THRA_SMAD9_PDGFB_EDN1_PDGFRB_TGFB2_ARRDC3_SH3PXD2B_FGFR1_TGFBI_CSF1_FGF2_BMP2_TGFBR2_BMP5_FBXW4_SRF_BMP3
GO_NEGATIVE_REGULATION_OF_T_CELL_DIFFERENTIATION	0.000238095	0.00279115	0.625148	2.07776	0	25	BCL6_IL4R_ANXA1_FOXJ1_CDKN2A_HLX_IRF1_HMGB1_RC3H1_CD74_GLI3_ERBB2_FOXP3_BMP4_KIAA0922_PTPN2_TNFSF4_NRARP_JAK3
GO_NEGATIVE_REGULATION_OF_PHOSPHORYLATION	0.000368053	0.00279115	0.270369	1.43107	0	351	HSPB1_FAM129A_STAT3_SFN_DDIT4_CDKN1A_HYAL2_WWTR1_UBE2C_BGN_PTPN1_GBP1_HGF_PPP1R15A_CAV1_PODN_TIMP3_CDKN2C_CTDSP2_MVP_ABL1_PPARA_TRIB1_MYC_DNAJC15_CIB1_LYN_CEBPA_GADD45B_CTDSP1_JUN_SMAD3_PBK_APOE_SPRY1_GADD45A_PARD3_PKN1_TLR4_STK38_DNAJC3_FOXO1_CSK_EZR_LATS2_IL6_CDKN2A_C1QL4_PPP1R1C_WNK1_MAPK7_MIDN_TNFAIP3_CNKSR3_TRIB3_PTPRC_MECOM_PTPN6_DUSP8_TBC1D10C_MEN1_ATF3_ENG_RGS2_ANGPT1_DUSP5_HDAC4_LEMD2_IN…
GO_RESPIRATORY_SYSTEM_DEVELOPMENT	0.00029129	0.00279115	0.390884	1.88219	0	159	IGFBP5_CRISPLD2_NOS3_CTSZ_FGFRL1_FOXJ1_YAP1_VEGFA_VANGL2_GLI2_CEBPA_SOX9_ID1_NFIB_TGFB3_STK40_JMJD6_SPRY1_ADA_AXIN1_GNG8_HES1_CP_THRA_PTN_TMBIM6_PDGFA_CHD7_EPAS1_SPARC_HYDIN_HMGB1_FGFR1_TNS3_TGFBR2_GLI3_DISP1_TNC_PLOD3_SMAD2_SOX11_SRF_RDH10_EIF4EBP1_LIF_PTK7_FGF8_ASCL1_SIX4_SKI_PDPN_CIC_BMP4_KLF2_LIPA_TULP3_LTA4H_HHEX_EYA1_SPRY2
GO_NUCLEOSIDE_MONOPHOSPHATE_METABOLIC_PROCESS	0.000148478	0.00279115	-0.461967	-2.13473	0	196	NDUFV2_PPAT_ADCYAP1_MPP3_HK1_MSH2_NDUFA11_PRPS2_PMPCB_ATP5S_GUK1_RFK_ADSL_COX8A_COX4I1_NT5M_COX6A1_PGAM1_NDUFA3_CYCS_ATP5H_NDUFA10_ADK_TYMS_UQCR10_LDHA_PFKL_AK5_HSPA8_PRKAG2_ADSS_PFKP_UQCRC1_UQCRB_NDUFB1_ALDOA_UQCRQ_COX6C_ATP5A1_PDE6B_UQCRC2_NDUFA4_DGUOK_COX5B_ATP5L_COX6B1_DLD_COX7B_UPRT_NDUFA12_ATP5G3_NDUFA7_NDUFB6_TPI1_NDUFV1_PFKM_ATP6V1A_CYC1_ATP5O_PRPS1_ATP5J_ATP5F1_HPRT1_UQCRFS1_DUT_GPI_VCP_…
GO_POSITIVE_REGULATION_OF_OSTEOBLAST_DIFFERENTIATION	0.000252143	0.00279115	0.509515	2.04724	0	56	IFITM1_CEBPB_DDR2_HGF_PTGER4_CEBPA_CLIC1_CYR61_JAG1_ID4_IL6_LTF_LMNA_IL6R_GJA1_BMP2_GLI3_CD276_SOX11_IL6ST_JUND_ZHX3
GO_POSITIVE_REGULATION_OF_ERK1_AND_ERK2_CASCADE	0.000271961	0.00279115	0.475767	2.13663	0	103	CD44_C5AR1_LGALS9_F2R_VEGFA_ABL1_GLIPR2_HAVCR2_CIB1_JUN_RIPK2_TLR4_EDNRA_P2RY1_IL6_FGFR4_PDGFA_PDGFB_TRPV4_PDGFRB_C3_PRKCA_HMGB1_GCNT2_ST5_FGF2_EGFR_CCR1_ANGPT1_BMP2_CD74_CCL2_MT3_IL1B_TNFAIP8L3_ESR1_TEK_PLA2G5_PRKD2_FGF8_DRD2_PHB_ARRB1_ICAM1_VEGFB_ADRA1A_BMP4_PDGFC
GO_ENDOCRINE_SYSTEM_DEVELOPMENT	0.000261849	0.00279115	0.433394	1.90014	0	87	SOX4_TSPO_ANXA1_MDK_GLI2_SOX9_SMAD3_GHRHR_HES1_SALL1_FOXO1_THRA_IL6_PAX8_ETS1_IL6R_MEN1_TBX19_DLL1_POU3F2_BMP2_NKX2-2_BMP5_NR0B1_SOX3_SRF_PAX6_AKT1_FGF8_DRD2_ASCL1_NEUROD1_TGFBR1_TBX1_PBX1_BMP4_TG_HHEX_RAF1_BRAF_SOX2
GO_TUBE_MORPHOGENESIS	0.000336927	0.00279115	0.404478	2.0755	0	264	TGM2_GDNF_ADM_COL4A1_SOX4_PODXL_CTSZ_PHACTR4_LHX2_YAP1_VEGFA_VANGL2_TACSTD2_TCTN1_MYC_GLI2_SOX9_SETDB2_SMAD3_NFIB_RHOB_SPRY1_PFN1_SPINT1_VASP_NIPBL_HES1_PGF_EDNRA_EPHA2_SALL1_ST14_NTN1_ATOH8_FOLR1_VDR_RHOA_SPI1_PRKX_PAX8_EDN1_CHD7_TBX2_STK3_HLX_CLIC4_TBX3_SOX10_PML_GNA13_ENG_FZD2_CSF1_DLL1_FGF2_EGFR_GJA1_BMP2_TGFBR2_EPB41L5_GLI3_SMAD4_TNC_SMAD2_SOX11_LGR4_SRF_RDH10_ACVRL1_ESR1_B4GALT1_SIX2_DVL3_P…
GO_SENSORY_ORGAN_DEVELOPMENT	0.000378931	0.00279115	0.36645	1.9552	0	383	STAT3_COL4A1_MSX1_CRYBA4_VIM_C1QB_PRRX1_HEY2_COL2A1_CDK2_HDAC1_RXRA_PHACTR4_LHX2_VEGFA_VANGL2_MAPKAPK2_PKNOX1_GLI2_CEBPA_SOX9_COL8A1_JUN_SMAD3_MEIS2_TGFB3_JMJD6_NES_AXIN1_ANP32B_GNG8_NIPBL_HES1_TSKU_VSX1_ATP2B4_CRYAB_EPHA2_SALL1_JAG1_NR2E1_NTN1_PPP1R13L_PTN_CABP4_ADAMTS18_PDGFA_CTNS_TCAP_PAX8_LAMB2_EDN1_CHD7_TBX2_MERTK_PDGFRB_SPARC_CDK4_TCF15_TGFB2_CLIC4_SH3PXD2B_HMGB1_FGFR1_EFEMP1_FZD2_DLL1_EGFR…
GO_POSITIVE_REGULATION_OF_MAP_KINASE_ACTIVITY	0.000293513	0.00279115	0.356818	1.73392	0	168	CD81_C5AR1_THBS1_MAP2K3_PTPN1_HGF_FPR1_MAPKAPK3_VEGFA_ERN1_VANGL2_MAPKAPK2_ITGA1_PEA15_RIPK2_IRAK2_TGFB3_UBA52_AXIN1_PKN1_TLR4_TLR9_CD40_S100A12_CSK_TLR6_PDGFA_PDGFB_EDN1_PDGFRB_SYK_EZH2_PLCE1_TPD52L1_SHC1_PDE5A_FGFR1_SASH1_FGF2_EGFR_UBC_BMP2_DUSP5_CD74_MAP3K11_SPAG9_IL1B_MDFI_MAP3K2_ERBB2_DVL3_S1PR2_EFNA1_ARRB1
GO_REGULATION_OF_INFLAMMATORY_RESPONSE	0.000306091	0.00279115	0.469047	2.32607	0	196	BCL6_VAMP8_S100A9_FCER1G_CASP1_C5AR1_HYAL2_CASP4_HCK_HGF_NFKB1_S100A8_RPS19_ANXA1_C4A_IL17RA_PTGER4_CYP19A1_CFH_PPARA_LYN_PPARG_FFAR2_IL1RL1_SMAD3_SLC7A2_BIRC3_PBK_OSMR_APOE_SERPINE1_ADA_IL17RB_METRNL_TLR4_EDNRA_IL20RB_RELA_C3AR1_TLR9_TLR3_S100A12_CFI_CD55_IL6_C2_TLR2_MAPK7_TNFAIP3_ACP5_TRPV4_PIK3AP1_C3_PTGER3_CDK19_ETS1_AGT_PTGS2_CCL2_NR1H3_SBNO2_STAT5B_CD276_TNFRSF1A_NLRP1_RORA_IL1B_IL6ST_TEK_C…
GO_RESPONSE_TO_INTERFERON_GAMMA	0.000265534	0.00279115	0.615651	2.72998	0	93	GBP2_OASL_IFITM2_IFITM1_IFITM3_IRF7_SLC11A1_CXCL16_CD44_HLA-DRB1_HCK_LGALS9_SEC61A1_GBP1_HLA-A_HLA-DQA1_B2M_MT2A_HLA-DRB5_OAS2_OAS3_TRIM21_GCH1_SP100_TRIM22_FCGR1B_TRIM26_BST2_VCAM1_TLR3_OAS1_EDN1_MID1_IRF1_IRF8_IFNGR1_AQP4_PML_TRIM38_HLA-DQB2_CCL2_IRF9_HLA-G_HLA-DPA1_STAT1_HLA-DRA_CD58
GO_CARDIAC_EPITHELIAL_TO_MESENCHYMAL_TRANSITION	0.000238095	0.00279115	0.614793	2.02581	0	24	MSX1_HEY2_HEYL_TGFBR3_ADAM15_TGFB2_BMP2_SMAD4_HAS2_ERG_FGF8_EFNA1_TGFBR1
GO_SENSORY_ORGAN_MORPHOGENESIS	0.000302663	0.00279115	0.332042	1.63077	0	183	STAT3_MSX1_PRRX1_COL2A1_HDAC1_PHACTR4_VEGFA_VANGL2_GLI2_SOX9_COL8A1_AXIN1_NIPBL_TSKU_VSX1_EPHA2_SALL1_JAG1_NTN1_PTN_CABP4_TCAP_PAX8_EDN1_CHD7_TBX2_FGFR1_EFEMP1_FZD2_DLL1_NAGLU_AQP5_HIPK2_EPHB1_GLI3_FOXL2_SOX11_PAX6_SDK2_BCAR3_LRIG1_NTRK2_SIX2_DVL3_PTK7_FGF8_SIX4_SKI_WNT1_RING1_TBX1_NR4A3_OSR1_BBS4_SOX8_FBN2_BMP4_MAFB_EYA1_TSHZ1_SPRY2_RAC1_ROM1_EPHB2_MYO7A_BAX
GO_REGULATION_OF_SEQUENCE_SPECIFIC_DNA_BINDING_TRANSCRIPTION_FACTOR_ACTIVITY	0.000347826	0.00279115	0.358064	1.85827	0	295	HMOX1_NFKB2_S100A9_PIM1_DDR2_HCK_HSPA1B_LGALS9_NFKB1_FOSL1_HEYL_PARP10_S100A8_FOXJ1_CMKLR1_VEGFA_ZIC2_HAVCR2_TRIB1_CIB1_RBCK1_PPARG_ID1_PELI1_JUN_RIPK2_IRAK2_UBA52_EIF2AK2_TRIM21_ITGB2_CFLAR_WFS1_TLR4_SP100_TRIM22_RELA_SPHK1_PIAS4_TRIM26_TLR9_HSPA1A_TLR3_CD40_S100A12_THRA_IL6_TLR2_CARD14_CDKN2A_LTF_TNFAIP3_SYK_STK3_EZH2_SGK1_GLIS2_ID3_PRMT2_IL6R_MEN1_BRMS1_FZD2_AGT_UBC_NKX2-2_TRIM38_HIPK2_HDAC4_N…
GO_STEM_CELL_DIFFERENTIATION	0.000290529	0.00279115	0.417196	1.98823	0	149	GDNF_MSX1_WWTR1_HEY2_BATF_HGF_HEYL_PHACTR4_EFNB1_NRTN_MSI2_SOX9_HES1_EDNRA_TGFBR3_ADAM15_JAG1_SEMA3F_FOLR1_EDN1_TBX2_PTPRC_TGFB2_SOX10_FGFR1_LIMS1_BMP2_EPB41L5_FOXC1_SMAD4_SOX21_HAS2_SEMA4B_SOX11_REST_SRF_RDH10_ERG_SIX2_LIF_STAT1_FGF8_EFNA1_ASCL1_CORO1C_TGFBR1_FOXO4_TBX1_TAL1_OSR1_SOX8_BMP4
GO_NEGATIVE_REGULATION_OF_MULTI_ORGANISM_PROCESS	0.000272257	0.00279115	0.514209	2.3217	0	106	TIMP1_OASL_IFITM2_ZC3HAV1_IFITM1_IFITM3_IFI16_ISG20_MICB_ISG15_HDAC1_PARP10_PLSCR1_CCNK_HAVCR2_TRIB1_FCN3_JUN_ARHGDIB_ADA_EIF2AK2_OAS3_TRIM21_SP100_TRIM26_BST2_BTBD17_SQSTM1_OAS1_LTF_TNFAIP3_IRF8_SLPI_PML_TRIM38_APOBEC3F_FCN1_REST_EIF2AK4_PCBP2_PTGDS_STAT1_MX1_DHX58_INPP5K_RSAD2_FAM111A_GSN
GO_ACTIVATION_OF_INNATE_IMMUNE_RESPONSE	0.000293858	0.00279115	0.366913	1.78582	0	170	IRF7_LY96_CD14_IFI16_FCER1G_PSMB8_HCK_LGALS9_SCARA3_CTSS_MB21D1_ICAM2_NFKB1_MAPKAPK3_IFIH1_TLR5_MAPKAPK2_HAVCR2_LYN_FFAR2_RIPK2_IRAK2_BIRC3_PSMB10_PSMF1_UBA52_UBE2D2_ITGB2_UNC93B1_TLR4_FYN_RELA_TLR9_TLR3_ICAM3_TLR6_TLR2_TMEM173_TNFAIP3_SYK_PIK3AP1
GO_GLIAL_CELL_DIFFERENTIATION	0.000278319	0.00279115	0.433719	1.98457	0	116	STAT3_S100A9_VIM_SOX4_S100A8_CDKN2C_ABL1_LYN_SOX9_NFIB_PARD3_HES1_TLR4_ID4_CSK_AKT2_LAMB2_MXRA8_SOX10_PHGDH_DLL1_POU3F2_GFAP_NKX2-2_GLI3_MT3_NDRG1_CNTF_SOX11_PAX6_ERBB2_NTRK2_AKT1_PTPRZ1_LIF_LGI4_ARHGEF10_ASCL1_SKI_TAL1_GSN_CD9_SOX8_OLIG2
GO_OUTFLOW_TRACT_MORPHOGENESIS	0.00025208	0.00279115	0.537824	2.07711	0	47	CLDN5_HEY2_HEYL_VEGFA_JUN_DHRS3_NIPBL_HES1_JAG1_FOLR1_TBX2_TBX3_FZD2_SOX11_NEDD4_DVL3_FGF8
GO_TRANSMEMBRANE_RECEPTOR_PROTEIN_TYROSINE_KINASE_SIGNALING_PATHWAY	0.000382117	0.00279115	0.292554	1.5755	0	412	HSPB1_STAT3_DDIT4_ATP6V0E1_DDR2_HCK_MPZL1_PTPN1_HGF_NCBP1_MAPKAPK3_CYBA_FGFRL1_EIF4EBP2_MMP9_IGF2R_NAMPT_MVP_VEGFA_ANGPT2_HBEGF_ABL1_EFNB1_CSRNP1_MAPKAPK2_NRTN_LYN_SOX9_PDK4_UBA52_TCIRG1_MYL12A_HAP1_PGF_SORBS1_ABL2_FYN_SHCBP1_EPHA2_EPHA8_PIK3R2_FOXO1_HSP90AA1_POLR2H_SDC2_SGPL1_SMARCC1_TIPARP_CSK_AKT2_NCF4_RHOQ_FGFR4_RHOA_ANGPTL1_PDGFA_ITSN1_BAIAP2L1_PDGFB_PDGFRB_SYK_CPNE3_PLAT_NGFR_PLCE1_KLB_ARPC…
GO_CELLULAR_RESPONSE_TO_PEPTIDE	0.000318269	0.00279115	0.302815	1.52972	0	226	STAT3_UCP2_ATP6V0E1_CASP4_RAB31_CDK2_PTPN1_NFKB1_CAV1_RXRA_EIF4EBP2_NAMPT_LYN_PPARG_ID1_IL1RL1_RIPK2_PDK4_TCIRG1_GHRHR_KLF6_GNG8_SORBS1_RAB13_FYN_RELA_ANXA5_PIK3R2_FOXO1_AHCYL1_SMARCC1_GNG5_CSK_AGTRAP_AKT2_RHOQ_DENND4C_BAIAP2L1_EDN1_TRIB3_ADCY2_SHC1_CAPN10_MEN1_AGT_RAB10_GPR173_CCL2_STAT5B_ADCY4_SH2B2_CCNA2_GNG12_AKT1_EIF4EBP1_SSTR5_RAB8A_XBP1_PXN_ATP6V0A4_MDM2_GPAM_WNT1_INPP5K_PHIP_FOXO4_STAT5A_…
GO_NEGATIVE_REGULATION_OF_CELL_ADHESION	0.000296912	0.00279115	0.472938	2.31418	0	176	BCL6_IL4R_CEBPB_HLA-DRB1_THBS1_LGALS9_PODXL_C1QTNF1_GBP1_LGALS3_SIPA1_ANXA1_FOXJ1_ANGPT2_ABL1_TACSTD2_SERPINE2_BTN2A2_PPARA_HAVCR2_PELI1_JAM2_COL1A1_HLA-DRB5_ARHGDIB_SERPINE1_LILRB2_CASK_FXYD5_MUC1_IL20RB_ADAM15_LILRB1_SWAP70_ALOX12_ADAMTS18_CDKN2A_MAPK7_ACP5_TRPV4_TNFRSF14_PTPRC_HLX_PTGER3_IRF1_PTPN6_HMGB1_GCNT2_PDE5A_MEN1_RC3H1_TGFBI_ARHGAP6_ANGPT1_BMP2_PHLDB2_EPB41L5_CD74_GLI3_CD276_TNC_PAG1_C…
GO_MYELOID_CELL_DIFFERENTIATION	0.000291375	0.00279115	0.40936	1.9594	0	155	ANXA2_BCL6_IFI16_ALAS2_LGALS9_BATF_MYH9_HCLS1_RPS19_MMP9_VEGFA_PKNOX1_CIB1_LYN_CEBPA_PPARG_JUN_JMJD6_CLEC5A_TGFBR3_EPHA2_THRA_IKZF1_L3MBTL3_NCOA6_SPI1_PRKX_TNFSF9_EPAS1_ACP5_BATF2_JUNB_PTPN6_IRF8_ZNF385A_PML_CSF1_LTBR_DNASE2_TGFBR2_CBFB_DYRK3_HIPK2_PIP4K2A_SBNO2
GO_NEGATIVE_REGULATION_OF_IMMUNE_SYSTEM_PROCESS	0.000337724	0.00279115	0.453918	2.32739	0	263	HMOX1_TAP1_BCL6_LY96_C1QC_IL4R_CEBPB_CD14_IFI16_FCER1G_HLA-DRB1_MICB_THBS1_ELF1_LGALS9_NMI_GBP1_HLA-A_LGALS3_RPS19_LILRB4_ANXA1_FOXJ1_PTGER4_ZBTB46_CYP19A1_BTN2A2_HAVCR2_TRIB1_MYC_CIB1_LYN_SOX9_PPARG_PELI1_TMEM176A_IL1RL1_MEIS2_TGFB3_HLA-DRB5_ADA_LILRB2_EIF2AK2_PKN1_HES1_TLR4_IL20RB_LILRB1_BST2_TLR9_TLR3_EZR_CD55_TMBIM6_CDKN2A_ITPKB_LTF_TNFAIP3_MERTK_TNFRSF14_PIK3AP1_PTPRC_TGFB2_HLX_IRF1_PTPN6_HM…
GO_PLACENTA_DEVELOPMENT	0.000276396	0.00279115	0.414872	1.89067	0	113	STC1_ADM_CEBPB_ZFP36L1_HEY2_FOSL1_RXRA_CEBPA_PPARG_SPP1_ADA_SPINT1_HES1_CYR61_ANG_ST14_VDR_PLCD1_PLCD3_PDGFB_EPAS1_STK3_JUNB_GJB2_MEN1_EGFR_DAZAP1_PTGS2_MDFI_PCDH12_ESR1_AKT1_LIF_RBM15_ITGB8_SOCS3_RPS6_PTGIS_ASCL2
GO_GENERATION_OF_PRECURSOR_METABOLITES_AND_ENERGY	0.000144739	0.00279115	-0.402405	-1.90857	0	244	ME3_CS_PGM5_FASTKD1_PPP1R2_SLC25A3_NDUFB8_AGL_SLC25A12_PPP1R2P3_NDUFC2_MDH2_GSK3A_OXA1L_SCO1_NDUFB7_SLC25A14_GYG1_CALM2_COX5A_NDUFS7_ETFDH_NDUFAB1_NDUFS1_ENO2_NDUFA1_CYB5R4_VGF_SDHD_NDUFA5_COX7A1_NDUFV2_SDHB_PPP1CA_HK1_MSH2_FASTKD3_NDUFA11_GNMT_PDHA1_PMPCB_NRF1_GFPT1_SCO2_COX8A_COX4I1_NHLRC1_COX6A1_PGAM1_NDUFA3_CYCS_NDUFAF2_ALDH5A1_FECH_PPARGC1A_NDUFA10_IMMP2L_SLC25A27_UQCR10_PYGB_LDHA_PFKL_MDH1B…
GO_KIDNEY_MORPHOGENESIS	0.000253293	0.00279115	0.531227	2.17483	0	61	GDNF_SOX4_WWTR1_FOXJ1_VANGL2_TACSTD2_MYC_SOX9_HES1_PGF_SALL1_PRKX_PAX8_PDGFRB_FGF2_BMP2_GLI3_SMAD4_LGR4_SIX2_FGF8_WNT1_PBX1_OSR1_SOX8_BMP4_EYA1_WNT6_FAT4
GO_REGULATION_OF_PROTEIN_SERINE_THREONINE_KINASE_ACTIVITY	0.000376223	0.00279115	0.344523	1.84067	0	386	HSPB1_CD81_SFN_C5AR1_PIM1_CDKN1A_HYAL2_THBS1_UBE2C_GADD45G_CKS2_MAP2K3_PTPN1_HGF_FPR1_MAPKAPK3_CAV1_F2R_CDKN2C_HERC5_VEGFA_ABL1_ERN1_VANGL2_MAPKAPK2_CCNK_TRIB1_CIB1_LYN_CEBPA_ITGA1_GNAI2_PEA15_GADD45B_RIPK2_IRAK2_APOE_TGFB3_SPRY1_UBA52_GADD45A_CCNT1_EIF2AK2_AXIN1_PKN1_ATP2B4_TLR4_STK38_TLR9_TLR3_CD40_S100A12_CSK_LATS2_TLR6_CARD14_RHOA_CDKN2A_PDGFA_WNK1_LTF_CCND1_MAPK7_PDGFB_EDN1_TNFAIP3_PDGFRB_TR…
GO_NEGATIVE_REGULATION_OF_IMMUNE_RESPONSE	0.000262398	0.00279115	0.503218	2.18716	0	84	HMOX1_TAP1_BCL6_IL4R_IFI16_LGALS9_NMI_HLA-A_LGALS3_RPS19_ANXA1_FOXJ1_HAVCR2_LYN_PPARG_IL1RL1_TGFB3_LILRB2_IL20RB_LILRB1_BST2_CD55_TNFAIP3_PTPRC_TGFB2_HLX_PTPN6_RC3H1_ANGPT1_NR1H3_CD300A_CD84_SAMSN1_HLA-G_INPP5D_DRD2_FOXP3_DHX58_HFE_DUSP22_SERPING1_GPX1_TRAFD1
GO_T_CELL_MEDIATED_IMMUNITY	0.000232937	0.00279115	0.65998	2.12725	0	22	SLC11A1_MICB_BTN3A2_CTSC_JAG1_CD55_BTN3A3_MYO1G_EMP2_RAB27A_FOXP3_GNL1_ICAM1_CADM1
GO_REGULATION_OF_IMMUNE_EFFECTOR_PROCESS	0.000348068	0.00279115	0.370389	1.93168	0	306	HMOX1_CD93_ZC3HAV1_TAP1_BCL6_VAMP8_IL4R_FCER1G_C5AR1_TRAF3IP2_CHST3_MICB_WAS_HCK_LGALS9_CLCF1_MB21D1_HLA-A_LGALS3_RPS19_B2M_ANXA1_C4A_ALPK1_FOXJ1_HERC5_CFH_HAVCR2_LYN_FFAR2_RIPK2_PDK4_BIRC3_TGFB3_UBA52_EIF2AK2_PKN1_TLR4_SLC1A3_IL20RB_FYN_IST1_LILRB1_C3AR1_ANXA5_TEAD4_BST2_TLR3_CD40_CFI_UNG_ALKBH5_CD55_TMBIM6_STAT2_IL6_C2_DOCK2_TMEM173_TNFAIP3_STOM_SYK_TNFRSF14_PTPRC_TGFB2_HLX_TNIK_C3_FCER2_PTPN6_…
GO_CARDIAC_SEPTUM_MORPHOGENESIS	0.000248942	0.00279115	0.580757	2.15429	0	39	SOX4_HEY2_HEYL_FGFRL1_VANGL2_DHRS3_HES1_CYR61_JAG1_TBX2_TBX3_FZD2_SOX11_DVL3_RBM15_FGF8_NOTCH2_MDM2_TBX1
GO_POSITIVE_REGULATION_OF_I_KAPPAB_KINASE_NF_KAPPAB_SIGNALING	0.000286697	0.00279115	0.430921	2.03439	0	141	HMOX1_ZC3HAV1_CASP1_TRAF3IP2_RHOC_LGALS9_F2R_ABL1_RBCK1_PELI1_RIPK2_BIRC3_UBA52_CFLAR_APOL3_SLC44A2_TLR4_FYN_TRIM22_RELA_SPHK1_SECTM1_BST2_TLR9_TLR3_CD40_S100A12_TLR6_TLR2_RHOA_TMEM9B_LTF_LITAF_NEK6_LTBR_GJA1_UBC_CD27_PTGS2_CC2D1A_TRIM38_TNFRSF10B_TNFRSF1A_CARD9_IL1B_IKBKB_TRADD_MYD88_IRAK4_CTH_IL18_BRD4_TFG_BCL10_CASP10
GO_POSITIVE_REGULATION_OF_EXTRINSIC_APOPTOTIC_SIGNALING_PATHWAY	0.00025208	0.00279115	0.553186	2.13644	0	47	HYAL2_THBS1_TNFRSF12A_CAV1_TIMP3_SRPX_RBCK1_PEA15_PPP2R1B_STK3_TGFB2_ATF3_PML_G0S2_AGT_LTBR_INHBA_WWOX_PAK2_CTNNA1_BCL10_FAS_DEDD2_BAX
GO_REGULATION_OF_PRI_MIRNA_TRANSCRIPTION_FROM_RNA_POLYMERASE_II_PROMOTER	0.000232775	0.00279115	0.759138	2.22843	0	16	STAT3_LILRB4_PPARA_JUN_NFIB_NFATC3_SPI1_PDGFB_SRF_TEAD1
GO_REGULATION_OF_RESPONSE_TO_CYTOKINE_STIMULUS	0.000267738	0.00279115	0.40116	1.79977	0	101	IRF7_HSPA1B_PTPN1_CAV1_RBCK1_PPARG_RIPK2_IRAK2_BIRC3_UBA52_PARP9_SPHK1_PIAS4_HSPA1A_STAT2_MAPK7_EDN1_TNFAIP3_SYK_PTPRC_PTPN6_IFNGR1_CSF1_UBC_ANGPT1_TYK2_CD74_NR1H3_TNFRSF1A_VRK2_IL6ST_IKBKB_TRADD_STAT1_SOCS1_IL1RN_SOCS3
GO_PURINE_CONTAINING_COMPOUND_METABOLIC_PROCESS	0.000139665	0.00279115	-0.381245	-1.86093	0	318	NPPC_GNMT_PMPCB_ATP5S_PTHLH_GUK1_ADCY8_ADSL_NME5_COX8A_AMD1_COX4I1_CACNB4_HTR2C_GUCY2D_PANK3_PPCS_COX6A1_PGAM1_NDUFA3_CYCS_ATP5H_NDUFA10_ADCY9_ADK_HMGCR_NME7_UQCR10_ADCY1_LDHA_PFKL_ABCG2_AK5_HSPA8_ICMT_PRKAG2_PDE1B_ADSS_PFKP_PDE4D_UQCRC1_UQCRB_NDUFB1_ALDOA_NPR2_UQCRQ_GDA_MOCS1_COX6C_ATP2B2_ATP5A1_PDE6B_UQCRC2_NDUFA4_DGUOK_GUCY1A3_COX5B_ATP5L_COX6B1_DLD_COX7B_PDE7A_NDUFA12_ATP5G3_NDUFA7_NDUFB6_TPI…
GO_GLAND_DEVELOPMENT	0.000348918	0.00279115	0.351367	1.82585	0	297	MSN_TGM2_CEBPB_MSX1_UCP2_TSPO_AK4_IGFBP5_HGF_CAV1_RXRA_ANXA1_IGF2R_OXTR_VEGFA_ABL1_SERPINE2_CYP19A1_MDK_GLI2_CEBPA_SOX9_JUN_SMAD3_NFIB_TGFB3_ADA_GHRHR_HES1_TGFBR3_EPHA2_RELA_SALL1_SMARCC1_CP_NTN1_ID4_ALDH9A1_EZR_THRA_PTN_AKT2_IL6_VDR_POU2F1_CCND1_PAX8_FKBP4_SLC46A2_TBX2_MKI67_TGFB2_HLX_APLN_ATP7B_TBX3_SOX10_ETS1_FGFR1_TBX19_PML_CSF1_EGFR_POU3F2_BMP2_TGFBR2_FOXC1_GLI3_SMAD4_STAT5B_TNC_NR0B1_AK2_PS…
GO_ACTIVATION_OF_PROTEIN_KINASE_ACTIVITY	0.000316356	0.00279115	0.342814	1.73684	0	230	CD81_SLC11A1_C5AR1_THBS1_GADD45G_MAP2K3_PTPN1_HGF_FPR1_MAPKAPK3_F2R_VEGFA_ABL1_ERN1_MAPKAPK2_ITGA1_GNAI2_PEA15_GADD45B_RIPK2_IRAK2_TGFB3_STRADB_UBA52_GADD45A_EIF2AK2_AXIN1_PKN1_TLR4_ANG_TLR3_TLR6_CARD14_PDGFB_SYK_PLCE1_ADCY2_TGFB2_TNIK_SHC1_MAP3K8_HMGB1_ADAM9_FGF2_EGFR_UBC_ANGPT1_BMP2_TGFBR2_DUSP5_CD74_MT3_TNFRSF10B_ADCY4_MAP3K11_EMP2_SPAG9_IL1B_MDFI
GO_REGULATION_OF_INTERLEUKIN_6_PRODUCTION	0.000260213	0.00279115	0.507494	2.14473	0	73	CEBPB_FCER1G_HYAL2_LGALS9_HGF_CYBA_F2R_FOXJ1_MAPKAPK2_HAVCR2_ZBTB20_RIPK2_LILRB2_TLR4_TLR9_TLR3_CSK_IL6_TLR6_TLR2_TNFSF9_TNFAIP3_TRPV4_HMGB1_IL6R_CARD9_IL1B_MYD88_INPP5D_NLRC3_XBP1_ARRB1_FOXP3
GO_REGULATION_OF_VIRAL_GENOME_REPLICATION	0.0002531	0.00279115	0.571301	2.3092	0	58	OASL_IFITM2_ZC3HAV1_IFITM1_IFITM3_IFI16_ISG20_ISG15_PARP10_TOP2A_PLSCR1_CCNK_EIF2AK2_OAS3_BST2_BTBD17_OAS1_PKN2_LTF_STOM_SLPI_TRIM38_APOBEC3F
GO_RECEPTOR_MEDIATED_ENDOCYTOSIS	0.000295508	0.00279115	0.357334	1.73773	0	169	CD81_ADM_CXCL16_CD14_FCER1G_CD163_RAB31_SCARA3_CAV1_IGF2R_DAB2_TINAGL1_ITGB1_PACSIN2_APOE_STAB1_ITGB2_APOBR_CXCR1_COLEC11_MLC1_LILRB1_FCGR1B_LRP3_HSP90AA1_CD5L_CFI_EZR_FOLR1_ITSN1_HBA2_SYK_SPARC_TMPRSS3_PLA2R1_PTGER3_MSR1_OPHN1_LDLRAD3_SUSD2_LOXL4_RAMP1_DLL1_ADRB3_SCARF1_TGFBR2_STON2_OLR1
GO_NEPHRON_DEVELOPMENT	0.000263574	0.00279115	0.486847	2.15345	0	91	GDNF_GPR4_WWTR1_PODXL_HEYL_FOXJ1_ANGPT2_VANGL2_TACSTD2_MYC_SOX9_HES1_PGF_SALL1_JAG1_PDGFB_PAX8_LAMB2_PDGFRB_PLCE1_DLL1_FGF2_ANGPT1_BMP2_GLI3_SMAD4_LGR4_NID1_SIX2_FGF8_WNT1_IQGAP1_PBX1_OSR1_SOX8_BMP4_MPV17_EYA1_POU3F3_WNT6_COL4A4_FAT4_MYO1E_COL4A3
GO_PLATELET_DEGRANULATION	0.000263644	0.00279115	0.444986	1.90825	0	79	TIMP1_SERPINA1_SERPINA3_FCER1G_PLEK_THBS1_SRGN_HGF_TIMP3_VEGFA_LYN_TGFB3_SERPINE1_RARRES2_VCL_PDGFA_PDGFB_SYK_SPARC_PHACTR2_TGFB2_VEGFC_VWF_CFD_ITIH4_PROS1_FN1_ACTN4_MMRN1_VEGFB_CD9_SERPING1
GO_POSITIVE_REGULATION_OF_INFLAMMATORY_RESPONSE	0.000255428	0.00279115	0.578758	2.4246	0	68	VAMP8_S100A9_FCER1G_HYAL2_S100A8_RPS19_IL17RA_PTGER4_FFAR2_IL1RL1_OSMR_SERPINE1_IL17RB_TLR4_EDNRA_TLR9_TLR3_S100A12_IL6_TLR2_TRPV4_C3_PTGER3_CDK19_ETS1_AGT_PTGS2_CCL2_STAT5B_TNFRSF1A_IL1B_IL6ST_OSM_IL18_TLR10_GPSM3
GO_INTEGRIN_MEDIATED_SIGNALING_PATHWAY	0.000256608	0.00279115	0.507146	2.11441	0	67	FERMT3_ITGA5_FCER1G_PLEK_FERMT2_HCK_MYH9_DAB2_ITGB1_ITGA1_TYROBP_ITGB2_ITGAL_ADAM15_SYK_ADAM9_DOCK1_ITGAX_TSPAN32_ITGB5_ZYX_ITGAM_ITGA10_ITGB8_ITGB4_ADAM10_FGR_ITGAV_ADAMTS13_ITGA6
GO_MESODERM_DEVELOPMENT	0.00026295	0.00279115	0.445759	1.96691	0	90	HCK_LHX2_YAP1_VEGFA_EYA2_ITGB1_SMAD3_AXIN1_EPHA2_SECTM1_DLL3_IKZF1_DAND5_TCF15_TBX3_FGFR1_EXT2_EPB41L5_FOXC1_SMAD4_INHBA_SMAD2_SRF_POFUT2_SIX2_BTK_HES7_FGF8_TBX1_ITGB4_TAL1_NR4A3_OSR1_BMP4_EYA1_KDM6B_MESP1
GO_NEGATIVE_REGULATION_OF_VIRAL_GENOME_REPLICATION	0.000246731	0.00279115	0.67067	2.47376	0	38	OASL_IFITM2_ZC3HAV1_IFITM1_IFITM3_IFI16_ISG20_ISG15_PARP10_PLSCR1_CCNK_EIF2AK2_OAS3_BST2_BTBD17_OAS1_LTF_SLPI_APOBEC3F_EIF2AK4_MX1_INPP5K_RSAD2_FAM111A
GO_ANGIOGENESIS	0.000318269	0.00279115	0.466405	2.37144	0	236	HMOX1_TYMP_ANXA2_ITGA5_GPR4_COL4A1_THBS1_TNFRSF12A_MYH9_NOS3_COL4A2_PRCP_CAV1_COL18A1_VEGFA_ANGPT2_PLAU_PKNOX1_CIB1_ITGB1_COL8A1_ID1_JUN_JMJD6_RHOB_MFGE8_SERPINE1_PGF_EDNRA_CCBE1_ADAM15_EPHA2_CYR61_JAG1_SAT1_ANG_ERAP1_PLCD1_PLCD3_SPI1_PDGFA_PRKX_APOLD1_ARHGAP24_EDN1_S1PR1_EPAS1_PDGFRB_SYK_TGFB2_CLIC4_SHC1_PRKCA_ETS1_FGFR1_SHB_HPSE_RAMP1_GNA13_TGFBI_ENG_DLL1_FGF2_ANGPT1_TGFBR2_PTGS2_MMRN2_EPHB1_CC…
GO_EPITHELIAL_CELL_DIFFERENTIATION	0.000368053	0.00279115	0.34734	1.83848	0	351	TAGLN2_MSN_STC1_CNN3_GDNF_GPR4_COL4A1_CEBPB_SFN_VIM_CDKN1A_SOX4_HEY2_PODXL_HDAC1_LGALS3_PALLD_RXRA_ANXA1_FOXJ1_YAP1_COL18A1_VEGFA_DAB2_AKR1C3_GLI2_SOX9_PPARG_TPP1_ID1_ARID4B_JUN_SMAD3_NFIB_F11R_HES1_TMEM79_RAB13_EPHA2_INTU_SALL1_JAG1_ST14_KRT10_EZR_THRA_LATS2_PTN_AKT2_PDGFB_PAX8_LAMB2_S1PR1_CPT1A_TCF15_CLIC4_ID3_FOSL2_TST_HYDIN_SOX10_MEN1_FGFR1_ADAM9_ENG_FZD2_DLL1_GJA1_RAB10_BMP2_NKX2-2_SLC7A11_G…
GO_RESPONSE_TO_NUTRIENT	0.000290529	0.00279115	0.374439	1.78447	0	149	HMOX1_STC1_CXCL10_PIM1_TSPO_TNFRSF11B_CAV1_RXRA_TIMP3_AKR1C3_ITGB1_GNAI2_PPARG_SPP1_COL1A1_ADA_EIF2AK2_RELA_CP_VCAM1_ABCA1_FOLR1_PTN_C2_VDR_CCND1_ACP5_SPARC_PEMT_UCP3_ALOX5_TGFBR2_PTGS2_EEF2_TBXA2R_CCL2_DAD1_TNC_IL1B_SRF_CAT_DNMT1_BDH1_TPCN2_XBP1_ADIPOR2_ASCL1_AQP3_MDM2
GO_REGULATION_OF_BINDING	0.000317763	0.00279115	0.36102	1.83006	0	231	S100A10_HMOX1_ANXA2_IFI16_MSX1_PLAUR_MAPRE1_HEY2_BAMBI_CAV1_MMP9_B2M_LHX2_GNL3L_ABL1_DAB2_PPARA_HJURP_ID1_JUN_SMAD3_NFIB_NES_ZNF462_HES1_TGFBR3_P2RY1_IFIT2_ADAM15_WFIKKN2_SP100_TMBIM6_HMGB2_TMEM173_PDGFB_TRIB3_STK3_MFNG_TGFB2_CLIC2_HSPA5_SLPI_HMGB1_MEN1_SRI_LFNG_ADRB3_ANGPT1_BMP2_EPB41L5_HIPK2_HDAC4_SMAD4_SPAG9_SMAD2_SOX11_MDFI_CARM1_LIF_ENO1_ARRB1_PLN_SKI_NEUROD1_TIAM1_RAPGEF3_TGFBR1_ADRB2_SMARC…
GO_POSITIVE_REGULATION_OF_IMMUNE_RESPONSE	0.000382702	0.00279115	0.378552	2.02769	0	398	IRF7_SLC11A1_LY96_VAMP8_C1QC_IL4R_CD14_IFI16_FCER1G_C5AR1_HLA-DRB1_MICB_WAS_PSMB8_C1QB_HCK_LGALS9_SCARA3_CLCF1_CTSS_MB21D1_ICAM2_HLA-A_NFKB1_MAPKAPK3_C1R_HLA-DQA1_IFIH1_RPS19_B2M_ANXA1_C4A_TLR5_ABL1_CD79B_MAPKAPK2_PLSCR1_CFH_HAVCR2_FCN3_LYN_RBCK1_FFAR2_RIPK2_IRAK2_BIRC3_PSMB10_PDE4B_HLA-DRB5_PSMF1_UBA52_ADA_UBE2D2_C1S_ITGB2_UNC93B1_TLR4_COLEC11_FYN_LILRB1_RELA_C3AR1_PIK3R2_HSP90AA1_LAT2_TLR9_TLR3…
GO_POSITIVE_REGULATION_OF_CHEMOTAXIS	0.00026295	0.00279115	0.517555	2.28371	0	90	HSPB1_CXCL10_C5AR1_THBS1_LGALS9_CMKLR1_VEGFA_SMAD3_ANO6_SERPINE1_F3_EDNRA_CXCL1_CXCL11_C3AR1_SWAP70_AKT2_RARRES2_IL6_PDGFB_S1PR1_TRPV4_PDGFRB_HMGB1_RAC2_IL6R_FGFR1_CSF1_FGF2_CCR1_CD74_CCL2_VEGFC_CXCL2_IL1B_FN1_PRKD2_GPSM3_TIAM1_AIF1_VEGFB_ADAM10_CXCL3_S100A14_ADAM17
GO_AMINOGLYCAN_CATABOLIC_PROCESS	0.000251889	0.00279115	0.522485	2.06073	0	51	CHI3L2_CD44_HYAL2_BGN_VCAN_GNS_SDC2_HYAL1_CTBS_SDC3_GPC6_HPSE_FGF2_NAGLU_HPSE2_SDC4_PRELP_GUSB_OGN_LYVE1_ACAN_GPC5_CSPG4_SDC1
GO_MUSCLE_CELL_DIFFERENTIATION	0.000302663	0.00279115	0.33186	1.62987	0	183	ADM_HEY2_IFRD1_IGFBP5_MYH9_CSRP2_RXRA_VEGFA_ITGB1_SOX9_AXIN1_CFLAR_CAPN2_HES1_PLEKHO1_WFIKKN2_QKI_JAG1_MYOZ1_ADAM12_TCAP_TBX2_LMNA_EPAS1_PDGFRB_BCL9_BVES_TBX3_AGT_TANC1_BMP2_KIAA1161_MBNL1_RORA_NEXN_SPAG9_REST_SRF_DMD_AKT1_MEF2A_PDLIM5_SIX4_SKI_SIK1_WNT1_SMARCD3_STAC3_MKL1_MAML1_TBX1_BIN1_BMP4_FLNC_GPX1_NPPA_CAV2_TCF7L2_SDC1_KAT2A_DTYMK_KDM6B_MESP1_NOS1_EDNRB
GO_POSITIVE_REGULATION_OF_TRANSMEMBRANE_RECEPTOR_PROTEIN_SERINE_THREONINE_KINASE_SIGNALING_PATHWAY	0.000262674	0.00279115	0.461569	1.98555	0	80	MSX1_THBS1_RBPMS_GDF15_ZNF423_DAB2_INHBE_TGFB3_HES1_TGFBR3_CYR61_BMP1_TGFB2_MEN1_ENG_LRG1_BMP2_HIPK2_SMAD4_BMP5_INHBA_SMAD2_SOX11_BMP3_ACVRL1_NEO1_TGFBR1_BMP4_HFE_ADAM17_PARP1
GO_BRANCHING_MORPHOGENESIS_OF_AN_EPITHELIAL_TUBE	0.000273748	0.00279115	0.481517	2.18359	0	109	GDNF_COL4A1_CTSZ_YAP1_VEGFA_VANGL2_MYC_GLI2_SOX9_SPRY1_PGF_EDNRA_EPHA2_SALL1_VDR_SPI1_PAX8_EDN1_CLIC4_TBX3_PML_GNA13_ENG_CSF1_FGF2_BMP2_TGFBR2_GLI3_SMAD4_TNC_SRF_RDH10_ESR1_B4GALT1_RBM15_FGF8_WNT1_PBX1_BMP4_HHEX_EYA1_SPRY2_DLL4_WNT6_BAX_FAT4_DAG1
GO_NEGATIVE_REGULATION_OF_CYTOKINE_PRODUCTION	0.00029129	0.00279115	0.454194	2.16586	0	150	HMOX1_BCL6_SLC11A1_HLA-DRB1_THBS1_SRGN_TSPO_LGALS9_MC1R_NMI_GBP1_HGF_ISG15_NFKB1_IFIH1_ANXA1_FOXJ1_CMKLR1_HERC5_PTGER4_BTN2A2_HAVCR2_IL1RL1_TGFB3_HLA-DRB5_UBA52_TLR4_IL20RB_LILRB1_UBE2L6_BST2_TLR9_CSK_EZR_IL6_LTF_TNFAIP3_ACP5_TGFB2_HMGB1_IL6R_PML_DLL1_UBC_ANGPT1_CD276_INHBA_RNF135_LGR4_PCBP2_CD84_FN1_BTK_INPP5D_NLRC3_ARRB1_FOXP3_DHX58_HDAC7
GO_ENDOCYTOSIS	0.000380373	0.00279115	0.306173	1.63913	0	396	CD93_MARCH3_TGM2_CD81_SLC11A1_ADM_CXCL16_EHD4_CD14_FCER1G_WAS_CD163_THBS1_HCK_RAB31_SCARA3_MYH9_MAPKAPK3_CAV1_ANXA1_IGF2R_SRPX_ABL1_MAPKAPK2_DAB2_FCN3_TINAGL1_ITGB1_LYN_ANXA11_LRP4_PACSIN2_APOE_JMJD6_MFGE8_INPPL1_STAB1_ITGB2_APOBR_CXCR1_EHD1_COLEC11_MLC1_FYN_LILRB1_SH3BP4_RAB34_FCGR1B_LRP3_PIK3R2_HSP90AA1_CD5L_ANKFY1_CFI_EZR_ABCA1_FOLR1_RABEP2_DOCK2_ITSN1_MERTK_NECAP2_HBA2_SYK_SPARC_TMPRSS3_PDIA6…
GO_NEGATIVE_REGULATION_OF_IMMUNE_EFFECTOR_PROCESS	0.000260213	0.00279115	0.465118	1.96564	0	73	HMOX1_TAP1_BCL6_IL4R_MICB_LGALS9_HLA-A_LGALS3_RPS19_ANXA1_FOXJ1_HAVCR2_TGFB3_EIF2AK2_IL20RB_LILRB1_BST2_CD55_TMBIM6_PTPRC_TGFB2_HLX_PTPN6_RC3H1_ANGPT1_TRIM38_CD300A_PCBP2_CD84_FOXP3_DHX58_HFE_DUSP22_SERPING1
GO_NEGATIVE_REGULATION_OF_RESPONSE_TO_WOUNDING	0.000276778	0.00279115	0.458378	2.08416	0	112	ANXA2_PLAUR_C1QTNF1_NOS3_HGF_NFKB1_RPS19_PTGER4_PLAU_SERPINE2_CYP19A1_PPARA_PPARG_SPP1_SMAD3_PBK_APOE_SERPINE1_ADA_CASK_THBD_METRNL_IL20RB_ANXA5_ALOX12_ADAMTS18_PDGFA_MAPK7_PDGFB_EDN1_TNFAIP3_ACP5_PLAT_PTGER3_ETS1_FGF2_GJA1_PHLDB2_NR1H3_CD276_TNFRSF1A_RORA_TEK_PROS1_FOXP3_SOCS3_NT5E_PTGIS_ADRB2
GO_LYMPHOCYTE_ACTIVATION_INVOLVED_IN_IMMUNE_RESPONSE	0.000252143	0.00279115	0.489355	1.96623	0	56	SLC11A1_FCER1G_LCP1_BATF_PTGER4_ABL1_ADA_TLR4_ITGAL_LILRB1_SWAP70_IL6_MFNG_HMGB1_UNC13D_RC3H1_LFNG_DLL1_CD180_RORA_EIF2AK4_RAB27A_APBB1IP_NOTCH2_RPS6_ICAM1
GO_POSITIVE_REGULATION_OF_LEUKOCYTE_CHEMOTAXIS	0.000252143	0.00279115	0.559786	2.24923	0	56	CXCL10_C5AR1_THBS1_LGALS9_CMKLR1_VEGFA_ANO6_SERPINE1_EDNRA_CXCL1_CXCL11_C3AR1_SWAP70_RARRES2_IL6_TRPV4_HMGB1_RAC2_IL6R_CSF1_CCR1_CD74_CCL2_VEGFC_CXCL2_IL1B_GPSM3_AIF1_VEGFB_ADAM10_CXCL3_S100A14_ADAM17_RAC1_CXCL14
GO_RESPONSE_TO_ALCOHOL	0.00034153	0.00279115	0.288636	1.49081	0	281	MSN_STC1_CXCL10_STAT3_CD14_PIM1_CDKN1A_TSPO_CDK2_FOSL1_RXRA_S100A8_ANXA1_OXTR_ITGB1_SPP1_COL1A1_F3_KLF6_MLC1_FYN_CRYAB_FOXO1_ITPR2_VCAM1_ABCA1_PTN_IL6_VDR_SPI1_PDGFA_MBD3_CCND1_PDGFB_EDN1_ACP5_PDGFRB_SPARC_EZH2_CDK4_ADCYAP1R1_PEMT_FOSB_C3_JUNB_PTGER3_ELK1_GJB2_CA3_ETS1_HNRNPU_EGFR_CD27_TGFBR2_PTGS2_EEF2_CCL2_STAT5B_CD38_TNC_INHBA_RORA_SMAD2_MAOB_IL1B_CCNA2_ESR1_CAT_DNMT1_TP53INP1_EIF4EBP1_BDH1_TP…
GO_ACTIVATION_OF_MAPK_ACTIVITY	0.000274876	0.00279115	0.389075	1.76769	0	111	CD81_C5AR1_THBS1_MAP2K3_PTPN1_HGF_FPR1_MAPKAPK3_ERN1_MAPKAPK2_ITGA1_PEA15_RIPK2_IRAK2_TGFB3_UBA52_AXIN1_PKN1_TLR4_SYK_PLCE1_SHC1_FGF2_UBC_BMP2_DUSP5_CD74_MAP3K11_SPAG9_IL1B_MDFI_MAP3K2_S1PR2_EFNA1_ARRB1
GO_EMBRYONIC_ORGAN_DEVELOPMENT	0.000347584	0.00279115	0.346773	1.80472	0	301	ADM_CEBPB_MSX1_ZFP36L1_SLC39A1_PRRX1_HEY2_COL2A1_PHACTR4_YAP1_VEGFA_VANGL2_GLI2_CEBPA_SOX9_SETDB2_SMAD3_TGFB3_NES_ADA_AXIN1_SPINT1_NIPBL_HES1_EPHA2_CYR61_SALL1_ST14_FLT3LG_HYAL1_NTN1_PPP1R13L_THRA_FOLR1_RARRES2_PLCD1_PLCD3_PDGFA_MBD3_TCAP_PDGFB_PAX8_EDN1_CHD7_TBX2_EPAS1_STK3_TGFB2_HLX_JUNB_ID3_TBX3_FGFR1_EFEMP1_ENG_FZD2_DLL1_EGFR_NAGLU_GJA1_BMP2_TGFBR2_HIPK2_FOXC1_GLI3_FOXL2_SMAD2_SOX11_MDFI_SRF_…
GO_REGULATION_OF_INTERFERON_ALPHA_PRODUCTION	0.000233046	0.00279115	0.729333	2.1791	0	17	ZC3HAV1_IRF7_NMI_IFIH1_HAVCR2_RIPK2_TLR4_TLR9_TLR3_HMGB1
GO_POSITIVE_REGULATION_OF_INTERLEUKIN_6_PRODUCTION	0.000251889	0.00279115	0.519061	2.04723	0	51	FCER1G_HYAL2_LGALS9_CYBA_F2R_ZBTB20_RIPK2_LILRB2_TLR4_TLR9_TLR3_IL6_TLR6_TLR2_TNFSF9_TRPV4_HMGB1_IL6R_CARD9_IL1B_MYD88_XBP1_DDX58_ADORA2B_PTAFR_HSPD1_P2RX7_CD36_TNFSF4
GO_NEGATIVE_REGULATION_OF_LEUKOCYTE_DIFFERENTIATION	0.000256082	0.00279115	0.492991	2.02839	0	63	BCL6_C1QC_IL4R_LILRB4_ANXA1_FOXJ1_ZBTB46_TRIB1_MYC_LYN_TMEM176A_TLR4_LILRB1_TLR3_CDKN2A_LTF_HLX_IRF1_HMGB1_RC3H1_CD74_GLI3_TJP2_INHBA_ERBB2_HLA-G_INPP5D_FOXP3_BMP4_MAFB_TMEM176B_KIAA0922_ZFPM1_PTPN2
GO_T_CELL_DIFFERENTIATION	0.000263505	0.00279115	0.463205	2.03357	0	88	FCER1G_ZFP36L1_SOX4_BATF_B2M_ANXA1_PTGER4_ABL1_PKNOX1_JMJD6_PREX1_IL6_AIRE_DOCK2_ITPKB_CHD7_SYK_PTPRC_IRF1_HMGB1_RC3H1_LFNG_CD74_ZFP36L2_GLI3_STAT5B_RORA_CD1D_SRF_PATZ1_FOXP3_WNT1_RPS6_RSAD2_TCF7_ADAM17_MAFB_FAS_DLL4_IL7R_BRAF_ZFPM1_PTPN2
GO_MESONEPHROS_DEVELOPMENT	0.0002574	0.00279115	0.46349	1.94811	0	70	GDNF_FOXJ1_TACSTD2_MYC_SOX9_SMAD3_SPRY1_HES1_PGF_SALL1_SMAD9_PAX8_FGFR1_FGF2_BMP2_FOXC1_GLI3_SMAD4_SMAD2_CAT_FGF8_SDC4_WNT1_SMAD6_PBX1_OSR1_BMP4_EYA1_SDC1_EPCAM_WNT6_FAT4
GO_CELLULAR_RESPONSE_TO_MECHANICAL_STIMULUS	0.000257467	0.00279115	0.493993	2.07315	0	69	BAG3_CASP1_NFKB1_CYBA_CAV1_TLR5_TNFRSF8_PTGER4_ITGB1_SOX9_COL1A1_GADD45A_TLR4_EDNRA_CNN2_TLR3_CD40_IRF1_AGT_LTBR_GJA1_PTGS2_HDAC4_TNFRSF10B_TNFRSF1A_IL1B_ATP1A2_MAP3K2_AKT1_MYD88_HDAC7_BCL10_BMP4_FAS_NPPA_RAC1_NOS1
GO_POSITIVE_REGULATION_OF_DEFENSE_RESPONSE	0.000336361	0.00279115	0.384768	1.97599	0	266	ZC3HAV1_IRF7_LY96_VAMP8_S100A9_CD14_IFI16_FCER1G_HYAL2_PSMB8_HCK_LGALS9_SCARA3_CTSS_MB21D1_ICAM2_NFKB1_MAPKAPK3_CYBA_IFIH1_S100A8_RPS19_TLR5_IL17RA_PTGER4_MAPKAPK2_PLSCR1_HAVCR2_LYN_FFAR2_IL1RL1_RIPK2_IRAK2_BIRC3_PSMB10_OSMR_PSMF1_UBA52_SERPINE1_UBE2D2_IL17RB_ITGB2_UNC93B1_TLR4_EDNRA_FYN_RELA_TLR9_TLR3_S100A12_ICAM3_IL6_TLR6_TLR2_HMGB2_TMEM173_TNFAIP3_TRPV4_SYK_PIK3AP1_C3_PTGER3_CDK19_HMGB1_NRAS_…
GO_REGULATION_OF_ORGAN_MORPHOGENESIS	0.000309981	0.00279115	0.322476	1.6033	0	202	GDNF_MSX1_PSMB8_TNFRSF11B_HGF_RXRA_VEGFA_ABL1_VANGL2_PLAU_TACSTD2_DAB2_MYC_SOX9_PSMB10_NFIB_TGFB3_PSMF1_SPRY1_UBA52_PFN1_ARHGEF19_HES1_EDNRA_GNG5_BTBD7_PTN_VDR_RHOA_PDGFA_PAX8_EDN1_TBX2_TNFAIP3_TGFB2_GPC6_FGFR1_PML_FZD2_CSF1_AGT_UBC_BMP2_FOXC1_ROR1_SMAD4_CNTF_PSMB9_LGR4_CARM1_STOX1_ESR1_B4GALT1_SIX2_DVL3_LIF_STAT1_PTK7_FGF8_XBP1_SIX4_WNT1_TIAM1_ANKRD6_TBX1_FZD4_SOX8_BMP4
GO_TRNA_PROCESSING	0.000319744	0.00279115	-0.426476	-1.78319	1	99	CDK5RAP1_RPUSD3_METTL2A_ADAT1_PUS1_RPP40_ADAT2_FTSJ1_TYW5_ZBTB8OS_TRMT112_GRSF1_TSEN2_PUS7_ELP3_RPUSD1_TSEN15_CLP1_TRPT1_TRUB1_YRDC_METTL2B_RPUSD2_DUS3L_DUS4L_TRMT61B_KARS_TARBP1_LCMT2_TRIT1_ELAC2_UBA5_POP4_TRMT1L_TYW1_RPP30_OSGEPL1_PUSL1_TRUB2_DDX1_FARS2_SARS_MTO1_TP53RK_RPP25_POP7
GO_RESPONSE_TO_MECHANICAL_STIMULUS	0.000293858	0.00279115	0.388333	1.89008	0	170	BAG3_CXCL10_CASP1_NFKB1_FOSL1_CYBA_CAV1_TIMP3_TLR5_TNFRSF8_ANGPT2_PTGER4_SERPINE2_ITGB1_GLI2_SOX9_PPARG_JUN_MEIS2_COL1A1_GADD45A_F3_EIF2AK2_TLR4_EDNRA_SLC1A3_P2RY1_FYN_RELA_CNN2_TLR3_CD40_IL6_ENTPD2_TCAP_EDN1_LMNA_TRPV4_FOSB_JUNB_IRF1_ETS1_AGT_LTBR_GJA1_TGFBR2_PTGS2_HDAC4_CCL2_TNFRSF10B_TNFRSF1A_TNC_IL1B_JUND_ECE1_ATP1A2_MAP3K2_DMD_NTRK2_AKT1
GO_SKELETAL_SYSTEM_MORPHOGENESIS	0.000286697	0.00279115	0.392477	1.85289	0	141	SERPINH1_STC1_MSX1_HYAL2_SLC39A1_PRRX1_COL2A1_MGP_CHSY1_CSRNP1_SOX9_SMAD3_TGFB3_COL1A1_INPPL1_AXIN1_DHRS3_NIPBL_BMP1_SGPL1_HYAL1_TIPARP_COL27A1_THRA_LTF_ACP5_TCF15_TGFB2_FGFR1_TGFBR2_GLI3_HAS2_SMAD2_SOX11_MDFI_CARM1_RDH10_RAB23_TEK_WWOX_GLG1_SIX2_SIX4_PAPPA2_SKI_TGFBR1_TBX1_OSR1_MMP16_FBN2_BMP4_TULP3
GO_REGULATION_OF_TYPE_I_INTERFERON_PRODUCTION	0.000265604	0.00279115	0.459976	2.04172	0	94	ZC3HAV1_NFKB2_IRF7_CD14_IFI16_TRIM56_NMI_MB21D1_ISG15_NFKB1_IFIH1_HERC5_HAVCR2_ZBTB20_RIPK2_UBA52_TRIM21_TLR4_LILRB1_TREX1_RELA_UBE2L6_POLR2H_TLR9_TLR3_TLR2_HMGB2_TMEM173_TNFAIP3_SYK_IRF1_HMGB1_UBC_TRIM38
GO_RESPONSE_TO_VIRUS	0.000298954	0.00279115	0.482024	2.36533	0	180	HSPB1_OASL_IFITM2_ZC3HAV1_IFITM1_IFITM3_IRF7_CXCL10_IFI16_DDIT4_ISG20_TRIM56_HYAL2_LGALS9_IFI44_MB21D1_GBP1_ISG15_FOSL1_IFIH1_HERC5_PLSCR1_FCN3_GLI2_IFI44L_IFIT1B_OAS2_IL10RB_EIF2AK2_MX2_OAS3_GBP3_UNC93B1_HNRNPUL1_EEF1G_IFIT2_LILRB1_TRIM22_RELA_DNAJC3_BST2_BTBD17_HYAL1_TLR3_CD40_STAT2_IL6_OAS1_TMEM173_BANF1_PTPRC_SAMHD1_IRF1_IFNGR1_UNC13D_PML_AGBL5_APOBEC3F_KCNJ8_IRF9_CARD9_PSMB9_ODC1_EIF2AK4_PCB…
GO_NEGATIVE_REGULATION_OF_TUMOR_NECROSIS_FACTOR_SUPERFAMILY_CYTOKINE_PRODUCTION	0.000240385	0.00279115	0.59248	2.02745	0	28	TSPO_LGALS9_MC1R_PTGER4_HAVCR2_TLR4_LILRB1_LTF_TNFAIP3_ACP5
GO_POSITIVE_REGULATION_OF_ESTABLISHMENT_OF_PROTEIN_LOCALIZATION	0.000377074	0.00279115	0.300476	1.6069	0	390	SH3GLB1_GSDMD_IL4R_CD14_SFN_CASP1_SOX4_HLA-DRB1_HYAL2_EMD_RBPMS_LGALS9_BAMBI_HCLS1_F2R_RNASE2_LEPROT_IL17RA_ABLIM3_PTGER4_ABL1_DAB2_HAVCR2_CIB1_ITGB1_RBCK1_FFAR2_IL1RL1_SMAD3_TGFB3_HLA-DRB5_IL17RB_CLEC5A_ANP32B_HES1_SORBS1_TLR4_EPHA2_SYTL4_SPHK1_PIK3R2_HSP90AA1_ANG_KCNN3_TLR9_TLR3_EZR_AKT2_IL6_TLR2_NCOA6_RHOA_TMEM173_STOM_TRPV4_SYK_TNFRSF14_ZDHHC8_PEMT_GLUD1_TGFB2_DTWD2_PCM1_CAPN10_HMGB1_RAC2_SRI…
GO_TRANSMEMBRANE_RECEPTOR_PROTEIN_SERINE_THREONINE_KINASE_SIGNALING_PATHWAY	0.000292227	0.00279115	0.415289	1.99295	0	157	MSX1_CLDN5_VIM_TOB1_FERMT2_GDF15_BAMBI_ITGB1_ID1_JUN_INHBE_SMAD3_LRP4_TGFB3_UBA52_F11R_PARD3_RBM14_TGFBR3_CDH5_WFIKKN2_BMP1_ATOH8_RHOA_PDGFA_SMAD9_PDGFB_DUSP15_TGFB2_LNPEP_GCNT2_ADAM9_LTBP4_PML_ENG_UBC_BMP2_TGFBR2_HIPK2_CCL2_SMAD4_BMP5_ITGB5_INHBA_SMAD2_BMP3_ACVRL1_COL1A2_FAM83G_ZYX_FGF8_PXN_SKI_WNT1_TGFBR1_SMAD6_BMP4_HFE_DUSP22
GO_HEMOSTASIS	0.000318269	0.00279115	0.39873	2.01425	0	226	HSPB1_FERMT3_SERPINA1_FCER1G_PLAUR_WAS_PLEK_HBD_MYH9_HDAC1_PRCP_PABPC4_F2R_PLAU_TFPI_PLSCR1_SERPINE2_SERPINA5_LYN_ANO6_COL1A1_RHOB_F3_MYL12A_THBD_CLIC1_HBG1_CYP4F11_EHD1_P2RY1_NFE2_PHF21A_FYN_ANXA5_ITPR2_HBG2_CD40_IL6_VCL_ENTPD2_RHOA_MERTK_SYK_PLAT_C3_IRF1_PTPN6_PRKCA_RAC2_DGKD_PAPSS2_AP3B1_CSRP1_ZNF385A_DOCK1_GNA13_MAFK_GNA11_SLC7A11_TSPAN32_HPS5_RAD51B_SH2B2_EHD2_SRF_DOCK8_VWF_COL1A2_SH2B3_MAFF…
GO_LYMPHOCYTE_DIFFERENTIATION	0.000286862	0.00279115	0.454698	2.13995	0	139	BCL6_FCER1G_CMTM7_ZFP36L1_SOX4_BATF_CLCF1_B2M_ANXA1_PTGER4_ABL1_CD79B_PKNOX1_ITGB1_JMJD6_ADA_KLF6_PREX1_FLT3LG_VCAM1_IKZF1_IL6_SPI1_AIRE_DOCK2_ITPKB_CHD7_MERTK_SYK_PTPRC_LYL1_MFNG_IRF1_HMGB1_RC3H1_LFNG_DLL1_CBFB_CD74_HDAC4_ZFP36L2_GLI3_STAT5B_RORA_CD1D_SRF_LRRC8A_NOTCH2_PATZ1_FOXP3_NFAM1_WNT1_RPS6_RSAD2_TCF7_ADAM17_MAFB_FAS_HHEX_DLL4_IL7R_BRAF_ZFPM1_PTPN2_BAX
GO_DEFENSE_RESPONSE_TO_BACTERIUM	0.00026688	0.00279115	0.513834	2.29913	0	99	SLC11A1_ADM_S100A9_CEBPB_FCER1G_C5AR1_HLA-A_ISG15_S100A8_B2M_TLR5_HAVCR2_HAMP_RIPK2_MR1_SERPINE1_HIST1H2BJ_STAB1_TLR4_ANG_HIST1H2BC_TLR9_TLR3_S100A12_IL6_TLR6_TLR2_LTF_HMGB2_ACP5_PLAC8_SYK_TNFRSF14_IRF8_SLPI_IL6R_RPL39_TNFRSF1A_CARD9_NLRP1
GO_HYDROGEN_ION_TRANSMEMBRANE_TRANSPORT	0.000322269	0.00279115	-0.46423	-1.88692	1	83	COX7A2_COX7A1_SLC9B2_SLC9A6_ATP6V0D1_ATP5S_ATP1A1_COX8A_COX4I1_COX6A1_ATP5H_ATP6V1C1_SLC9A1_UQCR10_UQCRC1_UQCRB_COX11_UQCRQ_COX6C_ATP5A1_NDUFA4_COX5B_ATP5L_COX6B1_COX7B_ATP5G3_ATP6V1A_ATP5O_ATP5J_ATP5F1_UQCRFS1_ATP6V1E1_ATP5C1_UQCRH
GO_NEGATIVE_REGULATION_OF_HOMOTYPIC_CELL_CELL_ADHESION	0.000260213	0.00279115	0.552596	2.33534	0	73	BCL6_IL4R_CEBPB_HLA-DRB1_LGALS9_C1QTNF1_LGALS3_ANXA1_FOXJ1_SERPINE2_BTN2A2_HAVCR2_PELI1_HLA-DRB5_LILRB2_IL20RB_LILRB1_ALOX12_ADAMTS18_CDKN2A_TNFRSF14_HLX_PTGER3_IRF1_PTPN6_HMGB1_PDE5A_RC3H1_CD74_GLI3_CD276_PAG1_CD300A_ERBB2_HLA-G_FOXP3_ADRB2_BMP4_HFE_DUSP22
GO_ASTROCYTE_DEVELOPMENT	0.00023245	0.00279115	0.728377	2.25094	0	19	S100A9_VIM_S100A8_TLR4_LAMB2_DLL1_POU3F2_GFAP_MT3_CNTF
GO_CELLULAR_RESPONSE_TO_ABIOTIC_STIMULUS	0.000313283	0.00279115	0.332447	1.6647	0	211	BAG3_IFI16_CASP1_CDKN1A_HYAL2_TSPO_MC1R_NFKB1_PPP1R15A_CYBA_CAV1_SIPA1_TLR5_YAP1_TNFRSF8_PTGER4_MYC_ITGB1_SOX9_PBK_COL1A1_RHOB_GADD45A_NIPBL_TLR4_EDNRA_CRYAB_CNN2_HYAL1_TLR3_CD40_PTN_TRPV4_ELK1_IRF1_USP28_MME_AGT_LTBR_GJA1_GNA11_PTGS2_HDAC4_CRY1_TNFRSF10B_TNFRSF1A_RHBDD1_PSMB9_IL1B_REST_NEDD4_ATP1A2_EIF2AK4_MAP3K2_AKT1_TP53INP1_MYD88_RCSD1_ASCL1_BLM_MDM2_HDAC7_SERPINB6
GO_RESPONSE_TO_HYDROGEN_PEROXIDE	0.000265182	0.00279115	0.396057	1.76178	0	95	HMOX1_IL18BP_FOSL1_ANXA1_ABL1_JUN_COL1A1_RHOB_ADA_F3_KLF6_CBX8_CRYAB_RELA_SPHK1_FOXO1_IL6_MAPK7_TNFAIP3_HBA2_PDGFRB_EZH2_HDAC6_SHC1_ETS1_ADAM9_EEF2_OLR1
GO_RESPONSE_TO_MOLECULE_OF_BACTERIAL_ORIGIN	0.000320307	0.00279115	0.500159	2.54445	0	239	NFKB2_CXCL10_SLC11A1_LY96_ADM_CXCL16_CEBPB_CD14_IL18BP_CASP1_C5AR1_HCK_TSPO_LGALS9_TNFRSF11B_NOS3_NFKB1_MAPKAPK3_F2R_S100A8_B2M_TLR5_TNFRSF8_MGST1_TIMP4_PTGER4_ABL1_PLAU_MAPKAPK2_HAVCR2_TRIB1_LYN_PELI1_JUN_RIPK2_IRAK2_PDE4B_SERPINE1_LILRB2_F3_EIF2AK2_THBD_GCH1_PLSCR4_TLR4_EDNRA_CXCL1_MGST2_LILRB1_CXCL11_RELA_TLR9_VCAM1_CD40_ABCA1_IL6_TLR6_TLR2_ENTPD2_HMGB2_EDN1_TNFAIP3_ACP5_SPARC_TNFRSF14_NGFR_JU…
GO_DEVELOPMENTAL_GROWTH	0.000334672	0.00279115	0.324931	1.66484	0	261	STC1_ADM_ZFP36L1_WWTR1_DDR2_IFRD1_IGFBP5_RXRA_ANXA1_LHX2_TIMP3_YAP1_ABL1_VANGL2_PLAU_CYP19A1_ITGB1_GLI2_SOX9_SMAD3_LRP4_STK40_SPRY1_CFLAR_PTPN12_NIPBL_TGFBR3_ADAM15_SALL1_SEMA3F_PPP1R13L_COL27A1_VCL_LAMB2_TBX2_S1PR1_EZH2_SLC4A10_TGFB2_BCL9_CLIC4_PRMT2_SOX10_CSF1_DLL1_AGT_GJA1_TGFBR2_EPB41L5_FOXC1_CHRNA1_GLI3_SMAD4_FOXL2_RAD51B_BNC2_ZMIZ1_ASPM_TNC_SMAD2_SRF_RDH10_ESR1_EIF2AK4_PDLIM5_ENO3_FOXO3_PTK…
GO_REGULATION_OF_PROTEIN_TARGETING	0.000324675	0.00279115	0.311382	1.58897	0	246	SH3GLB1_CDKN1A_HYAL2_WWTR1_EMD_RBPMS_LGALS9_BAMBI_HCLS1_PARP10_RNASE2_LEPROT_ABLIM3_DAB2_CIB1_RBCK1_SMAD3_TGFB3_AXIN1_HES1_TLR4_RGS20_SPHK1_PIK3R2_HSP90AA1_KCNN3_TLR9_TLR3_THRA_AKT2_IL6_TLR2_RHOA_CDKN2A_MAPK7_TMEM173_STOM_ZDHHC8_PEMT_DTWD2_LITAF_TBC1D10C_RAC2_SRI_ITGAX_EGFR_ANGPT1_CD27_PTGS2_HSPA1L_CCL2_MYBPC1_GLI3_SMAD4_NUCB1_ACTL6A_SLC17A9_UBR5
GO_POSITIVE_REGULATION_OF_VASCULAR_ENDOTHELIAL_GROWTH_FACTOR_PRODUCTION	0.00023245	0.00279115	0.68888	2.12888	0	19	C5AR1_CCBE1_C3AR1_C3_HPSE_PTGS2_RORA_IL1B_IL6ST_BRCA1_ADORA2B
GO_REGULATION_OF_INTERLEUKIN_12_PRODUCTION	0.000245038	0.00279115	0.575707	2.10938	0	37	THBS1_LGALS9_NFKB1_CMKLR1_RIPK2_TLR4_LILRB1_RELA_TLR9_TLR3_CD40_TLR2_TNFSF9_ACP5_IRF1_IRF8_HMGB1
GO_ACUTE_PHASE_RESPONSE	0.000236016	0.00279115	0.688393	2.24259	0	23	SERPINA1_STAT3_SERPINA3_CEBPB_CD163_PLSCR1_IL6_IL6R_STAT5B_IL1B_ITIH4_FN1_HP_IL1RN_HFE_SAA1_SIGIRR
GO_NEGATIVE_REGULATION_OF_PEPTIDASE_ACTIVITY	0.00029129	0.00279115	0.42145	2.00972	0	150	TIMP1_SERPINH1_SERPINA1_SERPINA3_CD44_IFI16_SFN_PLAUR_BCL2L12_THBS1_HGF_TNFAIP8_SERPINB1_MMP9_C4A_TIMP3_TIMP4_VEGFA_TFPI_SERPINE2_IFI6_SERPINA5_BIRC3_PSMF1_SERPINE1_SPINT1_CRYAB_WFIKKN2_WFDC3_BST2_AKT2_IL6_COL6A3_NGFR_PI16_C3_UBXN1_BIRC5_SLPI_AGT_CD27_MT3_CST7_CSTA_PAK2_AKT1_ITIH4_PROS1_CSTB_TFPI2_SERPINA11_ARRB1_MDM2_SERPINB6_MKL1_CD109_SERPING1_TIMP2_GPX1_PAPLN
GO_CYTOSOLIC_TRANSPORT	0.000150512	0.00279115	-0.364381	-1.66243	0	179	BLOC1S2_SYT9_TRIM27_TRIM9_UNC13A_RPH3A_DTNBP1_SYT5_DOC2A_KLHL20_HOOK1_RAB6A_AP3D1_ARFRP1_SNX2_CORO1A_LIN7A_VPS35_CPLX1_SH3GL2_AP3S1_RAB3A_CDK5_CTNNB1_HOOK2_ANKRD27_FAM160A2_ACTR2_STX1B_GOSR1_FAM109B_SYT11_LMTK2_SORT1_AP1AR_STX3_RILP_SYT13_GOSR2_DENND1A_VPS53_SYNJ1_SNAP25_TOR1A_STX5_EPS15_STX8_STX6_STX1A_RAB6C_CADPS_VAMP2_RPH3AL_SYT3_AP2A1_SYT1_RAB14_SYT2_TC2N_AP4M1_GCC2_SYT12_VPS13A_VPS29_DNAJC5_…
GO_NEGATIVE_REGULATION_OF_RESPONSE_TO_EXTERNAL_STIMULUS	0.000311721	0.00279115	0.354321	1.76494	0	205	ANXA2_MICB_PLAUR_THBS1_TSPO_C1QTNF1_NOS3_HGF_NFKB1_RPS19_ANGPT2_PTGER4_PLAU_SERPINE2_CYP19A1_PPARA_HAVCR2_TRIB1_PPARG_SPP1_SMAD3_PBK_APOE_SERPINE1_ADA_CASK_EIF2AK2_THBD_METRNL_IL20RB_ANXA5_SEMA3F_ALOX12_ADAMTS18_PDGFA_LTF_MAPK7_PDGFB_EDN1_TNFAIP3_ACP5_PLAT_PTGER3_VPS13C_ETS1_FABP7_FGF2_GJA1_PHLDB2_TRIM38_CCL2_NR1H3_CD276_TNFRSF1A_RORA_SEMA4B_PCBP2_TEK_PROS1_DRD2_FOXP3_DHX58_SOCS3_NT5E_PTGIS_AIF1_…
GO_IMMUNE_EFFECTOR_PROCESS	0.000360881	0.00279115	0.45551	2.39789	0	336	OASL_IFITM2_ZC3HAV1_IFITM1_IFITM3_IRF7_CXCL10_SLC11A1_VAMP8_C1QC_IL4R_CEBPB_IFI16_FCER1G_DDIT4_ISG20_TRIM56_HLA-DRB1_HYAL2_LCP1_MICB_WAS_C1QB_HCK_BATF_MB21D1_GBP1_ISG15_C1R_IFIH1_C4A_HERC5_PTGER4_ABL1_PLSCR1_SNAP23_CFH_HAVCR2_FCN3_BTN3A2_LYN_IFI44L_IFIT1B_HLA-DRB5_TYROBP_ADA_OAS2_IL10RB_EIF2AK2_MX2_OAS3_C1S_CTSC_GBP3_UNC93B1_TLR4_COLEC11_ITGAL_IFIT2_FYN_LILRB1_TRIM22_RELA_JAG1_PIK3R2_DNAJC3_SWAP7…
GO_ODONTOGENESIS	0.000263713	0.00279115	0.433725	1.8553	0	78	ADM_MSX1_HDAC1_PPARA_GLI2_LRP4_TGFB3_COL1A1_CSF3R_FOXO1_TGFB2_ZNF22_ID3_CSF1_BMP2_AQP5_FOXC1_GLI3_TNC_INHBA_PERP_COL1A2_FGF8_CTNNA1_BCL2L11_AQP3_TBX1_ITGB4_OSR1_BMP4_SDC1_FAM20A_WNT6_ITGA6_BAX_ADAMTS1_ALPL_FAM20C_AQP1_HTRA1_BMPR1A_ANKRD11_BSG
GO_NEGATIVE_REGULATION_OF_LYMPHOCYTE_DIFFERENTIATION	0.0002405	0.00279115	0.606528	2.11246	0	30	BCL6_IL4R_ANXA1_FOXJ1_CDKN2A_HLX_IRF1_HMGB1_RC3H1_CD74_GLI3_INHBA_ERBB2_FOXP3_BMP4_KIAA0922_PTPN2_TNFSF4_NRARP_JAK3
GO_REGULATION_OF_OSSIFICATION	0.000289101	0.00279115	0.4657	2.20051	0	143	IFITM1_CEBPB_DDR2_TOB1_SRGN_MGP_IGFBP5_CHSY1_HGF_PTGER4_CEBPA_SOX9_ID1_SMAD3_LRP4_ANO6_TGFB3_CLIC1_DHRS3_NIPBL_CYR61_INTU_JAG1_ID4_IL6_LTF_LMNA_S1PR1_TGFB2_ID3_IL6R_MEN1_FGFR1_CSF1_CCR1_GJA1_BMP2_P2RY2_HDAC4_GLI3_CD276_SMOC1_SOX11_IL6ST_JUND_SIX2_ZHX3_SKI_HDAC7_ADRB2_TRPM4_PBX1_SOST_OSR1_FBN2_BMP4
GO_EXTRACELLULAR_STRUCTURE_ORGANIZATION	0.000318167	0.00279115	0.467381	2.37423	0	235	TIMP1_SERPINH1_ANXA2_NFKB2_ITGA5_COL4A1_CD44_LCP1_DDR2_THBS1_EGFLAM_BGN_COL2A1_TNFRSF11B_CRISPLD2_CTSS_ICAM2_COL4A2_MMP9_COL18A1_ITGB1_SOX9_ITGA1_COL8A1_SPP1_JAM2_COL1A1_SERPINE1_COL6A2_THSD4_ITGB2_SPINT1_F11R_CAPN2_VCAN_ITGAL_ADAM15_CYR61_BMP1_NR2E1_VCAM1_COL27A1_ICAM3_COL6A3_PDGFA_ADAMTS14_ADAMTSL4_PDGFB_LAMB2_CCDC80_SPARC_TGFB2_MMP11_SH3PXD2B_LAMC2_VWA1_TGFBI_ENG_ITGAX_FGF2_MATN4_GFAP_FOXC1_HP…
GO_REGULATION_OF_APOPTOTIC_SIGNALING_PATHWAY	0.000346021	0.00279115	0.340073	1.77331	0	304	HSPB1_HMOX1_PTTG1IP_ACSL5_GDNF_CD44_S100A9_SFN_MSX1_HYAL2_PLAUR_BCL2L12_THBS1_HSPA1B_TNFRSF12A_LGALS9_COL2A1_NACC2_MCL1_PTPN1_NOS3_HGF_LGALS3_CAV1_S100A8_MMP9_TIMP3_YAP1_SRPX_IFI6_RBCK1_ACAA2_PEA15_SMAD3_STRADB_SERPINE1_CTSC_CFLAR_MUC1_WFS1_FYN_SP100_RELA_PIAS4_HSPA1A_TMBIM6_HMGB2_MAPK7_LMNA_PPP2R1B_TNFAIP3_STK3_TGFB2_TPD52L1_FGFR1_ZNF385A_ATF3_PML_PLEKHF1_G0S2_AGT_LTBR_TP53BP2_CD74_BMP5_TNFRSF10…
GO_REGULATION_OF_PRODUCTION_OF_MOLECULAR_MEDIATOR_OF_IMMUNE_RESPONSE	0.000257467	0.00279115	0.48846	2.04993	0	69	HMOX1_BCL6_IL4R_FCER1G_CLCF1_HLA-A_B2M_FFAR2_TGFB3_PKN1_TLR4_LILRB1_BST2_TLR3_CD40_UNG_TMBIM6_IL6_TNFRSF14_TGFB2_ANGPT1_CD74_BTK_XBP1_FOXP3_BCL10_TRPM4_RSAD2_NR4A3_HFE_EXOSC3_SASH3_VAMP3_GPRC5B_CD36_TNFSF4_MSH6
GO_POSITIVE_REGULATION_OF_OSSIFICATION	0.000260213	0.00279115	0.4888	2.06573	0	73	IFITM1_CEBPB_DDR2_HGF_PTGER4_CEBPA_SMAD3_ANO6_TGFB3_CLIC1_NIPBL_CYR61_JAG1_ID4_IL6_LTF_LMNA_TGFB2_IL6R_GJA1_BMP2_GLI3_CD276_SOX11_IL6ST_JUND_ZHX3_ADRB2_OSR1_FBN2_BMP4
GO_RESPONSE_TO_REACTIVE_OXYGEN_SPECIES	0.000291545	0.00279115	0.380109	1.83141	0	160	HMOX1_IL18BP_UCP2_HYAL2_CDK2_NOS3_FOSL1_CYBA_ANXA1_ABL1_AKR1C3_SOD3_JUN_APOE_COL1A1_RHOB_ADA_F3_KLF6_CBX8_PRDX6_CRYAB_RELA_SPHK1_FOXO1_HYAL1_IL6_MAPK7_EDN1_TNFAIP3_HBA2_PDGFRB_EZH2_HDAC6_SHC1_ETS1_ADAM9_UCP3_EEF2_OLR1_MT3_IL1B_CCNA2_CAT_FN1_HP_PXN_MDM2_NFE2L2_NR4A3_PLK3_BMP4_KLF2_NQO1_GPX1_FAS_HBB_MPV17_SDC1_KDM6B_NOS1_FXN_RPS3_GSK3B_PRDX1_CYBB_IL1R1_AQP1
GO_REGULATION_OF_VASCULATURE_DEVELOPMENT	0.000294985	0.00279115	0.556702	2.71749	0	173	HSPB1_HMOX1_ITGA5_CXCL10_ADM_GPR4_C5AR1_THBS1_BTG1_TNFRSF12A_HEY2_NOS3_COL4A2_HGF_PPP1R15A_VEGFA_ANGPT2_PTGER4_CIB1_ID1_RHOB_SERPINE1_F3_STAB1_ITGB2_PGF_CCBE1_EPHA2_SP100_C3AR1_SPHK1_NR2E1_ERAP1_HYAL1_ALOX12_PTN_IL6_RHOA_PDGFA_RRAS_MAPK7_PDGFB_TNFAIP3_SPARC_C3_PRKCA_HMGB1_ETS1_SASH1_PML_ENG_DLL1_FGF2_AGT_LRG1_TGFBR2_PTGS2_MMRN2_TBXA2R_HIPK2_CCL2_FOXC1_VEGFC_EMP2_SRPX2_IL1B_ACVRL1_ERBB2_TEK_LIF_ST…
GO_HEAD_MORPHOGENESIS	0.00024426	0.00279115	0.589348	2.077	0	32	MSX1_CLDN5_CRISPLD2_CSRNP1_TGFB3_COL1A1_NIPBL_SGPL1_TIPARP_RRAS_TGFB2
GO_REGULATION_OF_STEM_CELL_DIFFERENTIATION	0.000262674	0.00279115	0.511965	2.23278	0	85	GDNF_WWTR1_BAMBI_YAP1_TACSTD2_GLIPR2_DAB2_SOX9_SMAD3_TGFB3_COL1A1_EIF2AK2_HES1_VASN_JAG1_PAX8_EZH2_TGFB2_GCNT2_BMP2_PHLDB2_TGFBR2_EPB41L5_FOXC1_ZFP36L2_SMAD4_BMP5_SMAD2_REST_POFUT2_EFNA1_SIX4_ZNF706_TGFBR1_NFE2L2_DACT3_TAL1
GO_REGULATION_OF_CYTOKINE_PRODUCTION	0.00038373	0.00279193	0.455046	2.44727	0	408	HSPB1_HMOX1_IGF2BP2_ZC3HAV1_NFKB2_IRF7_BCL6_SLC11A1_LY96_GSDMD_EBI3_IL4R_CEBPB_CD14_IFI16_FCER1G_CASP1_C5AR1_TRIM56_HLA-DRB1_HYAL2_THBS1_SRGN_HSPA1B_S1PR3_ELF1_TSPO_LGALS9_MC1R_NMI_MAP2K3_MB21D1_GBP1_HGF_HLA-A_ISG15_NFKB1_CYBA_F2R_IFIH1_B2M_ANXA1_FOXJ1_TLR5_TNFRSF8_CMKLR1_IL17RA_HERC5_PTGER4_ABL1_MAPKAPK2_BTN2A2_HAVCR2_LYN_ZBTB20_FFAR2_PELI1_IL1RL1_RIPK2_SMAD3_BIRC3_PDE4B_TGFB3_HLA-DRB5_UBA52_SER…
GO_EMBRYO_DEVELOPMENT_ENDING_IN_BIRTH_OR_EGG_HATCHING	0.000384763	0.00279276	0.310906	1.67811	0	423	ADM_CEBPB_MSX1_ZFP36L1_SOX4_SLC39A1_PRRX1_HEY2_COL2A1_MYH9_NOS3_FOSL1_RXRA_PHACTR4_LHX2_VEGFA_VANGL2_TCTN1_ITGB1_GLI2_CEBPA_SMAD3_TGFB3_COL1A1_ADA_AXIN1_PFN1_SPINT1_CAPN2_VASP_NIPBL_HES1_EDNRA_RGS20_EPHA2_CYR61_INTU_ST14_HYAL1_DLL3_CHD8_LATS2_FOLR1_RARRES2_PLCD1_PLCD3_ZNF358_MBD3_TCAP_PDGFB_EDN1_CHD7_EPAS1_APBA3_STK3_TCF15_JUNB_TBX3_SOX10_FGFR1_PHGDH_GNA13_LFNG_FZD2_MGAT1_DLL1_EGFR_GJA1_ANGPT1_BM…
GO_CELLULAR_RESPONSE_TO_CYTOKINE_STIMULUS	0.00038625	0.00279685	0.42344	2.28907	0	429	GBP2_OASL_IFITM2_IFITM1_IFITM3_IRF7_CXCL10_STAT3_IFI35_EBI3_CD44_IL4R_CEBPB_DPYSL3_IL18BP_XAF1_ISG20_PLVAP_HLA-DRB1_HYAL2_PSMB8_HCK_TNFRSF12A_LGALS9_BGN_TNFRSF11B_CLCF1_GBP1_HLA-A_ISG15_NFKB1_HCLS1_CYBA_HLA-DQA1_PODN_B2M_MT2A_TNFRSF8_CMKLR1_IL17RA_PTGER4_IL17RE_IFI6_CIB1_CEBPA_SOX9_IL1RL1_IRAK2_BIRC3_PSMB10_OSMR_COL1A1_HLA-DRB5_PSMF1_UBA52_OAS2_IL13RA1_IL17RB_IL10RB_F3_CSF3R_MX2_MT1X_OAS3_TRIM21_…
GO_IMMUNE_SYSTEM_DEVELOPMENT	0.000389864	0.00280069	0.38216	2.0647	0	432	ANXA2_NFKB2_BCL6_IFI16_FCER1G_CMTM7_ZFP36L1_SOX4_HYAL2_PLEK_ALAS2_LGALS9_BATF_CLCF1_MYH9_HCLS1_RPS19_MMP9_B2M_ANXA1_FOXJ1_RBM47_TOP2A_VEGFA_PTGER4_ABL1_CD79B_HAVCR2_PKNOX1_CIB1_ITGB1_LYN_CEBPA_PPARG_JUN_SMAD3_RUNX3_JMJD6_ADA_CLEC5A_KLF6_PKN1_HES1_TGFBR3_LILRB1_EPHA2_ETV6_C3AR1_JAG1_SWAP70_PREX1_SGPL1_FLT3LG_VCAM1_UNG_TIPARP_THRA_IKZF1_IL6_L3MBTL3_NCOA6_SPI1_AIRE_PRKX_DOCK2_ITPKB_RRAS_HMGB2_PDGFB_…
GO_TUBE_DEVELOPMENT	0.000390472	0.00280069	0.376257	2.03367	0	433	TGM2_GDNF_ADM_COL4A1_ZFP36L1_CDKN1A_SOX4_PODXL_IGFBP5_CRISPLD2_NOS3_HEYL_CTSZ_RXRA_PHACTR4_LHX2_FOXJ1_YAP1_OXTR_VEGFA_VANGL2_TACSTD2_SERPINE2_TCTN1_MYC_GLI2_CEBPA_SOX9_SETDB2_ID1_SMAD3_NFIB_TGFB3_STK40_JMJD6_RHOB_SPRY1_ADA_PFN1_SPINT1_VASP_NIPBL_HES1_PGF_EDNRA_EPHA2_INTU_SALL1_JAG1_ST14_CP_NTN1_CHD8_ATOH8_THRA_FOLR1_PTN_RARRES2_TMBIM6_VDR_RHOA_SPI1_PDGFA_SMAD9_ZNF358_PRKX_PAX8_EDN1_CHD7_TBX2_EPAS…
GO_ION_HOMEOSTASIS	0.000390472	0.00280069	0.284317	1.53673	0	433	HMOX1_TGM2_STC1_SLC11A1_ADM_S100A9_C5AR1_ATP6V0E1_HYAL2_CA12_ALAS2_S1PR3_C1QTNF1_ABCG1_CAV1_F2R_S100A8_PTH1R_B2M_MT2A_OXTR_ABL1_ACO1_RAB38_MYC_ITGB1_HAMP_FTH1_PDK4_APOE_TCIRG1_STEAP3_WFS1_ATP2B4_ABL2_EDNRA_P2RY1_ATP1B2_C3AR1_SWAP70_ITPR2_CP_DMPK_CD40_FTL_SLC9A9_ABCA1_SLC24A5_CLN5_CD55_TMBIM6_VDR_FGFR4_NMB_SLC39A14_LTF_EDN1_LPAR2_S1PR1_EPAS1_TRPV4_TMPRSS3_SLC4A10_PTPRC_PLCE1_SGK1_RYR3_CLIC4_PTGER3…
GO_CELLULAR_CHEMICAL_HOMEOSTASIS	0.00038835	0.00280069	0.283481	1.53196	0	430	HMOX1_TGM2_STC1_SLC11A1_ADM_S100A9_C5AR1_UCP2_ATP6V0E1_SOX4_ALAS2_S1PR3_C1QTNF1_CYBA_CAV1_F2R_S100A8_PTH1R_MT2A_OXTR_PTGER4_ABL1_ERN1_PLAU_ACO1_RAB38_MYC_ITGB1_HAMP_FTH1_APOE_TCIRG1_GHRHR_WFS1_ATP2B4_ABL2_EDNRA_P2RY1_ATP1B2_C3AR1_PIK3R2_SWAP70_FOXO1_ITPR2_CP_DMPK_CD40_FTL_SLC24A5_CLN5_CD55_TMBIM6_VDR_NMB_SLC39A14_LTF_EDN1_LPAR2_S1PR1_TRPV4_TMPRSS3_SLC4A10_PTPRC_PLCE1_SGK1_RYR3_CLIC4_PTGER3_ATP7B_…
GO_CELL_CELL_ADHESION	0.000394322	0.00282163	0.354958	1.92172	0	442	HSPB1_FERMT3_CD93_MSN_ITGA5_SLC11A1_EBI3_CD44_S100A9_CEBPB_FCER1G_CLDN5_ZFP36L1_SOX4_LCP1_MICB_WAS_PLEK_BATF_MYH9_ICAM2_S100A8_FGFRL1_B2M_MPZL2_ANXA1_PTGER4_ABL1_TACSTD2_PKNOX1_ITGB1_SOX9_JAM2_RIPK2_SMAD3_PSMB10_JMJD6_ADA_PCDH18_LILRB2_MYL12A_ITGB2_PCDHGA11_CLIC1_DSC2_TMEM47_ITGAL_CLDN10_FYN_CDH5_LILRB1_CYR61_PREX1_NTN1_VCAM1_PCDHGA1_EZR_ICAM3_IL6_VCL_AIRE_DOCK2_ITPKB_PCDHGB2_CHD7_SYK_PTPRC_BVES_…
GO_NEGATIVE_REGULATION_OF_CELL_DIFFERENTIATION	0.000399202	0.00284983	0.372192	2.01838	0	453	CXCL10_BCL6_STAT3_C1QC_IL4R_DPYSL3_MSX1_VIM_WWTR1_TOB1_S1PR3_TSPO_HEY2_IFRD1_IGFBP5_ABCG1_GBP1_HDAC1_CAV1_B2M_LILRB4_ANXA1_FOXJ1_YAP1_TACSTD2_ZBTB46_PPARA_TRIB1_MYC_CIB1_ITGB1_GLI2_LYN_SOX9_CTDSP1_PPARG_SPP1_ID1_TMEM176A_SMAD3_LRP4_MEIS2_APOE_AXIN1_ANP32B_CFLAR_HES1_TLR4_ZFHX3_LILRB1_VASN_JAG1_NR2E1_FOXO1_NTN1_DLL3_TLR3_ID4_DYNLT1_SEMA3F_ABCA1_PTN_CDK5RAP2_IL6_RHOA_CDKN2A_ITPKB_C1QL4_LTF_CCND1_PD…
GO_REGULATION_OF_CELL_ADHESION	0.000407332	0.00290105	0.389887	2.13196	0	486	S100A10_FERMT3_TGM2_ITGA5_BCL6_EBI3_PNP_CD44_IL4R_CEBPB_HLA-DRB1_THBS1_EGFLAM_LGALS9_PODXL_C1QTNF1_GBP1_HLA-A_LGALS3_CAV1_HLA-DQA1_SIPA1_ANXA1_FOXJ1_VEGFA_ANGPT2_PTGER4_ABL1_EFNB1_PLAU_TACSTD2_SERPINE2_BTN2A2_PPARA_HAVCR2_CIB1_ITGB1_GLI2_LYN_SOX9_COL8A1_PELI1_JAM2_RIPK2_SMAD3_COL1A1_HLA-DRB5_ARHGDIB_SERPINE1_ADA_LILRB2_RHOD_CASK_FXYD5_MUC1_HES1_ABL2_IL20RB_FYN_ADAM15_LILRB1_EPHA2_CYR61_EPHA8_SWAP…
GO_REGULATION_OF_MAPK_CASCADE	0.000412882	0.00293369	0.373996	2.04616	0	496	CD81_CD44_C5AR1_HYAL2_THBS1_GDF15_LGALS9_C1QTNF1_GADD45G_TNFRSF11B_MAP2K3_PTPN1_GBP1_HGF_FPR1_MAPKAPK3_CAV1_F2R_TIMP3_VEGFA_ABL1_ERN1_VANGL2_MAPKAPK2_GLIPR2_HAVCR2_TRIB1_MYC_CIB1_ITGB1_LYN_ITGA1_GNAI2_PEA15_GADD45B_ID1_JUN_INHBE_RIPK2_IRAK2_PBK_APOE_TGFB3_STK40_SPRY1_UBA52_GADD45A_EIF2AK2_AXIN1_PKN1_TLR4_EDNRA_P2RY1_STK38_EPHA2_CYR61_IGFBP4_BMP1_EPHA8_FOXO1_TLR9_TLR3_CD40_S100A12_CSK_EZR_IL6_TLR6…
GO_REGULATION_OF_CHOLESTEROL_EFFLUX	0.000464253	0.00325683	0.689599	1.99359	1	15	ABCG1_PLTP_APOE_ABCA1_NR1H3
GO_ORGAN_OR_TISSUE_SPECIFIC_IMMUNE_RESPONSE	0.000464253	0.00325683	0.70197	2.02935	1	15	FFAR2_HIST1H2BJ_HIST1H2BC_IL6_LTF_IL6R_RPL39_HIST2H2BE_FAU_HIST1H2BK_RNASE3
GO_REGULATION_OF_NUCLEASE_ACTIVITY	0.000465875	0.00325683	0.62409	2.01157	1	22	PTPN1_ERN1_OAS3_HSPA1A_TMBIM6_OAS1_HMGB2_HSPA5_HMGB1_AKT1_TCEA1_BAX_RPS3
GO_NEGATIVE_REGULATION_OF_INTERFERON_GAMMA_PRODUCTION	0.000462749	0.00325683	0.654539	2.08577	1	21	HLA-DRB1_LGALS9_HAVCR2_IL1RL1_HLA-DRB5_TLR4_IL20RB_LILRB1_HMGB1_CD276_INHBA_FOXP3
GO_METANEPHRIC_NEPHRON_DEVELOPMENT	0.000462749	0.00325683	0.656883	2.09323	1	21	GDNF_SOX9_HES1_SALL1_PDGFB_PAX8_LAMB2_PDGFRB_LGR4_SIX2_OSR1_SOX8_BMP4
GO_POSITIVE_REGULATION_OF_INTERFERON_ALPHA_PRODUCTION	0.000464253	0.00325683	0.693793	2.00571	1	15	ZC3HAV1_IRF7_IFIH1_RIPK2_TLR4_TLR9_TLR3_HMGB1_DDX58_MAVS_HSPD1
GO_POSITIVE_REGULATION_OF_BLOOD_VESSEL_ENDOTHELIAL_CELL_MIGRATION	0.000465116	0.00325683	0.669811	2.10097	1	20	HSPB1_THBS1_VEGFA_CIB1_PDGFB_PRKCA_FGF2_ANGPT1_PTGS2_VEGFC_SRPX2_AKT1_PRKD2_HDAC7_STAT5A
GO_POSITIVE_REGULATION_OF_EPITHELIAL_CELL_DIFFERENTIATION	0.000505306	0.00327682	0.491061	1.87559	1	45	GDNF_SFN_CLDN5_BTG1_FOXJ1_SOX9_ADAMTS9_CDH5_ATOH8_ALOX12_VDR_PAX8_PAX6_ACVRL1_TRIM16_LIF_S1PR2_BMP4_NCOA3_MESP1_TMEM100
GO_SMAD_PROTEIN_SIGNAL_TRANSDUCTION	0.000506329	0.00327682	0.534763	2.03149	1	44	VIM_GDF15_JUN_INHBE_SMAD3_TGFB3_RBM14_BMP1_ATOH8_SMAD9_TGFB2_LNPEP_BMP2_HIPK2_SMAD4_BMP5_INHBA_SMAD2_BMP3
GO_NEGATIVE_REGULATION_OF_ERK1_AND_ERK2_CASCADE	0.000505306	0.00327682	0.499208	1.90671	1	45	PTPN1_GBP1_CAV1_TIMP3_ABL1_LYN_SPRY1_TLR4_CSK_EZR_C1QL4_CNKSR3_TBC1D10C_ATF3_LIF_PHB_ARRB1_VRK3_SPRY2_PTPN2_SYNJ2BP
GO_BODY_MORPHOGENESIS	0.000493462	0.00327682	0.522409	1.9269	1	38	MSX1_CLDN5_CRISPLD2_CSRNP1_TGFB3_COL1A1_NIPBL_SGPL1_TIPARP_RRAS_TGFB2
GO_CARDIAC_SEPTUM_DEVELOPMENT	0.000510856	0.00327682	0.424663	1.77904	1	68	SOX4_HEY2_HEYL_FGFRL1_VANGL2_DHRS3_HES1_CYR61_SALL1_JAG1_TBX2_DAND5_TBX3_FZD2_SMAD4_SOX11_DVL3_RBM15_TRIP11_PTK7_FGF8_NOTCH2_MDM2_LRP2_SMAD6_MAML1_TBX1_BMP4
GO_REGULATION_OF_TYROSINE_PHOSPHORYLATION_OF_STAT_PROTEIN	0.000505051	0.00327682	0.496562	1.87506	1	43	STAT3_CLCF1_HCLS1_CAV1_VEGFA_PTGER4_LYN_HES1_FYN_CD40_IL6_IL6R_TNFRSF1A_CNTF_IL6ST_OSM_LIF_IL18_SOCS1_SOCS3_GHR_CTF1
GO_REGULATION_OF_MORPHOGENESIS_OF_A_BRANCHING_STRUCTURE	0.000502134	0.00327682	0.501717	1.87811	1	41	GDNF_HGF_RXRA_VEGFA_TACSTD2_SOX9_PGF_BTBD7_PDGFA_PAX8_FGFR1_AGT_LGR4_IL1B_ESR1_SIX2_SIX4_SOX8_BMP4
GO_COLLAGEN_FIBRIL_ORGANIZATION	0.000489716	0.00327682	0.570579	2.02533	1	33	SERPINH1_ANXA2_DDR2_COL2A1_COL1A1_ADAMTS14_TGFB2_MMP11_FOXC1_PLOD3_P4HA1_COL1A2_COL12A1_TGFBR1
GO_REGULATION_OF_LEUKOCYTE_APOPTOTIC_PROCESS	0.000506201	0.00327682	0.442042	1.78674	1	58	IRF7_BCL6_FCER1G_LGALS9_LGALS3_HCLS1_ANXA1_LYN_ADA_LILRB1_CDKN2A_ITPKB_SLC46A2_MERTK_TGFB2_CD27_CD74_DOCK8_BTK_GPAM_BCL10_NR4A3_BMP4_ADAM17_FAS_TP53_BAX_P2RX7_GIMAP8_BIRC7_JAK3
GO_POSITIVE_REGULATION_OF_FIBROBLAST_PROLIFERATION	0.000505051	0.00327682	0.50441	1.90469	1	43	ANXA2_CDKN1A_DDR2_MYC_JUN_SPHK1_PDGFA_PDGFB_CDK4_FOSL2_PML_AGT_EGFR_CD74_ZMIZ1_CCNA2_ESR1_PTPRZ1_FN1_WNT1_UTS2R_S100A6_PDGFC
GO_POSITIVE_REGULATION_OF_STAT_CASCADE	0.000502134	0.00327682	0.49462	1.8608	1	42	STAT3_CLCF1_HCLS1_F2R_VEGFA_PTGER4_LYN_HES1_FYN_CD40_IL6_IL6R_TNFRSF1A_CNTF_IL6ST_OSM_LIF_IL18_SOCS3_GHR_ADIPOR1_CTF1
GO_REGULATION_OF_NITRIC_OXIDE_BIOSYNTHETIC_PROCESS	0.000502134	0.00327682	0.501018	1.87549	1	41	TSPO_CAV1_TLR5_ITGB2_ATP2B4_TLR4_HSP90AA1_AKT2_IL6_EDN1_ACP5_AGT_EGFR_PTGS2_IL1B_ESR1_AKT1_GLA_DDAH1_PTGIS_AIF1_ICAM1_KLF2_HBB
GO_EPITHELIAL_TO_MESENCHYMAL_TRANSITION	0.000507228	0.00327682	0.493585	1.91536	1	48	MSX1_HEY2_HGF_HEYL_SOX9_TGFBR3_ADAM15_TGFB2_LIMS1_BMP2_EPB41L5_SMAD4_HAS2_ERG_FGF8_EFNA1_TGFBR1
GO_REGULATION_OF_CYTOKINE_PRODUCTION_INVOLVED_IN_IMMUNE_RESPONSE	0.000502134	0.00327682	0.5335	1.99708	1	41	HMOX1_BCL6_FCER1G_HLA-A_B2M_FFAR2_TGFB3_TLR4_LILRB1_BST2_TLR3_TNFRSF14_TGFB2_ANGPT1_CD74_BTK_FOXP3_BCL10_TRPM4_RSAD2_NR4A3_HFE_SASH3_GPRC5B_CD36_TNFSF4
GO_REGULATION_OF_KIDNEY_DEVELOPMENT	0.000502134	0.00327682	0.558747	2.10204	1	42	GDNF_WWTR1_YAP1_VEGFA_TACSTD2_MYC_SOX9_EDNRA_C3AR1_PDGFA_PRKX_PDGFB_PAX8_PDGFRB_AGT_LGR4_SIX2_LIF_STAT1_SIX4_OSR1_SOX8_BMP4
GO_GLOMERULUS_DEVELOPMENT	0.000502134	0.00327682	0.553559	2.07217	1	41	GPR4_WWTR1_PODXL_HEYL_FOXJ1_ANGPT2_VANGL2_HES1_JAG1_PDGFB_LAMB2_PDGFRB_PLCE1_ANGPT1_LGR4_NID1_IQGAP1_OSR1_BMP4_MPV17_COL4A4_MYO1E_COL4A3
GO_MESONEPHRIC_TUBULE_MORPHOGENESIS	0.000502134	0.00327682	0.501948	1.87897	1	41	GDNF_TACSTD2_MYC_SOX9_HES1_PGF_SALL1_PAX8_FGF2_BMP2_GLI3_SMAD4_FGF8_WNT1_PBX1_OSR1_BMP4_EYA1_WNT6_FAT4
GO_ASTROCYTE_DIFFERENTIATION	0.000487805	0.00327682	0.597244	2.1506	1	35	STAT3_S100A9_VIM_S100A8_ABL1_SOX9_TLR4_LAMB2_DLL1_POU3F2_GFAP_NKX2-2_MT3_CNTF_PAX6_LIF_TAL1_SOX8
GO_STAT_CASCADE	0.000493949	0.00327682	0.543491	1.97111	1	36	STAT3_NMI_CLCF1_PTPN1_F2R_LYN_HES1_STAT2_CCL2_STAT5B_STAMBP_OSM_LIF_STAT1_SOCS1_SOCS3_STAT5A_GHR
GO_POSITIVE_REGULATION_OF_PHAGOCYTOSIS	0.000490076	0.00327682	0.522162	1.91319	1	37	SLC11A1_FCER1G_CYBA_C4A_PPARG_ANO6_MFGE8_C2_DOCK2_MERTK_C3_CCL2_IL1B_RAB27A_PROS1
GO_POSITIVE_REGULATION_OF_CHEMOKINE_PRODUCTION	0.000502134	0.00327682	0.525902	1.96864	1	41	HMOX1_IL4R_LGALS9_HAVCR2_FFAR2_IL1RL1_RIPK2_EIF2AK2_TLR4_TLR9_TLR3_IL6_TLR2_TRPV4_IL6R_P2RY2_CD74_IL1B
GO_NEGATIVE_REGULATION_OF_T_CELL_PROLIFERATION	0.000493949	0.00327682	0.563753	2.04459	1	36	CEBPB_HLA-DRB1_LGALS9_FOXJ1_BTN2A2_HAVCR2_PELI1_HLA-DRB5_LILRB2_IL20RB_LILRB1_CDKN2A_TNFRSF14_PTPN6_PDE5A_RC3H1_CD276_ERBB2_HLA-G_FOXP3
GO_REGULATION_OF_B_CELL_PROLIFERATION	0.000505051	0.00327682	0.499966	1.88791	1	43	BCL6_CD81_CDKN1A_CLCF1_LYN_PELI1_ADA_PKN1_TLR4_CD40_CDKN2A_PTPRC_RC3H1_CD74_CD38_CD300A_INPP5D
GO_POSITIVE_REGULATION_OF_PRODUCTION_OF_MOLECULAR_MEDIATOR_OF_IMMUNE_RESPONSE	0.000505306	0.00327682	0.494503	1.88874	1	45	IL4R_FCER1G_CLCF1_HLA-A_B2M_FFAR2_TLR4_CD40_UNG_IL6_TNFRSF14_CD74_XBP1_BCL10_RSAD2_NR4A3_EXOSC3_SASH3_VAMP3_GPRC5B_CD36_TNFSF4_MSH6
GO_POSITIVE_REGULATION_OF_CYTOKINE_BIOSYNTHETIC_PROCESS	0.000490076	0.00327682	0.554089	2.03018	1	37	HSPB1_HMOX1_EBI3_THBS1_TNFRSF8_MAPKAPK2_TLR4_RELA_TLR9_TLR3_TLR6_SYK_IRF1_STAT5B_CD276_IL1B
GO_AUTONOMIC_NERVOUS_SYSTEM_DEVELOPMENT	0.000477099	0.00327682	0.603995	2.04778	1	27	GDNF_SOX4_PHACTR4_NAV2_HES1_EDNRA_SEMA3F_HLX_SOX10_PLXNA4_SOX11_ASCL1_NRP2_TBX1_SOX8_PLXNA3_EDNRB
GO_EPITHELIAL_CELL_MORPHOGENESIS	0.000493949	0.00327682	0.517961	1.87852	1	36	STC1_GDNF_PALLD_COL18A1_ID1_SALL1_ST14_PAX8_TCF15_CLIC4_EPB41L5_PLOD3_SIX2_RILPL1_FLNB_BMP4
GO_REGULATION_OF_PHAGOCYTOSIS	0.000510725	0.00327682	0.48876	1.92853	1	52	SLC11A1_FCER1G_HCK_CYBA_C4A_PPARG_ANO6_MFGE8_CSK_C2_DOCK2_MERTK_SYK_C3_HMGB1_CCL2_IL1B_CD300A_RAB27A_PROS1
GO_POSITIVE_REGULATION_OF_STEM_CELL_PROLIFERATION	0.000510725	0.00327682	0.478048	1.88626	1	52	PRRX1_VEGFA_MYC_SOX9_NR2E1_PDGFA_PTPRC_TBX3_SOX10_FGFR1_DISC1_TGFBR2_GLI3_VEGFC_FBXW4_ASPM_SOX11_PAX6_STAT1_DRD2_SMARCD3_TBX1_BMP4
GO_POSITIVE_REGULATION_OF_INTERFERON_GAMMA_PRODUCTION	0.000502134	0.00327682	0.532179	2.00209	1	42	SLC11A1_EBI3_CD14_LGALS9_HLA-A_ABL1_HAVCR2_RIPK2_PDE4B_TLR4_TLR9_TLR3_TNFSF9_IRF8_CD276_IL1B_HLA-DPA1_IL18_CD2_SASH3_HSPD1_ZFPM1_TNFSF4_CEBPG_IL12RB1_IFNAR1_PYCARD
GO_POSITIVE_REGULATION_OF_B_CELL_ACTIVATION	0.000510725	0.00327682	0.477178	1.88283	1	52	BCL6_CD81_CDKN1A_CLCF1_PELI1_ADA_TLR4_CD40_UNG_IL6_SYK_PTPRC_CD27_CD74_STAT5B_CD38_BTK_INPP5D_XBP1
GO_REGULATION_OF_NEURAL_PRECURSOR_CELL_PROLIFERATION	0.000503271	0.00327682	0.438528	1.78381	1	59	VEGFA_GLI2_LYN_NES_SPINT1_SHCBP1_NR2E1_FOXO1_GNG5_SOX10_DISC1_GPR37L1_GLI3_VEGFC_ASPM_IL1B_PAX6_PTPRZ1_FOXO3_CTNNA1_DRD2_ASCL1_SMARCD3
GO_POSITIVE_REGULATION_OF_PATHWAY_RESTRICTED_SMAD_PROTEIN_PHOSPHORYLATION	0.000493949	0.00327682	0.541442	1.96368	1	36	RBPMS_GDF15_DAB2_INHBE_TGFB3_BMP1_TGFB2_ENG_BMP2_SMAD4_BMP5_INHBA_BMP3_ACVRL1_TGFBR1_BMP4_HFE
GO_NEGATIVE_REGULATION_OF_SIGNAL_TRANSDUCTION_IN_ABSENCE_OF_LIGAND	0.00047619	0.00327682	0.590229	1.94487	1	24	GDNF_HSPA1B_COL2A1_MCL1_IFI6_STRADB_FYN_HSPA1A_MAPK7_IL1B_AKT1_CTNNA1
GO_CELLULAR_DEFENSE_RESPONSE	0.000489716	0.00327682	0.569665	2.02209	1	33	LY96_C5AR1_FOSL1_ITGB1_TYROBP_TCIRG1_LILRB2_CLEC5A_ZNF148_RELA_CD5L_NCF2_VEZF1_RAB23_HLA-G
GO_REGULATION_OF_EPITHELIAL_TO_MESENCHYMAL_TRANSITION	0.000504414	0.00327682	0.471082	1.88426	1	55	WWTR1_BAMBI_GLIPR2_DAB2_SMAD3_TGFB3_COL1A1_VASN_EZH2_TGFB2_GCNT2_BMP2_PHLDB2_TGFBR2_EPB41L5_SMAD4_BMP5_SMAD2_POFUT2_EFNA1_TGFBR1_DACT3
GO_RHO_PROTEIN_SIGNAL_TRANSDUCTION	0.000502134	0.00327682	0.484793	1.82382	1	42	BCL6_PHACTR4_VANGL2_RHOB_RHOD_EDNRA_NTN1_CDC42EP4_RHOA_EPS8L1_GNA13_ARHGAP6_RHOJ_COL1A2_GNA12_RHOG_MYO9B
GO_POSITIVE_REGULATION_OF_ALPHA_BETA_T_CELL_ACTIVATION	0.000502134	0.00327682	0.552941	2.0802	1	42	EBI3_PNP_IL4R_LGALS9_HLA-A_ANXA1_RIPK2_ADA_CD55_IL6_ITPKB_SYK_HLX_AP3B1_TGFBR2_GLI3_IL18_FOXP3_HSPH1_CD80_SASH3_CD86_TNFSF4
GO_EMBRYO_IMPLANTATION	0.00047619	0.00327682	0.597046	1.98436	1	25	STC1_RXRA_MMP9_PLAU_SERPINE2_SPP1_FKBP4_TGFBR2_PTGS2_EMP2_IL1B_LIF_PTGIS
GO_POSITIVE_REGULATION_OF_CELL_SUBSTRATE_ADHESION	0.000525348	0.00336267	0.392853	1.68995	1	80	S100A10_ITGA5_EGFLAM_VEGFA_CIB1_ITGB1_COL8A1_SMAD3_CYR61_PREX1_PTN_CCDC80_DISC1_UNC13D_CSF1_LIMS1_EPB41L5_VEGFC_EMP2_HAS2_RREB1_NID1_ABI3BP_TEK_HSD17B12_FN1_SDC4_TRIOBP_SMOC2_FBLN2_FLNA_RAC1_BRAF_NDNF_CD36_CALR_NINJ1_GSK3B_CCL28
GO_REGULATION_OF_ENDOTHELIAL_CELL_PROLIFERATION	0.000528821	0.00337777	0.394072	1.69884	1	81	THBS1_CYBA_CAV1_VEGFA_JUN_APOE_F3_PGF_ANG_ATOH8_HMGB2_PDGFB_SPARC_PRKCA_ENG_FGF2_LRG1_GJA1_ANGPT1_BMP2_CCL2_ACVRL1_TEK_AKT1_STAT1_PRKD2_TGFBR1_STAT5A_NRP2_VEGFB_BMP4
GO_NCRNA_METABOLIC_PROCESS	0.000536409	0.00341904	-0.288559	-1.44824	3	438	METTL2A_ADAT1_PUS1_PARS2_RPS21_RPP40_DALRD3_DARS2_ADAT2_RPSA_TSR1_PIWIL2_FTSJ1_SEPSECS_RPRD2_RPF1_TYW5_NCBP2_ZBTB8OS_TRMT112_GRSF1_NSUN4_NARS2_SNAPC3_TSEN2_IARS2_FRG1_TARBP2_RPL24_PUS7_NPM3_WDR36_UTP3_HARS_WDR75_PLD6_NGDN_ELP3_UTP15_LRRC47_MAK16_RRP9_RPUSD1_NARS_NOLC1_RRP8_TSEN15_INTS5_FCF1_ZC3H8_GTF3C2_INTS2_GTF2E1_NSUN3_MRTO4_CLP1_TRPT1_UTP14A_POLR2A_PPA1_TRUB1_INTS6_RPL32_EXOSC7_GTF2A2_EPRS_YR…
GO_POSITIVE_REGULATION_OF_PROTEIN_LOCALIZATION_TO_NUCLEUS	0.000544514	0.00345618	0.368566	1.66411	1	106	HYAL2_RBPMS_LGALS9_BAMBI_HCLS1_DAB2_RBCK1_SMAD3_TGFB3_TLR4_FYN_SPHK1_PIK3R2_HSP90AA1_TLR9_TLR3_IL6_TLR2_RHOA_CDKN2A_TMEM173_TGFB2_EGFR_CD27_PTGS2_GLI3_SMAD4_UBR5_IL1B_AKT1_LIF_XBP1_IL18_TGFBR1_BMP4_BRCA1_CSF3_DDX58_PARP1_FLNA_MAVS_KANK1_TRIM8
GO_NEGATIVE_REGULATION_OF_CELLULAR_RESPONSE_TO_GROWTH_FACTOR_STIMULUS	0.000543774	0.00345618	0.368318	1.65607	1	104	TOB1_THBS1_BAMBI_PTPN1_CAV1_ABL1_SMAD3_TGFB3_SPRY1_UBA52_CASK_TGFBR3_VASN_DAND5_MECOM_HSPA5_ENG_AGT_UBC_TGFBR2_MMRN2_HIPK2_SMAD2_NEDD4_GLG1_SKI_WNT1_TGFBR1_SMAD6_SOST_CD109_FBN2_ADAM17_HHEX_CAV2_SPRY2
GO_TUBE_FORMATION	0.000548697	0.00347299	0.363677	1.64483	1	108	TGM2_GDNF_ADM_SOX4_PODXL_PHACTR4_LHX2_VEGFA_VANGL2_TCTN1_SOX9_NFIB_PFN1_SPINT1_VASP_ST14_ATOH8_FOLR1_PAX8_STK3_FZD2_SOX11_DVL3_PTK7_SDC4_BCL2L11_SKI_BCL10_IPMK_OSR1_BBS4_SOX8_BMP4_TULP3_ARHGAP35_KAT2A_WNT6_SHROOM3
GO_NEGATIVE_REGULATION_OF_PROTEIN_SERINE_THREONINE_KINASE_ACTIVITY	0.000549451	0.00347299	0.366364	1.6626	1	110	HSPB1_SFN_CDKN1A_HYAL2_UBE2C_PTPN1_CAV1_CDKN2C_ABL1_CIB1_LYN_CEBPA_APOE_SPRY1_STK38_LATS2_CDKN2A_WNK1_MAPK7_TNFAIP3_PTPN6_DUSP8_MEN1_RGS2_DUSP5_HIPK3_IL1B_CD300A_SPRED1
GO_REGULATION_OF_BLOOD_PRESSURE	0.000555864	0.00348934	0.373244	1.7118	1	117	HMOX1_SLC2A5_NOS3_PRCP_CYBA_CTSZ_F2R_OXTR_NAV2_PPARA_PPARG_GCH1_F11R_EDNRA_C3AR1_ERAP1_AGTRAP_WNK1_PDGFB_EDN1_SGK1_LNPEP_APLN_MME_ENG_DLL1_ADRB3_AGT_GJA1_PTGS2_TBXA2R_VEGFC_EMP2_NPR3_ACVRL1_RNPEP_ECE1_COL1A2_ATP1A2_RPS6KA2_DRD2_DDAH1_ADRB2_UTS2R_PLCB3_CYP4F12_EPHX2_ADRA1A_BBS4_NPPA_HBB_TNNI3_PTAFR_NOS1_EDNRB
GO_RESPONSE_TO_TEMPERATURE_STIMULUS	0.000556638	0.00348934	0.386057	1.76648	1	116	HMOX1_CXCL10_ADM_CD14_CDKN1A_MICB_THBS1_HSPA1B_NOS3_LYN_PPARG_F3_METRNL_MYOF_GMPR_DNAJC3_FOXO1_HSP90AA1_HSPA1A_THRA_IL6_MKI67_PLAC8_TRPV4_HSPB7_UCP3_ADRB3_EPHB1_CCL2_IL1B_EIF2AK4_DNMT1_AKT1_TP53INP1_OSM_DNAJA4
GO_RESPONSE_TO_TRANSITION_METAL_NANOPARTICLE	0.000556638	0.00348934	0.389617	1.78277	1	116	HMOX1_TSPO_NFKB1_PPP1R15A_S100A8_B2M_MT2A_ACO1_MT1A_HAMP_SOD3_MT1X_RELA_CP_VCAM1_CCND1_MT1M_ACP5_ATP5D_HSPA5_ATP7B_ADAM9_MT1E_PTGS2_LCAT_NUCB1_SLC30A7_MBP_SLC30A1_FN1_C1QA_DRD2_PLN_MDM2_ICAM1_AANAT_ZACN_MT1G_SLC30A10_HFE_MT1F_LTA4H_S100A13_SLC18A2_SLC11A2_CYBRD1_BAX_P2RX7_TK1_FXN_GSK3B_SLC40A1_AQP1
GO_REGULATION_OF_CELL_SHAPE	0.00055417	0.00348934	0.38124	1.73884	1	114	MSN_FERMT2_HCK_BAMBI_MYH9_ANXA1_VEGFA_ITGB2_PLEKHO1_FYN_CDC42EP4_FGD3_EZR_PTN_IL6_RHOQ_BVES_FGD1_FES_GNA13_CSNK1G2_CCL2_RHOJ_VRK2_GNA12_BRWD3_FN1_FGD4_ARAP1_PDPN_PHIP_ICAM1_ARHGAP15_MYO10_WIPF1_FGR_S100A13_VRK3_ARAP3_FMNL3_RASA1_ARHGAP35_FGD2_SHROOM3_CDC42EP3_DAG1_CSF1R
GO_BONE_DEVELOPMENT	0.000559597	0.00349345	0.362248	1.6752	1	124	SERPINH1_ANXA2_STC1_MSX1_COL2A1_CHSY1_PTGER4_SOX9_HSD17B1_ANO6_TGFB3_COL1A1_INPPL1_DHRS3_BBX_COL27A1_RHOA_SMAD9_LTF_ACP5_SPARC_PTPRC_SH3PXD2B_PTPN6_PAPSS2_ZNF385A_BMP2_TGFBR2_PIP4K2A_GLI3_HAS2_SRF_CARM1_ESR1_RAB23_TEK_GLG1_FGF8_PAPPA2_SKI_WNT1_TAL1_MMP16_BMP4_PDGFC_TULP3
GO_RAS_PROTEIN_SIGNAL_TRANSDUCTION	0.000559597	0.00349345	0.372019	1.72038	1	124	BCL6_CDKN1A_CDK2_MAPKAPK3_PHACTR4_VANGL2_MAPKAPK2_JUN_RHOB_RHOD_EDNRA_NTN1_CDC42EP4_RHOA_CDKN2A_RRAS_EPS8L1_PLCE1_SHC1_USP28_RIT1_NRAS_GNA13_FGF2_ARHGAP6_RGL2_RHOJ_DOK2_RREB1_CCNA2_COL1A2_GNA12_DNMT1_RHOG_MYO9B_TIAM1_RAPGEF3_AIF1_BRAP_RALGDS_DOK3_RRAS2
GO_VASCULAR_PROCESS_IN_CIRCULATORY_SYSTEM	0.000563063	0.00350787	0.36673	1.70364	1	127	HMOX1_ADM_NOS3_CAV1_F2R_OXTR_VEGFA_ITGA1_APOE_GCH1_EDNRA_P2RY1_ALOX12_EDN1_TRPV4_APLN_PTGER3_SHC1_ALOX5_ADRB3_RGS2_AGT_GJA1_ANGPT1_YES1_PTGS2_P2RY2_TBXA2R_FOXC1_KCNJ8_CD38_PLOD3_ECE1_ATP1A2_TEK_AKT1_HTR7_ADRB2_UTS2R_ICAM1_VEGFB_TRPM4_KCNMB4_EPHX2_ADRA1A_GPX1_NPPA_HBB_DBH_ADORA2B_ARHGAP35_PTAFR_ADRA2A_NOS1_EDNRB
GO_SKIN_DEVELOPMENT	0.000571429	0.00354543	0.354898	1.66135	1	135	SFN_IGFBP5_HDAC1_PALLD_ANXA1_LHX2_YAP1_VANGL2_AKR1C3_SOX9_LRP4_COL1A1_TMEM79_EPHA2_RELA_INTU_JAG1_ST14_KRT10_LATS2_ALOX12_PDGFA_TCF15_TGFB2_CLIC4_ARRDC3_FOSL2_ADAM9_DLL1_EGFR_SMAD4_SOX21_INHBA_LGR4_SRF_PAX6_COL1A2_CSTA
GO_PHAGOCYTOSIS	0.000571429	0.00354543	0.363027	1.6994	1	135	CD93_TGM2_SLC11A1_CD14_FCER1G_WAS_THBS1_HCK_MYH9_ANXA1_SRPX_ABL1_FCN3_LYN_ANXA11_JMJD6_MFGE8_FYN_RAB34_PIK3R2_HSP90AA1_ABCA1_MERTK_SYK_PDIA6_ARPC1B_IRF8_HMGB1_UNC13D_DOCK1_YES1_MYO1G_NR1H3_TXNDC5_FCN1_TMEM175_CORO1C_PLD2_AIF1_MYO10_GSN_WIPF1_RAB20_FGR_ARPC5_PIP5K1A_MYO1C_RAC1_ITGAV_MYO7A_PIP5K1C_P2RX7
GO_RESPONSE_TO_TOPOLOGICALLY_INCORRECT_PROTEIN	0.000573723	0.0035524	0.342348	1.61119	1	139	HSPB1_SERPINH1_DNAJB1_THBS1_SEC61A1_PTPN1_PPP1R15A_CTDSP2_ERN1_TPP1_DNAJB11_EIF2AK2_WFS1_SDF2L1_ANKZF1_DNAJC3_HSP90AA1_CREB3L2_TMBIM6_CCND1_LMNA_PDIA6_SEC61B_HDAC6_HSPB7_SHC1_HSPA5_MANF_ATF3_YIF1A_ATF6_HSPA1L_CCL2_SERP1_RHBDD1
GO_RESPONSE_TO_KETONE	0.000580046	0.00358319	0.345877	1.63117	1	142	MSN_CDKN1A_THBS1_TSPO_FOSL1_CAV1_OXTR_PTGER4_PPARG_TGFB3_KLF6_TGFBR3_RELA_SPHK1_FOXO1_PTN_IL6_CCND1_EDN1_CDK4_ADCY2_TGFB2_FOSB_C3_JUNB_PTGER3_ELK1_GJB2_HNRNPU_GABRB1_CHEK2_NKX2-2_CCL2_NR1H3_CD38_MAOB_IL1B_MBP_CATSPERG_DNMT1_AKT1_FN1_BDH1_P2RY6_SOCS1_PLN_SOCS3_ADRB2_CBX3_AANAT_GHR_TRH_BMP4_KLF2
GO_POSITIVE_REGULATION_OF_APOPTOTIC_SIGNALING_PATHWAY	0.000581058	0.00358319	0.344268	1.64068	1	149	S100A9_SFN_MSX1_HYAL2_PLAUR_THBS1_TNFRSF12A_LGALS9_NACC2_MCL1_CAV1_S100A8_MMP9_TIMP3_SRPX_RBCK1_PEA15_SMAD3_CTSC_PIAS4_PPP2R1B_STK3_TGFB2_TPD52L1_ATF3_PML_PLEKHF1_G0S2_AGT_LTBR_TP53BP2_TNFRSF10B_INHBA_WWOX_PAK2_TP53INP1_OSM_TRADD_BCAP31_CTNNA1_BCL2L11_HRK_TGFBR1
GO_REGULATION_OF_PROTEIN_LOCALIZATION_TO_NUCLEUS	0.000601866	0.00370398	0.316539	1.55471	1	182	CDKN1A_HYAL2_WWTR1_EMD_RBPMS_LGALS9_BAMBI_HCLS1_PARP10_DAB2_RBCK1_SMAD3_TGFB3_AXIN1_TLR4_FYN_RGS20_SPHK1_PIK3R2_HSP90AA1_TLR9_TLR3_THRA_IL6_TLR2_RHOA_CDKN2A_MAPK7_TMEM173_LMNA_TGFB2_LITAF_TBC1D10C_SRI_EGFR_ANGPT1_CD27_PTGS2_GLI3_SMAD4_UBR5_IL1B_MDFI_RAB23_AKT1_LIF_XBP1_IL18_TGFBR1_DACT3_BMP4_BRCA1_CSF3_DDX58_PARP1_FLNA_RGS19
GO_POSITIVE_REGULATION_OF_CELL_CYCLE	0.000664011	0.00407815	0.292924	1.50033	1	258	SFN_MSX1_PIM1_CDKN1A_SOX4_UBE2C_NACC2_ARID3A_CDK2_FOSL1_ANXA1_SVIL_ABL1_CCNK_RBM38_UBA52_GADD45A_CCNT1_TRIM21_MUC1_HES1_SPHK1_NR2E1_FLT3LG_RHOA_CDKN2A_PKN2_PPP1R1C_CCND1_PDGFB_EDN1_PDGFRB_CDK4_TGFB2_PKP4_NUSAP1_BIRC5_PRKCA_TBX3_CCND3_FGFR1_ZNF385A_PML_EGFR_UBC_CHEK2_C6orf89_ZNF16_RAD51B_NDRG1_STAT5B_IL1B_CARM1_STOX1_AKT1_EIF4EBP1_SSTR5_FGF8_SH2B1_DRD2_BCL2L11_ASCL1_CENPV_MDM2_BRD4_RPS15A_AIF1_MLX…
GO_POSITIVE_REGULATION_OF_SECRETION	0.000686106	0.00420535	0.286384	1.47654	1	278	SCIN_GDNF_GSDMD_VAMP8_IL4R_S100A9_CD14_FCER1G_CASP1_SOX4_HLA-DRB1_HYAL2_LGALS9_C1QTNF1_CYBA_F2R_S100A8_IL17RA_OXTR_PTGER4_ABL1_HAVCR2_FFAR2_IL1RL1_TGFB3_HLA-DRB5_GHRHR_IL17RB_CLEC5A_P2RY1_SYTL4_SPHK1_ANG_EZR_IL6_NCOA6_NMB_RAB3D_EDN1_TRPV4_SYK_TNFRSF14_GLUD1_TGFB2_APLN_PLA2R1_CAPN10_HMGB1_SRI_UNC13D_ADAM9_AGT_GJA1_P2RY2_SERP1_SMAD4_FOXL2_VEGFC_CD38_CD276_RHBDD1_NLRP1_INHBA_SOX11_IL1B_FCN1_PHPT1_TR…
GO_REGULATION_OF_NEUROTRANSMITTER_RECEPTOR_ACTIVITY	0.000689536	0.00421785	-0.610659	-1.9554	3	26	CNIH2_NRXN1_FNTA_MAPK8IP2_NETO2_CACNG4_PTK2B_PPARGC1A_RELN_CRHBP_CNIH3_RASGRF1_CRH
GO_REGULATION_OF_SYNCYTIUM_FORMATION_BY_PLASMA_MEMBRANE_FUSION	0.000696379	0.00422547	0.681631	1.97055	2	15	CXCL10_IL4R_GDF15_CFLAR_CD53_EHD1_FLT3LG_ADAM9_EHD2_RAPGEF3
GO_REGULATION_OF_LIPOPOLYSACCHARIDE_MEDIATED_SIGNALING_PATHWAY	0.000698324	0.00422547	0.691127	2.02879	2	16	LY96_TRIB1_CD55_LTF_TNFAIP3_PRKCA_SASH1_CD180
GO_RESPONSE_TO_LIPOPROTEIN_PARTICLE	0.000699138	0.00422547	0.682127	2.03805	2	17	CD81_FCER1G_ABCG1_ITGB1_PPARG_F3_ITGB2_ABCA1_SYK_CCL2_CD9_ADAM17_NPC1
GO_ATRIOVENTRICULAR_VALVE_DEVELOPMENT	0.000696379	0.00422547	0.680408	1.96702	2	15	SOX4_HEY2_HEYL_CYR61_BMP2_SMAD4_EFNA1_MDM2_ZFPM1
GO_REGULATION_OF_VIRAL_ENTRY_INTO_HOST_CELL	0.000694605	0.00422547	0.679563	2.06658	2	18	IFITM2_IFITM1_IFITM3_LGALS9_FCN3_TRIM21_TRIM26_TRIM38_FCN1
GO_ATRIOVENTRICULAR_VALVE_MORPHOGENESIS	0.000696379	0.00422547	0.680408	1.96702	2	15	SOX4_HEY2_HEYL_CYR61_BMP2_SMAD4_EFNA1_MDM2_ZFPM1
GO_POSITIVE_REGULATION_OF_VASOCONSTRICTION	0.000714286	0.00430844	0.591484	1.96587	2	25	CAV1_F2R_OXTR_PTGER3_SHC1_ALOX5_GJA1_PTGS2_TBXA2R_CD38_AKT1_UTS2R_ICAM1_TRPM4_ADRA1A_DBH_PTAFR
GO_REGULATION_OF_LIPID_STORAGE	0.000721501	0.00434332	0.569591	1.98381	2	30	ABCG1_NFKB1_PPARA_PPARG_EHD1_ABCA1_IL6_C3_MSR1_FITM2_NR1H3_ACACB_PNPLA2_ABHD5_PLIN5_ITGAV_PTPN2_OSBPL11_CD36
GO_RESPONSE_TO_FLUID_SHEAR_STRESS	0.000725865	0.00434374	0.519548	1.82137	2	31	NOS3_PLAU_TGFB3_F3_ABCA1_MAPK7_PDGFRB_ETS1_GJA1_PTGS2_HAS2_AKT1_XBP1_SMAD6_NFE2L2_KLF2_P2RX7_P2RX4
GO_NEGATIVE_REGULATION_OF_INNATE_IMMUNE_RESPONSE	0.000725865	0.00434374	0.567766	1.99041	2	31	TAP1_IFI16_LGALS9_NMI_HLA-A_RPS19_HAVCR2_PPARG_LILRB1_TNFAIP3_NR1H3_DRD2_DHX58_SERPING1_TRAFD1_PTPN2_SERPINB9_CR1
GO_REGULATION_OF_NIK_NF_KAPPAB_SIGNALING	0.000725865	0.00434374	0.522073	1.83022	2	31	HAVCR2_EIF2AK2_RELA_TLR3_EZR_TLR6_CARD14_HMGB1_RC3H1_SASH1_TNFRSF10B_ACTN4_HDAC7_CPNE1
GO_NEGATIVE_REGULATION_OF_FAT_CELL_DIFFERENTIATION	0.000733317	0.00435292	0.538364	1.92244	2	34	WWTR1_SMAD3_AXIN1_JAG1_FOXO1_ID4_IL6_C1QL4_TRPV4_TRIB3_MMP11_RORA
GO_NEGATIVE_REGULATION_OF_LEUKOCYTE_MEDIATED_IMMUNITY	0.000734574	0.00435292	0.538916	1.91294	2	33	HMOX1_TAP1_BCL6_LGALS9_HLA-A_FOXJ1_HAVCR2_IL20RB_LILRB1_BST2_PTPRC_PTPN6_CD300A_CD84_FOXP3_HFE_DUSP22_IL7R_SERPINB9_CR1_JAK3
GO_POSITIVE_REGULATION_OF_NEURAL_PRECURSOR_CELL_PROLIFERATION	0.000734574	0.00435292	0.536616	1.90478	2	33	VEGFA_GLI2_LYN_NES_NR2E1_GNG5_SOX10_DISC1_GPR37L1_GLI3_VEGFC_ASPM_PAX6_DRD2_ASCL1_SMARCD3
GO_POSITIVE_REGULATION_OF_ALPHA_BETA_T_CELL_DIFFERENTIATION	0.00073278	0.00435292	0.553567	1.9509	2	32	PNP_IL4R_LGALS9_ANXA1_RIPK2_ADA_IL6_ITPKB_SYK_HLX_AP3B1_TGFBR2_GLI3
GO_MESENCHYME_MORPHOGENESIS	0.000731707	0.00435292	0.531376	1.91341	2	35	MSX1_HEYL_SOX9_SMAD3_TBX2_TGFB2_ENG_BMP2_FOXC1_SMAD4_ACTG2_SMAD2_FGF8_MDM2_OSR1_TMEM100_BMPR1A_WNT11_FOXC2_SNAI1_BMP7_RBPJ_MSX2_LEF1_NOTCH1_FOXF1
GO_METHYLATION	0.000737681	0.00436281	-0.332464	-1.54319	4	203	MTAP_PIWIL2_FTSJ1_METTL8_TRMT112_MAT2B_NSUN4_HIST1H1E_RAB6A_PRMT1_PLD6_SUZ12_SETD4_PRMT8_THUMPD3_RNMT_RRP8_EZH1_SETD2_CIAPIN1_WDR61_METTL18_FAM103A1_SMYD3_OGT_PAXIP1_NSUN3_GNMT_METTL2B_NSUN5P1_SNRPB_PCMTD2_GATAD2B_METTL22_COQ3_PCMT1_MOV10L1_TRMT61B_SNRPD3_TARBP1_METTL13_ATF7IP_PRMT5_WDR82_TDRD5_MAEL_LCMT2_HENMT1_TYMS_WDR77_ICMT_PRDM10_DPY30_PRMT6_TFB2M_RAB3B_TRMT1L_ZNF335_FBXO11_TDRKH_METTL6_METT…
GO_POSITIVE_REGULATION_OF_WOUND_HEALING	0.000740924	0.00436498	0.504404	1.82935	2	36	S100A9_PLEK_THBS1_F2R_ANXA1_HBEGF_PTGER4_ANO6_SERPINE1_F3_THBD_TLR4_HMGB1_HPSE_TGFBR2
GO_REGULATION_OF_INTERLEUKIN_2_PRODUCTION	0.000740192	0.00436498	0.507126	1.87053	2	38	GBP1_ANXA1_ABL1_HAVCR2_RIPK2_PDE4B_IL20RB_EZR_TNFAIP3_STAT5B_CD276_CARD9_IL1B_PRKD2_FOXP3_HDAC7_CD80_SASH3_LAG3_CD86_TNFSF4
GO_REGULATION_OF_REACTIVE_OXYGEN_SPECIES_BIOSYNTHETIC_PROCESS	0.000758342	0.00444509	0.4552	1.80341	2	53	STAT3_TSPO_CYBA_CAV1_TLR5_ITGB2_ATP2B4_TLR4_HSP90AA1_AKT2_IL6_EDN1_ACP5_AGT_EGFR_PTGS2_HDAC4_IL1B_ESR1_AKT1_RAB27A_GLA_DDAH1_PTGIS_AIF1_ICAM1_KLF2_HBB_SLC18A2
GO_OLIGODENDROCYTE_DIFFERENTIATION	0.000758917	0.00444509	0.473664	1.84942	2	49	CDKN2C_LYN_SOX9_ID4_CSK_SOX10_NKX2-2_GLI3_SOX11_PAX6_ERBB2_NTRK2_PTPRZ1_ASCL1_GSN_CD9_SOX8_OLIG2
GO_POSITIVE_REGULATION_OF_LEUKOCYTE_MEDIATED_IMMUNITY	0.00075662	0.00444509	0.460241	1.8409	2	55	VAMP8_IL4R_FCER1G_CLCF1_HLA-A_B2M_CD40_UNG_SYK_C3_FCER2_CCL2_STAT5B_IL1B_FOXP3_CADM1_RSAD2_FGR_EXOSC3_ADORA2B_SASH3_PTAFR_HSPD1_P2RX7_LAG3_TNFSF4_MSH6
GO_NEGATIVE_REGULATION_OF_OSSIFICATION	0.000760842	0.00444777	0.481605	1.86887	2	48	TOB1_SRGN_IGFBP5_CHSY1_SOX9_ID1_SMAD3_LRP4_ID3_MEN1_FGFR1_CCR1_P2RY2_HDAC4_SKI_HDAC7_ADRB2_TRPM4_SOST
GO_REGULATION_OF_ACUTE_INFLAMMATORY_RESPONSE	0.000766088	0.00446983	0.466758	1.84171	2	52	FCER1G_C5AR1_C4A_CFH_PPARG_FFAR2_OSMR_IL20RB_C3AR1_CFI_CD55_IL6_C2_C3_PTGER3_PTGS2_IL1B_IL6ST_CFB_PROS1_OSM_PHB_C7_SERPING1
GO_POSITIVE_REGULATION_OF_BLOOD_CIRCULATION	0.000772201	0.00449685	0.41056	1.72564	2	70	HMOX1_ADM_HEY2_NOS3_CAV1_F2R_OXTR_ADA_HSP90AA1_ALOX12_EDN1_TGFB2_APLN_PTGER3_SHC1_ALOX5_RGS2_AGT_GJA1_PTGS2_TBXA2R_CD38_KCNQ1_AKT1_ADRB2_UTS2R_ICAM1_TRPM4_EPHX2_ADRA1A_NPPA_DBH_PTAFR_ADRA2A_NOS1
GO_REGULATION_OF_CELL_MATRIX_ADHESION	0.00078064	0.00453728	0.399458	1.68816	2	73	S100A10_BCL6_THBS1_VEGFA_PLAU_CIB1_SMAD3_SERPINE1_RHOD_CASK_ADAM15_CDKN2A_DISC1_CSF1_LIMS1_ARHGAP6_PHLDB2_EPB41L5_VEGFC_EMP2_ACVRL1_TEK_SDC4_CORO1C
GO_MYELOID_LEUKOCYTE_DIFFERENTIATION	0.000788022	0.00456093	0.397241	1.69559	2	77	ANXA2_IFI16_LGALS9_BATF_MYH9_MMP9_VEGFA_CEBPA_PPARG_JUN_EPHA2_L3MBTL3_SPI1_TNFSF9_ACP5_BATF2_JUNB_CSF1_LTBR_TGFBR2_SBNO2_TAL1_CASP10_MT1G_CD109_BMP4_CSF3_PARP1_HHEX
GO_CELLULAR_RESPONSE_TO_HORMONE_STIMULUS	0.000787402	0.00456093	0.267612	1.44875	1	440	MSN_STC1_STAT3_NR2F1_UCP2_ATP6V0E1_RAB31_CDK2_PTPN1_CTSS_NFKB1_CAV1_RXRA_EIF4EBP2_ANXA1_NAMPT_OXTR_PTGER4_PLOD1_PPARA_AKR1C3_LYN_PPARG_JUN_PDK4_ASIP_TCIRG1_GHRHR_GNG8_RBM14_PGF_SORBS1_RAB13_FYN_RELA_ANXA5_PIK3R2_NR2E1_FOXO1_AHCYL1_SMARCC1_GNG5_CSK_THRA_LATS2_AGTRAP_AKT2_PLOD2_IL6_VDR_RHOQ_DENND4C_NCOA6_BAIAP2L1_PAX8_FKBP4_EDN1_TRIB3_ADCY2_SGK1_FOSB_JUNB_ELK1_NR1I3_PGR_SHC1_CAPN10_HNRNPU_MEN1_UCP3…
GO_TRANSITION_METAL_ION_HOMEOSTASIS	0.000790722	0.00456093	0.376337	1.66463	2	91	HMOX1_SLC11A1_S100A9_HYAL2_ALAS2_S100A8_B2M_MT2A_ACO1_MYC_HAMP_FTH1_STEAP3_CP_FTL_SLC39A14_LTF_EPAS1_ATP7B_SRI_ABCB7_SMAD4_MT3_SLC30A7_STEAP4_NEO1_SLC30A1
GO_NOTCH_SIGNALING_PATHWAY	0.000790514	0.00456093	0.385484	1.69236	2	88	S1PR3_HEY2_DTX2_HEYL_RPS19_ZNF423_TIMP4_MDK_MYC_CEBPA_SOX9_UBA52_HES1_JAG1_DLL3_TBX2_SPEN_FCER2_DLL1_UBC_BMP2_TGFBR2_FOXC1_PERP_GMDS_RBM15_HES7_NOTCH2_ASCL1_PLN_MAML1_ADAM10_ADAM17_HHEX_IFT74_MAML2_DLL4_MESP1_TMEM100
GO_REGULATION_OF_CELLULAR_PROTEIN_LOCALIZATION	0.000798403	0.0045965	0.258389	1.40123	1	453	SH3GLB1_MSN_VAMP8_SFN_CDKN1A_SOX4_HYAL2_LCP1_WWTR1_EMD_RBPMS_LGALS9_BAMBI_PTPN1_GBP1_HCLS1_PARP10_RNASE2_LEPROT_GNL3L_VEGFA_ABLIM3_DAB2_CIB1_ITGB1_RBCK1_SMAD3_LRP4_TGFB3_AXIN1_ANP32B_BARD1_HES1_SORBS1_TLR4_FYN_RGS20_EPHA2_SP100_SPHK1_PIK3R2_HSP90AA1_KCNN3_TLR9_TLR3_CSK_EZR_THRA_PTN_AKT2_IL6_TLR2_RHOQ_RHOA_CDKN2A_MAPK7_TMEM173_LMNA_STOM_UBE2G2_ZDHHC8_PEMT_TGFB2_DTWD2_LITAF_PCM1_TP53INP2_TBC1D10C_R…
GO_AMIDE_BIOSYNTHETIC_PROCESS	0.000810482	0.0046572	-0.287204	-1.4369	5	423	RPL32_SLC25A17_EPRS_UGT8_MRPL16_DEGS2_RPS4Y1_ST8SIA4_DHX29_RPL39L_MRPS30_RPL26L1_APEH_ASS1_PCSK1_MRPL50_EIF4E_EEF1B2_EIF5A2_MRPL15_COPS5_GARS_GFM1_MRPS2_EIF2B1_KARS_GFM2_CHAC2_MRPL47_CDC123_MRPL54_RPS7_MRPL20_MRPL37_CERS6_MRPS33_MRPL48_SLC25A27_MRPL33_MCTS1_EIF3F_PAIP1_MRPL21_RPL41_MRPL32_GGT7_EIF3K_MRPL2_EIF1AY_MRPL49_YARS2_MRPS35_MRPL14_ASNS_SLC25A4_FARSA_MRPS34_MRPS7_SLC25A36_GBA_AGK_SECISBP2_…
GO_HEPATICOBILIARY_SYSTEM_DEVELOPMENT	0.000815883	0.00467937	0.362561	1.62823	2	103	CEBPB_UCP2_AK4_HGF_RXRA_ANXA1_IGF2R_CEBPA_SOX9_JUN_SMAD3_ADA_NIPBL_HES1_TGFBR3_RELA_CP_ALDH9A1_THRA_PTN_POU2F1_CCND1_MKI67_HLX_STAT5B_AK2_PSMB9_BDH1_PHF2_XBP1_WNT1_RAPGEF3_MPST_ADRB2_TET2
GO_RESPONSE_TO_CORTICOSTEROID	0.000854214	0.00488997	0.347243	1.61867	2	131	STC1_ADM_CDKN1A_FOSL1_CAV1_RXRA_ANXA1_MDK_AKR1C3_COL1A1_GHRHR_FOXO1_IL6_CCND1_EDN1_SPARC_SGK1_PDCD7_FOSB_C3_JUNB_SHC1_HMGB1_HNRNPU_ADAM9_UCP3_PTGS2_LCAT_CCL2_MAOB_IL1B_REST_NR3C1_PTGDS_FN1_SSTR5_BDH1_IL1RN_SOCS3_AIF1_ADRB2_HNMT_CBX3_AANAT_TRH_BMP4_FAS_SLC18A2_ACADS_ACSBG1_SDC1_PTAFR
GO_EPIDERMIS_DEVELOPMENT	0.000870575	0.00497424	0.337032	1.60464	2	148	SFN_EMP1_WAS_IGFBP5_HDAC1_PALLD_ANXA1_LHX2_YAP1_VANGL2_PLOD1_PPARA_AKR1C3_GLI2_SOX9_LRP4_HES1_TMEM79_EPHA2_RELA_INTU_JAG1_ST14_KRT10_LATS2_PDGFA_TGFB2_CLIC4_FOSL2_LAMC2_FGFR1_ADAM9_DLL1_EGFR_POU3F2_SOX21_PLOD3_INHBA_LGR4_PAX6
GO_VESICLE_LOCALIZATION	0.000894188	0.00509956	-0.335824	-1.54729	5	192	TRAPPC9_BET1_BLOC1S2_SYT9_TRIM9_UNC13A_CNIH2_RPH3A_DTNBP1_RAB1A_SYT5_DOC2A_MREG_AP3D1_NRXN1_LIN7A_GRIA1_TGFA_CPLX1_SH3GL2_AP3S1_RAB3A_CDK5_CTNNB1_PPP6C_USO1_RAB11B_STX1B_SYT11_AP1AR_STX3_SEC16A_SYT13_GOSR2_DENND1A_LRMP_KIF3A_TRAPPC2L_SYNJ1_WASL_SNAP25_TOR1A_RASGRP1_PAFAH1B1_STX5_DYNC1I1_TRAPPC6B_STX1A_CADPS_SEC23A_VAMP2_RPH3AL_SYT3_SYT1_CLASP2_VPS33B_VAMP7_SYT2_NSF_TC2N_VPS33A_DCTN2_SYT12_ARL6_BB…
GO_REGULATION_OF_NEUROTRANSMITTER_LEVELS	0.000913242	0.00519845	-0.348157	-1.56278	5	155	TRIM9_UNC13A_RPH3A_DTNBP1_SYT5_DOC2A_RIMS3_DRD4_PNKD_SYN1_NRXN1_LIN7A_CPLX1_ACHE_RAB3A_CDK5_STX1B_SYT11_CACNA1B_STX3_SYT13_KCNC4_SYNJ1_SYN2_SNAP25_TOR1A_NRXN3_PAH_GAD1_ALDH5A1_STXBP1_STX1A_CADPS_VAMP2_RPH3AL_HSPA8_PDE1B_SYT3_RAB3B_SYT1_GCHFR_SYT2_TC2N_SNCG_SYT12_DGKI_PFN2_DNAJC5_CADPS2_CPLX2_GAD2_SNCA_NAPA_BAIAP3_NAAA_LIN7B_SNAP47_PTPRN2_SLC32A1
GO_RESPONSE_TO_VITAMIN_D	0.000952154	0.00539969	0.598896	2.00828	3	26	STC1_CXCL10_PIM1_RXRA_ITGB1_SPP1_PTN_VDR_PTGS2_TNC_IL1B_TPCN2_AQP3
GO_CYTOKINE_SECRETION	0.000952154	0.00539969	0.585796	1.96435	3	26	PNP_BTN3A2_LYN_TLR4_LILRB1_S100A12_ABCA1_TLR6_TLR2_HMGB1_AGT_BTN3A1_GPAM_S100A13_TREM1_CD36
GO_PLATELET_AGGREGATION	0.000962001	0.00544536	0.540674	1.8831	3	30	HSPB1_FERMT3_PLEK_MYH9_MYL12A_CLIC1_VCL_PTPN6_CSRP1_SLC7A11_TSPAN32
GO_NEGATIVE_REGULATION_OF_STEM_CELL_DIFFERENTIATION	0.00097704	0.00552018	0.516892	1.82164	3	32	YAP1_HES1_VASN_JAG1_PAX8_TGFB2_ZFP36L2_BMP5_REST_EFNA1_SIX4_ZNF706_NFE2L2_DACT3_MAD2L2_PRICKLE1
GO_RESPONSE_TO_CADMIUM_ION	0.000987898	0.00557116	0.493712	1.79057	3	36	HMOX1_CDK2_B2M_MT1A_AKR1C3_MT1X_SPARC_MT1E_MT3_ECE1_CAT_SLC30A1_MTF1_BDH1_GPAM_MT1G_GSN_MT1F_NPC1_DTYMK_OGG1
GO_REGULATION_OF_EPITHELIAL_CELL_APOPTOTIC_PROCESS	0.00101266	0.00567912	0.487289	1.85114	3	44	THBS1_COL18A1_ABL1_AKR1C3_ANO6_SERPINE1_WFS1_PIAS4_CD40_IL6_MAPK7_TNFAIP3_CAPN10_ANGPT1_TEK_XBP1_NEUROD1_CD248_ICAM1_NFE2L2_GSN_BMP4_TCF7L2_BRAF_NDNF_IL11_SFRP4_AGER_ANGPTL4_KDR
GO_CHONDROCYTE_DIFFERENTIATION	0.00101189	0.00567912	0.459296	1.79332	3	49	SERPINH1_COL2A1_CHSY1_PTH1R_GLI2_SOX9_NFIB_RUNX3_CREB3L2_COL27A1_FGFR1_TGFBI_BMP2_TGFBR2
GO_SKIN_EPIDERMIS_DEVELOPMENT	0.00101112	0.00567912	0.452513	1.79276	3	53	IGFBP5_HDAC1_LHX2_VANGL2_SOX9_LRP4_TMEM79_RELA_INTU_PDGFA_TGFB2_DLL1_EGFR_SOX21_INHBA_LGR4
GO_REGULATION_OF_SYNAPTIC_VESICLE_TRANSPORT	0.0010343	0.00578981	-0.571487	-1.82997	5	26	DNM1_CNIH2_RIMS3_SYN1_RAB3A_CDK5_STX1B_FGF14_SYNJ1_TOR1A_STXBP1_STX1A_PFN2_SNCA_NAPA
GO_NEGATIVE_REGULATION_OF_MAPK_CASCADE	0.00110773	0.00617802	0.357695	1.64376	3	118	HYAL2_PTPN1_GBP1_CAV1_TIMP3_ABL1_MYC_LYN_PBK_APOE_SPRY1_TLR4_STK38_FOXO1_CSK_EZR_C1QL4_MAPK7_CNKSR3_MECOM_PTPN6_DUSP8_TBC1D10C_MEN1_ATF3_RGS2_DUSP5_LEMD2_HIPK3_IL1B_CD300A_SPRED1_AKT1_LIF_PHB_ARRB1_INPP5K_HSPH1_BMP4_DUSP22_VRK3_SPRY2_PTPN2_SYNJ2BP_P2RX7_DAG1
GO_REGULATION_OF_JNK_CASCADE	0.00110589	0.00617802	0.349096	1.61112	3	121	GADD45G_PTPN1_ERN1_VANGL2_GADD45B_RIPK2_GADD45A_AXIN1_PKN1_TLR4_TLR9_TLR3_TLR6_EDN1_TRPV4_DUSP15_SYK_STK3_TNIK_TPD52L1_MECOM_HMGB1_MEN1_SASH1_LTBR_CD27_HIPK2_EPHB1_CARD9_MAP3K11_SPAG9_HIPK3_IL1B_MDFI_MAP4K4_MAP3K2_AKT1_DVL3
GO_REGULATION_OF_MYELOID_CELL_DIFFERENTIATION	0.00113895	0.00634052	0.346613	1.61574	3	131	SCIN_IRF7_C1QC_CEBPB_ISG15_HCLS1_LILRB4_ZBTB46_TRIB1_MYC_CIB1_LYN_JUN_MEIS2_TYROBP_CSF3R_TLR4_LILRB1_JAG1_TLR3_SPI1_ITPKB_LTF_HMGB2_PRKCA_HMGB1_ETS1_FES_CSF1_DLL1_CCR1_ZNF16_STAT5B_TJP2_INHBA_GABPA_HIST1H4H_LIF_RBM15_FOXO3_INPP5D
GO_REGULATION_OF_CYTOPLASMIC_TRANSPORT	0.00114112	0.00634094	0.262772	1.40678	2	396	SH3GLB1_MSN_CXCL10_SFN_CDKN1A_SOX4_HYAL2_WWTR1_EMD_RBPMS_LGALS9_BAMBI_HCLS1_CYBA_CAV1_F2R_PARP10_RNASE2_LEPROT_ABLIM3_ABL1_DAB2_LYN_RBCK1_SMAD3_TGFB3_MX2_AXIN1_ANP32B_HAP1_BARD1_AKAP8L_HES1_TLR4_EDNRA_RGS20_CXCL11_SP100_SPHK1_PIK3R2_HSP90AA1_KCNN3_TLR9_TLR3_CSK_EZR_THRA_IL6_TLR2_RHOA_CDKN2A_MAPK7_TMEM173_UBE2G2_ZDHHC8_ADCYAP1R1_PEMT_CLIC2_RAB21_DTWD2_LITAF_PTPN6_TBC1D10C_RAC2_XPO1_SRI_PML_ITGAX_I…
GO_NEGATIVE_REGULATION_OF_SECRETION	0.00115207	0.00639011	0.334671	1.58951	3	146	HMOX1_VAMP8_RHBDF2_UCP2_SRGN_LGALS9_GBP1_F2R_ANXA1_OXTR_PTGER4_BTN2A2_ADA_P2RY1_LILRB1_SYTL4_ANXA5_EZR_TMBIM6_IL6_NMB_WNK1_MIDN_EDN1_HADH_RHBDF1_RAB11FIP1_PLA2R1_PTGER3_PML_ANGPT1_CD74_NR1H3_CRY1_INHBA_MAOB_LGR4_IL1B_REST_CD300A_SLC30A1_CD84_FN1_OSM_LIF
GO_POSITIVE_REGULATION_OF_INTERLEUKIN_1_BETA_PRODUCTION	0.00116469	0.00641318	0.606442	1.95468	4	22	HSPB1_GSDMD_IFI16_CASP1_LGALS9_SMAD3_HMGB1_NLRP1_TRIM16
GO_T_CELL_DIFFERENTIATION_INVOLVED_IN_IMMUNE_RESPONSE	0.00116387	0.00641318	0.673584	1.97729	4	16	FCER1G_BATF_PTGER4_IL6_HMGB1_RC3H1_RORA_ZFPM1_ATP7A_RC3H2_LEF1_FOXP1
GO_REGULATION_OF_T_HELPER_1_TYPE_IMMUNE_RESPONSE	0.00116063	0.00641318	0.66754	1.92982	4	15	SLC11A1_IL4R_ANXA1_HAVCR2_IL1RL1_RIPK2_HLX
GO_POSITIVE_REGULATION_OF_NF_KAPPAB_IMPORT_INTO_NUCLEUS	0.00116225	0.00641318	0.650462	2.01016	4	19	LGALS9_RBCK1_TLR4_SPHK1_TLR9_TLR3_TLR2_RHOA_CD27_PTGS2_IL1B_IL18
GO_NEGATIVE_REGULATION_OF_PHOSPHORUS_METABOLIC_PROCESS	0.00119379	0.00656153	0.259153	1.40352	2	446	HSPB1_FAM129A_STAT3_SFN_DDIT4_CDKN1A_HYAL2_WWTR1_SPOCD1_PLEK_TSPO_UBE2C_BGN_PTPN1_GBP1_HGF_PPP1R15A_CAV1_PODN_TIMP3_CDKN2C_CTDSP2_MVP_ABL1_PPARA_TRIB1_MYC_DNAJC15_CIB1_LYN_CEBPA_GNAI2_GADD45B_CTDSP1_JUN_SMAD3_PBK_APOE_SPRY1_GADD45A_PARD3_PKN1_TLR4_EDNRA_STK38_DNAJC3_SWAP70_FOXO1_CSK_EZR_LATS2_IL6_CDKN2A_PDGFA_C1QL4_PPP1R1C_WNK1_MAPK7_PDGFB_MIDN_EDN1_TNFAIP3_CNKSR3_TRIB3_CDA_PTPRC_TGFB2_PTGER3_MEC…
GO_ENDOCARDIAL_CUSHION_DEVELOPMENT	0.00120192	0.00656185	0.557915	1.90916	4	28	MSX1_HEYL_SOX9_JAG1_TBX2_TGFB2_ENG_BMP2_SMAD4_NEDD4_ERG_FGF8_MDM2_BMP4_TMEM100_BMPR1A_SNAI1_RBPJ_MSX2_NOTCH1_FOXF1
GO_POSITIVE_REGULATION_OF_KIDNEY_DEVELOPMENT	0.0012025	0.00656185	0.538644	1.87603	4	30	GDNF_VEGFA_MYC_SOX9_EDNRA_C3AR1_PDGFA_PDGFB_PAX8_PDGFRB_AGT_LGR4_LIF_SIX4_SOX8_BMP4
GO_PATTERNING_OF_BLOOD_VESSELS	0.00120192	0.00656185	0.550815	1.88487	4	28	COL4A1_VEGFA_EDNRA_SPI1_EDN1_GNA13_ENG_TGFBR2_SRF_RBM15_FGF8_DLL4_BAX_NRARP_FOXC2_STK4_LEF1
GO_REGULATION_OF_GRANULOCYTE_CHEMOTAXIS	0.00120192	0.00656185	0.570231	1.95131	4	28	C5AR1_THBS1_CMKLR1_EDNRA_CXCL1_C3AR1_RARRES2_TRPV4_RAC2_CSF1_CD74_CCL2_CXCL2_IL1B_CXCL3_S100A14_RAC1
GO_EXOCRINE_SYSTEM_DEVELOPMENT	0.00121951	0.00664273	0.512607	1.84583	4	35	TGM2_SOX9_NFIB_TGFB3_IL6_TGFB2_SOX10_FGFR1_EGFR_FOXC1_PAX6_PPDPF_FGF8_XBP1
GO_ALPHA_BETA_T_CELL_ACTIVATION	0.0012222	0.00664541	0.512231	1.82912	4	34	CEBPB_BATF_ANXA1_PTGER4_ABL1_IL6_DOCK2_SYK_IRF1_HMGB1_RC3H1_RORA_FOXP3_RSAD2_TCF7_BRAF_ZFPM1_TNFSF4_ATP7A_HLA-E_ELF4_RC3H2
GO_CELLULAR_RESPONSE_TO_INTERLEUKIN_1	0.00126807	0.00676155	0.455059	1.76586	4	48	CEBPB_HYAL2_NFKB1_PTGER4_SOX9_IRAK2_RELA_HYAL1_IL6_EDN1_PTGER3_RC3H1_P2RY2_CCL2_RORA_HAS2_PSMB9_IKBKB_FN1_PTGIS_ICAM1_KLF2_FAS_UPF1_ADAMTS7
GO_REGULATION_OF_SYSTEMIC_ARTERIAL_BLOOD_PRESSURE	0.0012639	0.00676155	0.451115	1.78722	4	53	SLC2A5_NOS3_PRCP_CYBA_CTSZ_F2R_OXTR_NAV2_WNK1_PDGFB_EDN1_MME_ENG_ADRB3_AGT_GJA1_EMP2_ECE1_RPS6KA2_DRD2_DDAH1_ADRB2_UTS2R_PLCB3_CYP4F12_ADRA1A_BBS4
GO_NEGATIVE_REGULATION_OF_CELL_SUBSTRATE_ADHESION	0.00126326	0.00676155	0.466966	1.78356	4	45	BCL6_THBS1_GBP1_ANGPT2_TACSTD2_COL1A1_SERPINE1_CASK_ADAM15_CDKN2A_GCNT2_MEN1_ARHGAP6_PHLDB2_ACVRL1_PTPRZ1_ACTN4_CORO1C_WNT1_FZD4
GO_POSITIVE_REGULATION_OF_LYMPHOCYTE_MEDIATED_IMMUNITY	0.00125534	0.00676155	0.473339	1.78073	4	42	FCER1G_CLCF1_HLA-A_B2M_CD40_UNG_C3_FCER2_STAT5B_IL1B_FOXP3_CADM1_RSAD2_EXOSC3_SASH3_HSPD1_P2RX7_LAG3_TNFSF4_MSH6_IL12RB1
GO_REGULATION_OF_PHOSPHOLIPASE_ACTIVITY	0.00126614	0.00676155	0.452583	1.77327	4	50	C5AR1_ANXA1_ABL1_ABL2_EDNRA_CYR61_ANG_LPAR2_PDGFRB_ADCYAP1R1_PLA2R1_FGFR1_GNA13_FGF2_RGS2_AGT_EGFR_ARHGAP6_NMUR2_ESR1_PLA2G5
GO_REGULATION_OF_LIPASE_ACTIVITY	0.00126646	0.00676155	0.429773	1.75948	4	61	C5AR1_RHOC_ANXA1_ABL1_ABL2_EDNRA_CYR61_ANG_RHOA_LPAR2_PDGFRB_ADCYAP1R1_PLA2R1_FGFR1_GNA13_FGF2_RGS2_AGT_EGFR_ARHGAP6_NMUR2_APOC1_NR1H3_ESR1_PLA2G5
GO_DEFENSE_RESPONSE_TO_GRAM_POSITIVE_BACTERIUM	0.00125251	0.00676155	0.49166	1.83227	4	40	ADM_C5AR1_HLA-A_B2M_HAVCR2_RIPK2_HIST1H2BJ_ANG_HIST1H2BC_IL6_TLR2_HMGB2_ACP5_TNFRSF14_IL6R_RPL39_CARD9_MYD88_HIST2H2BE_FAU_FGR_ADAM17_HIST1H2BK_RNASE3
GO_REGULATION_OF_VASOCONSTRICTION	0.00126486	0.00676155	0.451234	1.76184	4	49	ADM_CAV1_F2R_OXTR_EDN1_APLN_PTGER3_SHC1_ALOX5_AGT_GJA1_PTGS2_TBXA2R_CD38_ECE1_ATP1A2_AKT1_UTS2R_ICAM1_TRPM4_KCNMB4_ADRA1A_DBH_PTAFR_ADRA2A_NOS1
GO_MATERNAL_PROCESS_INVOLVED_IN_FEMALE_PREGNANCY	0.00126614	0.00676155	0.449175	1.75992	4	50	STC1_LGALS9_RXRA_ANGPT2_HAVCR2_ITGB1_SPP1_VDR_JUNB_GJB2_MEN1_DAZAP1_PTGS2_CCL2_AGRP_ESR1_AKT1_LIF_UBE2A_PTGIS
GO_HOMOTYPIC_CELL_CELL_ADHESION	0.00125251	0.00676155	0.495792	1.84767	4	40	HSPB1_FERMT3_PLEK_MYH9_MYL12A_CLIC1_DSC2_VCL_PTPN6_CSRP1_SLC7A11_TSPAN32
GO_POSITIVE_REGULATION_OF_GLIOGENESIS	0.00125251	0.00676155	0.488124	1.81909	4	40	TSPO_CLCF1_SERPINE2_LYN_PPARG_SPINT1_HES1_RELA_SOX10_CSF1_BMP2_GFAP_NKX2-2_IL1B_IL6ST_PTPRZ1_LIF_TIAM1_BIN1_SOX8_OLIG2
GO_AEROBIC_RESPIRATION	0.00132253	0.00702726	-0.481868	-1.77747	7	49	UQCR10_MDH1B_UQCRC1_UQCRB_IDH3B_UQCRC2_DLAT_DLD_MDH1_NDUFV1_PDHB_SUCLA2_UQCRH_OGDHL_SDHA
GO_REGULATION_OF_POSTSYNAPTIC_MEMBRANE_POTENTIAL	0.00132253	0.00702726	-0.481262	-1.77524	7	49	GRIN2A_DRD4_GABRB3_CDK5_SCN1A_ADCYAP1_MAPK8IP2_SCN2B_FGF14_SCN2A_SCN7A_HCN1_PPP3CA_SCN3B_DGKI_CHRNA4_SNCA_SLC29A1_SCN4B
GO_NEGATIVE_REGULATION_OF_TOLL_LIKE_RECEPTOR_SIGNALING_PATHWAY	0.00139535	0.00729912	0.628691	1.97199	5	20	LY96_CD14_LYN_TLR4_TLR9_TLR3_TNFAIP3_PIK3AP1_SARM1_LGR4
GO_NEURAL_TUBE_DEVELOPMENT	0.00139353	0.00729912	0.339309	1.57613	4	126	ADM_ZFP36L1_SOX4_PHACTR4_LHX2_VANGL2_TCTN1_GLI2_PFN1_SPINT1_VASP_HES1_EPHA2_INTU_ST14_FOLR1_ZNF358_STK3_PHGDH_FZD2_GLI3_PLOD3_SOX11_PAX6_DVL3_PTK7_FGF8_SDC4_SKI_WNT1_PLXNA2_SALL2_BCL10_IPMK_BBS4_BMP4_TCF7_TULP3
GO_ENDOCARDIAL_CUSHION_MORPHOGENESIS	0.00139535	0.00729912	0.626414	1.96485	5	20	MSX1_HEYL_SOX9_TBX2_TGFB2_ENG_BMP2_SMAD4_FGF8_MDM2_TMEM100_BMPR1A_SNAI1_RBPJ_MSX2_NOTCH1
GO_AMEBOIDAL_TYPE_CELL_MIGRATION	0.00139353	0.00729912	0.338241	1.57117	4	126	GDNF_MYH9_NOS3_S100P_PHACTR4_VEGFA_EFNB1_NRTN_ITGB1_ID1_ITGB2_PKN1_RAB13_SGPL1_SEMA3F_FOLR1_RHOA_PRKX_PKN2_HMGB1_SOX10_PML_FGF2_TNS1_EPB41L5_EMP2_SEMA4B_SRF_STAT1_LTB4R2_CAP1_FGF8_CENPV_CORO1C_TGFBR1_TBX1_STARD13_SOX8_GPX1_SYNE2_PIP5K1A_PKN3_MESP1_EDNRB
GO_DECIDUALIZATION	0.00138921	0.00729912	0.656206	1.99555	5	18	STC1_SPP1_VDR_JUNB_GJB2_MEN1_PTGS2_ESR1_LIF_PTGIS
GO_NCRNA_PROCESSING	0.00138793	0.00729912	-0.287902	-1.40807	9	324	INTS7_METTL2A_ADAT1_PUS1_RPS21_RPP40_ADAT2_RPSA_TSR1_FTSJ1_RPF1_TYW5_ZBTB8OS_TRMT112_GRSF1_NSUN4_TSEN2_FRG1_TARBP2_RPL24_PUS7_NPM3_WDR36_UTP3_WDR75_NGDN_ELP3_UTP15_MAK16_RRP9_RPUSD1_NOLC1_RRP8_TSEN15_INTS5_FCF1_INTS2_NSUN3_MRTO4_CLP1_TRPT1_UTP14A_TRUB1_INTS6_RPL32_EXOSC7_YRDC_RPS4Y1_METTL2B_RPUSD2_RBFA_DUS3L_RPL26L1_EXOSC1_DUS4L_NOC4L_NOB1_WDR12_RRP1B_TRMT61B_KARS_EXOSC5_TARBP1_RPS7_EXOSC10_KRR1_…
GO_ATP_BIOSYNTHETIC_PROCESS	0.00137883	0.00729912	-0.569426	-1.80883	7	25	ATP5S_ATP5H_PRKAG2_ALDOA_ATP5A1_ATP5L_ATP5G3_ATP5O_ATP5J_ATP5F1_ATP5C1
GO_REGULATION_OF_B_CELL_DIFFERENTIATION	0.00138825	0.00729912	0.605609	1.92984	5	21	SYK_PTPN6_CD27_STAT5B_INHBA_BTK_INPP5D_XBP1_NFAM1
GO_REGULATION_OF_INTRINSIC_APOPTOTIC_SIGNALING_PATHWAY	0.00139159	0.00729912	0.345773	1.58215	4	116	HSPB1_PTTG1IP_CD44_S100A9_MSX1_PLAUR_BCL2L12_NACC2_MCL1_PTPN1_CAV1_S100A8_MMP9_MUC1_WFS1_PIAS4_HSPA1A_TMBIM6_MAPK7
GO_VENTRICULAR_SEPTUM_MORPHOGENESIS	0.00142857	0.00742172	0.570837	1.88097	5	24	SOX4_HEY2_HEYL_FGFRL1_VANGL2_HES1_TBX3_FZD2_SOX11_RBM15
GO_REGULATION_OF_NECROTIC_CELL_DEATH	0.00142857	0.00742172	0.569212	1.87561	5	24	TSPO_CAV1_RBCK1_HEBP2_BIRC3_UBA52_CFLAR_UBC_MT3_TRADD
GO_POSITIVE_REGULATION_OF_TYROSINE_PHOSPHORYLATION_OF_STAT3_PROTEIN	0.00142857	0.00742172	0.577701	1.90359	5	24	STAT3_CLCF1_VEGFA_PTGER4_HES1_IL6_IL6R_CNTF_IL6ST_OSM_LIF_IL18_SOCS3_GHR_CTF1
GO_MATERNAL_PLACENTA_DEVELOPMENT	0.00142823	0.00742172	0.574336	1.92592	5	26	STC1_RXRA_SPP1_VDR_JUNB_GJB2_MEN1_DAZAP1_PTGS2_ESR1_AKT1_LIF_PTGIS
GO_EMBRYONIC_SKELETAL_SYSTEM_MORPHOGENESIS	0.00150981	0.0078249	0.42173	1.70142	5	57	SLC39A1_PRRX1_COL2A1_SMAD3_TGFB3_AXIN1_NIPBL_HYAL1_TGFBR2_GLI3_SMAD2_SOX11_MDFI_RDH10_SIX2_SIX4_TGFBR1_TBX1_OSR1_MMP16_BMP4_TULP3_EYA1
GO_POSITIVE_REGULATION_OF_SMOOTH_MUSCLE_CELL_PROLIFERATION	0.00151134	0.0078249	0.439501	1.73344	5	51	HMOX1_CYBA_NAMPT_HBEGF_JUN_C3AR1_ALOX12_IL6_PDGFB_EDN1_S1PR1_PDGFRB_SHC1_IL6R_TGFBR2_PTGS2_HDAC4_STAT5B_STAT1_IRAK4_AIF1_NR4A3_BMP4_CALCRL_PTAFR
GO_ACTIN_CYTOSKELETON_REORGANIZATION	0.00151707	0.00783182	0.458447	1.76167	5	46	S100A9_PARVG_PLEK_PTPN1_MYH9_ANTXR1_ANXA1_EZR_RHOA_S1PR1_TRPV4_TNIK_SHC1_CAPN10_PTK7_S1PR2_ARAP1_CDC42BPA_MICALL2_GSN_FLNA_PIP5K1A
GO_POSITIVE_REGULATION_OF_PHOSPHATIDYLINOSITOL_3_KINASE_SIGNALING	0.00151783	0.00783182	0.443971	1.73349	5	49	HGF_HCLS1_F2R_SOX9_HCST_FYN_PDGFA_PDGFB_PDGFRB_PIK3AP1_TGFB2_PTPN6_FGFR1_AGT_ANGPT1_NEDD4_CAT_TEK_NTRK2_PDGFC_FGR_PRR5_CSF3
GO_ORGAN_GROWTH	0.00153218	0.00787902	0.443852	1.75133	5	52	STC1_DDR2_RXRA_CYP19A1_SOX9_TGFBR3_COL27A1_S1PR1_TGFB2_DLL1_AGT_TGFBR2_FOXC1_BNC2_SMAD2_ESR1_PDLIM5_ADRA1A_NPPA_SPRY2_MESP1
GO_ODONTOGENESIS_OF_DENTIN_CONTAINING_TOOTH	0.00153218	0.00787902	0.441169	1.74075	5	52	ADM_MSX1_HDAC1_PPARA_GLI2_LRP4_CSF3R_FOXO1_BMP2_FOXC1_GLI3_TNC_PERP_CTNNA1_BCL2L11_TBX1_ITGB4_BMP4_FAM20A_WNT6_ITGA6_BAX_FAM20C_HTRA1_BMPR1A_ANKRD11_BSG
GO_DEVELOPMENTAL_PROCESS_INVOLVED_IN_REPRODUCTION	0.00154919	0.00795302	0.260375	1.40549	3	425	STC1_ADM_CEBPB_ZFP36L1_HEY2_NOS3_FOSL1_RXRA_ANXA1_TLR5_MGST1_VEGFA_ANGPT2_SERPINE2_CYP19A1_TFAP2C_AKR1C3_CIB1_GLI2_ZMYND15_CEBPA_SOX9_PPARG_SPP1_ARID4B_ADA_SPINT1_NIPBL_HES1_RAB13_ADAM15_QKI_CYR61_SALL1_ANG_IDH1_ST14_SGPL1_SMARCC1_TLR3_ID4_TIPARP_VDR_NCOA6_PLCD1_PLCD3_DZIP1_CCND1_HMGB2_PDGFB_FKBP4_CHD7_EPAS1_MERTK_STK3_ADCYAP1R1_NUPR1_JUNB_GJB2_TBX3_MEN1_DIAPH2_LFNG_CSF1_EGFR_NPHP1_DAZAP1_PTGS2_T…
GO_BROWN_FAT_CELL_DIFFERENTIATION	0.00162791	0.00832895	0.61911	1.94194	6	20	CEBPB_CEBPA_METRNL_PEX11A_RARRES2_PLAC8_ADRB3_RGS2_LRG1_PTGS2_ADRB2_SLC2A4_ITGA6
GO_REGULATION_OF_P38MAPK_CASCADE	0.00162715	0.00832895	0.64104	1.98104	6	19	LGALS9_GADD45G_HGF_VEGFA_GADD45B_GADD45A_EZR_SASH1_BMP2
GO_INTRINSIC_APOPTOTIC_SIGNALING_PATHWAY_IN_RESPONSE_TO_ENDOPLASMIC_RETICULUM_STRESS	0.00166985	0.00852915	0.5621	1.90574	6	27	CEBPB_CASP4_PPP1R15A_ERN1_TMBIM6_TRIB3_ATP2A1_PML_TNFRSF10B_XBP1
GO_REGULATION_OF_MAST_CELL_ACTIVATION	0.00169368	0.00862188	0.511179	1.79203	6	31	HMOX1_VAMP8_IL4R_FCER1G_LGALS9_PLSCR1_LYN_SYK_RAC2_UNC13D_FES_CD300A_STXBP2_CD84_NR4A3_FGR_ADORA2B_SNX6_VAMP3
GO_SUBSTRATE_ADHESION_DEPENDENT_CELL_SPREADING	0.00169368	0.00862188	0.510419	1.78937	6	31	FERMT3_FERMT2_ANTXR1_FGFRL1_ABL1_RADIL_MERTK_BVES_TEK_FN1_EFNA1_MICALL2_FZD4_RAC1_ITGAV_VAMP3_LAMC1_FZD7
GO_MORPHOGENESIS_OF_AN_EPITHELIAL_SHEET	0.00170982	0.00868943	0.502761	1.77185	6	32	ITGA5_LCP1_RHOC_PHACTR4_HBEGF_VANGL2_CYR61_JAG1_RHOA_SOX11_SRF_ACVRL1_ADAM17_FLNA_DLL4_DAG1
GO_RESPONSE_TO_OXIDATIVE_STRESS	0.0017313	0.0087839	0.272835	1.41382	4	290	HMOX1_IL18BP_UCP2_HYAL2_MICB_HSPA1B_SCARA3_CDK2_NOS3_NFKB1_FOSL1_CYBA_ANXA1_MGST1_ABL1_AKR1C3_SOD3_JUN_APOE_COL1A1_RHOB_ADA_F3_KLF6_CBX8_PRDX6_CRYAB_RELA_SPHK1_FOXO1_IDH1_HYAL1_HSPA1A_MSRB3_IL6_MAPK7_EDN1_TNFAIP3_EPAS1_HBA2_PDGFRB_EZH2_NGFR_PLA2R1_HDAC6_SHC1_GJB2_CA3_ETS1_ADAM9_UCP3_PML_PYCR1_MSRB2_PDLIM1_PTGS2_SLC7A11_EEF2_PON2_OLR1_MT3_CD38_VRK2_IL1B_CCNA2_CAT_AKT1_TP53INP1_FN1_MTF1_HP_FOXO3_FG…
GO_MAMMARY_GLAND_EPITHELIUM_DEVELOPMENT	0.00175351	0.0088817	0.485752	1.81025	6	40	CEBPB_MSX1_GLI2_EPHA2_NTN1_AKT2_VDR_CCND1_TBX3_PML_CSF1_ESR1_AKT1
GO_REGULATION_OF_MONOOXYGENASE_ACTIVITY	0.00176857	0.00894307	0.455494	1.73975	6	45	GDNF_NOS3_NFKB1_CAV1_APOE_GCH1_ATP2B4_HSP90AA1_VDR_FCER2_ENG_EGFR_IL1B_NPR3_ESR1_AKT1_GLA_DDAH1
GO_VENTRICULAR_SEPTUM_DEVELOPMENT	0.00177215	0.00894627	0.460346	1.74879	6	44	SOX4_HEY2_HEYL_FGFRL1_VANGL2_HES1_CYR61_SALL1_DAND5_TBX3_FZD2_SOX11_RBM15_TRIP11_PTK7_MDM2_LRP2_SMAD6
GO_TRANSCRIPTION_COUPLED_NUCLEOTIDE_EXCISION_REPAIR	0.00179621	0.00899312	-0.438434	-1.70792	10	65	RPA3_POLD3_COPS7A_DDB1_CCNH_POLR2A_COPS7B_COPS8_GTF2H4_RBX1_COPS5_PPIE_RFC1_COPS4_ERCC8_POLR2D_ZNF830_POLR2K_XPA_COPS6_XRCC1_POLR2B_PRPF19_ERCC3
GO_MACROMOLECULE_DEACYLATION	0.00178845	0.00899312	0.420256	1.72333	6	62	NACC2_HDAC1_TBL1X_ARID4B_BAZ2A_RBM14_PHF21A_SALL1_MBD3_MTA2_HDAC6_BRMS1_NOTUM_HDAC4_SAP30_REST_ELK4_PHB_HDAC7
GO_EMBRYONIC_PLACENTA_DEVELOPMENT	0.00179625	0.00899312	0.404902	1.68813	6	67	ADM_CEBPB_ZFP36L1_HEY2_CEBPA_SPINT1_HES1_CYR61_ST14_PLCD1_PLCD3_PDGFB_EPAS1_STK3_JUNB_EGFR_MDFI_PCDH12_AKT1_LIF_SOCS3_ASCL2
GO_REGULATION_OF_CELL_GROWTH	0.00178763	0.00899312	0.266542	1.39872	4	324	BCL6_CXCL16_S100A9_SFN_MSX1_CDKN1A_HYAL2_SERTAD3_BTG1_TNFRSF12A_IFRD1_IGFBP5_NCBP1_CYBA_SIPA1_S100A8_CDKN2C_FAM107A_VEGFA_HBEGF_ABL1_SERPINE2_CIB1_PPARG_SPP1_SMAD3_APOE_IL17RB_ADAM15_IST1_CRYAB_SH3BP4_CYR61_IGFBP4_CHPT1_SPHK1_BST2_HYAL1_NTN1_SEMA3F_ALOX12_CDKN2A_PPP1R1C_CDA_PLCE1_TGFB2_SGK1_RAB21_SERTAD2_DISC1_LTBP4_PML_AGT_EGFR_GJA1_SMAD4_PLXNA4_MT3_CD38_INHBA_SEMA4B_FBLN5_SRF_OSGIN1_ACVRL1_ERBB…
GO_NUCLEOSIDE_MONOPHOSPHATE_BIOSYNTHETIC_PROCESS	0.00179621	0.00899312	-0.434884	-1.69409	10	65	PRPS2_ATP5S_RFK_ADSL_ATP5H_ADK_TYMS_AK5_PRKAG2_ADSS_ALDOA_ATP5A1_DGUOK_ATP5L_UPRT_ATP5G3_ATP5O_PRPS1_ATP5J_ATP5F1_HPRT1_DUT_ATP5C1
GO_SIGNAL_RELEASE	0.00185042	0.00924907	-0.350775	-1.54638	11	137	SYT9_CDK16_TRIM9_UNC13A_SMPD3_RPH3A_RAB1A_SYT5_DOC2A_SYN1_CRHR1_NRXN1_LIN7A_CPLX1_CYB5R4_VGF_RAB3A_CDK5_RAB11B_STX1B_SYT11_CACNA1B_STX3_SYT13_SYNJ1_SYN2_SNAP25_NRXN3_GAD1_STXBP1_STX1A_TMF1_CADPS_VAMP2_RPH3AL_HSPA8_SYT3_SYT1_SYT2_TC2N_SYT12_DGKI_DNAJC5_CARTPT_CADPS2_CPLX2_GAD2_EDN3_FKBP1B_VIP_BAIAP3_NAAA_LIN7B_SNAP47_PTPRN2_SLC32A1
GO_POSITIVE_REGULATION_OF_NUCLEASE_ACTIVITY	0.00185701	0.00926673	0.664305	1.92047	7	15	PTPN1_ERN1_HSPA1A_HMGB2_HSPA5_AKT1_TCEA1_BAX_RPS3
GO_MEMBRANE_FUSION	0.00187091	0.00930546	-0.358336	-1.56007	11	126	BET1L_STX7_EEA1_BET1_SYT9_UVRAG_VPS4A_PPIA_VAMP4_RPH3A_SYT5_VPS8_DOC2A_PLD6_BNIP1_STX18_USO1_VPS39_STX1B_GOSR1_SYT11_STX3_SYT13_GOSR2_LRMP_SNAP25_FIS1_GAS6_STX5_NKD2_STX8_VPS11_STX6_NAPB_STX1A_VAMP2_RPH3AL_MFN2_SYT3_SYT1_STX12_AFG3L2_VPS33B_VAMP7_RABEP1_OPA1_SYT2_NSF_TC2N_SEC22C_SYT12_DNM1L_ANXA7_NAPA_VCPIP1_RABIF_SNAP47_VAMP1
GO_REGULATION_OF_LIPID_BIOSYNTHETIC_PROCESS	0.00186816	0.00930546	0.367599	1.64739	6	100	TSPO_ABCG1_NFKB1_ANXA1_AKR1C3_PDK4_APOE_SORBS1_CYR61_IDH1_VDR_FGFR4_PDGFA_SEC14L2_PDGFB_TRIB3_C3_BMP2_PTGS2_APOC1_FITM2_NR1H3_BMP5_TNFRSF1A_IL1B_REST_AKT1_XBP1_SCAP_SIK1_GPAM_NT5E_MLXIPL_MID1IP1_DDX20_BRCA1_ERLIN2_PLIN5
GO_INORGANIC_ION_TRANSMEMBRANE_TRANSPORT	0.00188501	0.00936028	-0.280898	-1.40742	13	430	BEST1_SCN2A_KCNC4_RASA3_KCNS2_ATP6V0D1_ATP5S_TMEM38A_SLC26A8_ATP1A1_CACNG4_SCN7A_COX8A_COX4I1_CACNB4_HTR2C_KCNS3_MICU1_GAS6_KCNN1_COX6A1_ADAMTS8_SLC39A3_TRPC6_ATP5H_GPM6A_ANO4_KCNC1_NALCN_ATP6V1C1_KCNJ9_KCNG3_ABCC8_CLCN4_SLC9A1_UQCR10_KCNK1_KCND2_GABRA5_PRKAG2_KCNAB2_ANO3_KCNC2_CUL5_GABRA4_CLCC1_UQCRC1_CACNA2D2_KCNH8_UQCRB_KCNV1_COX11_UQCRQ_COX6C_ATP2B2_ATP5A1_HCN1_NDUFA4_KCNJ11_SCN3B_KCNQ3_SLC39…
GO_POSITIVE_REGULATION_OF_INTERLEUKIN_12_PRODUCTION	0.00190476	0.00942748	0.566377	1.88242	7	25	LGALS9_RIPK2_TLR4_RELA_TLR9_TLR3_CD40_TLR2_TNFSF9_IRF1_IRF8_HMGB1
GO_CHEMOKINE_MEDIATED_SIGNALING_PATHWAY	0.00190476	0.00942748	0.562737	1.85428	7	24	CXCL10_CMKLR1_CIB1_CXCR1_CXCL1_CXCL11_CCR1_CCL2_CXCL2
GO_POSITIVE_REGULATION_OF_B_CELL_PROLIFERATION	0.001924	0.00949174	0.515972	1.79707	7	30	BCL6_CD81_CDKN1A_CLCF1_PELI1_ADA_TLR4_CD40_PTPRC_CD74_CD38
GO_CELL_FATE_DETERMINATION	0.001924	0.00949174	0.519063	1.80783	7	30	PRRX1_IFRD1_MCL1_HES1_JAG1_TBX2_DLL1_NKX2-2_PAX6_NOTCH2_ASCL1_WNT1_BMP4_MESP1
GO_MAMMARY_GLAND_MORPHOGENESIS	0.00193564	0.0095182	0.505351	1.7716	7	31	IGFBP5_CAV1_GLI2_EPHA2_NTN1_VDR_TBX2_TBX3_PML_CSF1_TGFBR2_GLI3_ESR1
GO_REGULATION_OF_IMMUNOGLOBULIN_PRODUCTION	0.00193564	0.0095182	0.506931	1.77714	7	31	BCL6_IL4R_CLCF1_PKN1_CD40_UNG_TMBIM6_IL6_XBP1_FOXP3_EXOSC3_SASH3_VAMP3_TNFSF4_MSH6
GO_RESPONSE_TO_COLD	0.00195122	0.00957929	0.492814	1.77456	7	35	CXCL10_ADM_PPARG_METRNL_GMPR_DNAJC3_FOXO1_HSP90AA1_THRA_IL6_PLAC8_UCP3_ADRB3
GO_PURINE_NUCLEOSIDE_BIOSYNTHETIC_PROCESS	0.00196303	0.0096217	-0.419455	-1.65946	11	71	ATP5S_GUK1_ADSL_NME5_AMD1_PANK3_PPCS_ATP5H_ADK_NME7_AK5_PRKAG2_ADSS_ALDOA_ATP5A1_ATP5L_ATP5G3_ATP5O_PRPS1_ATP5J_ATP5F1_SLC35B3_HPRT1_PANK4_ATP5C1_NME1
GO_REGULATION_OF_CELL_KILLING	0.0019758	0.00966866	0.47886	1.73671	7	36	TAP1_LGALS9_HLA-A_B2M_HAVCR2_LILRB1_PTPRC_TGFB2_FCER2_CCL2_STAT5B_BCL2L11_ICAM1_CADM1_IL7R_P2RX7_SERPINB9_LAG3_IL12RB1_IL11_HLA-E_AGER
GO_NEURON_NEURON_SYNAPTIC_TRANSMISSION	0.00198052	0.00967619	-0.469392	-1.72538	11	48	GPR21_VDAC1_DRD5_RAC3_CRHBP_GLRA2_CNIH3_CRH_GABRA1_SNCA_NAPA_GABRG2_GLRB
GO_MITOCHONDRIAL_TRANSMEMBRANE_TRANSPORT	0.00198446	0.0096798	-0.474616	-1.72954	11	46	ATP5S_MICU1_ATP5H_PRKAG2_MRS2_AFG3L2_ATP5A1_SAMM50_ATP5L_ATP5G3_TOMM20_ATP5O_ATP5J_ATP5F1_TIMM17A_ATP5C1
GO_AMINOGLYCAN_METABOLIC_PROCESS	0.002	0.00972436	0.33216	1.55491	6	135	CHI3L2_CD44_UGDH_PIM1_HYAL2_CHST3_EGFLAM_BGN_CHSY1_HGF_VCAN_GNS_SDC2_HYAL1_MKI67_PDGFRB_CTBS_SDC3_GPC6_GCNT2_HPSE_EXT2_FGF2_NAGLU_ANGPT1_FOXC1_SLC35D2_HPSE2_HAS2_IL1B_CHST7_B4GALT4_B4GALT1_AKT1_ITIH4_SDC4_PRELP_DSE_GUSB_OGN_HAS3_LYVE1_SLC35D1_ACAN_GPC5_CSPG4
GO_INTRACELLULAR_RECEPTOR_SIGNALING_PATHWAY	0.00199829	0.00972436	0.329882	1.55212	6	138	IRF7_STAT3_NR2F1_PIM1_RXRA_IFIH1_PPARA_PPARG_RIPK2_IRAK2_UBA52_RBM14_SP100_RELA_THRA_VDR_NCOA6_FKBP4_TNFAIP3_PTGER3_NR1I3_PML_SLA2_UBC_NR1H3_CRY1_UBR5_NR0B1_RORA_NEDD4_CARM1_ESR1_NR3C1_IKBKB_NOTCH2_ACTN4_PHB_AR_TBX1_NR4A3_NR6A1_BRCA1_DDX58
GO_INTRINSIC_APOPTOTIC_SIGNALING_PATHWAY_IN_RESPONSE_TO_DNA_DAMAGE	0.00202634	0.00977412	0.411898	1.6863	7	61	HMOX1_IFI16_SFN_DDIT4_CDKN1A_MCL1_ABL1_EPHA2_NUPR1_USP28_PML_AEN_CHEK2_HIPK2_TNFRSF1A_BCL2L11_PGAP2_BRCA1_BCL2A1_HIC1_SHISA5_TP53_BAX_CASP9_MSH6_PHLDA3
GO_EXTRACELLULAR_MATRIX_DISASSEMBLY	0.00202224	0.00977412	0.434876	1.72289	7	53	TIMP1_CD44_LCP1_CTSS_MMP9_SPP1_CAPN2_ADAM15_BMP1_MMP11_SH3PXD2B_LAMC2_ENG_NID1_FN1_ADAM10_MMP16_GSN_FBN2_TIMP2_ACAN_CAPG_LAMC1_ELN_HTRA1_BSG_ADAMTS4_KLKB1_FURIN_TLL2_CTSK_MMP15_MMP19
GO_FATTY_ACID_DERIVATIVE_METABOLIC_PROCESS	0.00202634	0.00977412	0.422056	1.72788	7	61	MAPKAPK2_GGT5_AKR1C3_CYP4F3_MGST2_SPHK1_ALOX12_EDN1_SYK_ALOX5AP_ALOX5_PTGS2_CD74_TNFRSF1A_RNPEP_PLA2G5_PTGDS_ACOX1_PDPN_CYP2J2_PTGIS_CYP4F12_EPHX2_LTA4H_GPX1_ABCC1
GO_IRON_ION_HOMEOSTASIS	0.00202634	0.00977412	0.416135	1.70364	7	61	HMOX1_SLC11A1_HYAL2_ALAS2_B2M_ACO1_MYC_HAMP_FTH1_STEAP3_CP_FTL_LTF_EPAS1_SRI_ABCB7_SMAD4_STEAP4_NEO1
GO_LENS_DEVELOPMENT_IN_CAMERA_TYPE_EYE	0.00202378	0.00977412	0.440606	1.72035	7	49	VIM_CDK2_SMAD3_CRYAB_EPHA2_CTNS_CDK4_GJA1_TGFBR2_SLC7A11_HIPK2_SOX11_PAX6_BCAR3_SIX5_SKI_TGFBR1_NHS_BMP4
GO_METANEPHRIC_NEPHRON_MORPHOGENESIS	0.00209497	0.00996977	0.645693	1.89542	8	16	GDNF_SOX9_HES1_SALL1_PAX8_PDGFRB_LGR4_SIX2_SOX8_BMP4
GO_REGULATION_OF_MYELOID_CELL_APOPTOTIC_PROCESS	0.00209741	0.00996977	0.629875	1.88194	8	17	IRF7_FCER1G_ANXA1_CLEC5A_THRA_CDKN2A_ITPKB
GO_REGULATION_OF_ANTIGEN_PROCESSING_AND_PRESENTATION	0.00209497	0.00996977	0.651832	1.91344	8	16	TAP1_SLC11A1_WAS_THBS1_LILRB2_TAP2
GO_REGULATION_OF_ODONTOGENESIS	0.00209741	0.00996977	0.631568	1.88699	8	17	MSX1_TNFRSF11B_EDNRA_EDN1_CSF1_BMP2_FGF8_BMP4_WNT6
GO_EAR_MORPHOGENESIS	0.00210139	0.00996977	0.374185	1.63189	7	85	MSX1_PRRX1_COL2A1_VANGL2_GLI2_SOX9_NIPBL_SALL1_NTN1_TCAP_PAX8_EDN1_CHD7_FGFR1_FZD2_NAGLU_LRIG1_SIX2_DVL3_PTK7_FGF8_SIX4_WNT1_TBX1_NR4A3_OSR1_MAFB_EYA1_TSHZ1_SPRY2_RAC1_EPHB2_MYO7A
GO_NEURONAL_STEM_CELL_POPULATION_MAINTENANCE	0.00209741	0.00996977	0.629802	1.88172	8	17	PRRX1_HES1_JAG1_FOXO1_PCM1_DLL1_ASPM_FOXO3
GO_RENAL_SYSTEM_VASCULATURE_DEVELOPMENT	0.00209741	0.00996977	0.627774	1.87566	8	17	GPR4_ANGPT2_HES1_PDGFB_PDGFRB_ANGPT1_OSR1_BMP4
GO_MACROPHAGE_DIFFERENTIATION	0.00209497	0.00996977	0.644259	1.89121	8	16	MMP9_VEGFA_CEBPA_L3MBTL3_SPI1_CSF1_CASP10_BMP4_PARP1_CSF1R_GAB3_CASP8
GO_MITOCHONDRIAL_ATP_SYNTHESIS_COUPLED_PROTON_TRANSPORT	0.00210305	0.00996977	-0.667146	-1.8889	11	16	ATP5S_ATP5H_ATP5A1_ATP5L_ATP5G3_ATP5O_ATP5J_ATP5F1_ATP5C1
GO_AORTA_MORPHOGENESIS	0.00209205	0.00996977	0.624855	1.93102	8	19	SOX4_HEY2_HES1_JAG1_TBX2_PDGFRB_SRF_FGF8_TBX1_EYA1_DLL4_SIX1_MYLK_RBPJ_LRP1
GO_REGULATION_OF_ALPHA_BETA_T_CELL_PROLIFERATION	0.00209497	0.00996977	0.656829	1.92811	8	16	EBI3_LGALS9_HLA-A_RIPK2_CD55_SYK_TNFRSF14_IRF1
GO_REGULATION_OF_SMOOTH_MUSCLE_CELL_PROLIFERATION	0.00211249	0.0099989	0.372654	1.61046	7	82	HMOX1_IGFBP5_CYBA_CAV1_NAMPT_HBEGF_TRIB1_PPARG_JUN_C3AR1_ANG_ALOX12_IL6_PDGFB_EDN1_TNFAIP3_S1PR1_PDGFRB_SHC1_IL6R_TGFBR2_PTGS2_HDAC4_STAT5B_NPR3_ESR1_STAT1_IRAK4_AIF1_OGN_NR4A3_BMP4_TCF7L2_CALCRL
GO_ENDOCRINE_PANCREAS_DEVELOPMENT	0.00214695	0.0101462	0.553265	1.87578	8	27	SOX4_ANXA1_SOX9_FOXO1_IL6_IL6R_MEN1_DLL1_NKX2-2_BMP5_PAX6_AKT1_NEUROD1_BMP4
GO_HYDROGEN_TRANSPORT	0.00220057	0.0103834	-0.373484	-1.59195	13	110	SLC25A14_SLC46A1_COX5A_ATP6V1F_MFSD3_SLC2A6_COX7A2_COX7A1_SLC9B2_SLC9A6_ATP6V0D1_ATP5S_ATP1A1_COX8A_COX4I1_COX6A1_ATP5H_ATP6V1D_ATP6V1C1_SLC25A27_SLC9A1_UQCR10_UQCRC1_UQCRB_COX11_UQCRQ_COX6C_ATP5A1_NDUFA4_COX5B_ATP5L_COX6B1_COX7B_ATP5G3_ATP6V1A_ATP5O_ATP5J_ATP5F1_UQCRFS1_ATP6V1E1_ATP5C1_ATP6V1G2_UQCRH
GO_MAINTENANCE_OF_LOCATION	0.00221117	0.0104172	0.342712	1.56181	7	113	SCIN_PLIN2_S100A9_SRGN_TSPO_CAV1_S100A8_FFAR2_FTH1_APOE_ABHD4_EZR_THRA_DZIP1_HSPA5_VPS13C_ATP7B_ATP2A1_ARHGAP21_SRI_PML_FITM2_CRY1_STAT5B_ASPM_SLC30A7_IL1B_MDFI_PNPLA2_AKT1_SOAT1_FLNB_BBS4_GSN_FBN2_SYNE2_FLNA_KDELR2_SLC18A2_PLIN5
GO_ANTERIOR_POSTERIOR_PATTERN_SPECIFICATION	0.00221976	0.0104415	0.333502	1.5424	7	123	MSX1_HEY2_VANGL2_GLI2_SMAD3_AXIN1_PBX3_HES1_RGS20_EMX2_DLL3_TCAP_TCF15_TBX3_LFNG_DLL1_BMP2_EPB41L5_HIPK2_FOXC1_GLI3_SMAD4_SMAD2_SRF_PAX6_SIX2_HES7_FGF8_SKI_NEUROD1_WNT1_TGFBR1_PLXNA2_RING1_TBX1_PBX1_OSR1_BMP4_TULP3_PCSK6_HHEX_RGS19_TSHZ1_KAT2A
GO_NUCLEOTIDE_EXCISION_REPAIR	0.00223821	0.0105064	-0.390351	-1.63214	13	99	NEIL1_FAN1_USP7_DDB2_SUMO1_SLC30A9_RPA3_POLD3_COPS7A_RAD51D_DDB1_CCNH_PNKP_POLR2A_COPS7B_COPS8_POLB_GTF2H4_RBX1_UBE2V2_COPS5_PPIE_RFC1_COPS4_RAD23B_NTHL1_ERCC8_POLR2D_UBE2N_ZNF830_POLR2K_XPA_COPS6_XRCC1_RNF111_POLR2B_PRPF19_MMS19_ERCC3
GO_RECEPTOR_INTERNALIZATION	0.00224048	0.0105064	0.478162	1.77372	8	39	CD81_ADM_FCER1G_RAB31_CAV1_ITGB1_ITGB2_CXCR1_LILRB1_EZR_SYK_PTGER3_RAMP1_NEDD4_DRD2_ARRB1_GHR_CD9_CALCRL_RAB5A_CD36_SCYL2
GO_REGULATION_OF_INTERFERON_BETA_PRODUCTION	0.0022596	0.0105797	0.468594	1.76288	8	42	ZC3HAV1_IRF7_NMI_IFIH1_ZBTB20_RIPK2_TLR4_LILRB1_TLR9_TLR3_TLR2_HMGB2_IRF1_HMGB1_TRIM38_RNF135
GO_RESPONSE_TO_ZINC_ION	0.00227848	0.0106352	0.454851	1.72791	8	44	TSPO_S100A8_MT2A_MT1A_MT1X_VCAM1_MT1M_ACP5_ATP7B_MT1E_SLC30A7_SLC30A1_PLN_AANAT_ZACN_MT1G_SLC30A10_MT1F_LTA4H_SLC18A2
GO_POSITIVE_REGULATION_OF_CELL_DEVELOPMENT	0.0022779	0.0106352	0.257083	1.37075	5	382	S100A10_BCL6_GDNF_DPYSL3_CLDN5_WWTR1_TSPO_TNFRSF12A_BAMBI_CLCF1_HGF_HEYL_YAP1_VEGFA_GLIPR2_SERPINE2_DAB2_TRIB1_CIB1_ITGB1_GLI2_LYN_PPARG_SMAD3_APOE_TGFB3_COL1A1_HAP1_SPINT1_HES1_ABL2_SF3A2_FYN_CDH5_IST1_RELA_SPHK1_PREX1_NTN1_PTN_IL6_VDR_RHOA_PAX8_EDN1_EZH2_SPEN_NGFR_TGFB2_SGK1_RAB21_GCNT2_SOX10_PDE5A_FGFR1_DISC1_UNC13D_FES_PML_CSF1_LIMS1_BMP2_SCARF1_GFAP_TGFBR2_NKX2-2_P2RY2_EPB41L5_TCF12_GLI3_SMA…
GO_PEPTIDE_CROSS_LINKING	0.00231535	0.0107742	0.633884	1.92767	9	18	TGM2_THBS1_EGFLAM_BGN_ANXA1_CSTA_FN1
GO_POSITIVE_REGULATION_OF_COAGULATION	0.00231535	0.0107742	0.632036	1.92205	9	18	S100A9_PLEK_THBS1_F2R_ANO6_SERPINE1_F3_THBD_TLR4_HPSE
GO_REGULATION_OF_OXIDOREDUCTASE_ACTIVITY	0.00232799	0.0107898	0.408392	1.69335	8	66	GDNF_NOS3_NFKB1_CAV1_ABL1_APOE_GCH1_ATP2B4_ABL2_HSP90AA1_VDR_EDN1_HDAC6_FCER2_ENG_AGT_EGFR_MT3_IL1B_NPR3_ESR1_AKT1_HP_GLA_DDAH1
GO_CELLULAR_RESPONSE_TO_INTERLEUKIN_6	0.0023245	0.0107898	0.613031	1.89448	9	19	STAT3_NFKB1_RELA_IL6_ENTPD2_IL6R_CCL2_SBNO2_SMAD4_IL6ST_PHB_PTGIS
GO_AXIS_ELONGATION	0.00232937	0.0107898	0.579657	1.86835	9	22	YAP1_VANGL2_SOX9_SPRY1_TNC_RDH10_ESR1_PTK7_BMP4_SPRY2
GO_NEGATIVE_REGULATION_OF_ESTABLISHMENT_OF_PROTEIN_LOCALIZATION	0.0023578	0.0109048	0.308165	1.49357	7	166	RHBDF2_UCP2_SOX4_WWTR1_EMD_SRGN_GBP1_F2R_PARP10_ANXA1_PTGER4_BTN2A2_BARD1_LILRB1_SP100_SYTL4_ANXA5_CSK_EZR_THRA_TMBIM6_IL6_RHOQ_MAPK7_MIDN_HADH_RHBDF1_RAB11FIP1_UBE2G2_PTGER3_LITAF_TBC1D10C_SRI_PML_ANGPT1_NR1H3_LGR4_IL1B_REST_MDFI_RAB23_FN1_DRD2_FOXP3_INPP5K_HSPH1_DACT3_WWP2_RSAD2
GO_NEGATIVE_REGULATION_OF_CYTOKINE_SECRETION	0.0023855	0.0110161	0.549092	1.86164	9	27	SRGN_GBP1_ANXA1_PTGER4_BTN2A2_LILRB1_EZR_IL6_PML_ANGPT1_LGR4_FN1_FOXP3
GO_REGULATION_OF_T_CELL_MEDIATED_IMMUNITY	0.00245038	0.0112986	0.47453	1.73867	9	37	WAS_HLA-A_B2M_IL20RB_LILRB1_PTPRC_HMGB1_IL1B_FOXP3_TRPM4_RSAD2_HFE_DUSP22_SASH3_IL7R_HSPD1_P2RX7_TNFSF4_IL12RB1_HLA-E_AGER
GO_POSITIVE_REGULATION_OF_MULTI_ORGANISM_PROCESS	0.00249723	0.0114971	0.333123	1.54065	8	123	ZC3HAV1_LY96_LGALS9_CYBA_TOP2A_OXTR_PLAU_HAVCR2_CIB1_JUN_RIPK2_APOE_VPS37B_CCNT1_TRIM21_PFN1_P2RY1_POLR2H_PKN2_STOM_FCER2_PRKCA_PDE5A_SASH1_P2RY2_TRIM38_SP1_CHD1_CD180_INHBA
GO_REGULATION_OF_LIPID_METABOLIC_PROCESS	0.00250548	0.0115176	0.285121	1.4288	7	213	CD81_SERPINA3_TSPO_ABCG1_NFKB1_CAV1_ANXA1_PPARA_AKR1C3_DNAJC15_LYN_PPARG_PDK4_APOE_SORBS1_GOLM1_CYR61_EPHA8_PIK3R2_IDH1_THRA_AKT2_RARRES2_VDR_FGFR4_PDGFA_SEC14L2_PDGFB_PDGFRB_TRIB3_CPT1A_C3_FGF2_AGT_BMP2_PTGS2_APOC1_FITM2_NR1H3_BMP5_STAT5B_TNFRSF1A_RORA_IL1B_REST_TNFAIP8L3_ESR1_ACACB_PNPLA2_TEK_AKT1_RBL1_XBP1_SCAP_SIK1_GPAM_NT5E_ADRB2_MLXIPL_ABHD5_EPHX2_NR4A3_ADIPOR1_BBS4_MID1IP1_PIK3R5_DDX20_BRC…
GO_BIOMINERAL_TISSUE_DEVELOPMENT	0.0025208	0.0115705	0.43853	1.69363	9	47	DDR2_SRGN_PTH1R_PPARA_SPP1_ANO6_COL1A1_FOXO1_PTN_BMP2_PTGS2_PHEX_SBNO2_ZBTB40_LGR4
GO_REGULATION_OF_CHEMOKINE_PRODUCTION	0.00252781	0.0115851	0.430366	1.70502	9	53	HMOX1_IL4R_LGALS9_HAVCR2_FFAR2_IL1RL1_RIPK2_EIF2AK2_TLR4_TLR9_TLR3_IL6_TLR2_TRPV4_IL6R_P2RY2_CD74_IL1B
GO_SOMATIC_STEM_CELL_POPULATION_MAINTENANCE	0.00255363	0.0116858	0.429312	1.69396	9	52	STAT3_SOX4_YAP1_VANGL2_SOX9_HES1_SALL1_NR2E1_POLR2H_SPI1_EPAS1_BCL9_FGF2_ZFP36L2_SMAD4_SMAD2_SIX2_SKI_ASCL2_PBX1_RAF1_BRAF_SOX2
GO_CELLULAR_RESPONSE_TO_ACID_CHEMICAL	0.00256191	0.0117061	0.325427	1.52275	8	134	COL4A1_CEBPB_CYBA_SIPA1_YAP1_PTGER4_AKR1C3_LYN_SOX9_PPARG_FFAR2_PDK4_COL1A1_CAPN2_RRAGD_ABL2_SH3BP4_ABCA1_FOLR1_CPEB4_PDGFB_EDN1_CPT1A_ID3_EGFR_SMARCD1_YES1_CCL2_TNC_IL1B_COL1A2_NTRK2_DNMT1_AKT1_UBR2_FN1_P2RY6_PTK7_XBP1_SOCS1_RAPGEF3_TBX1_FZD4_OSR1_PDGFC
GO_MODIFICATION_OF_MORPHOLOGY_OR_PHYSIOLOGY_OF_OTHER_ORGANISM	0.002574	0.0117436	0.390253	1.64029	9	70	ZC3HAV1_HYAL2_HDAC1_RXRA_CCNK_HAMP_JUN_SMAD3_APOE_EIF2AK2_S100A12_LTF_STOM_HIPK2_SP1_CHD1_REST_EIF2AK4_BCL2L11_SUGT1_INPP5K_RAB9A_CAV2_ITGAV_SERPINB9_DAG1_TREM1
GO_MACROPHAGE_ACTIVATION	0.00259618	0.011827	0.577755	1.88217	10	23	CD93_SLC11A1_HAVCR2_JUN_SLC7A2_TYROBP_JMJD6_TLR4_TLR3_SYK_HMGB1_SBNO2
GO_INTRINSIC_APOPTOTIC_SIGNALING_PATHWAY_IN_RESPONSE_TO_DNA_DAMAGE_BY_P53_CLASS_MEDIATOR	0.00261842	0.0119105	0.545793	1.83021	10	26	IFI16_DDIT4_CDKN1A_NUPR1_USP28_PML_AEN_HIPK2_PGAP2_SHISA5_TP53_PHLDA3_PYCARD
[truncated: 2,367 more rows]

## Sheet: GO_CC
pathway	pval	padj	ES	NES	nMoreExtreme	size	leadingEdge
[truncated: 389 more rows]

## Sheet: GO_MF
pathway	pval	padj	ES	NES	nMoreExtreme	size	leadingEdge
[truncated: 389 more rows]
