# Supplementary material for: Transcriptomic metaanalyses of autistic brains reveals shared gene expression and biological pathway abnormalities with cancer
Source: Mol Autism. 2019 Apr 8;10:17. doi: 10.1186/s13229-019-0262-8 (PMC6454734; doi:10.1186/s13229-019-0262-8)
Supplement: Supplementary file 4 — gProfileR biological process overrepresentation results of the genes contained in the significant intersections of ASD, SDDCs, and ODDCs. (XLSX 233 kb) [file 13229_2019_262_MOESM4_ESM.xlsx]

## Sheet: ASD_BRAIN_Up
p-value	T	Q	Q&T	Q&T/Q	Q&T/T	term ID	t type	t group	t name	t depth	Q&T list
7.86e-22	2949	250	106	0.424	0.036	GO:0002376	BP	4	immune system process	1	SCIN,MGST1,MVP,SLC11A1,SERPINB1,CD44,CYBA,EIF2AK2,TRAF3IP2,IFI35,IL4R,TXLNA,SLC8B1,SNAP23,ABL1,HMOX1,MYH9,MMP9,HCK,GSDMD,EBI3,RPS19,HAMP,ZC3HAV1,CAV1,NFKB1,CD81,VEGFA,BCL6,MAPKAPK3,IFIH1,HDAC1,VAMP8,ELF1,PLAU,NMI,CDKN1A,SOX4,SOX9,CD93,RBCK1,IFI6,LGALS3,XAF1,ANXA1,HAVCR2,OASL,LCP1,MYC,IL18BP,PRCP,YAP1,SPPL2A,HERC5,COL2A1,IFITM3,SLC2A5,S100A8,MSN,LY96,JAM2,MOV10,SLA,FCER1G,C1QC,ITGA5,CXCL16,MAPKAPK…
1.57e-20	3059	250	106	0.424	0.035	GO:0010033	BP	4	response to organic substance	3	TNFRSF12A,MGST1,SLC11A1,CD44,CYBA,EIF2AK2,IFI35,FERMT2,IL4R,ABL1,TIMP3,TSPO,HCK,TIMP1,EHD4,EBI3,HAMP,NAMPT,CAV1,HSPB1,NFKB1,CD81,VEGFA,DPYSL3,GNAI2,MAPKAPK3,IFIH1,IGFBP5,HDAC1,SPP1,ELF1,CDK2,NMI,CDKN1A,SOX4,SOX9,RBCK1,IFI6,DNAJB1,XAF1,COL4A2,ANXA1,HAVCR2,OASL,LCP1,NCBP1,MYC,PIM1,IL18BP,PRCP,YAP1,SPPL2A,COL2A1,TOB1,IFITM3,SLC2A5,S100A8,CASK,MSN,PLIN2,EIF4EBP2,ADM,SERPINH1,LY96,FCER1G,STC1,ITGA5,CX…
1.03e-19	3853	250	119	0.476	0.031	GO:0006950	BP	4	response to stress	2	TNFRSF12A,IFRD1,MGST1,SLC11A1,CD44,CYBA,EIF2AK2,TRAF3IP2,EYA2,IFI35,IL4R,PLOD1,CCNK,MAP3K20,SNAP23,ABL1,SH3GLB1,HMOX1,TSPO,ASCC2,MYH9,MMP9,HCK,SRPX,TIMP1,GSDMD,RPS19,HAMP,ZC3HAV1,CAV1,HSPB1,NFKB1,CD81,VEGFA,DPYSL3,BCL6,MAPKAPK3,IFIH1,HDAC1,VAMP8,SPP1,PLAU,CDK2,NMI,CDKN1A,SOX4,IFI6,AJUBA,LGALS3,DNAJB1,XAF1,ANXA1,HAVCR2,OASL,HEY2,FAM129A,MYC,IL18BP,PRCP,YAP1,HERC5,IFITM3,S100A8,RHOB,CASK,ADM,SERPIN…
1.11e-19	2085	250	85	0.34	0.041	GO:0006955	BP	4	immune response	2	MGST1,MVP,SLC11A1,SERPINB1,CD44,CYBA,EIF2AK2,TRAF3IP2,IFI35,IL4R,SNAP23,ABL1,HMOX1,MMP9,HCK,GSDMD,EBI3,RPS19,HAMP,ZC3HAV1,CAV1,NFKB1,CD81,BCL6,MAPKAPK3,IFIH1,VAMP8,ELF1,PLAU,NMI,CD93,RBCK1,IFI6,LGALS3,XAF1,ANXA1,HAVCR2,OASL,LCP1,MYC,IL18BP,PRCP,SPPL2A,HERC5,COL2A1,IFITM3,SLC2A5,S100A8,LY96,SLA,FCER1G,C1QC,CXCL16,MAPKAPK2,CTSS,S100A9,IFI16,DTX3L,TNFRSF11B,GEM,B2M,STAT3,CXCL10,RNASE2,TRIM56,CD14,FP…
7.32e-19	2995	250	102	0.408	0.034	GO:0070887	BP	4	cellular response to chemical stimulus	3	TNFRSF12A,MGST1,CD44,CYBA,EIF2AK2,IFI35,FERMT2,IL4R,SLC8B1,ABL1,TIMP3,HMOX1,TSPO,MMP9,HCK,EHD4,EBI3,RPS19,HAMP,CAV1,HSPB1,NFKB1,VEGFA,DPYSL3,GNAI2,IFIH1,IGFBP5,HDAC1,SPP1,ELF1,CDK2,NMI,SOX4,SOX9,RBCK1,IFI6,AJUBA,LGALS3,XAF1,COL4A2,ANXA1,HAVCR2,OASL,LCP1,NCBP1,MYC,PIM1,IL18BP,PRCP,YAP1,SPPL2A,COL2A1,TOB1,IFITM3,SLC2A5,S100A8,RHOB,CASK,MSN,EIF4EBP2,LY96,FCER1G,STC1,ITGA5,CXCL16,MAPKAPK2,CTSS,MSX1,S…
4.54e-18	5133	250	137	0.548	0.027	GO:0048519	BP	4	negative regulation of biological process	1	IFRD1,SCIN,MVP,SLC11A1,WWTR1,SERPINB1,VIM,CD44,CYBA,EIF2AK2,EYA2,IL4R,SLC8B1,CCNK,MAP3K20,ABL1,TIMP3,HMOX1,TSPO,MYH9,MMP9,HCK,MAPRE1,SRPX,TIMP1,RPS19,HAMP,ZC3HAV1,CAV1,HSPB1,NFKB1,VEGFA,DPYSL3,BCL6,GNAI2,IFIH1,IGFBP5,HDAC1,VAMP8,SPP1,ELF1,PLAU,SRGN,CDK2,NMI,CDKN1A,SOX4,SOX9,RBCK1,IFI6,PODXL,AJUBA,RHBDF2,CHSY1,LGALS3,DNAJB1,RARRES3,SPOCD1,COL4A2,ANXA1,HAVCR2,OASL,HEY2,FAM129A,NCBP1,MYC,PIM1,IL18BP…
4.67e-17	4074	250	118	0.472	0.029	GO:0048583	BP	4	regulation of response to stimulus	2	TNFRSF12A,SLC11A1,WWTR1,CD44,CYBA,EIF2AK2,TRAF3IP2,EYA2,IL4R,TXLNA,SLC8B1,MAP3K20,ABL1,SH3GLB1,CYTH4,TIMP3,HMOX1,MMP9,HCK,SRPX,TIMP1,EBI3,RPS19,HAMP,NAMPT,CAV1,HSPB1,NFKB1,CD81,VEGFA,BCL6,GNAI2,MAPKAPK3,IFIH1,IGFBP5,HDAC1,VAMP8,SPP1,ELF1,GLIPR2,PLAU,CDK2,NMI,SOX4,SOX9,RBCK1,IFI6,AJUBA,RHBDF2,STARD8,CHSY1,LGALS3,DNAJB1,ANXA1,HAVCR2,HEY2,MYC,IL18BP,PRCP,YAP1,SPPL2A,HERC5,COL2A1,TOB1,S100A8,RHOB,CAS…
5.39e-17	1641	250	71	0.284	0.043	GO:0006952	BP	4	defense response	3	SLC11A1,CD44,CYBA,EIF2AK2,TRAF3IP2,IFI35,IL4R,SNAP23,ABL1,HMOX1,HCK,GSDMD,RPS19,HAMP,ZC3HAV1,CAV1,NFKB1,CD81,BCL6,MAPKAPK3,IFIH1,VAMP8,SPP1,NMI,IFI6,LGALS3,XAF1,ANXA1,HAVCR2,OASL,MYC,PRCP,HERC5,IFITM3,S100A8,LY96,SLA,FCER1G,C1QC,CXCL16,MAPKAPK2,CTSS,S100A9,IFI16,DTX3L,TNFRSF11B,B2M,DDIT4,STAT3,CXCL10,RNASE2,TRIM56,CD14,FPR1,CEBPB,C1QB,ANO6,CD163,IL17RA,F2R,IFITM2,MUC1,IRF7,TLR5,ISG15,PLSCR1,SERPI…
9.3e-17	1198	250	60	0.24	0.05	GO:0002252	BP	4	immune effector process	2	MGST1,MVP,SLC11A1,SERPINB1,CD44,CYBA,EIF2AK2,TRAF3IP2,IL4R,SNAP23,ABL1,HMOX1,MMP9,HCK,GSDMD,RPS19,ZC3HAV1,NFKB1,CD81,BCL6,IFIH1,VAMP8,PLAU,CD93,LGALS3,ANXA1,HAVCR2,OASL,LCP1,PRCP,HERC5,IFITM3,SLC2A5,S100A8,FCER1G,C1QC,CTSS,S100A9,IFI16,DTX3L,B2M,DDIT4,STAT3,CXCL10,RNASE2,TRIM56,CD14,FPR1,C1QB,ANO6,IFITM2,IRF7,BTN3A2,ISG15,PLSCR1,SELL,SERPINA3,C5AR1,PNP,LYN
9.37e-17	1007	250	55	0.22	0.055	GO:0034097	BP	4	response to cytokine	4	TNFRSF12A,SLC11A1,CD44,CYBA,EIF2AK2,IFI35,IL4R,HCK,TIMP1,EBI3,HAMP,CAV1,NFKB1,DPYSL3,MAPKAPK3,IFIH1,HDAC1,ELF1,NMI,SOX9,RBCK1,IFI6,XAF1,ANXA1,OASL,LCP1,MYC,IL18BP,SPPL2A,IFITM3,MSN,CXCL16,MAPKAPK2,TNFRSF11B,B2M,STAT3,CXCL10,TRIM56,CD14,CEBPB,PODN,CMKLR1,IL17RA,HCLS1,OXTR,BGN,CIB1,IFITM2,IRF7,ZFP36L1,ISG15,PLSCR1,PTPN1,PSMB8,CEBPA
2.6e-16	2859	250	95	0.38	0.033	GO:0007166	BP	4	cell surface receptor signaling pathway	3	TNFRSF12A,MVP,WWTR1,VIM,CD44,CYBA,EYA2,IFI35,FERMT2,IL4R,ABL1,TIMP3,HMOX1,MYH9,MMP9,HCK,SRPX,TIMP1,CD37,EBI3,CAV1,HSPB1,NFKB1,CD81,VEGFA,BCL6,GNAI2,MAPKAPK3,IGFBP5,HDAC1,ELF1,NMI,SOX4,SOX9,RBCK1,IFI6,RHBDF2,CHSY1,LGALS3,XAF1,COL4A2,ANXA1,OASL,HEY2,LCP1,NCBP1,MYC,YAP1,SPPL2A,COL2A1,TOB1,IFITM3,CSRNP1,MSN,EIF4EBP2,FERMT3,LY96,MOV10,SLA,FCER1G,ITGA5,DDR2,MAPKAPK2,MSX1,HEYL,TNFRSF11B,GEM,B2M,DDIT4,ST…
2.67e-16	1429	250	65	0.26	0.045	GO:0032940	BP	4	secretion by cell	1	SCIN,MGST1,MVP,SLC11A1,SERPINB1,CD44,CYBA,TRAF3IP2,IL4R,TXLNA,SLC8B1,SNAP23,ABL1,TIMP3,HMOX1,MMP9,HCK,TIMP1,GSDMD,NFKB1,VEGFA,IFIH1,HDAC1,VAMP8,SPP1,PLAU,SRGN,SOX4,CD93,RHBDF2,LGALS3,ANXA1,HAVCR2,PRCP,SLC2A5,S100A8,LHFPL2,CASK,ADM,FERMT3,PDIA4,TAGLN2,FCER1G,CTSS,S100A9,B2M,VAMP5,RNASE2,CD14,FPR1,HAP1,C1QTNF1,UCP2,ANO6,IL17RA,OXTR,F2R,BTN3A2,TLR5,SELL,SERPINA3,C5AR1,TOR4A,PNP,LYN
2.96e-16	1560	250	68	0.272	0.044	GO:0046903	BP	4	secretion	4	SCIN,MGST1,MVP,SLC11A1,SERPINB1,CD44,CYBA,TRAF3IP2,IL4R,TXLNA,SLC8B1,SNAP23,ABL1,TIMP3,HMOX1,MMP9,HCK,TIMP1,GSDMD,CAV1,NFKB1,VEGFA,IFIH1,HDAC1,VAMP8,SPP1,PLAU,SRGN,SOX4,CD93,RHBDF2,LGALS3,ANXA1,HAVCR2,MYC,PRCP,SLC2A5,S100A8,LHFPL2,CASK,ADM,FERMT3,PDIA4,TAGLN2,FCER1G,STC1,CTSS,S100A9,B2M,VAMP5,RNASE2,CD14,FPR1,HAP1,C1QTNF1,UCP2,ANO6,IL17RA,OXTR,F2R,BTN3A2,TLR5,SELL,SERPINA3,C5AR1,TOR4A,PNP,LYN
4.07e-16	1526	250	67	0.268	0.044	GO:0002682	BP	4	regulation of immune system process	2	SCIN,SLC11A1,CYBA,EIF2AK2,TRAF3IP2,IL4R,SLC8B1,ABL1,HMOX1,HCK,EBI3,RPS19,CAV1,NFKB1,CD81,VEGFA,BCL6,MAPKAPK3,IFIH1,HDAC1,VAMP8,ELF1,NMI,CDKN1A,SOX9,RBCK1,LGALS3,ANXA1,HAVCR2,MYC,YAP1,SPPL2A,HERC5,COL2A1,S100A8,MSN,LY96,MOV10,FCER1G,C1QC,MAPKAPK2,CTSS,S100A9,IFI16,DTX3L,B2M,STAT3,CXCL10,CD14,FPR1,CEBPB,C1QB,CMKLR1,ANO6,HCLS1,CIB1,MUC1,IRF7,ZFP36L1,TLR5,PLSCR1,SELL,PTPN1,C5AR1,PNP,PSMB8,LYN
7.84e-16	8874	250	184	0.736	0.021	GO:0050896	BP	4	response to stimulus	1	TNFRSF12A,IFRD1,MGST1,MVP,SLC11A1,WWTR1,SERPINB1,VIM,CD44,CYBA,EIF2AK2,TRAF3IP2,EYA2,IFI35,FERMT2,IL4R,PLOD1,TXLNA,SLC8B1,CCNK,MAP3K20,SNAP23,ABL1,SH3GLB1,CYTH4,TIMP3,HMOX1,TSPO,ASCC2,MYH9,MMP9,HCK,SRPX,TIMP1,EHD4,GSDMD,CD37,EBI3,RPS19,HAMP,NAMPT,ZC3HAV1,CAV1,HSPB1,NFKB1,CD81,VEGFA,DPYSL3,BCL6,GNAI2,MAPKAPK3,IFIH1,IGFBP5,HDAC1,VAMP8,SPP1,ELF1,GLIPR2,PLAU,SRGN,CDK2,NMI,RAB38,CDKN1A,SOX4,SOX9,CD93,…
1.72e-15	4436	250	121	0.484	0.027	GO:0042221	BP	4	response to chemical	2	TNFRSF12A,MGST1,SLC11A1,CD44,CYBA,EIF2AK2,IFI35,FERMT2,IL4R,SLC8B1,ABL1,TIMP3,HMOX1,TSPO,MMP9,HCK,TIMP1,EHD4,EBI3,RPS19,HAMP,NAMPT,CAV1,HSPB1,NFKB1,CD81,VEGFA,DPYSL3,GNAI2,MAPKAPK3,IFIH1,IGFBP5,HDAC1,SPP1,ELF1,PLAU,CDK2,NMI,CDKN1A,SOX4,SOX9,RBCK1,IFI6,AJUBA,LGALS3,DNAJB1,XAF1,COL4A2,ANXA1,HAVCR2,OASL,LCP1,NCBP1,MYC,PIM1,IL18BP,PRCP,YAP1,SPPL2A,COL2A1,TOB1,IFITM3,SLC2A5,S100A8,RHOB,CASK,MSN,PLIN2,…
2.11e-15	891	250	50	0.2	0.056	GO:0051707	BP	4	response to other organism	2	MGST1,SLC11A1,CYBA,EIF2AK2,TRAF3IP2,IL4R,ABL1,TSPO,HCK,GSDMD,RPS19,HAMP,ZC3HAV1,CAV1,HSPB1,NFKB1,MAPKAPK3,IFIH1,HDAC1,HAVCR2,OASL,IL18BP,IFI44,HERC5,IFITM3,S100A8,ADM,LY96,FCER1G,MAPKAPK2,S100A9,IFI16,DTX3L,TNFRSF11B,B2M,DDIT4,CXCL10,RNASE2,TRIM56,CD14,CEBPB,IL17RA,F2R,IFITM2,IRF7,TLR5,ISG15,PLSCR1,C5AR1,LYN
2.29e-15	2479	250	86	0.344	0.035	GO:0071310	BP	4	cellular response to organic substance	4	TNFRSF12A,CD44,CYBA,EIF2AK2,IFI35,FERMT2,IL4R,ABL1,TIMP3,TSPO,HCK,EHD4,EBI3,HAMP,CAV1,HSPB1,NFKB1,VEGFA,DPYSL3,GNAI2,IFIH1,IGFBP5,HDAC1,SPP1,ELF1,NMI,SOX4,SOX9,RBCK1,IFI6,XAF1,COL4A2,ANXA1,HAVCR2,OASL,LCP1,NCBP1,MYC,PIM1,IL18BP,PRCP,YAP1,SPPL2A,COL2A1,TOB1,IFITM3,SLC2A5,CASK,MSN,EIF4EBP2,LY96,STC1,ITGA5,MAPKAPK2,CTSS,MSX1,HEYL,TNFRSF11B,B2M,DDIT4,STAT3,CXCL10,CD14,CEBPB,HAP1,PODN,CMKLR1,UCP2,TGIF…
2.31e-15	893	250	50	0.2	0.056	GO:0043207	BP	4	response to external biotic stimulus	3	MGST1,SLC11A1,CYBA,EIF2AK2,TRAF3IP2,IL4R,ABL1,TSPO,HCK,GSDMD,RPS19,HAMP,ZC3HAV1,CAV1,HSPB1,NFKB1,MAPKAPK3,IFIH1,HDAC1,HAVCR2,OASL,IL18BP,IFI44,HERC5,IFITM3,S100A8,ADM,LY96,FCER1G,MAPKAPK2,S100A9,IFI16,DTX3L,TNFRSF11B,B2M,DDIT4,CXCL10,RNASE2,TRIM56,CD14,CEBPB,IL17RA,F2R,IFITM2,IRF7,TLR5,ISG15,PLSCR1,C5AR1,LYN
3.73e-15	940	250	51	0.204	0.054	GO:0009607	BP	4	response to biotic stimulus	2	MGST1,SLC11A1,CYBA,EIF2AK2,TRAF3IP2,IL4R,ABL1,TSPO,HCK,GSDMD,RPS19,HAMP,ZC3HAV1,CAV1,HSPB1,NFKB1,MAPKAPK3,IFIH1,HDAC1,HAVCR2,OASL,MYC,IL18BP,IFI44,HERC5,IFITM3,S100A8,ADM,LY96,FCER1G,MAPKAPK2,S100A9,IFI16,DTX3L,TNFRSF11B,B2M,DDIT4,CXCL10,RNASE2,TRIM56,CD14,CEBPB,IL17RA,F2R,IFITM2,IRF7,TLR5,ISG15,PLSCR1,C5AR1,LYN
5e-15	4997	250	129	0.516	0.026	GO:0048522	BP	4	positive regulation of cellular process	2	TNFRSF12A,SCIN,SLC11A1,WWTR1,CD44,CYBA,EIF2AK2,TRAF3IP2,EYA2,IL4R,CCNK,MAP3K20,ABL1,SH3GLB1,TIMP3,HMOX1,TSPO,MYH9,MMP9,HCK,MAPRE1,SRPX,TIMP1,EHD4,GSDMD,EBI3,RPS19,HAMP,NAMPT,ZC3HAV1,CAV1,HSPB1,NFKB1,CD81,VEGFA,DPYSL3,BCL6,GNAI2,MAPKAPK3,IFIH1,IGFBP5,HDAC1,VAMP8,SPP1,ELF1,GLIPR2,PLAU,CDK2,NMI,CKS2,RNF114,CDKN1A,SOX4,SOX9,RBCK1,PODXL,AJUBA,CHSY1,LGALS3,ANXA1,HAVCR2,HEY2,FAM129A,LCP1,NCBP1,MYC,PIM1,…
5.75e-15	6002	250	144	0.576	0.024	GO:0007165	BP	4	signal transduction	2	TNFRSF12A,MVP,WWTR1,VIM,CD44,CYBA,EIF2AK2,TRAF3IP2,EYA2,IFI35,FERMT2,IL4R,TXLNA,MAP3K20,ABL1,SH3GLB1,CYTH4,TIMP3,HMOX1,TSPO,MYH9,MMP9,HCK,SRPX,TIMP1,CD37,EBI3,HAMP,NAMPT,CAV1,HSPB1,NFKB1,CD81,VEGFA,BCL6,GNAI2,MAPKAPK3,IFIH1,IGFBP5,HDAC1,SPP1,ELF1,GLIPR2,PLAU,SRGN,CDK2,NMI,RAB38,CDKN1A,SOX4,SOX9,RBCK1,IFI6,AJUBA,RHBDF2,STARD8,CHSY1,RHPN2,LGALS3,XAF1,COL4A2,ANXA1,HAVCR2,OASL,HEY2,SP110,APPL2,LCP1,N…
6.44e-15	5669	250	139	0.556	0.025	GO:0048518	BP	4	positive regulation of biological process	1	TNFRSF12A,SCIN,SLC11A1,WWTR1,VIM,CD44,CYBA,EIF2AK2,TRAF3IP2,EYA2,IL4R,CCNK,MAP3K20,ABL1,SH3GLB1,TIMP3,HMOX1,TSPO,MYH9,PLTP,MMP9,HCK,MAPRE1,SRPX,TIMP1,EHD4,GSDMD,EBI3,RPS19,HAMP,NAMPT,ZC3HAV1,CAV1,HSPB1,NFKB1,CD81,VEGFA,DPYSL3,BCL6,GNAI2,MAPKAPK3,IFIH1,IGFBP5,HDAC1,VAMP8,SPP1,ELF1,GLIPR2,PLAU,CDK2,NMI,CKS2,RNF114,CDKN1A,SOX4,SOX9,RBCK1,PODXL,AJUBA,CHSY1,LGALS3,ANXA1,HAVCR2,HEY2,FAM129A,LCP1,NCBP1,…
2.27e-14	3441	250	102	0.408	0.03	GO:0023051	BP	4	regulation of signaling	2	TNFRSF12A,MVP,WWTR1,CD44,CYBA,EIF2AK2,TRAF3IP2,EYA2,TXLNA,SLC8B1,MAP3K20,ABL1,SH3GLB1,CYTH4,TIMP3,HMOX1,MMP9,SRPX,TIMP1,EBI3,HAMP,NAMPT,CAV1,HSPB1,NFKB1,CD81,VEGFA,BCL6,GNAI2,MAPKAPK3,IGFBP5,HDAC1,VAMP8,SPP1,ELF1,GLIPR2,PLAU,CDK2,SOX4,SOX9,RBCK1,IFI6,AJUBA,RHBDF2,STARD8,CHSY1,LGALS3,ANXA1,HAVCR2,HEY2,MYC,IL18BP,PRCP,YAP1,SPPL2A,COL2A1,TOB1,S100A8,RHOB,EIF4EBP2,ADM,LY96,RHOC,SLA,STC1,ITGA5,CXCL16,…
2.56e-14	3390	250	101	0.404	0.03	GO:0010646	BP	4	regulation of cell communication	2	TNFRSF12A,WWTR1,CD44,CYBA,EIF2AK2,TRAF3IP2,EYA2,TXLNA,SLC8B1,MAP3K20,ABL1,SH3GLB1,CYTH4,TIMP3,HMOX1,MMP9,SRPX,TIMP1,EBI3,HAMP,NAMPT,CAV1,HSPB1,NFKB1,CD81,VEGFA,BCL6,GNAI2,MAPKAPK3,IGFBP5,HDAC1,VAMP8,SPP1,ELF1,GLIPR2,PLAU,CDK2,SOX4,SOX9,RBCK1,IFI6,AJUBA,RHBDF2,STARD8,CHSY1,LGALS3,ANXA1,HAVCR2,HEY2,MYC,IL18BP,PRCP,YAP1,SPPL2A,COL2A1,TOB1,S100A8,RHOB,EIF4EBP2,ADM,LY96,RHOC,SLA,STC1,ITGA5,CXCL16,SELE…
2.75e-14	6519	250	150	0.6	0.023	GO:0007154	BP	4	cell communication	1	TNFRSF12A,MVP,WWTR1,VIM,CD44,CYBA,EIF2AK2,TRAF3IP2,EYA2,IFI35,FERMT2,IL4R,TXLNA,SLC8B1,MAP3K20,SNAP23,ABL1,SH3GLB1,CYTH4,TIMP3,HMOX1,TSPO,MYH9,MMP9,HCK,SRPX,TIMP1,GSDMD,CD37,EBI3,HAMP,NAMPT,CAV1,HSPB1,NFKB1,CD81,VEGFA,BCL6,GNAI2,MAPKAPK3,IFIH1,IGFBP5,HDAC1,VAMP8,SPP1,ELF1,GLIPR2,PLAU,SRGN,CDK2,NMI,RAB38,CDKN1A,SOX4,SOX9,RBCK1,IFI6,AJUBA,RHBDF2,STARD8,CHSY1,RHPN2,LGALS3,XAF1,COL4A2,ANXA1,HAVCR2,OA…
3.43e-14	4535	250	120	0.48	0.026	GO:0048523	BP	4	negative regulation of cellular process	1	IFRD1,SCIN,MVP,SLC11A1,WWTR1,SERPINB1,VIM,CD44,CYBA,EIF2AK2,EYA2,IL4R,SLC8B1,CCNK,MAP3K20,ABL1,TIMP3,HMOX1,TSPO,MYH9,MMP9,HCK,MAPRE1,SRPX,TIMP1,HAMP,CAV1,HSPB1,NFKB1,VEGFA,DPYSL3,BCL6,GNAI2,IGFBP5,HDAC1,VAMP8,SPP1,ELF1,SRGN,CDK2,NMI,CDKN1A,SOX4,SOX9,RBCK1,IFI6,PODXL,AJUBA,RHBDF2,LGALS3,DNAJB1,RARRES3,SPOCD1,ANXA1,HAVCR2,HEY2,FAM129A,MYC,PIM1,IL18BP,YAP1,COL2A1,TOB1,EMP3,RHOB,TNFAIP8,CASK,EIF4EBP2…
6.06e-14	3095	250	95	0.38	0.031	GO:0009966	BP	4	regulation of signal transduction	3	TNFRSF12A,WWTR1,CD44,CYBA,EIF2AK2,TRAF3IP2,EYA2,TXLNA,MAP3K20,ABL1,SH3GLB1,CYTH4,TIMP3,HMOX1,MMP9,SRPX,TIMP1,EBI3,HAMP,NAMPT,CAV1,HSPB1,NFKB1,CD81,VEGFA,BCL6,GNAI2,MAPKAPK3,IGFBP5,HDAC1,SPP1,ELF1,GLIPR2,PLAU,CDK2,SOX4,SOX9,RBCK1,IFI6,AJUBA,RHBDF2,STARD8,CHSY1,LGALS3,HAVCR2,HEY2,MYC,IL18BP,PRCP,YAP1,SPPL2A,COL2A1,TOB1,S100A8,RHOB,ADM,LY96,RHOC,SLA,STC1,ITGA5,CXCL16,SELENON,MAPKAPK2,MSX1,S100A9,HEY…
6.25e-14	6501	250	149	0.596	0.023	GO:0023052	BP	4	signaling	1	TNFRSF12A,MVP,WWTR1,VIM,CD44,CYBA,EIF2AK2,TRAF3IP2,EYA2,IFI35,FERMT2,IL4R,TXLNA,SLC8B1,MAP3K20,SNAP23,ABL1,SH3GLB1,CYTH4,TIMP3,HMOX1,TSPO,MYH9,MMP9,HCK,SRPX,TIMP1,CD37,EBI3,HAMP,NAMPT,CAV1,HSPB1,NFKB1,CD81,VEGFA,BCL6,GNAI2,MAPKAPK3,IFIH1,IGFBP5,HDAC1,VAMP8,SPP1,ELF1,GLIPR2,PLAU,SRGN,CDK2,NMI,RAB38,CDKN1A,SOX4,SOX9,RBCK1,IFI6,AJUBA,RHBDF2,STARD8,CHSY1,RHPN2,LGALS3,XAF1,COL4A2,ANXA1,HAVCR2,OASL,HEY…
6.62e-14	7303	250	160	0.64	0.022	GO:0051716	BP	4	cellular response to stimulus	2	TNFRSF12A,MGST1,MVP,WWTR1,VIM,CD44,CYBA,EIF2AK2,TRAF3IP2,EYA2,IFI35,FERMT2,IL4R,TXLNA,SLC8B1,CCNK,MAP3K20,ABL1,SH3GLB1,CYTH4,TIMP3,HMOX1,TSPO,ASCC2,MYH9,MMP9,HCK,SRPX,TIMP1,EHD4,GSDMD,CD37,EBI3,RPS19,HAMP,NAMPT,CAV1,HSPB1,NFKB1,CD81,VEGFA,DPYSL3,BCL6,GNAI2,MAPKAPK3,IFIH1,IGFBP5,HDAC1,SPP1,ELF1,GLIPR2,PLAU,SRGN,CDK2,NMI,RAB38,CDKN1A,SOX4,SOX9,RBCK1,IFI6,AJUBA,RHBDF2,STARD8,CHSY1,RHPN2,LGALS3,DNAJB…
7.36e-14	2010	179	82	0.458	0.041	REAC:R-HSA-168256	rea	19	Immune System	1	TNFRSF12A,MGST1,MVP,SLC11A1,SERPINB1,VIM,CD44,CYBA,EIF2AK2,IFI35,IL4R,TXLNA,SNAP23,ABL1,HMOX1,MYH9,MMP9,HCK,TIMP1,GSDMD,EBI3,NFKB1,CD81,VEGFA,KIF20A,BCL6,MAPKAPK3,IFIH1,VAMP8,PLAU,RNF114,CDKN1A,CD93,RBCK1,IFI6,LGALS3,XAF1,ANXA1,HAVCR2,OASL,LCP1,MYC,PIM1,IL18BP,PRCP,HERC5,IFITM3,SLC2A5,S100A8,MSN,LY96,FCER1G,C1QC,MAPKAPK2,CTSS,S100A9,IFI16,DTX3L,TNFRSF11B,B2M,STAT3,CXCL10,RNASE2,TRIM56,CD14,FPR1,C…
1.46e-13	911	250	48	0.192	0.053	GO:0045087	BP	4	innate immune response	3	SLC11A1,CD44,CYBA,EIF2AK2,IFI35,ABL1,HCK,GSDMD,RPS19,ZC3HAV1,CAV1,NFKB1,MAPKAPK3,IFIH1,NMI,IFI6,LGALS3,XAF1,ANXA1,HAVCR2,OASL,MYC,HERC5,IFITM3,S100A8,LY96,SLA,FCER1G,C1QC,CXCL16,MAPKAPK2,CTSS,S100A9,IFI16,DTX3L,B2M,TRIM56,CD14,C1QB,IFITM2,MUC1,IRF7,TLR5,ISG15,PLSCR1,PTPN1,PSMB8,LYN
1.52e-13	2239	250	78	0.312	0.035	GO:0048584	BP	4	positive regulation of response to stimulus	2	TNFRSF12A,SLC11A1,CD44,CYBA,EIF2AK2,TRAF3IP2,EYA2,IL4R,MAP3K20,ABL1,SH3GLB1,TIMP3,HMOX1,MMP9,HCK,SRPX,RPS19,CAV1,HSPB1,NFKB1,CD81,VEGFA,GNAI2,MAPKAPK3,IFIH1,IGFBP5,HDAC1,VAMP8,ELF1,GLIPR2,SOX4,SOX9,RBCK1,AJUBA,CHSY1,LGALS3,ANXA1,HAVCR2,MYC,YAP1,TOB1,S100A8,LY96,RHOC,SLA,FCER1G,C1QC,ITGA5,SELENON,MAPKAPK2,CTSS,MSX1,S100A9,IFI16,DTX3L,B2M,STAT3,CXCL10,CD14,FPR1,C1QB,HAP1,C1QTNF1,CMKLR1,ANO6,IL17RA,…
2.19e-13	846	250	46	0.184	0.054	GO:0006887	BP	4	exocytosis	2	SCIN,MGST1,MVP,SLC11A1,SERPINB1,CD44,CYBA,IL4R,TXLNA,SNAP23,TIMP3,HMOX1,MMP9,HCK,TIMP1,GSDMD,NFKB1,VEGFA,VAMP8,PLAU,SRGN,CD93,LGALS3,ANXA1,PRCP,SLC2A5,S100A8,LHFPL2,FERMT3,TAGLN2,FCER1G,CTSS,S100A9,B2M,VAMP5,RNASE2,CD14,FPR1,HAP1,ANO6,SELL,SERPINA3,C5AR1,TOR4A,PNP,LYN
2.38e-13	2884	250	90	0.36	0.031	GO:0051239	BP	4	regulation of multicellular organismal process	2	TNFRSF12A,IFRD1,SCIN,SLC11A1,WWTR1,VIM,CYBA,EIF2AK2,IL4R,ABL1,HMOX1,TSPO,MMP9,TIMP1,GSDMD,EBI3,RPS19,HAMP,CAV1,HSPB1,NFKB1,MGP,VEGFA,DPYSL3,BCL6,IFIH1,IGFBP5,HDAC1,MYCL,VAMP8,SPP1,ELF1,GLIPR2,PLAU,SRGN,NMI,SOX9,CHSY1,LGALS3,COL4A2,ANXA1,HAVCR2,HEY2,MYC,PIM1,PRCP,YAP1,HERC5,TOB1,RHOB,ADM,LY96,MOV10,FCER1G,STC1,C1QC,ITGA5,DDR2,MAPKAPK2,MSX1,S100A9,IFI16,ADAMTS9,HEYL,TNFRSF11B,B2M,STAT3,CXCL10,TRIM5…
3.95e-13	2277	250	78	0.312	0.034	GO:0009605	BP	4	response to external stimulus	2	MGST1,SLC11A1,CYBA,EIF2AK2,TRAF3IP2,IL4R,SLC8B1,ABL1,SH3GLB1,HMOX1,TSPO,HCK,GSDMD,RPS19,HAMP,ZC3HAV1,CAV1,HSPB1,NFKB1,CD81,VEGFA,BCL6,GNAI2,MAPKAPK3,IFIH1,HDAC1,VAMP8,SPP1,PLAU,RAB38,CDKN1A,SOX9,CHSY1,LGALS3,ANXA1,HAVCR2,OASL,PIM1,IL18BP,IFI44,HERC5,IFITM3,S100A8,CASK,ADM,LY96,FCER1G,STC1,C1QC,CXCL16,MAPKAPK2,S100A9,IFI16,DTX3L,TNFRSF11B,B2M,DDIT4,CXCL10,RNASE2,TRIM56,CD14,FPR1,CEBPB,C1QB,C1QTNF1…
4.39e-13	1563	250	63	0.252	0.04	GO:0051240	BP	4	positive regulation of multicellular organismal process	2	TNFRSF12A,SCIN,SLC11A1,WWTR1,CYBA,EIF2AK2,IL4R,ABL1,HMOX1,TSPO,MMP9,GSDMD,EBI3,RPS19,HAMP,CAV1,HSPB1,NFKB1,VEGFA,DPYSL3,BCL6,IFIH1,HDAC1,VAMP8,SPP1,GLIPR2,SOX9,ANXA1,HAVCR2,HEY2,MYC,PIM1,YAP1,RHOB,ADM,LY96,FCER1G,ITGA5,DDR2,MAPKAPK2,S100A9,IFI16,HEYL,B2M,STAT3,CD14,CEBPB,HAP1,C1QTNF1,ANO6,IL17RA,HCLS1,OXTR,F2R,CIB1,IRF7,ZFP36L1,TLR5,ISG15,C5AR1,PNP,CEBPA,LYN
1.02e-12	735	250	42	0.168	0.057	GO:0045055	BP	4	regulated exocytosis	3	SCIN,MGST1,MVP,SLC11A1,SERPINB1,CD44,CYBA,IL4R,SNAP23,TIMP3,HMOX1,MMP9,HCK,TIMP1,GSDMD,NFKB1,VEGFA,VAMP8,PLAU,SRGN,CD93,LGALS3,PRCP,SLC2A5,S100A8,LHFPL2,FERMT3,TAGLN2,FCER1G,CTSS,S100A9,B2M,RNASE2,CD14,FPR1,ANO6,SELL,SERPINA3,C5AR1,TOR4A,PNP,LYN
2.72e-12	1907	250	69	0.276	0.036	GO:0006915	BP	4	apoptotic process	3	TNFRSF12A,SCIN,CD44,EIF2AK2,TRAF3IP2,EYA2,MAP3K20,ABL1,SH3GLB1,TIMP3,HMOX1,TSPO,MMP9,HCK,SRPX,TIMP1,CAV1,HSPB1,NFKB1,VEGFA,BCL6,TP53I3,HDAC1,SRGN,CDKN1A,SOX4,SOX9,RBCK1,IFI6,LGALS3,XAF1,ANXA1,HEY2,MYC,PIM1,YAP1,COL2A1,S100A8,RHOB,CSRNP1,TNFAIP8,ADM,LY96,FCER1G,ITGA5,MSX1,S100A9,IFI16,TNFRSF11B,DDIT4,STAT3,CD14,CEBPB,UCP2,ANO6,ERN1,HCLS1,F2R,COL18A1,PTTG1IP,CIB1,MUC1,IRF7,ZFP36L1,PLSCR1,STK40,PTPN…
2.98e-12	2622	250	83	0.332	0.032	GO:0032879	BP	4	regulation of localization	2	SCIN,SLC11A1,CYBA,IL4R,SLC8B1,ABL1,SH3GLB1,HMOX1,TSPO,PLTP,MMP9,HCK,MAPRE1,TIMP1,EHD4,GSDMD,RPS19,HAMP,CAV1,HSPB1,NFKB1,CD81,VEGFA,DPYSL3,BCL6,GNAI2,IFIH1,IGFBP5,HDAC1,VAMP8,SPP1,GLIPR2,PLAU,SRGN,CDKN1A,SOX4,SOX9,PODXL,AJUBA,RHBDF2,LGALS3,ANXA1,HAVCR2,LCP1,MYC,PRCP,S100A8,RHOB,CASK,MSN,FERMT3,FCER1G,STC1,ITGA5,CXCL16,SELENON,DDR2,CTSS,S100A9,ADAMTS9,DTX3L,GEM,B2M,STAT3,CXCL10,RNASE2,CD14,HAP1,C1Q…
3.09e-12	1359	250	57	0.228	0.042	GO:0001775	BP	4	cell activation	1	MGST1,MVP,SLC11A1,SERPINB1,CD44,CYBA,IL4R,TXLNA,SNAP23,ABL1,HMOX1,MYH9,MMP9,TIMP1,GSDMD,EBI3,CAV1,HSPB1,NFKB1,CD81,BCL6,VAMP8,PLAU,CDKN1A,SOX4,CD93,LGALS3,ANXA1,HAVCR2,LCP1,PRCP,SLC2A5,S100A8,RHOB,MSN,FERMT3,FCER1G,CTSS,S100A9,B2M,STAT3,CXCL10,RNASE2,CD14,FPR1,CEBPB,C1QTNF1,ANO6,IL17RA,F2R,ZFP36L1,PLSCR1,SELL,SERPINA3,C5AR1,PNP,LYN
3.32e-12	689	250	40	0.16	0.058	GO:0001816	BP	4	cytokine production	2	SLC11A1,CYBA,EIF2AK2,IL4R,ABL1,HMOX1,TSPO,GSDMD,EBI3,HSPB1,NFKB1,BCL6,IFIH1,HDAC1,ELF1,SRGN,NMI,ANXA1,HAVCR2,HERC5,S100A8,LY96,FCER1G,MAPKAPK2,S100A9,IFI16,B2M,TRIM56,CD14,CEBPB,CMKLR1,IL17RA,F2R,IRF7,BTN3A2,TLR5,ISG15,C5AR1,PNP,LYN
5.42e-12	1982	250	70	0.28	0.035	GO:0016192	BP	4	vesicle-mediated transport	4	SCIN,MGST1,MVP,SLC11A1,SERPINB1,CD44,CYBA,IL4R,TXLNA,SNAP23,ABL1,TIMP3,HMOX1,MYH9,MMP9,HCK,SRPX,RP2,TIMP1,EHD4,GSDMD,CAV1,CHIC2,NFKB1,CD81,VEGFA,KIF20A,MAPKAPK3,VAMP8,PLAU,SRGN,RAB38,CD93,LGALS3,ANXA1,PRCP,SLC2A5,S100A8,CNIH4,RHOB,LHFPL2,MSN,ADM,FERMT3,TAGLN2,FCER1G,CXCL16,MAPKAPK2,CTSS,S100A9,ADAMTS9,DTX3L,B2M,SCARA3,VAMP5,RNASE2,CD14,FPR1,HAP1,MARCH3,ANO6,CD163,SELL,SERPINA3,PTPN1,C5AR1,S100A10…
6.19e-12	4271	250	111	0.444	0.026	GO:0031982	CC	1	vesicle	3	SCIN,MGST1,MVP,MTMR11,SLC11A1,SERPINB1,VIM,CD44,CYBA,PLOD1,SNAP23,SH3GLB1,TIMP3,TSPO,MYH9,MMP9,HCK,RP2,TIMP1,EHD4,GSDMD,CD37,RPS19,NAMPT,CAV1,HSPB1,CHIC2,NFKB1,UGDH,CD81,MGP,VEGFA,DPYSL3,GNAI2,TP53I3,VAMP8,SPP1,PLXDC2,GLIPR2,PLAU,SRGN,CDK2,RAB38,CD93,PODXL,LGALS3,DNAJB1,COL4A2,ANXA1,HAVCR2,FAM129A,APPL2,LCP1,IL18BP,PRCP,SPPL2A,SDSL,IFITM3,SLC2A5,S100A8,RHOB,ALDH1L1,LHFPL2,CASK,MSN,SERPINH1,FERMT3…
6.86e-12	1384	250	57	0.228	0.041	GO:0016477	BP	4	cell migration	3	TNFRSF12A,CD44,SLC8B1,ABL1,HMOX1,TSPO,MYH9,MMP9,HCK,MAPRE1,TIMP1,RPS19,CAV1,HSPB1,VEGFA,DPYSL3,IGFBP5,GLIPR2,PLAU,SOX9,PODXL,PALLD,AJUBA,LGALS3,ANXA1,LCP1,MYC,PRCP,S100A8,RHOB,MSN,FERMT3,JAM2,RHOC,SLA,FCER1G,STC1,ITGA5,CXCL16,DDR2,S100A9,ADAMTS9,DDIT4,STAT3,CXCL10,FPR1,PODN,CMKLR1,ANO6,IL17RA,F2R,COL18A1,CIB1,SELL,C5AR1,PHACTR4,LYN
9.1e-12	746	250	41	0.164	0.055	GO:0006954	BP	4	inflammatory response	4	SLC11A1,CYBA,IL4R,SNAP23,HMOX1,HCK,GSDMD,RPS19,HAMP,NFKB1,CD81,BCL6,VAMP8,SPP1,NMI,ANXA1,HAVCR2,PRCP,S100A8,LY96,FCER1G,C1QC,MAPKAPK2,S100A9,IFI16,TNFRSF11B,STAT3,CXCL10,CD14,FPR1,CEBPB,C1QB,ANO6,CD163,IL17RA,F2R,TLR5,PLSCR1,SERPINA3,C5AR1,LYN
1.07e-11	685	179	43	0.24	0.063	REAC:R-HSA-1280215	rea	19	Cytokine Signaling in Immune system	2	TNFRSF12A,VIM,CD44,EIF2AK2,IFI35,IL4R,TXLNA,HMOX1,MMP9,HCK,TIMP1,EBI3,NFKB1,VEGFA,BCL6,MAPKAPK3,CDKN1A,IFI6,XAF1,ANXA1,HAVCR2,OASL,LCP1,MYC,PIM1,IL18BP,HERC5,IFITM3,MSN,MAPKAPK2,TNFRSF11B,B2M,STAT3,CXCL10,FPR1,IL17RA,IFITM2,MUC1,IRF7,ISG15,PTPN1,PSMB8,LYN
1.85e-11	1073	250	49	0.196	0.046	GO:0002684	BP	4	positive regulation of immune system process	2	SCIN,SLC11A1,CYBA,IL4R,ABL1,HMOX1,HCK,EBI3,RPS19,CAV1,NFKB1,CD81,VEGFA,BCL6,MAPKAPK3,IFIH1,VAMP8,ELF1,CDKN1A,RBCK1,LGALS3,ANXA1,HAVCR2,S100A8,LY96,FCER1G,C1QC,MAPKAPK2,CTSS,S100A9,IFI16,B2M,STAT3,CXCL10,CD14,FPR1,C1QB,CMKLR1,ANO6,HCLS1,MUC1,IRF7,ZFP36L1,TLR5,PLSCR1,C5AR1,PNP,PSMB8,LYN
2.17e-11	2037	250	70	0.28	0.034	GO:0012501	BP	4	programmed cell death	2	TNFRSF12A,SCIN,CD44,EIF2AK2,TRAF3IP2,EYA2,MAP3K20,ABL1,SH3GLB1,TIMP3,HMOX1,TSPO,MMP9,HCK,SRPX,TIMP1,GSDMD,CAV1,HSPB1,NFKB1,VEGFA,BCL6,TP53I3,HDAC1,SRGN,CDKN1A,SOX4,SOX9,RBCK1,IFI6,LGALS3,XAF1,ANXA1,HEY2,MYC,PIM1,YAP1,COL2A1,S100A8,RHOB,CSRNP1,TNFAIP8,ADM,LY96,FCER1G,ITGA5,MSX1,S100A9,IFI16,TNFRSF11B,DDIT4,STAT3,CD14,CEBPB,UCP2,ANO6,ERN1,HCLS1,F2R,COL18A1,PTTG1IP,CIB1,MUC1,IRF7,ZFP36L1,PLSCR1,STK4…
2.2e-11	1512	250	59	0.236	0.039	GO:0042981	BP	4	regulation of apoptotic process	4	TNFRSF12A,SCIN,CD44,EIF2AK2,EYA2,MAP3K20,ABL1,SH3GLB1,TIMP3,HMOX1,TSPO,MMP9,HCK,SRPX,TIMP1,CAV1,HSPB1,NFKB1,VEGFA,BCL6,TP53I3,HDAC1,CDKN1A,SOX4,SOX9,RBCK1,IFI6,LGALS3,ANXA1,HEY2,MYC,PIM1,YAP1,COL2A1,S100A8,RHOB,TNFAIP8,ADM,FCER1G,ITGA5,MSX1,S100A9,TNFRSF11B,STAT3,CEBPB,UCP2,ANO6,HCLS1,F2R,COL18A1,PTTG1IP,CIB1,MUC1,IRF7,ZFP36L1,STK40,PTPN1,C5AR1,LYN
2.69e-11	1519	250	59	0.236	0.039	GO:0051674	BP	4	localization of cell	2	TNFRSF12A,CD44,SLC8B1,ABL1,HMOX1,TSPO,MYH9,PLTP,MMP9,HCK,MAPRE1,TIMP1,RPS19,CAV1,HSPB1,CD81,VEGFA,DPYSL3,IGFBP5,GLIPR2,PLAU,SOX9,PODXL,PALLD,AJUBA,LGALS3,ANXA1,LCP1,MYC,PRCP,S100A8,RHOB,MSN,FERMT3,JAM2,RHOC,SLA,FCER1G,STC1,ITGA5,CXCL16,DDR2,S100A9,ADAMTS9,DDIT4,STAT3,CXCL10,FPR1,PODN,CMKLR1,ANO6,IL17RA,F2R,COL18A1,CIB1,SELL,C5AR1,PHACTR4,LYN
2.69e-11	1519	250	59	0.236	0.039	GO:0048870	BP	4	cell motility	2	TNFRSF12A,CD44,SLC8B1,ABL1,HMOX1,TSPO,MYH9,PLTP,MMP9,HCK,MAPRE1,TIMP1,RPS19,CAV1,HSPB1,CD81,VEGFA,DPYSL3,IGFBP5,GLIPR2,PLAU,SOX9,PODXL,PALLD,AJUBA,LGALS3,ANXA1,LCP1,MYC,PRCP,S100A8,RHOB,MSN,FERMT3,JAM2,RHOC,SLA,FCER1G,STC1,ITGA5,CXCL16,DDR2,S100A9,ADAMTS9,DDIT4,STAT3,CXCL10,FPR1,PODN,CMKLR1,ANO6,IL17RA,F2R,COL18A1,CIB1,SELL,C5AR1,PHACTR4,LYN
2.9e-11	2673	250	82	0.328	0.031	GO:0051246	BP	4	regulation of protein metabolic process	3	MVP,SLC11A1,WWTR1,SERPINB1,CD44,EIF2AK2,CCNK,MAP3K20,ABL1,TIMP3,HMOX1,TSPO,MYH9,MMP9,TIMP1,EHD4,EBI3,CAV1,HSPB1,NFKB1,CD81,VEGFA,BCL6,GNAI2,MAPKAPK3,IGFBP5,HDAC1,GLIPR2,NMI,CKS2,RNF114,CDKN1A,SOX4,SOX9,IFI6,AJUBA,HAVCR2,FAM129A,NCBP1,MYC,HERC5,TOB1,S100A8,TNFAIP8,MSN,EIF4EBP2,SERPINH1,C1QC,ITGA5,DDR2,MAPKAPK2,S100A9,IFI16,DTX3L,DDIT4,STAT3,CXCL10,ANTXR1,FPR1,CEBPB,C1QB,HAP1,C1QTNF1,PODN,ERN1,HCLS…
3.4e-11	1527	250	59	0.236	0.039	GO:0043067	BP	4	regulation of programmed cell death	3	TNFRSF12A,SCIN,CD44,EIF2AK2,EYA2,MAP3K20,ABL1,SH3GLB1,TIMP3,HMOX1,TSPO,MMP9,HCK,SRPX,TIMP1,CAV1,HSPB1,NFKB1,VEGFA,BCL6,TP53I3,HDAC1,CDKN1A,SOX4,SOX9,RBCK1,IFI6,LGALS3,ANXA1,HEY2,MYC,PIM1,YAP1,COL2A1,S100A8,RHOB,TNFAIP8,ADM,FCER1G,ITGA5,MSX1,S100A9,TNFRSF11B,STAT3,CEBPB,UCP2,ANO6,HCLS1,F2R,COL18A1,PTTG1IP,CIB1,MUC1,IRF7,ZFP36L1,STK40,PTPN1,C5AR1,LYN
4.3e-11	2166	250	72	0.288	0.033	GO:0008219	BP	4	cell death	1	TNFRSF12A,SCIN,CD44,EIF2AK2,TRAF3IP2,EYA2,MAP3K20,ABL1,SH3GLB1,TIMP3,HMOX1,TSPO,MMP9,HCK,SRPX,TIMP1,GSDMD,CAV1,HSPB1,NFKB1,VEGFA,BCL6,TP53I3,HDAC1,SRGN,CDKN1A,SOX4,SOX9,RBCK1,IFI6,LGALS3,XAF1,EMP1,ANXA1,HEY2,MYC,PIM1,YAP1,COL2A1,EMP3,S100A8,RHOB,CSRNP1,TNFAIP8,ADM,LY96,FCER1G,ITGA5,MSX1,S100A9,IFI16,TNFRSF11B,DDIT4,STAT3,CD14,CEBPB,UCP2,ANO6,ERN1,HCLS1,F2R,COL18A1,PTTG1IP,CIB1,MUC1,IRF7,ZFP36L1,P…
4.94e-11	675	250	38	0.152	0.056	GO:0002366	BP	4	leukocyte activation involved in immune response	3	MGST1,MVP,SLC11A1,SERPINB1,CD44,CYBA,IL4R,SNAP23,ABL1,HMOX1,MMP9,GSDMD,NFKB1,BCL6,VAMP8,PLAU,CD93,LGALS3,ANXA1,HAVCR2,LCP1,PRCP,SLC2A5,S100A8,FCER1G,CTSS,S100A9,B2M,STAT3,RNASE2,CD14,FPR1,ANO6,SELL,SERPINA3,C5AR1,PNP,LYN
5.96e-11	679	250	38	0.152	0.056	GO:0002263	BP	4	cell activation involved in immune response	2	MGST1,MVP,SLC11A1,SERPINB1,CD44,CYBA,IL4R,SNAP23,ABL1,HMOX1,MMP9,GSDMD,NFKB1,BCL6,VAMP8,PLAU,CD93,LGALS3,ANXA1,HAVCR2,LCP1,PRCP,SLC2A5,S100A8,FCER1G,CTSS,S100A9,B2M,STAT3,RNASE2,CD14,FPR1,ANO6,SELL,SERPINA3,C5AR1,PNP,LYN
6.93e-11	11292	250	202	0.808	0.018	GO:0005515	MF	9	protein binding	2	TNFRSF12A,SCIN,MGST1,MVP,SLC11A1,WWTR1,VIM,CD44,CYBA,EIF2AK2,TRAF3IP2,EYA2,IFI35,FERMT2,IL4R,PLOD1,TXLNA,SLC8B1,CCNK,MAP3K20,SNAP23,ABL1,SH3GLB1,CYTH4,TIMP3,HMOX1,TSPO,MYH9,MMP9,HCK,MAPRE1,NXT2,RP2,TIMP1,EHD4,GSDMD,CD37,EBI3,RPS19,HAMP,NAMPT,ZC3HAV1,CAV1,HSPB1,CHIC2,NFKB1,SLC15A3,CD81,MGP,VEGFA,KIF20A,DPYSL3,BCL6,GNAI2,MAPKAPK3,TP53I3,IFIH1,IGFBP5,HDAC1,MYCL,CNN3,VAMP8,SPP1,PLXDC2,ELF1,GLIPR2,PLA…
9.75e-11	2462	250	77	0.308	0.031	GO:0051704	BP	4	multi-organism process	1	MGST1,SLC11A1,VIM,CYBA,EIF2AK2,TRAF3IP2,IL4R,CCNK,ABL1,TSPO,MMP9,HCK,TIMP1,GSDMD,RPS19,HAMP,NAMPT,ZC3HAV1,CAV1,HSPB1,NFKB1,CD81,BCL6,MAPKAPK3,IFIH1,IGFBP5,HDAC1,VAMP8,SPP1,RNF114,SOX9,CD93,RBCK1,HAVCR2,OASL,SP110,MYC,IL18BP,IFI44,HERC5,IFITM3,S100A8,LHFPL2,EIF4EBP2,ADM,LY96,FCER1G,STC1,ITGA5,MAPKAPK2,S100A9,IFI16,DTX3L,TNFRSF11B,B2M,DDIT4,STAT3,CXCL10,RNASE2,TRIM56,CD14,CEBPB,UCP2,IL17RA,OXTR,F2R…
1.25e-10	624	250	36	0.144	0.058	GO:0001817	BP	4	regulation of cytokine production	3	SLC11A1,CYBA,EIF2AK2,IL4R,ABL1,HMOX1,TSPO,GSDMD,EBI3,HSPB1,NFKB1,BCL6,IFIH1,HDAC1,ELF1,SRGN,NMI,ANXA1,HAVCR2,HERC5,LY96,FCER1G,MAPKAPK2,IFI16,B2M,TRIM56,CD14,CEBPB,CMKLR1,IL17RA,F2R,IRF7,TLR5,ISG15,C5AR1,LYN
1.52e-10	6400	250	140	0.56	0.022	GO:0051179	BP	4	localization	1	TNFRSF12A,SCIN,MGST1,MVP,SLC11A1,SERPINB1,CD44,CYBA,TRAF3IP2,EYA2,FERMT2,IL4R,TXLNA,SLC8B1,SNAP23,ABL1,SH3GLB1,TIMP3,HMOX1,TSPO,MYH9,PLTP,MMP9,HCK,MAPRE1,NXT2,SRPX,RP2,TIMP1,EHD4,GSDMD,RPS19,HAMP,CAV1,HSPB1,CHIC2,NFKB1,SLC15A3,CD81,SLC16A10,VEGFA,KIF20A,DPYSL3,BCL6,GNAI2,MAPKAPK3,IFIH1,IGFBP5,HDAC1,VAMP8,SPP1,GLIPR2,PLAU,SRGN,CDK2,RAB38,CDKN1A,SOX4,SOX9,CD93,PODXL,PALLD,AJUBA,RHBDF2,LGALS3,ANXA1,…
1.52e-10	526	250	33	0.132	0.063	GO:0043299	BP	4	leukocyte degranulation	4	MGST1,MVP,SLC11A1,SERPINB1,CD44,CYBA,IL4R,SNAP23,HMOX1,MMP9,HCK,GSDMD,NFKB1,VAMP8,PLAU,CD93,LGALS3,PRCP,SLC2A5,S100A8,FCER1G,CTSS,S100A9,B2M,RNASE2,CD14,FPR1,ANO6,SELL,SERPINA3,C5AR1,PNP,LYN
1.72e-10	1446	250	56	0.224	0.039	GO:0080134	BP	4	regulation of response to stress	3	TNFRSF12A,CD44,CYBA,EIF2AK2,TRAF3IP2,EYA2,MAP3K20,ABL1,HCK,RPS19,CAV1,HSPB1,NFKB1,CD81,VEGFA,BCL6,MAPKAPK3,IFIH1,VAMP8,SPP1,PLAU,NMI,AJUBA,DNAJB1,ANXA1,HAVCR2,MYC,HERC5,S100A8,CASK,LY96,FCER1G,C1QC,SELENON,MAPKAPK2,CTSS,MSX1,S100A9,IFI16,DTX3L,CD14,C1QB,C1QTNF1,ANO6,IL17RA,ERN1,F2R,PTTG1IP,MUC1,IRF7,TLR5,PLSCR1,PTPN1,C5AR1,PSMB8,LYN
2.09e-10	532	250	33	0.132	0.062	GO:0002275	BP	4	myeloid cell activation involved in immune response	4	MGST1,MVP,SLC11A1,SERPINB1,CD44,CYBA,IL4R,SNAP23,HMOX1,MMP9,GSDMD,NFKB1,VAMP8,PLAU,CD93,LGALS3,HAVCR2,PRCP,SLC2A5,S100A8,FCER1G,CTSS,S100A9,B2M,RNASE2,CD14,FPR1,ANO6,SELL,SERPINA3,C5AR1,PNP,LYN
2.42e-10	4119	250	105	0.42	0.025	GO:0044421	CC	1	extracellular region part	2	SCIN,MVP,MTMR11,SERPINB1,VIM,CD44,MTHFD2,IL4R,PLOD1,SNAP23,SH3GLB1,TIMP3,HMOX1,TSPO,MYH9,PLTP,MMP9,RP2,TIMP1,EHD4,GSDMD,CD37,EBI3,RPS19,HAMP,NAMPT,HSPB1,UGDH,CD81,MGP,VEGFA,DPYSL3,GNAI2,TP53I3,IGFBP5,VAMP8,SPP1,PLXDC2,GLIPR2,PLAU,SRGN,CD93,PODXL,LGALS3,DNAJB1,COL4A2,ANXA1,HAVCR2,FAM129A,APPL2,LCP1,IL18BP,PRCP,SPPL2A,COL2A1,SDSL,IFITM3,SLC2A5,S100A8,RHOB,ALDH1L1,CASK,MSN,ADM,SERPINH1,FERMT3,LY96,M…
2.45e-10	1645	250	60	0.24	0.036	GO:0010941	BP	4	regulation of cell death	2	TNFRSF12A,SCIN,CD44,EIF2AK2,EYA2,MAP3K20,ABL1,SH3GLB1,TIMP3,HMOX1,TSPO,MMP9,HCK,SRPX,TIMP1,CAV1,HSPB1,NFKB1,VEGFA,BCL6,TP53I3,HDAC1,CDKN1A,SOX4,SOX9,RBCK1,IFI6,LGALS3,ANXA1,HEY2,MYC,PIM1,YAP1,COL2A1,S100A8,RHOB,TNFAIP8,ADM,FCER1G,ITGA5,MSX1,S100A9,TNFRSF11B,DDIT4,STAT3,CEBPB,UCP2,ANO6,HCLS1,F2R,COL18A1,PTTG1IP,CIB1,MUC1,IRF7,ZFP36L1,STK40,PTPN1,C5AR1,LYN
2.76e-10	2042	250	68	0.272	0.033	GO:0008283	BP	4	cell proliferation	1	SCIN,SLC11A1,WWTR1,CYBA,EIF2AK2,IL4R,TXLNA,MAP3K20,ABL1,HMOX1,TSPO,MMP9,HCK,MAPRE1,SRPX,TIMP1,EBI3,NAMPT,CAV1,CD81,VEGFA,BCL6,GNAI2,IGFBP5,HDAC1,PLAU,CDK2,CKS2,CDKN1A,SOX4,SOX9,LGALS3,RARRES3,EMP1,ANXA1,HAVCR2,HEY2,APPL2,MYC,PIM1,YAP1,TOB1,EMP3,CASK,MSN,ADM,SLA,STC1,DDR2,MSX1,IFI16,TNFRSF11B,DDIT4,STAT3,CXCL10,CEBPB,PODN,ERN1,HCLS1,F2R,COL18A1,CIB1,ZFP36L1,RXRA,C5AR1,PNP,CEBPA,LYN
3.53e-10	3958	250	102	0.408	0.026	GO:0005615	CC	1	extracellular space	3	SCIN,MVP,MTMR11,SERPINB1,VIM,CD44,MTHFD2,IL4R,PLOD1,SNAP23,SH3GLB1,TIMP3,HMOX1,TSPO,MYH9,PLTP,MMP9,RP2,TIMP1,EHD4,GSDMD,CD37,EBI3,RPS19,HAMP,NAMPT,HSPB1,UGDH,CD81,MGP,VEGFA,DPYSL3,GNAI2,TP53I3,IGFBP5,VAMP8,SPP1,PLXDC2,GLIPR2,PLAU,SRGN,PODXL,LGALS3,DNAJB1,COL4A2,ANXA1,HAVCR2,FAM129A,APPL2,LCP1,IL18BP,PRCP,SPPL2A,COL2A1,SDSL,IFITM3,SLC2A5,S100A8,RHOB,ALDH1L1,MSN,ADM,SERPINH1,FERMT3,LY96,MOV10,RHOC,…
4.12e-10	915	250	43	0.172	0.047	GO:0071345	BP	4	cellular response to cytokine stimulus	5	TNFRSF12A,CD44,CYBA,IFI35,IL4R,HCK,EBI3,HAMP,CAV1,NFKB1,DPYSL3,HDAC1,ELF1,NMI,SOX9,RBCK1,IFI6,XAF1,OASL,LCP1,MYC,IL18BP,SPPL2A,IFITM3,MSN,TNFRSF11B,B2M,STAT3,CXCL10,CEBPB,PODN,CMKLR1,IL17RA,HCLS1,BGN,CIB1,IFITM2,IRF7,ZFP36L1,ISG15,PTPN1,PSMB8,CEBPA
4.87e-10	3322	250	91	0.364	0.027	GO:0065009	BP	4	regulation of molecular function	2	MVP,SLC11A1,WWTR1,SERPINB1,CD44,CYBA,EIF2AK2,TXLNA,CCNK,MAP3K20,ABL1,SH3GLB1,CYTH4,TIMP3,HMOX1,MMP9,HCK,MAPRE1,RP2,TIMP1,EBI3,HAMP,NAMPT,CAV1,HSPB1,NFKB1,CD81,VEGFA,BCL6,GNAI2,MAPKAPK3,CNN3,VAMP8,SPP1,PLAU,HJURP,CKS2,CDKN1A,RBCK1,IFI6,AJUBA,STARD8,DNAJB1,SPOCD1,ANXA1,HAVCR2,HEY2,NCBP1,MYC,PIM1,HERC5,S100A8,TNFAIP8,ADM,SERPINH1,RHOC,STC1,CXCL16,SELENON,DDR2,MAPKAPK2,CTSS,MSX1,S100A9,IFI16,DTX3L,HE…
1.04e-09	900	250	42	0.168	0.047	GO:0051270	BP	4	regulation of cellular component movement	2	SLC8B1,ABL1,HMOX1,MMP9,MAPRE1,TIMP1,RPS19,CAV1,HSPB1,CD81,VEGFA,DPYSL3,BCL6,IGFBP5,GLIPR2,PLAU,SOX9,PODXL,AJUBA,LGALS3,ANXA1,MYC,PRCP,RHOB,MSN,FERMT3,STC1,ITGA5,CXCL16,DDR2,ADAMTS9,STAT3,CXCL10,HAP1,PODN,CMKLR1,ANO6,F2R,COL18A1,CIB1,C5AR1,LYN
1.29e-09	10732	250	193	0.772	0.018	GO:0050794	BP	4	regulation of cellular process	1	TNFRSF12A,IFRD1,SCIN,MVP,SLC11A1,WWTR1,SERPINB1,VIM,CD44,CYBA,EIF2AK2,TRAF3IP2,EYA2,IFI35,FERMT2,IL4R,TXLNA,SLC8B1,CCNK,MAP3K20,ABL1,SH3GLB1,CYTH4,TIMP3,HMOX1,TSPO,ASCC2,MYH9,MMP9,HCK,MAPRE1,SRPX,TIMP1,EHD4,GSDMD,CD37,EBI3,RPS19,HAMP,NAMPT,ZC3HAV1,CAV1,HSPB1,NFKB1,CD81,VEGFA,DPYSL3,BCL6,GNAI2,MAPKAPK3,TP53I3,IFIH1,IGFBP5,HDAC1,MYCL,VAMP8,SPP1,ELF1,GLIPR2,PLAU,SRGN,CDK2,HJURP,NMI,RAB38,CKS2,RNF114…
1.3e-09	11447	250	201	0.804	0.018	GO:0050789	BP	4	regulation of biological process	1	TNFRSF12A,IFRD1,SCIN,MVP,SLC11A1,WWTR1,SERPINB1,VIM,CD44,CYBA,EIF2AK2,TRAF3IP2,EYA2,IFI35,FERMT2,IL4R,TXLNA,SLC8B1,CCNK,MAP3K20,ABL1,SH3GLB1,CYTH4,TIMP3,HMOX1,TSPO,ASCC2,MYH9,PLTP,MMP9,HCK,MAPRE1,SRPX,TIMP1,EHD4,GSDMD,CD37,EBI3,RPS19,HAMP,NAMPT,ZC3HAV1,CAV1,HSPB1,NFKB1,CD81,MGP,VEGFA,DPYSL3,BCL6,GNAI2,MAPKAPK3,TP53I3,IFIH1,IGFBP5,HDAC1,MYCL,VAMP8,SPP1,ELF1,GLIPR2,PLAU,SRGN,CDK2,HJURP,NMI,RAB38,CK…
1.45e-09	536	250	32	0.128	0.06	GO:0002444	BP	4	myeloid leukocyte mediated immunity	4	MGST1,MVP,SLC11A1,SERPINB1,CD44,CYBA,IL4R,SNAP23,HMOX1,MMP9,GSDMD,NFKB1,VAMP8,PLAU,CD93,LGALS3,PRCP,SLC2A5,S100A8,FCER1G,CTSS,S100A9,B2M,RNASE2,CD14,FPR1,ANO6,SELL,SERPINA3,C5AR1,PNP,LYN
1.48e-09	1205	250	49	0.196	0.041	GO:0045321	BP	4	leukocyte activation	2	MGST1,MVP,SLC11A1,SERPINB1,CD44,CYBA,IL4R,TXLNA,SNAP23,ABL1,HMOX1,MYH9,MMP9,GSDMD,EBI3,CAV1,NFKB1,CD81,BCL6,VAMP8,PLAU,CDKN1A,SOX4,CD93,LGALS3,ANXA1,HAVCR2,LCP1,PRCP,SLC2A5,S100A8,MSN,FCER1G,CTSS,S100A9,B2M,STAT3,RNASE2,CD14,FPR1,CEBPB,ANO6,ZFP36L1,PLSCR1,SELL,SERPINA3,C5AR1,PNP,LYN
1.73e-09	2438	250	74	0.296	0.03	GO:0032268	BP	4	regulation of cellular protein metabolic process	1	MVP,SLC11A1,WWTR1,SERPINB1,CD44,EIF2AK2,CCNK,MAP3K20,ABL1,TIMP3,TSPO,MYH9,MMP9,TIMP1,EHD4,CAV1,HSPB1,NFKB1,CD81,VEGFA,BCL6,GNAI2,MAPKAPK3,IGFBP5,HDAC1,GLIPR2,NMI,CKS2,RNF114,CDKN1A,SOX4,SOX9,IFI6,AJUBA,HAVCR2,FAM129A,NCBP1,MYC,HERC5,TOB1,S100A8,TNFAIP8,MSN,EIF4EBP2,SERPINH1,ITGA5,DDR2,MAPKAPK2,S100A9,IFI16,DTX3L,DDIT4,STAT3,CXCL10,ANTXR1,FPR1,C1QTNF1,PODN,ERN1,HCLS1,F2R,BGN,PTTG1IP,CIB1,MUC1,ZFP3…
2.09e-09	879	250	41	0.164	0.047	GO:0043069	BP	4	negative regulation of programmed cell death	3	CD44,EIF2AK2,EYA2,ABL1,HMOX1,MMP9,HCK,TIMP1,CAV1,HSPB1,NFKB1,VEGFA,BCL6,HDAC1,CDKN1A,SOX9,RBCK1,IFI6,LGALS3,ANXA1,HEY2,MYC,PIM1,YAP1,COL2A1,TNFAIP8,FCER1G,ITGA5,MSX1,STAT3,CEBPB,UCP2,HCLS1,F2R,PTTG1IP,CIB1,MUC1,IRF7,STK40,PTPN1,C5AR1
2.36e-09	616	250	34	0.136	0.055	GO:0002274	BP	4	myeloid leukocyte activation	3	MGST1,MVP,SLC11A1,SERPINB1,CD44,CYBA,IL4R,SNAP23,HMOX1,MMP9,GSDMD,NFKB1,VAMP8,PLAU,CD93,LGALS3,HAVCR2,PRCP,SLC2A5,S100A8,FCER1G,CTSS,S100A9,B2M,RNASE2,CD14,FPR1,ANO6,PLSCR1,SELL,SERPINA3,C5AR1,PNP,LYN
2.69e-09	5040	250	117	0.468	0.023	GO:0006810	BP	4	transport	3	SCIN,MGST1,MVP,SLC11A1,SERPINB1,CD44,CYBA,TRAF3IP2,EYA2,IL4R,TXLNA,SLC8B1,SNAP23,ABL1,SH3GLB1,TIMP3,HMOX1,TSPO,MYH9,PLTP,MMP9,HCK,NXT2,SRPX,RP2,TIMP1,EHD4,GSDMD,RPS19,HAMP,CAV1,HSPB1,CHIC2,NFKB1,SLC15A3,CD81,SLC16A10,VEGFA,KIF20A,BCL6,GNAI2,MAPKAPK3,IFIH1,HDAC1,VAMP8,SPP1,PLAU,SRGN,CDK2,RAB38,CDKN1A,SOX4,CD93,RHBDF2,LGALS3,ANXA1,HAVCR2,LCP1,NCBP1,MYC,PRCP,SLC2A5,SLC44A3,S100A8,SLC39A1,CNIH4,RHOB,…
3.38e-09	4925	250	115	0.46	0.023	GO:0005576	CC	1	extracellular region	1	SCIN,MVP,MTMR11,SERPINB1,VIM,CD44,MTHFD2,IL4R,PLOD1,TXLNA,SNAP23,SH3GLB1,TIMP3,HMOX1,TSPO,MYH9,PLTP,MMP9,RP2,TIMP1,EHD4,GSDMD,CD37,EBI3,RPS19,HAMP,NAMPT,HSPB1,NFKB1,UGDH,CD81,MGP,VEGFA,DPYSL3,GNAI2,TP53I3,IGFBP5,C1ORF54,VAMP8,SPP1,PLXDC2,GLIPR2,PLAU,SRGN,CD93,PODXL,CHSY1,LGALS3,DNAJB1,COL4A2,ANXA1,HAVCR2,FAM129A,APPL2,LCP1,IL18BP,PRCP,SPPL2A,COL2A1,SDSL,IFITM3,SLC2A5,S100A8,RHOB,ALDH1L1,CASK,MSN,…
3.41e-09	519	250	31	0.124	0.06	GO:0098542	BP	4	defense response to other organism	3	SLC11A1,CYBA,EIF2AK2,TRAF3IP2,IL4R,GSDMD,RPS19,HAMP,ZC3HAV1,IFIH1,HAVCR2,OASL,HERC5,IFITM3,S100A8,FCER1G,S100A9,IFI16,DTX3L,DDIT4,CXCL10,RNASE2,TRIM56,CEBPB,IL17RA,IFITM2,IRF7,TLR5,ISG15,PLSCR1,C5AR1
3.91e-09	1754	250	60	0.24	0.034	GO:0040011	BP	4	locomotion	1	TNFRSF12A,CD44,SLC8B1,ABL1,HMOX1,TSPO,MYH9,PLTP,MMP9,HCK,MAPRE1,TIMP1,RPS19,CAV1,HSPB1,CD81,VEGFA,DPYSL3,IGFBP5,GLIPR2,PLAU,SOX9,PODXL,PALLD,AJUBA,LGALS3,ANXA1,LCP1,MYC,PRCP,S100A8,RHOB,MSN,FERMT3,JAM2,RHOC,SLA,FCER1G,STC1,ITGA5,CXCL16,DDR2,S100A9,ADAMTS9,DDIT4,STAT3,CXCL10,RNASE2,FPR1,PODN,CMKLR1,ANO6,IL17RA,F2R,COL18A1,CIB1,SELL,C5AR1,PHACTR4,LYN
4.74e-09	395	250	27	0.108	0.068	GO:0005925	CC	3	focal adhesion	4	VIM,CD44,CYBA,FERMT2,SNAP23,MYH9,HCK,RPS19,CAV1,HSPB1,CD81,CNN3,PLAU,PALLD,AJUBA,STARD8,ANXA1,LCP1,RHOB,LPP,CASK,MSN,ITGA5,DDR2,B2M,CSRP2,MPZL1
5.43e-09	865	250	40	0.16	0.046	GO:0043066	BP	4	negative regulation of apoptotic process	4	CD44,EIF2AK2,EYA2,ABL1,HMOX1,MMP9,HCK,TIMP1,CAV1,HSPB1,NFKB1,VEGFA,BCL6,HDAC1,CDKN1A,SOX9,IFI6,LGALS3,ANXA1,HEY2,MYC,PIM1,YAP1,COL2A1,TNFAIP8,FCER1G,ITGA5,MSX1,STAT3,CEBPB,UCP2,HCLS1,F2R,PTTG1IP,CIB1,MUC1,IRF7,STK40,PTPN1,C5AR1
5.66e-09	398	250	27	0.108	0.068	GO:0005924	CC	3	cell-substrate adherens junction	3	VIM,CD44,CYBA,FERMT2,SNAP23,MYH9,HCK,RPS19,CAV1,HSPB1,CD81,CNN3,PLAU,PALLD,AJUBA,STARD8,ANXA1,LCP1,RHOB,LPP,CASK,MSN,ITGA5,DDR2,B2M,CSRP2,MPZL1
5.73e-09	907	250	41	0.164	0.045	GO:0033993	BP	4	response to lipid	4	MGST1,SLC11A1,CYBA,ABL1,TSPO,HCK,HAMP,CAV1,NFKB1,MAPKAPK3,HDAC1,SPP1,CDKN1A,SOX9,ANXA1,HAVCR2,MYC,PIM1,IL18BP,YAP1,S100A8,MSN,ADM,LY96,STC1,MAPKAPK2,HEYL,TNFRSF11B,DDIT4,STAT3,CXCL10,CD14,CEBPB,UCP2,OXTR,F2R,ZFP36L1,RXRA,TLR5,C5AR1,LYN
5.98e-09	3001	250	83	0.332	0.028	GO:0031325	BP	4	positive regulation of cellular metabolic process	2	SLC11A1,WWTR1,CD44,CYBA,EIF2AK2,EYA2,CCNK,MAP3K20,ABL1,SH3GLB1,HMOX1,TSPO,MYH9,MMP9,EHD4,EBI3,NAMPT,ZC3HAV1,CAV1,HSPB1,NFKB1,CD81,VEGFA,BCL6,GNAI2,MAPKAPK3,HDAC1,SPP1,ELF1,GLIPR2,CDK2,NMI,CKS2,RNF114,CDKN1A,SOX4,SOX9,AJUBA,ANXA1,HAVCR2,HEY2,FAM129A,NCBP1,MYC,YAP1,TOB1,SF3B4,S100A8,CSRNP1,CASK,MSN,ADM,ITGA5,DDR2,MAPKAPK2,MSX1,S100A9,IFI16,DTX3L,HEYL,SERTAD3,STAT3,CXCL10,ANTXR1,FPR1,CEBPB,C1QTNF1,E…
7.15e-09	402	250	27	0.108	0.067	GO:0030055	CC	3	cell-substrate junction	2	VIM,CD44,CYBA,FERMT2,SNAP23,MYH9,HCK,RPS19,CAV1,HSPB1,CD81,CNN3,PLAU,PALLD,AJUBA,STARD8,ANXA1,LCP1,RHOB,LPP,CASK,MSN,ITGA5,DDR2,B2M,CSRP2,MPZL1
8.58e-09	960	250	42	0.168	0.044	GO:0060548	BP	4	negative regulation of cell death	2	CD44,EIF2AK2,EYA2,ABL1,HMOX1,MMP9,HCK,TIMP1,CAV1,HSPB1,NFKB1,VEGFA,BCL6,HDAC1,CDKN1A,SOX4,SOX9,RBCK1,IFI6,LGALS3,ANXA1,HEY2,MYC,PIM1,YAP1,COL2A1,TNFAIP8,FCER1G,ITGA5,MSX1,STAT3,CEBPB,UCP2,HCLS1,F2R,PTTG1IP,CIB1,MUC1,IRF7,STK40,PTPN1,C5AR1
9.8e-09	12086	250	206	0.824	0.017	GO:0065007	BP	4	biological regulation	1	TNFRSF12A,IFRD1,SCIN,MVP,SLC11A1,WWTR1,SERPINB1,VIM,CD44,CYBA,EIF2AK2,TRAF3IP2,EYA2,IFI35,FERMT2,IL4R,TXLNA,SLC8B1,CCNK,MAP3K20,SNAP23,ABL1,SH3GLB1,CYTH4,TIMP3,HMOX1,TSPO,ASCC2,MYH9,PLTP,MMP9,HCK,MAPRE1,SRPX,RP2,TIMP1,EHD4,GSDMD,CD37,EBI3,RPS19,HAMP,NAMPT,ZC3HAV1,CAV1,HSPB1,NFKB1,CD81,MGP,SLC16A10,VEGFA,DPYSL3,BCL6,GNAI2,MAPKAPK3,TP53I3,IFIH1,IGFBP5,HDAC1,MYCL,CNN3,VAMP8,SPP1,ELF1,GLIPR2,PLAU,SRG…
1.16e-08	1555	250	55	0.22	0.035	GO:1901700	BP	4	response to oxygen-containing compound	3	MGST1,SLC11A1,CYBA,ABL1,HMOX1,TSPO,MMP9,HCK,TIMP1,HAMP,CAV1,NFKB1,GNAI2,MAPKAPK3,IGFBP5,HDAC1,SPP1,CDK2,CDKN1A,SOX4,SOX9,ANXA1,HAVCR2,MYC,PIM1,IL18BP,YAP1,SLC2A5,S100A8,RHOB,MSN,EIF4EBP2,ADM,LY96,STC1,MAPKAPK2,TNFRSF11B,DDIT4,STAT3,CXCL10,CD14,CEBPB,UCP2,ERN1,OXTR,F2R,COL18A1,ZFP36L1,RXRA,COL4A1,TLR5,SELL,PTPN1,C5AR1,LYN
1.17e-08	5145	250	117	0.468	0.023	GO:0051234	BP	4	establishment of localization	2	SCIN,MGST1,MVP,SLC11A1,SERPINB1,CD44,CYBA,TRAF3IP2,EYA2,IL4R,TXLNA,SLC8B1,SNAP23,ABL1,SH3GLB1,TIMP3,HMOX1,TSPO,MYH9,PLTP,MMP9,HCK,NXT2,SRPX,RP2,TIMP1,EHD4,GSDMD,RPS19,HAMP,CAV1,HSPB1,CHIC2,NFKB1,SLC15A3,CD81,SLC16A10,VEGFA,KIF20A,BCL6,GNAI2,MAPKAPK3,IFIH1,HDAC1,VAMP8,SPP1,PLAU,SRGN,CDK2,RAB38,CDKN1A,SOX4,CD93,RHBDF2,LGALS3,ANXA1,HAVCR2,LCP1,NCBP1,MYC,PRCP,SLC2A5,SLC44A3,S100A8,SLC39A1,CNIH4,RHOB,…
1.28e-08	769	250	37	0.148	0.048	GO:0030334	BP	4	regulation of cell migration	4	SLC8B1,ABL1,HMOX1,MMP9,MAPRE1,TIMP1,HSPB1,VEGFA,DPYSL3,IGFBP5,GLIPR2,PLAU,SOX9,PODXL,AJUBA,LGALS3,ANXA1,MYC,PRCP,RHOB,MSN,FERMT3,STC1,ITGA5,CXCL16,DDR2,ADAMTS9,STAT3,CXCL10,PODN,CMKLR1,ANO6,F2R,COL18A1,CIB1,C5AR1,LYN
1.31e-08	1015	250	43	0.172	0.042	GO:0050776	BP	4	regulation of immune response	3	SLC11A1,CYBA,IL4R,ABL1,HMOX1,HCK,RPS19,CAV1,NFKB1,CD81,BCL6,MAPKAPK3,IFIH1,VAMP8,ELF1,NMI,RBCK1,LGALS3,ANXA1,HAVCR2,SPPL2A,COL2A1,S100A8,LY96,FCER1G,C1QC,MAPKAPK2,CTSS,S100A9,IFI16,B2M,CD14,FPR1,C1QB,MUC1,IRF7,TLR5,PLSCR1,SELL,PTPN1,C5AR1,PSMB8,LYN
1.41e-08	1960	250	63	0.252	0.032	GO:0009888	BP	4	tissue development	3	IFRD1,SCIN,WWTR1,VIM,CD44,EYA2,PLOD1,ABL1,MMP9,HCK,TIMP1,HAMP,CAV1,MGP,VEGFA,IGFBP5,HDAC1,MYCL,CNN3,SPP1,GLIPR2,SRGN,CDKN1A,SOX4,SOX9,PODXL,PALLD,AJUBA,CHSY1,LGALS3,EMP1,COL4A2,ANXA1,HEY2,MYC,PIM1,YAP1,COL2A1,RHOB,MSN,ADM,SERPINH1,RHOC,TAGLN2,STC1,ITGA5,SELENON,DDR2,MSX1,ADAMTS9,HEYL,VAMP5,CXCL10,CEBPB,ANO6,COL18A1,ZFP36L1,RXRA,COL4A1,ISG15,PHACTR4,PSMB8,TCTN1
1.45e-08	480	250	29	0.116	0.06	GO:0043312	BP	4	neutrophil degranulation	5	MGST1,MVP,SLC11A1,SERPINB1,CD44,CYBA,SNAP23,MMP9,GSDMD,NFKB1,VAMP8,PLAU,CD93,LGALS3,PRCP,SLC2A5,S100A8,FCER1G,CTSS,S100A9,B2M,RNASE2,CD14,FPR1,ANO6,SELL,SERPINA3,C5AR1,PNP
1.52e-08	481	250	29	0.116	0.06	GO:0002283	BP	4	neutrophil activation involved in immune response	5	MGST1,MVP,SLC11A1,SERPINB1,CD44,CYBA,SNAP23,MMP9,GSDMD,NFKB1,VAMP8,PLAU,CD93,LGALS3,PRCP,SLC2A5,S100A8,FCER1G,CTSS,S100A9,B2M,RNASE2,CD14,FPR1,ANO6,SELL,SERPINA3,C5AR1,PNP
2.02e-08	821	250	38	0.152	0.046	GO:2000145	BP	4	regulation of cell motility	3	SLC8B1,ABL1,HMOX1,MMP9,MAPRE1,TIMP1,HSPB1,CD81,VEGFA,DPYSL3,IGFBP5,GLIPR2,PLAU,SOX9,PODXL,AJUBA,LGALS3,ANXA1,MYC,PRCP,RHOB,MSN,FERMT3,STC1,ITGA5,CXCL16,DDR2,ADAMTS9,STAT3,CXCL10,PODN,CMKLR1,ANO6,F2R,COL18A1,CIB1,C5AR1,LYN
2.13e-08	593	250	32	0.128	0.054	GO:0097190	BP	4	apoptotic signaling pathway	3	TNFRSF12A,CD44,EYA2,ABL1,SH3GLB1,TIMP3,HMOX1,MMP9,SRPX,CAV1,HSPB1,SRGN,CDKN1A,RBCK1,IFI6,LGALS3,YAP1,COL2A1,S100A8,LY96,MSX1,S100A9,IFI16,TNFRSF11B,DDIT4,CD14,CEBPB,ERN1,PTTG1IP,CIB1,MUC1,PTPN1
2.35e-08	1632	250	56	0.224	0.034	GO:0042127	BP	4	regulation of cell proliferation	2	SCIN,WWTR1,CYBA,EIF2AK2,IL4R,ABL1,HMOX1,TSPO,MMP9,HCK,SRPX,TIMP1,EBI3,NAMPT,CAV1,CD81,VEGFA,BCL6,GNAI2,IGFBP5,HDAC1,PLAU,CDK2,CDKN1A,SOX4,SOX9,LGALS3,RARRES3,ANXA1,HAVCR2,HEY2,MYC,PIM1,YAP1,TOB1,EMP3,CASK,ADM,SLA,DDR2,MSX1,TNFRSF11B,STAT3,CXCL10,CEBPB,PODN,ERN1,HCLS1,F2R,COL18A1,CIB1,ZFP36L1,C5AR1,PNP,CEBPA,LYN
2.51e-08	491	250	29	0.116	0.059	GO:0042119	BP	4	neutrophil activation	5	MGST1,MVP,SLC11A1,SERPINB1,CD44,CYBA,SNAP23,MMP9,GSDMD,NFKB1,VAMP8,PLAU,CD93,LGALS3,PRCP,SLC2A5,S100A8,FCER1G,CTSS,S100A9,B2M,RNASE2,CD14,FPR1,ANO6,SELL,SERPINA3,C5AR1,PNP
2.68e-08	332	250	24	0.096	0.072	GO:0002237	BP	4	response to molecule of bacterial origin	4	MGST1,SLC11A1,ABL1,TSPO,HCK,HAMP,NFKB1,MAPKAPK3,HDAC1,HAVCR2,IL18BP,S100A8,ADM,LY96,MAPKAPK2,TNFRSF11B,B2M,CXCL10,CD14,CEBPB,F2R,TLR5,C5AR1,LYN
2.78e-08	493	250	29	0.116	0.059	GO:0002446	BP	4	neutrophil mediated immunity	5	MGST1,MVP,SLC11A1,SERPINB1,CD44,CYBA,SNAP23,MMP9,GSDMD,NFKB1,VAMP8,PLAU,CD93,LGALS3,PRCP,SLC2A5,S100A8,FCER1G,CTSS,S100A9,B2M,RNASE2,CD14,FPR1,ANO6,SELL,SERPINA3,C5AR1,PNP
2.8e-08	830	250	38	0.152	0.046	GO:0002443	BP	4	leukocyte mediated immunity	3	MGST1,MVP,SLC11A1,SERPINB1,CD44,CYBA,IL4R,SNAP23,HMOX1,MMP9,GSDMD,NFKB1,BCL6,VAMP8,PLAU,CD93,LGALS3,HAVCR2,PRCP,SLC2A5,S100A8,FCER1G,C1QC,CTSS,S100A9,B2M,RNASE2,CD14,FPR1,C1QB,ANO6,IRF7,BTN3A2,SELL,SERPINA3,C5AR1,PNP,LYN
2.93e-08	2203	250	67	0.268	0.03	GO:0031410	CC	1	cytoplasmic vesicle	6	MGST1,MVP,SLC11A1,SERPINB1,CD44,CYBA,SNAP23,SH3GLB1,TIMP3,MMP9,HCK,RP2,TIMP1,EHD4,GSDMD,CAV1,CHIC2,NFKB1,VEGFA,DPYSL3,VAMP8,PLAU,SRGN,CDK2,RAB38,CD93,LGALS3,ANXA1,HAVCR2,APPL2,PRCP,SPPL2A,IFITM3,SLC2A5,S100A8,RHOB,LHFPL2,FERMT3,LY96,PDIA4,SLA,FCER1G,ITGA5,CTSS,S100A9,DTX3L,B2M,VAMP5,RNASE2,ANTXR1,CD14,FPR1,HAP1,MARCH3,ANO6,CD163,F2R,BACE2,BGN,IRF7,ARHGAP30,SELL,SERPINA3,PTPN1,C5AR1,TOR4A,PNP
3.12e-08	2206	250	67	0.268	0.03	GO:0097708	CC	1	intracellular vesicle	5	MGST1,MVP,SLC11A1,SERPINB1,CD44,CYBA,SNAP23,SH3GLB1,TIMP3,MMP9,HCK,RP2,TIMP1,EHD4,GSDMD,CAV1,CHIC2,NFKB1,VEGFA,DPYSL3,VAMP8,PLAU,SRGN,CDK2,RAB38,CD93,LGALS3,ANXA1,HAVCR2,APPL2,PRCP,SPPL2A,IFITM3,SLC2A5,S100A8,RHOB,LHFPL2,FERMT3,LY96,PDIA4,SLA,FCER1G,ITGA5,CTSS,S100A9,DTX3L,B2M,VAMP5,RNASE2,ANTXR1,CD14,FPR1,HAP1,MARCH3,ANO6,CD163,F2R,BACE2,BGN,IRF7,ARHGAP30,SELL,SERPINA3,PTPN1,C5AR1,TOR4A,PNP
3.38e-08	497	250	29	0.116	0.058	GO:0036230	BP	4	granulocyte activation	4	MGST1,MVP,SLC11A1,SERPINB1,CD44,CYBA,SNAP23,MMP9,GSDMD,NFKB1,VAMP8,PLAU,CD93,LGALS3,PRCP,SLC2A5,S100A8,FCER1G,CTSS,S100A9,B2M,RNASE2,CD14,FPR1,ANO6,SELL,SERPINA3,C5AR1,PNP
3.43e-08	2001	250	63	0.252	0.031	GO:0006928	BP	4	movement of cell or subcellular component	1	TNFRSF12A,VIM,CD44,SLC8B1,ABL1,HMOX1,TSPO,MYH9,PLTP,MMP9,HCK,MAPRE1,TIMP1,RPS19,CAV1,HSPB1,CD81,VEGFA,KIF20A,DPYSL3,BCL6,IGFBP5,GLIPR2,PLAU,SOX9,PODXL,PALLD,AJUBA,LGALS3,ANXA1,LCP1,MYC,PRCP,S100A8,RHOB,MSN,FERMT3,JAM2,RHOC,SLA,FCER1G,STC1,ITGA5,CXCL16,DDR2,S100A9,ADAMTS9,DDIT4,STAT3,CXCL10,FPR1,HAP1,PODN,CMKLR1,ANO6,IL17RA,F2R,COL18A1,CIB1,SELL,C5AR1,PHACTR4,LYN
4.71e-08	2889	250	79	0.316	0.027	GO:0051173	BP	4	positive regulation of nitrogen compound metabolic process	2	SLC11A1,WWTR1,CD44,EIF2AK2,EYA2,CCNK,MAP3K20,ABL1,HMOX1,MYH9,MMP9,EHD4,EBI3,NAMPT,ZC3HAV1,CAV1,HSPB1,NFKB1,CD81,VEGFA,BCL6,GNAI2,MAPKAPK3,HDAC1,SPP1,ELF1,GLIPR2,CDK2,NMI,CKS2,RNF114,CDKN1A,SOX4,SOX9,AJUBA,HAVCR2,HEY2,FAM129A,NCBP1,MYC,YAP1,TOB1,SF3B4,S100A8,CSRNP1,CASK,MSN,ADM,ITGA5,DDR2,MAPKAPK2,MSX1,S100A9,IFI16,DTX3L,HEYL,SERTAD3,STAT3,CXCL10,ANTXR1,FPR1,CEBPB,C1QTNF1,ERN1,HCLS1,F2R,PTTG1IP,CI…
4.81e-08	1662	250	56	0.224	0.034	GO:0010647	BP	4	positive regulation of cell communication	3	TNFRSF12A,CD44,CYBA,EIF2AK2,TRAF3IP2,MAP3K20,ABL1,SH3GLB1,TIMP3,HMOX1,MMP9,SRPX,CAV1,NFKB1,CD81,VEGFA,GNAI2,MAPKAPK3,IGFBP5,HDAC1,VAMP8,SPP1,GLIPR2,SOX4,SOX9,RBCK1,AJUBA,CHSY1,HAVCR2,YAP1,TOB1,S100A8,LY96,RHOC,SLA,ITGA5,MAPKAPK2,MSX1,S100A9,STAT3,CXCL10,CD14,FPR1,HAP1,C1QTNF1,ERN1,HCLS1,OXTR,F2R,CIB1,IRF7,TLR5,PTPN1,C5AR1,PSMB8,LYN
5.48e-08	1521	250	53	0.212	0.035	GO:0009967	BP	4	positive regulation of signal transduction	3	TNFRSF12A,CD44,CYBA,EIF2AK2,TRAF3IP2,MAP3K20,ABL1,SH3GLB1,TIMP3,HMOX1,MMP9,SRPX,CAV1,NFKB1,CD81,VEGFA,GNAI2,MAPKAPK3,IGFBP5,HDAC1,GLIPR2,SOX4,SOX9,RBCK1,AJUBA,CHSY1,HAVCR2,YAP1,TOB1,S100A8,LY96,RHOC,SLA,ITGA5,MAPKAPK2,MSX1,S100A9,STAT3,CXCL10,CD14,FPR1,HAP1,C1QTNF1,ERN1,HCLS1,F2R,CIB1,IRF7,TLR5,PTPN1,C5AR1,PSMB8,LYN
5.54e-08	1668	250	56	0.224	0.034	GO:0023056	BP	4	positive regulation of signaling	2	TNFRSF12A,CD44,CYBA,EIF2AK2,TRAF3IP2,MAP3K20,ABL1,SH3GLB1,TIMP3,HMOX1,MMP9,SRPX,CAV1,NFKB1,CD81,VEGFA,GNAI2,MAPKAPK3,IGFBP5,HDAC1,VAMP8,SPP1,GLIPR2,SOX4,SOX9,RBCK1,AJUBA,CHSY1,HAVCR2,YAP1,TOB1,S100A8,LY96,RHOC,SLA,ITGA5,MAPKAPK2,MSX1,S100A9,STAT3,CXCL10,CD14,FPR1,HAP1,C1QTNF1,ERN1,HCLS1,OXTR,F2R,CIB1,IRF7,TLR5,PTPN1,C5AR1,PSMB8,LYN
6.04e-08	315	250	23	0.092	0.073	GO:0032496	BP	4	response to lipopolysaccharide	5	MGST1,SLC11A1,ABL1,TSPO,HCK,HAMP,NFKB1,MAPKAPK3,HDAC1,HAVCR2,IL18BP,S100A8,ADM,LY96,MAPKAPK2,TNFRSF11B,CXCL10,CD14,CEBPB,F2R,TLR5,C5AR1,LYN
6.29e-08	3254	250	85	0.34	0.026	GO:0009893	BP	4	positive regulation of metabolic process	1	SLC11A1,WWTR1,VIM,CD44,CYBA,EIF2AK2,EYA2,CCNK,MAP3K20,ABL1,SH3GLB1,HMOX1,TSPO,MYH9,MMP9,EHD4,EBI3,RPS19,NAMPT,ZC3HAV1,CAV1,HSPB1,NFKB1,CD81,VEGFA,BCL6,GNAI2,MAPKAPK3,HDAC1,SPP1,ELF1,GLIPR2,CDK2,NMI,CKS2,RNF114,CDKN1A,SOX4,SOX9,AJUBA,ANXA1,HAVCR2,HEY2,FAM129A,NCBP1,MYC,YAP1,TOB1,SF3B4,S100A8,CSRNP1,CASK,MSN,ADM,ITGA5,DDR2,MAPKAPK2,MSX1,S100A9,IFI16,DTX3L,HEYL,SERTAD3,STAT3,CXCL10,ANTXR1,FPR1,CEBPB…
6.3e-08	510	250	29	0.116	0.057	GO:0005912	CC	3	adherens junction	3	VIM,CD44,CYBA,FERMT2,SNAP23,MYH9,HCK,RPS19,CAV1,HSPB1,CD81,CNN3,PLAU,PALLD,AJUBA,STARD8,ANXA1,LCP1,RHOB,LPP,CASK,MSN,ITGA5,DDR2,B2M,CSRP2,OXTR,MPZL1,LYN
6.44e-08	1110	250	44	0.176	0.04	GO:0051241	BP	4	negative regulation of multicellular organismal process	2	IFRD1,SLC11A1,VIM,CYBA,IL4R,HMOX1,TSPO,TIMP1,RPS19,HAMP,NFKB1,DPYSL3,BCL6,IFIH1,IGFBP5,SPP1,PLAU,SRGN,NMI,SOX9,CHSY1,COL4A2,ANXA1,HAVCR2,HEY2,MYC,HERC5,TOB1,ADM,STC1,C1QC,ADAMTS9,TNFRSF11B,B2M,STAT3,CXCL10,C1QTNF1,CMKLR1,OXTR,F2R,CIB1,ZFP36L1,ISG15,LYN
6.59e-08	2460	250	71	0.284	0.029	GO:0050793	BP	4	regulation of developmental process	2	TNFRSF12A,IFRD1,SCIN,WWTR1,VIM,CD44,EIF2AK2,FERMT2,IL4R,ABL1,HMOX1,TSPO,MYH9,HCK,TIMP1,RPS19,HAMP,CAV1,HSPB1,NFKB1,MGP,VEGFA,DPYSL3,BCL6,IGFBP5,HDAC1,MYCL,SPP1,GLIPR2,SRGN,SOX9,LGALS3,COL4A2,ANXA1,HAVCR2,HEY2,MYC,PIM1,YAP1,TOB1,RHOB,MSN,ADM,MOV10,C1QC,ITGA5,DDR2,MSX1,ADAMTS9,HEYL,TNFRSF11B,B2M,STAT3,CXCL10,CEBPB,HAP1,CMKLR1,ANO6,HCLS1,OXTR,CIB1,IRF7,ZFP36L1,RXRA,ISG15,C5AR1,S100A10,PNP,PSMB8,CEBP…
6.7e-08	410	250	26	0.104	0.063	GO:0001819	BP	4	positive regulation of cytokine production	3	SLC11A1,CYBA,EIF2AK2,IL4R,ABL1,HMOX1,GSDMD,EBI3,HSPB1,NFKB1,IFIH1,HDAC1,ANXA1,HAVCR2,LY96,FCER1G,MAPKAPK2,IFI16,B2M,CD14,CEBPB,IL17RA,F2R,IRF7,TLR5,C5AR1
6.84e-08	1434	250	51	0.204	0.036	GO:0044433	CC	1	cytoplasmic vesicle part	7	MGST1,MVP,SLC11A1,SERPINB1,CD44,CYBA,SNAP23,TIMP3,MMP9,TIMP1,EHD4,GSDMD,CAV1,NFKB1,VEGFA,VAMP8,PLAU,SRGN,RAB38,CD93,LGALS3,ANXA1,APPL2,PRCP,SPPL2A,IFITM3,SLC2A5,S100A8,RHOB,LHFPL2,FERMT3,LY96,FCER1G,CTSS,S100A9,DTX3L,B2M,VAMP5,RNASE2,ANTXR1,CD14,FPR1,MARCH3,ANO6,CD163,IRF7,SELL,SERPINA3,C5AR1,TOR4A,PNP
8.37e-08	588	250	31	0.124	0.053	GO:0009617	BP	4	response to bacterium	3	MGST1,SLC11A1,CYBA,ABL1,TSPO,HCK,GSDMD,RPS19,HAMP,CAV1,NFKB1,MAPKAPK3,HDAC1,HAVCR2,IL18BP,S100A8,ADM,LY96,FCER1G,MAPKAPK2,S100A9,TNFRSF11B,B2M,CXCL10,CD14,CEBPB,F2R,TLR5,ISG15,C5AR1,LYN
8.52e-08	821	250	37	0.148	0.045	GO:0030141	CC	1	secretory granule	8	MGST1,MVP,SLC11A1,SERPINB1,CD44,CYBA,SNAP23,TIMP3,MMP9,TIMP1,GSDMD,CAV1,NFKB1,VEGFA,VAMP8,PLAU,SRGN,CD93,LGALS3,PRCP,SLC2A5,S100A8,LHFPL2,FERMT3,FCER1G,CTSS,S100A9,B2M,RNASE2,CD14,FPR1,ANO6,SELL,SERPINA3,C5AR1,TOR4A,PNP
9.87e-08	667	250	33	0.132	0.049	GO:0009611	BP	4	response to wounding	3	TNFRSF12A,IFRD1,SLC11A1,CD44,HMOX1,TSPO,MYH9,TIMP1,CAV1,HSPB1,DPYSL3,HDAC1,SPP1,PLAU,AJUBA,ANXA1,MYC,PRCP,S100A8,RHOB,CASK,ADM,FERMT3,RHOC,FCER1G,ITGA5,S100A9,C1QTNF1,ANO6,F2R,ZFP36L1,PLSCR1,LYN
1.15e-07	9451	250	173	0.692	0.018	GO:0044444	CC	1	cytoplasmic part	5	SCIN,MGST1,MVP,SLC11A1,WWTR1,SERPINB1,VIM,CD44,CYBA,EIF2AK2,EYA2,MTHFD2,IFI35,FERMT2,PLOD1,TXLNA,SLC8B1,MAP3K20,SNAP23,ABL1,SH3GLB1,CYTH4,TIMP3,HMOX1,TSPO,MYH9,MMP9,HCK,MAPRE1,NXT2,SRPX,RP2,TIMP1,EHD4,GSDMD,EBI3,RPS19,HAMP,NAMPT,ZC3HAV1,CAV1,HSPB1,CHIC2,NFKB1,UGDH,SLC15A3,VEGFA,KIF20A,DPYSL3,BCL6,GNAI2,MAPKAPK3,TP53I3,IFIH1,IGFBP5,HDAC1,CNN3,VAMP8,SPP1,GLIPR2,PLAU,SRGN,CHST3,CDK2,HJURP,NMI,RAB38,…
1.17e-07	1091	179	48	0.268	0.044	REAC:R-HSA-168249	rea	19	Innate Immune System	2	MGST1,MVP,SLC11A1,SERPINB1,CD44,CYBA,SNAP23,ABL1,MYH9,MMP9,HCK,GSDMD,NFKB1,CD81,MAPKAPK3,IFIH1,VAMP8,PLAU,CD93,LGALS3,PRCP,HERC5,SLC2A5,S100A8,LY96,FCER1G,C1QC,MAPKAPK2,CTSS,S100A9,IFI16,B2M,RNASE2,TRIM56,CD14,FPR1,C1QB,ANO6,MUC1,IRF7,TLR5,ISG15,SELL,SERPINA3,C5AR1,PNP,PSMB8,LYN
1.25e-07	2774	250	76	0.304	0.027	GO:0070062	CC	1	extracellular exosome	5	SCIN,MVP,MTMR11,SERPINB1,VIM,CD44,PLOD1,SNAP23,SH3GLB1,TIMP3,TSPO,MYH9,MMP9,RP2,TIMP1,EHD4,CD37,RPS19,NAMPT,HSPB1,UGDH,CD81,MGP,GNAI2,TP53I3,VAMP8,SPP1,PLXDC2,GLIPR2,PLAU,PODXL,LGALS3,DNAJB1,COL4A2,ANXA1,HAVCR2,FAM129A,APPL2,LCP1,IL18BP,PRCP,SPPL2A,SDSL,IFITM3,SLC2A5,S100A8,RHOB,ALDH1L1,MSN,SERPINH1,FERMT3,RHOC,TAGLN2,C1QC,DDR2,MAPKAPK2,S100A9,B2M,VAMP5,RNASE2,ANTXR1,CD14,C1QB,TUBB6,ANO6,BGN,COL1…
1.32e-07	793	250	36	0.144	0.045	GO:0050778	BP	4	positive regulation of immune response	3	SLC11A1,CYBA,IL4R,ABL1,HCK,RPS19,CAV1,NFKB1,CD81,MAPKAPK3,IFIH1,VAMP8,ELF1,RBCK1,LGALS3,ANXA1,HAVCR2,S100A8,LY96,FCER1G,C1QC,MAPKAPK2,CTSS,S100A9,IFI16,B2M,CD14,FPR1,C1QB,MUC1,IRF7,TLR5,PLSCR1,C5AR1,PSMB8,LYN
1.38e-07	527	250	29	0.116	0.055	GO:0070161	CC	3	anchoring junction	2	VIM,CD44,CYBA,FERMT2,SNAP23,MYH9,HCK,RPS19,CAV1,HSPB1,CD81,CNN3,PLAU,PALLD,AJUBA,STARD8,ANXA1,LCP1,RHOB,LPP,CASK,MSN,ITGA5,DDR2,B2M,CSRP2,OXTR,MPZL1,LYN
1.73e-07	2793	250	76	0.304	0.027	GO:1903561	CC	1	extracellular vesicle	4	SCIN,MVP,MTMR11,SERPINB1,VIM,CD44,PLOD1,SNAP23,SH3GLB1,TIMP3,TSPO,MYH9,MMP9,RP2,TIMP1,EHD4,CD37,RPS19,NAMPT,HSPB1,UGDH,CD81,MGP,GNAI2,TP53I3,VAMP8,SPP1,PLXDC2,GLIPR2,PLAU,PODXL,LGALS3,DNAJB1,COL4A2,ANXA1,HAVCR2,FAM129A,APPL2,LCP1,IL18BP,PRCP,SPPL2A,SDSL,IFITM3,SLC2A5,S100A8,RHOB,ALDH1L1,MSN,SERPINH1,FERMT3,RHOC,TAGLN2,C1QC,DDR2,MAPKAPK2,S100A9,B2M,VAMP5,RNASE2,ANTXR1,CD14,C1QB,TUBB6,ANO6,BGN,COL1…
1.79e-07	2795	250	76	0.304	0.027	GO:0043230	CC	1	extracellular organelle	2	SCIN,MVP,MTMR11,SERPINB1,VIM,CD44,PLOD1,SNAP23,SH3GLB1,TIMP3,TSPO,MYH9,MMP9,RP2,TIMP1,EHD4,CD37,RPS19,NAMPT,HSPB1,UGDH,CD81,MGP,GNAI2,TP53I3,VAMP8,SPP1,PLXDC2,GLIPR2,PLAU,PODXL,LGALS3,DNAJB1,COL4A2,ANXA1,HAVCR2,FAM129A,APPL2,LCP1,IL18BP,PRCP,SPPL2A,SDSL,IFITM3,SLC2A5,S100A8,RHOB,ALDH1L1,MSN,SERPINH1,FERMT3,RHOC,TAGLN2,C1QC,DDR2,MAPKAPK2,S100A9,B2M,VAMP5,RNASE2,ANTXR1,CD14,C1QB,TUBB6,ANO6,BGN,COL1…
1.8e-07	1330	250	48	0.192	0.036	GO:0022610	BP	4	biological adhesion	1	TNFRSF12A,CD44,FERMT2,IL4R,ABL1,MYH9,HCK,SRPX,EBI3,CAV1,HSPB1,CD81,VEGFA,BCL6,CNN3,SPP1,PLAU,SOX9,CD93,PODXL,AJUBA,LGALS3,ANXA1,HAVCR2,S100A8,RHOB,LPP,CASK,MSN,MPZL2,FERMT3,JAM2,ITGA5,DDR2,S100A9,ADAMTS9,EGFLAM,ANTXR1,CEBPB,C1QTNF1,COL18A1,CIB1,MUC1,ZFP36L1,SELL,S100A10,PNP,LYN
2.23e-07	891	250	38	0.152	0.043	GO:0040012	BP	4	regulation of locomotion	2	SLC8B1,ABL1,HMOX1,MMP9,MAPRE1,TIMP1,HSPB1,CD81,VEGFA,DPYSL3,IGFBP5,GLIPR2,PLAU,SOX9,PODXL,AJUBA,LGALS3,ANXA1,MYC,PRCP,RHOB,MSN,FERMT3,STC1,ITGA5,CXCL16,DDR2,ADAMTS9,STAT3,CXCL10,PODN,CMKLR1,ANO6,F2R,COL18A1,CIB1,C5AR1,LYN
2.56e-07	653	250	32	0.128	0.049	GO:0019221	BP	4	cytokine-mediated signaling pathway	4	TNFRSF12A,CD44,IFI35,IL4R,HCK,EBI3,CAV1,ELF1,NMI,RBCK1,IFI6,XAF1,OASL,LCP1,SPPL2A,IFITM3,MSN,TNFRSF11B,B2M,STAT3,CXCL10,PODN,CMKLR1,IL17RA,BGN,CIB1,IFITM2,IRF7,ISG15,PTPN1,PSMB8,CEBPA
2.58e-07	938	250	39	0.156	0.042	GO:0099503	CC	1	secretory vesicle	7	MGST1,MVP,SLC11A1,SERPINB1,CD44,CYBA,SNAP23,TIMP3,MMP9,TIMP1,GSDMD,CAV1,NFKB1,VEGFA,DPYSL3,VAMP8,PLAU,SRGN,CD93,LGALS3,PRCP,SLC2A5,S100A8,LHFPL2,FERMT3,FCER1G,CTSS,S100A9,B2M,RNASE2,CD14,FPR1,HAP1,ANO6,SELL,SERPINA3,C5AR1,TOR4A,PNP
3.16e-07	3415	250	86	0.344	0.025	GO:0048513	BP	4	animal organ development	4	SCIN,MGST1,WWTR1,VIM,CD44,EIF2AK2,IL4R,ABL1,HMOX1,TSPO,MYH9,MMP9,TIMP1,RPS19,HAMP,CAV1,MGP,VEGFA,BCL6,IGFBP5,HDAC1,MYCL,SPP1,GLIPR2,SRGN,CDKN1A,SOX4,SOX9,PODXL,PALLD,CHSY1,LGALS3,ANXA1,HEY2,LCP1,MYC,PIM1,YAP1,COL2A1,SLC39A1,CSRNP1,MSN,ADM,SERPINH1,MOV10,FCER1G,STC1,C1QC,SELENON,DDR2,MAPKAPK2,MSX1,IFI16,ADAMTS9,RBM47,HEYL,TNFRSF11B,B2M,DDIT4,STAT3,VAMP5,CXCL10,CEBPB,C1QB,HAP1,UCP2,ANO6,HCLS1,OXTR,…
3.35e-07	779	250	35	0.14	0.045	GO:0031347	BP	4	regulation of defense response	4	CYBA,TRAF3IP2,HCK,RPS19,CAV1,NFKB1,CD81,BCL6,MAPKAPK3,IFIH1,VAMP8,NMI,ANXA1,HAVCR2,HERC5,S100A8,LY96,FCER1G,C1QC,MAPKAPK2,CTSS,S100A9,IFI16,DTX3L,CD14,C1QB,IL17RA,MUC1,IRF7,TLR5,PLSCR1,PTPN1,C5AR1,PSMB8,LYN
3.74e-07	2724	250	74	0.296	0.027	GO:0035556	BP	4	intracellular signal transduction	3	WWTR1,CD44,EIF2AK2,TRAF3IP2,MAP3K20,ABL1,CYTH4,TIMP3,HMOX1,MMP9,CAV1,HSPB1,NFKB1,CD81,VEGFA,BCL6,GNAI2,MAPKAPK3,IFIH1,IGFBP5,HDAC1,GLIPR2,CDK2,NMI,RAB38,CDKN1A,SOX4,SOX9,RBCK1,AJUBA,STARD8,HAVCR2,LCP1,MYC,YAP1,S100A8,RHOB,EIF4EBP2,ADM,LY96,RHOC,SELENON,MAPKAPK2,MSX1,S100A9,IFI16,DDIT4,STAT3,CXCL10,CD14,FPR1,CEBPB,HAP1,C1QTNF1,PODN,CMKLR1,ERN1,HCLS1,OXTR,F2R,BGN,PTTG1IP,CIB1,MUC1,IRF7,ZFP36L1,ARHG…
4.15e-07	1912	250	59	0.236	0.031	GO:2000026	BP	4	regulation of multicellular organismal development	3	TNFRSF12A,IFRD1,SCIN,WWTR1,VIM,EIF2AK2,IL4R,ABL1,HMOX1,TSPO,TIMP1,HAMP,CAV1,HSPB1,MGP,VEGFA,DPYSL3,BCL6,HDAC1,MYCL,SPP1,GLIPR2,SRGN,SOX9,LGALS3,COL4A2,ANXA1,HAVCR2,HEY2,MYC,PIM1,YAP1,RHOB,ADM,MOV10,C1QC,ITGA5,DDR2,MSX1,ADAMTS9,HEYL,TNFRSF11B,B2M,STAT3,CXCL10,CEBPB,HAP1,ANO6,HCLS1,OXTR,CIB1,IRF7,ZFP36L1,RXRA,ISG15,C5AR1,PNP,PSMB8,LYN
4.88e-07	1564	250	52	0.208	0.033	GO:0051247	BP	4	positive regulation of protein metabolic process	3	SLC11A1,CD44,EIF2AK2,CCNK,MAP3K20,ABL1,HMOX1,MYH9,MMP9,EHD4,EBI3,CAV1,HSPB1,CD81,VEGFA,BCL6,GNAI2,MAPKAPK3,HDAC1,GLIPR2,NMI,CKS2,RNF114,CDKN1A,SOX4,SOX9,AJUBA,HAVCR2,FAM129A,MYC,S100A8,MSN,ITGA5,DDR2,MAPKAPK2,S100A9,IFI16,STAT3,ANTXR1,FPR1,C1QTNF1,ERN1,HCLS1,F2R,PTTG1IP,CIB1,MUC1,RXRA,PTPN1,C5AR1,CEBPA,LYN
5.02e-07	1323	250	47	0.188	0.036	GO:0007155	BP	4	cell adhesion	2	TNFRSF12A,CD44,FERMT2,IL4R,ABL1,MYH9,HCK,SRPX,EBI3,CAV1,HSPB1,VEGFA,BCL6,CNN3,SPP1,PLAU,SOX9,CD93,PODXL,AJUBA,LGALS3,ANXA1,HAVCR2,S100A8,RHOB,LPP,CASK,MSN,MPZL2,FERMT3,JAM2,ITGA5,DDR2,S100A9,ADAMTS9,EGFLAM,ANTXR1,CEBPB,C1QTNF1,COL18A1,CIB1,MUC1,ZFP36L1,SELL,S100A10,PNP,LYN
5.24e-07	472	179	29	0.162	0.061	REAC:R-HSA-6798695	rea	19	Neutrophil degranulation	3	MGST1,MVP,SLC11A1,SERPINB1,CD44,CYBA,SNAP23,MMP9,GSDMD,NFKB1,VAMP8,PLAU,CD93,LGALS3,PRCP,SLC2A5,S100A8,FCER1G,CTSS,S100A9,B2M,RNASE2,CD14,FPR1,ANO6,SELL,SERPINA3,C5AR1,PNP
7.28e-07	14795	250	229	0.916	0.015	GO:0005488	MF	9	binding	1	TNFRSF12A,SCIN,MGST1,MVP,SLC11A1,WWTR1,VIM,CD44,CYBA,EIF2AK2,TRAF3IP2,PARP12,EYA2,MTHFD2,IFI35,FERMT2,RBMS2,IL4R,PLOD1,TXLNA,SLC8B1,CCNK,MAP3K20,SNAP23,ABL1,SH3GLB1,CYTH4,TIMP3,HMOX1,TSPO,MYH9,PLTP,MMP9,HCK,MAPRE1,NXT2,RP2,TIMP1,EHD4,GSDMD,CD37,EBI3,RPS19,PLEKHA4,HAMP,NAMPT,ZC3HAV1,CAV1,HSPB1,CHIC2,NFKB1,UGDH,SLC15A3,CD81,MGP,VEGFA,KIF20A,DPYSL3,BCL6,GNAI2,MAPKAPK3,TP53I3,IFIH1,IGFBP5,HDAC1,MYCL,…
8.59e-07	891	250	37	0.148	0.042	GO:0008284	BP	4	positive regulation of cell proliferation	3	WWTR1,CYBA,ABL1,HMOX1,TSPO,MMP9,HCK,TIMP1,EBI3,NAMPT,CD81,VEGFA,BCL6,GNAI2,HDAC1,CDK2,CDKN1A,SOX4,SOX9,ANXA1,HAVCR2,HEY2,MYC,PIM1,YAP1,ADM,DDR2,STAT3,CXCL10,ERN1,HCLS1,F2R,COL18A1,CIB1,C5AR1,PNP,LYN
9.05e-07	1692	250	54	0.216	0.032	GO:0031399	BP	4	regulation of protein modification process	2	MVP,SLC11A1,WWTR1,CD44,EIF2AK2,CCNK,MAP3K20,ABL1,TIMP3,TSPO,MMP9,EHD4,CAV1,HSPB1,CD81,VEGFA,BCL6,GNAI2,MAPKAPK3,HDAC1,GLIPR2,NMI,CKS2,CDKN1A,SOX4,SOX9,AJUBA,HAVCR2,FAM129A,MYC,HERC5,ITGA5,DDR2,MAPKAPK2,DTX3L,DDIT4,STAT3,CXCL10,FPR1,C1QTNF1,PODN,ERN1,HCLS1,F2R,BGN,PTTG1IP,CIB1,MUC1,ISG15,STK40,PTPN1,C5AR1,CEBPA,LYN
9.72e-07	1116	250	42	0.168	0.038	GO:0044092	BP	4	negative regulation of molecular function	3	MVP,WWTR1,SERPINB1,CD44,ABL1,TIMP3,HMOX1,MMP9,MAPRE1,TIMP1,CAV1,HSPB1,NFKB1,VEGFA,GNAI2,CNN3,CDKN1A,RBCK1,IFI6,AJUBA,SPOCD1,ANXA1,HAVCR2,HEY2,PIM1,TNFAIP8,SERPINH1,MSX1,IFI16,DTX3L,HEYL,GEM,B2M,PODN,CMKLR1,BGN,CIB1,SERPINA3,PTPN1,PHACTR4,CEBPA,LYN
1.01e-06	1072	250	41	0.164	0.038	GO:0051248	BP	4	negative regulation of protein metabolic process	3	MVP,WWTR1,SERPINB1,CD44,EIF2AK2,ABL1,TIMP3,TSPO,MMP9,TIMP1,CAV1,HSPB1,NFKB1,VEGFA,IGFBP5,HDAC1,NMI,CDKN1A,SOX4,IFI6,FAM129A,MYC,TOB1,TNFAIP8,EIF4EBP2,SERPINH1,IFI16,DTX3L,DDIT4,STAT3,HAP1,PODN,BACE2,BGN,CIB1,ZFP36L1,ISG15,SERPINA3,PTPN1,CEBPA,LYN
1.04e-06	3017	250	78	0.312	0.026	GO:0010604	BP	4	positive regulation of macromolecule metabolic process	2	SLC11A1,WWTR1,VIM,CD44,EIF2AK2,EYA2,CCNK,MAP3K20,ABL1,HMOX1,MYH9,MMP9,EHD4,EBI3,NAMPT,ZC3HAV1,CAV1,HSPB1,NFKB1,CD81,VEGFA,BCL6,GNAI2,MAPKAPK3,HDAC1,SPP1,ELF1,GLIPR2,CDK2,NMI,CKS2,RNF114,CDKN1A,SOX4,SOX9,AJUBA,HAVCR2,HEY2,FAM129A,NCBP1,MYC,YAP1,TOB1,SF3B4,S100A8,CSRNP1,CASK,MSN,ITGA5,DDR2,MAPKAPK2,MSX1,S100A9,IFI16,DTX3L,HEYL,SERTAD3,STAT3,CXCL10,ANTXR1,FPR1,CEBPB,C1QTNF1,ERN1,HCLS1,F2R,PTTG1IP,CI…
1.06e-06	5699	250	120	0.48	0.021	GO:0048856	BP	4	anatomical structure development	2	TNFRSF12A,IFRD1,SCIN,MGST1,WWTR1,VIM,CD44,EIF2AK2,EYA2,FERMT2,IL4R,PLOD1,MAP3K20,ABL1,HMOX1,TSPO,MYH9,MMP9,HCK,TIMP1,RPS19,HAMP,CAV1,HSPB1,UGDH,MGP,VEGFA,DPYSL3,BCL6,IGFBP5,HDAC1,MYCL,CNN3,SPP1,GLIPR2,SRGN,CDK2,RNF114,CDKN1A,SOX4,SOX9,PODXL,PALLD,AJUBA,CHSY1,LGALS3,EMP1,COL4A2,ANXA1,HAVCR2,HEY2,LCP1,MYC,PIM1,PRCP,YAP1,COL2A1,S100A8,SLC39A1,RHOB,CSRNP1,LHFPL2,MSN,ADM,SERPINH1,MPZL2,FERMT3,MOV10,RH…
1.09e-06	466	250	26	0.104	0.056	GO:0050900	BP	4	leukocyte migration	4	CD44,SLC8B1,HMOX1,MYH9,MMP9,HCK,RPS19,CAV1,VEGFA,LGALS3,ANXA1,S100A8,MSN,JAM2,FCER1G,ITGA5,CXCL16,S100A9,CXCL10,FPR1,CMKLR1,ANO6,IL17RA,SELL,C5AR1,LYN
1.2e-06	4315	250	99	0.396	0.023	GO:0012505	CC	1	endomembrane system	2	MGST1,MVP,SLC11A1,SERPINB1,CD44,CYBA,PLOD1,SNAP23,ABL1,SH3GLB1,CYTH4,TIMP3,HMOX1,MMP9,HCK,MAPRE1,SRPX,RP2,TIMP1,EHD4,GSDMD,EBI3,CAV1,CHIC2,NFKB1,VEGFA,KIF20A,DPYSL3,BCL6,IGFBP5,VAMP8,SPP1,GLIPR2,PLAU,SRGN,CHST3,CDK2,RAB38,CD93,AJUBA,RHBDF2,CHSY1,LGALS3,COL4A2,ANXA1,HAVCR2,APPL2,MYC,PRCP,SPPL2A,COL2A1,IFITM3,SLC2A5,S100A8,SLC39A1,CNIH4,RHOB,LHFPL2,PLIN2,SERPINH1,FERMT3,LY96,PDIA4,SLA,FCER1G,ITGA5,…
1.44e-06	472	250	26	0.104	0.055	GO:0051272	BP	4	positive regulation of cellular component movement	3	ABL1,MMP9,MAPRE1,RPS19,HSPB1,VEGFA,BCL6,GLIPR2,PLAU,SOX9,PODXL,LGALS3,MYC,RHOB,FERMT3,ITGA5,CXCL16,DDR2,CXCL10,CMKLR1,ANO6,F2R,COL18A1,CIB1,C5AR1,LYN
1.49e-06	463	179	28	0.156	0.06	REAC:R-HSA-449147	rea	19	Signaling by Interleukins	3	VIM,IL4R,TXLNA,HMOX1,MMP9,HCK,TIMP1,EBI3,NFKB1,VEGFA,BCL6,MAPKAPK3,CDKN1A,ANXA1,HAVCR2,LCP1,MYC,PIM1,IL18BP,MSN,MAPKAPK2,STAT3,CXCL10,FPR1,IL17RA,MUC1,PSMB8,LYN
1.67e-06	1824	250	56	0.224	0.031	GO:0051049	BP	4	regulation of transport	3	SCIN,SLC11A1,CYBA,IL4R,SLC8B1,ABL1,SH3GLB1,HMOX1,TSPO,PLTP,MMP9,HCK,EHD4,GSDMD,HAMP,CAV1,NFKB1,VEGFA,GNAI2,IFIH1,HDAC1,VAMP8,SPP1,SRGN,CDKN1A,SOX4,RHBDF2,LGALS3,ANXA1,HAVCR2,LCP1,MYC,S100A8,CASK,MSN,FCER1G,STC1,SELENON,CTSS,S100A9,GEM,B2M,CXCL10,RNASE2,CD14,HAP1,C1QTNF1,UCP2,ANO6,IL17RA,OXTR,F2R,CIB1,TLR5,PTPN1,LYN
1.8e-06	1473	250	49	0.196	0.033	GO:0032270	BP	4	positive regulation of cellular protein metabolic process	2	SLC11A1,CD44,EIF2AK2,CCNK,MAP3K20,ABL1,MYH9,MMP9,EHD4,CAV1,CD81,VEGFA,BCL6,GNAI2,MAPKAPK3,HDAC1,GLIPR2,NMI,CKS2,RNF114,CDKN1A,SOX4,SOX9,AJUBA,HAVCR2,FAM129A,MYC,S100A8,MSN,ITGA5,DDR2,MAPKAPK2,S100A9,IFI16,STAT3,ANTXR1,FPR1,C1QTNF1,ERN1,HCLS1,F2R,PTTG1IP,CIB1,MUC1,RXRA,PTPN1,C5AR1,CEBPA,LYN
2.34e-06	346	250	22	0.088	0.064	GO:0045089	BP	4	positive regulation of innate immune response	4	CYBA,HCK,RPS19,CAV1,NFKB1,MAPKAPK3,IFIH1,HAVCR2,S100A8,LY96,FCER1G,MAPKAPK2,CTSS,S100A9,IFI16,CD14,MUC1,IRF7,TLR5,PLSCR1,PSMB8,LYN
2.45e-06	6118	250	125	0.5	0.02	GO:0032502	BP	4	developmental process	1	TNFRSF12A,IFRD1,SCIN,MGST1,WWTR1,VIM,CD44,EIF2AK2,EYA2,FERMT2,IL4R,PLOD1,MAP3K20,ABL1,HMOX1,TSPO,MYH9,MMP9,HCK,TIMP1,RPS19,HAMP,CAV1,HSPB1,NFKB1,UGDH,MGP,VEGFA,DPYSL3,BCL6,IGFBP5,HDAC1,MYCL,CNN3,SPP1,ELF1,GLIPR2,SRGN,CDK2,RAB38,RNF114,CDKN1A,SOX4,SOX9,PODXL,PALLD,AJUBA,CHSY1,LGALS3,EMP1,COL4A2,ANXA1,HAVCR2,HEY2,LCP1,MYC,PIM1,PRCP,YAP1,COL2A1,TOB1,S100A8,SLC39A1,RHOB,CSRNP1,LHFPL2,MSN,ADM,SERPINH1…
2.57e-06	559	250	28	0.112	0.05	GO:0042060	BP	4	wound healing	4	TNFRSF12A,IFRD1,SLC11A1,CD44,HMOX1,MYH9,TIMP1,CAV1,HSPB1,HDAC1,PLAU,AJUBA,ANXA1,MYC,PRCP,S100A8,RHOB,CASK,FERMT3,RHOC,FCER1G,ITGA5,S100A9,C1QTNF1,ANO6,F2R,PLSCR1,LYN
3.33e-06	420	250	24	0.096	0.057	GO:0045088	BP	4	regulation of innate immune response	4	CYBA,HCK,RPS19,CAV1,NFKB1,MAPKAPK3,IFIH1,NMI,HAVCR2,S100A8,LY96,FCER1G,MAPKAPK2,CTSS,S100A9,IFI16,CD14,MUC1,IRF7,TLR5,PLSCR1,PTPN1,PSMB8,LYN
3.39e-06	1501	250	49	0.196	0.033	GO:0048585	BP	4	negative regulation of response to stimulus	2	WWTR1,CD44,EYA2,IL4R,ABL1,TIMP3,HMOX1,MMP9,RPS19,CAV1,HSPB1,NFKB1,BCL6,IGFBP5,HDAC1,SPP1,ELF1,PLAU,NMI,SOX9,IFI6,AJUBA,LGALS3,ANXA1,HAVCR2,HEY2,MYC,IL18BP,YAP1,COL2A1,TOB1,CASK,ADM,LY96,IFI16,HEYL,DDIT4,CD14,C1QTNF1,PODN,UCP2,BGN,PTTG1IP,CIB1,MUC1,PTPN1,PHACTR4,PSMB8,LYN
3.52e-06	11294	250	191	0.764	0.017	GO:0005737	CC	1	cytoplasm	4	IFRD1,SCIN,MGST1,MVP,MTMR11,SLC11A1,WWTR1,SERPINB1,VIM,CD44,CYBA,EIF2AK2,EYA2,MTHFD2,IFI35,FERMT2,PLOD1,TXLNA,SLC8B1,MAP3K20,SNAP23,ABL1,SH3GLB1,CYTH4,TIMP3,HMOX1,TSPO,MYH9,MMP9,HCK,MAPRE1,NXT2,SRPX,RP2,TIMP1,EHD4,GSDMD,EBI3,RPS19,PLEKHA4,HAMP,NAMPT,ZC3HAV1,CAV1,HSPB1,CHIC2,NFKB1,UGDH,SLC15A3,VEGFA,KIF20A,DPYSL3,BCL6,GNAI2,MAPKAPK3,TP53I3,IFIH1,IGFBP5,HDAC1,CNN3,VAMP8,SPP1,GLIPR2,PLAU,SRGN,CHST3,…
4.12e-06	649	250	30	0.12	0.046	GO:0002253	BP	4	activation of immune response	4	CYBA,ABL1,HCK,CAV1,NFKB1,CD81,MAPKAPK3,IFIH1,ELF1,RBCK1,LGALS3,HAVCR2,S100A8,LY96,FCER1G,C1QC,MAPKAPK2,CTSS,S100A9,IFI16,CD14,FPR1,C1QB,MUC1,IRF7,TLR5,PLSCR1,C5AR1,PSMB8,LYN
4.15e-06	1033	250	39	0.156	0.038	GO:1901701	BP	4	cellular response to oxygen-containing compound	4	MGST1,CYBA,ABL1,TSPO,MMP9,HCK,HAMP,CAV1,NFKB1,GNAI2,IGFBP5,SPP1,CDK2,SOX4,SOX9,ANXA1,HAVCR2,MYC,PIM1,IL18BP,YAP1,SLC2A5,RHOB,MSN,EIF4EBP2,LY96,STC1,DDIT4,STAT3,CXCL10,CD14,CEBPB,UCP2,ERN1,ZFP36L1,COL4A1,TLR5,PTPN1,LYN
4.26e-06	12383	250	203	0.812	0.016	GO:0043227	CC	1	membrane-bounded organelle	2	IFRD1,SCIN,MGST1,MVP,MTMR11,SLC11A1,WWTR1,SERPINB1,VIM,CD44,CYBA,EIF2AK2,PARP12,EYA2,MTHFD2,IFI35,FERMT2,RBMS2,PLOD1,SLC8B1,CCNK,MAP3K20,SNAP23,ABL1,SH3GLB1,CYTH4,TIMP3,HMOX1,TSPO,ASCC2,MYH9,MMP9,HCK,MAPRE1,NXT2,SRPX,RP2,TIMP1,EHD4,GSDMD,CD37,EBI3,RPS19,NAMPT,ZC3HAV1,CAV1,HSPB1,CHIC2,NFKB1,UGDH,SLC15A3,CD81,MGP,VEGFA,KIF20A,DPYSL3,BCL6,GNAI2,MAPKAPK3,TP53I3,IFIH1,IGFBP5,HDAC1,MYCL,VAMP8,SPP1,PLXD…
5.46e-06	1374	250	46	0.184	0.033	GO:0001932	BP	4	regulation of protein phosphorylation	3	MVP,SLC11A1,WWTR1,CD44,EIF2AK2,CCNK,MAP3K20,ABL1,TIMP3,MMP9,EHD4,CAV1,HSPB1,CD81,VEGFA,GNAI2,MAPKAPK3,HDAC1,GLIPR2,CKS2,CDKN1A,SOX9,AJUBA,HAVCR2,FAM129A,MYC,HERC5,ITGA5,DDR2,MAPKAPK2,DDIT4,STAT3,CXCL10,FPR1,C1QTNF1,PODN,ERN1,HCLS1,F2R,BGN,CIB1,STK40,PTPN1,C5AR1,CEBPA,LYN
5.56e-06	298	250	20	0.08	0.067	GO:0002218	BP	4	activation of innate immune response	5	CYBA,HCK,CAV1,NFKB1,MAPKAPK3,IFIH1,HAVCR2,S100A8,LY96,FCER1G,MAPKAPK2,CTSS,S100A9,IFI16,CD14,MUC1,IRF7,TLR5,PSMB8,LYN
5.81e-06	782	250	33	0.132	0.042	GO:0032101	BP	4	regulation of response to external stimulus	3	CYBA,TRAF3IP2,SLC8B1,HCK,RPS19,CAV1,HSPB1,NFKB1,CD81,VEGFA,BCL6,VAMP8,SPP1,PLAU,ANXA1,HAVCR2,HERC5,S100A8,CASK,LY96,FCER1G,C1QC,S100A9,DTX3L,CXCL10,C1QB,C1QTNF1,CMKLR1,ANO6,IL17RA,F2R,C5AR1,LYN
6.18e-06	4057	250	93	0.372	0.023	GO:0030154	BP	4	cell differentiation	3	TNFRSF12A,IFRD1,SCIN,MGST1,WWTR1,VIM,EIF2AK2,EYA2,FERMT2,IL4R,MAP3K20,ABL1,TSPO,MYH9,MMP9,HCK,RPS19,HAMP,CAV1,NFKB1,MGP,VEGFA,DPYSL3,BCL6,IGFBP5,HDAC1,MYCL,CNN3,SPP1,ELF1,GLIPR2,RAB38,RNF114,CDKN1A,SOX4,SOX9,PODXL,PALLD,CHSY1,LGALS3,COL4A2,ANXA1,HEY2,MYC,YAP1,COL2A1,TOB1,S100A8,RHOB,MSN,ADM,SERPINH1,FERMT3,MOV10,SLA,TAGLN2,FCER1G,STC1,C1QC,ITGA5,SELENON,DDR2,MSX1,S100A9,PBXIP1,IFI16,ADAMTS9,RBM47…
8.12e-06	162	250	15	0.06	0.093	GO:0070820	CC	1	tertiary granule	9	SLC11A1,CYBA,SNAP23,MMP9,GSDMD,VAMP8,PLAU,CD93,LGALS3,PRCP,FCER1G,CTSS,B2M,FPR1,ANO6
8.25e-06	1013	250	38	0.152	0.038	GO:0032269	BP	4	negative regulation of cellular protein metabolic process	2	MVP,WWTR1,SERPINB1,CD44,EIF2AK2,ABL1,TIMP3,TSPO,MMP9,TIMP1,CAV1,HSPB1,NFKB1,VEGFA,IGFBP5,HDAC1,CDKN1A,SOX4,IFI6,FAM129A,MYC,TOB1,TNFAIP8,EIF4EBP2,SERPINH1,IFI16,DTX3L,DDIT4,STAT3,PODN,BGN,CIB1,ZFP36L1,ISG15,SERPINA3,PTPN1,CEBPA,LYN
8.34e-06	669	250	30	0.12	0.045	GO:0010942	BP	4	positive regulation of cell death	3	TNFRSF12A,SCIN,MAP3K20,ABL1,SH3GLB1,TIMP3,HMOX1,TSPO,MMP9,SRPX,CAV1,BCL6,HDAC1,CDKN1A,SOX4,RBCK1,ANXA1,MYC,S100A8,RHOB,TNFAIP8,ADM,MSX1,S100A9,DDIT4,UCP2,ANO6,F2R,COL18A1,LYN
9.13e-06	339	250	21	0.084	0.062	GO:0030198	BP	4	extracellular matrix organization	3	CD44,ABL1,MMP9,TIMP1,SPP1,SOX9,COL4A2,LCP1,COL2A1,SERPINH1,JAM2,ITGA5,DDR2,CTSS,ADAMTS9,EGFLAM,TNFRSF11B,ANTXR1,BGN,COL18A1,COL4A1
9.13e-06	442	250	24	0.096	0.054	GO:0030335	BP	4	positive regulation of cell migration	5	ABL1,MMP9,MAPRE1,HSPB1,VEGFA,GLIPR2,PLAU,SOX9,PODXL,LGALS3,MYC,RHOB,FERMT3,ITGA5,CXCL16,DDR2,CXCL10,CMKLR1,ANO6,F2R,COL18A1,CIB1,C5AR1,LYN
9.7e-06	929	250	36	0.144	0.039	GO:0051050	BP	4	positive regulation of transport	2	SCIN,SLC11A1,CYBA,IL4R,ABL1,SH3GLB1,TSPO,PLTP,GSDMD,CAV1,VEGFA,IFIH1,VAMP8,SPP1,SOX4,LGALS3,ANXA1,HAVCR2,S100A8,CASK,MSN,FCER1G,STC1,CTSS,S100A9,B2M,CXCL10,RNASE2,CD14,HAP1,C1QTNF1,ANO6,IL17RA,OXTR,F2R,CIB1
1.02e-05	2243	250	62	0.248	0.028	GO:0050790	BP	4	regulation of catalytic activity	3	MVP,SLC11A1,WWTR1,SERPINB1,CD44,CYBA,EIF2AK2,CCNK,MAP3K20,ABL1,SH3GLB1,TIMP3,MMP9,RP2,TIMP1,CAV1,HSPB1,NFKB1,CD81,VEGFA,BCL6,GNAI2,MAPKAPK3,CNN3,CKS2,CDKN1A,IFI6,AJUBA,STARD8,DNAJB1,SPOCD1,ANXA1,MYC,HERC5,S100A8,TNFAIP8,SERPINH1,RHOC,DDR2,MAPKAPK2,S100A9,IFI16,DTX3L,STAT3,CXCL10,ANTXR1,FPR1,PODN,ERN1,F2R,BGN,CIB1,ARHGAP30,PLSCR1,SERPINA3,PTPN1,C5AR1,S100A10,PHACTR4,PSMB8,CEBPA,LYN
1.07e-05	1813	250	54	0.216	0.03	GO:1902531	BP	4	regulation of intracellular signal transduction	4	CD44,EIF2AK2,TRAF3IP2,MAP3K20,ABL1,CYTH4,TIMP3,HMOX1,MMP9,CAV1,HSPB1,CD81,VEGFA,BCL6,GNAI2,MAPKAPK3,IGFBP5,HDAC1,GLIPR2,CDK2,SOX9,RBCK1,AJUBA,STARD8,HAVCR2,MYC,S100A8,RHOB,RHOC,SELENON,MAPKAPK2,MSX1,S100A9,DDIT4,STAT3,CXCL10,CD14,FPR1,HAP1,C1QTNF1,PODN,CMKLR1,ERN1,HCLS1,F2R,BGN,PTTG1IP,CIB1,MUC1,ARHGAP30,STK40,PTPN1,C5AR1,LYN
1.16e-05	7343	250	140	0.56	0.019	GO:0032501	BP	4	multicellular organismal process	1	TNFRSF12A,IFRD1,SCIN,MGST1,SLC11A1,WWTR1,VIM,CD44,CYBA,EIF2AK2,EYA2,IL4R,MAP3K20,SNAP23,ABL1,TIMP3,HMOX1,TSPO,MYH9,PLTP,MMP9,RP2,TIMP1,GSDMD,EBI3,RPS19,HAMP,NAMPT,CAV1,HSPB1,NFKB1,UGDH,MGP,VEGFA,DPYSL3,BCL6,IFIH1,IGFBP5,HDAC1,MYCL,VAMP8,SPP1,ELF1,GLIPR2,PLAU,SRGN,CDK2,NMI,RNF114,CDKN1A,SOX4,SOX9,PODXL,PALLD,CHSY1,LGALS3,EMP1,COL4A2,ANXA1,HAVCR2,HEY2,LCP1,MYC,PIM1,PRCP,YAP1,HERC5,COL2A1,TOB1,SLC2A…
1.19e-05	280	250	19	0.076	0.068	GO:0002758	BP	4	innate immune response-activating signal transduction	5	CYBA,HCK,CAV1,NFKB1,MAPKAPK3,IFIH1,HAVCR2,S100A8,LY96,FCER1G,MAPKAPK2,CTSS,S100A9,CD14,MUC1,IRF7,TLR5,PSMB8,LYN
1.22e-05	221	250	17	0.068	0.077	GO:0051607	BP	4	defense response to virus	3	EIF2AK2,TRAF3IP2,ZC3HAV1,IFIH1,OASL,HERC5,IFITM3,IFI16,DTX3L,DDIT4,CXCL10,RNASE2,TRIM56,IFITM2,IRF7,ISG15,PLSCR1
1.24e-05	449	250	24	0.096	0.053	GO:0031349	BP	4	positive regulation of defense response	3	CYBA,HCK,RPS19,CAV1,NFKB1,MAPKAPK3,IFIH1,VAMP8,HAVCR2,S100A8,LY96,FCER1G,MAPKAPK2,CTSS,S100A9,IFI16,CD14,IL17RA,MUC1,IRF7,TLR5,PLSCR1,PSMB8,LYN
1.42e-05	2544	250	67	0.268	0.026	GO:0009653	BP	4	anatomical structure morphogenesis	2	TNFRSF12A,IFRD1,WWTR1,CD44,EYA2,FERMT2,IL4R,MAP3K20,ABL1,HMOX1,MYH9,MMP9,HCK,CAV1,HSPB1,UGDH,MGP,VEGFA,BCL6,IGFBP5,HDAC1,SPP1,SOX4,SOX9,PODXL,PALLD,AJUBA,CHSY1,COL4A2,ANXA1,HEY2,MYC,PIM1,PRCP,YAP1,COL2A1,SLC39A1,RHOB,CSRNP1,MSN,ADM,SERPINH1,MPZL2,FERMT3,RHOC,STC1,ITGA5,MSX1,ADAMTS9,HEYL,TNFRSF11B,STAT3,CXCL10,ANTXR1,CEBPB,F2R,COL18A1,CIB1,ZFP36L1,RXRA,COL4A1,STK40,C5AR1,S100A10,PHACTR4,PSMB8,TCTN1
1.68e-05	111	179	13	0.073	0.117	REAC:R-HSA-6785807	rea	19	Interleukin-4 and 13 signaling	4	VIM,IL4R,HMOX1,MMP9,TIMP1,VEGFA,BCL6,CDKN1A,ANXA1,MYC,PIM1,STAT3,MUC1
1.8e-05	2332	250	63	0.252	0.027	GO:0051172	BP	4	negative regulation of nitrogen compound metabolic process	2	MVP,SLC11A1,WWTR1,SERPINB1,CD44,EIF2AK2,ABL1,TIMP3,TSPO,MMP9,TIMP1,HAMP,CAV1,HSPB1,NFKB1,VEGFA,BCL6,GNAI2,IGFBP5,HDAC1,CDK2,NMI,CDKN1A,SOX4,SOX9,IFI6,AJUBA,DNAJB1,HEY2,FAM129A,MYC,YAP1,TOB1,TNFAIP8,EIF4EBP2,SERPINH1,MAPKAPK2,MSX1,PBXIP1,IFI16,DTX3L,HEYL,GATAD2A,DDIT4,STAT3,CEBPB,HAP1,PODN,TGIF1,HCLS1,BACE2,BGN,CIB1,MUC1,IRF7,ZFP36L1,RXRA,ISG15,HIST1H1C,SERPINA3,PTPN1,CEBPA,LYN
1.83e-05	458	250	24	0.096	0.052	GO:2000147	BP	4	positive regulation of cell motility	4	ABL1,MMP9,MAPRE1,HSPB1,VEGFA,GLIPR2,PLAU,SOX9,PODXL,LGALS3,MYC,RHOB,FERMT3,ITGA5,CXCL16,DDR2,CXCL10,CMKLR1,ANO6,F2R,COL18A1,CIB1,C5AR1,LYN
2.41e-05	619	250	28	0.112	0.045	GO:0043068	BP	4	positive regulation of programmed cell death	4	TNFRSF12A,SCIN,MAP3K20,ABL1,SH3GLB1,TIMP3,HMOX1,TSPO,MMP9,SRPX,CAV1,BCL6,HDAC1,CDKN1A,SOX4,RBCK1,ANXA1,MYC,S100A8,RHOB,TNFAIP8,ADM,MSX1,S100A9,ANO6,F2R,COL18A1,LYN
2.44e-05	4229	250	94	0.376	0.022	GO:0048869	BP	4	cellular developmental process	2	TNFRSF12A,IFRD1,SCIN,MGST1,WWTR1,VIM,CD44,EIF2AK2,EYA2,FERMT2,IL4R,MAP3K20,ABL1,TSPO,MYH9,MMP9,HCK,RPS19,HAMP,CAV1,NFKB1,MGP,VEGFA,DPYSL3,BCL6,IGFBP5,HDAC1,MYCL,CNN3,SPP1,ELF1,GLIPR2,RAB38,RNF114,CDKN1A,SOX4,SOX9,PODXL,PALLD,CHSY1,LGALS3,COL4A2,ANXA1,HEY2,MYC,YAP1,COL2A1,TOB1,S100A8,RHOB,MSN,ADM,SERPINH1,FERMT3,MOV10,SLA,TAGLN2,FCER1G,STC1,C1QC,ITGA5,SELENON,DDR2,MSX1,S100A9,PBXIP1,IFI16,ADAMTS9,…
2.45e-05	393	250	22	0.088	0.056	GO:0043062	BP	4	extracellular structure organization	2	CD44,ABL1,PLTP,MMP9,TIMP1,SPP1,SOX9,COL4A2,LCP1,COL2A1,SERPINH1,JAM2,ITGA5,DDR2,CTSS,ADAMTS9,EGFLAM,TNFRSF11B,ANTXR1,BGN,COL18A1,COL4A1
2.81e-05	5232	250	109	0.436	0.021	GO:0007275	BP	4	multicellular organism development	2	TNFRSF12A,IFRD1,SCIN,MGST1,WWTR1,VIM,CD44,EIF2AK2,EYA2,IL4R,MAP3K20,ABL1,HMOX1,TSPO,MYH9,MMP9,TIMP1,RPS19,HAMP,CAV1,HSPB1,UGDH,MGP,VEGFA,DPYSL3,BCL6,IGFBP5,HDAC1,MYCL,SPP1,GLIPR2,SRGN,CDK2,RNF114,CDKN1A,SOX4,SOX9,PODXL,PALLD,CHSY1,LGALS3,EMP1,COL4A2,ANXA1,HAVCR2,HEY2,LCP1,MYC,PIM1,PRCP,YAP1,COL2A1,S100A8,SLC39A1,RHOB,CSRNP1,LHFPL2,MSN,ADM,SERPINH1,MOV10,FCER1G,STC1,C1QC,ITGA5,SELENON,DDR2,MAPKAPK…
2.88e-05	1500	250	47	0.188	0.031	GO:0042325	BP	4	regulation of phosphorylation	3	MVP,SLC11A1,WWTR1,CD44,EIF2AK2,CCNK,MAP3K20,ABL1,SH3GLB1,TIMP3,MMP9,EHD4,CAV1,HSPB1,CD81,VEGFA,GNAI2,MAPKAPK3,HDAC1,GLIPR2,CKS2,CDKN1A,SOX9,AJUBA,HAVCR2,FAM129A,MYC,HERC5,ITGA5,DDR2,MAPKAPK2,DDIT4,STAT3,CXCL10,FPR1,C1QTNF1,PODN,ERN1,HCLS1,F2R,BGN,CIB1,STK40,PTPN1,C5AR1,CEBPA,LYN
2.95e-05	296	250	19	0.076	0.064	GO:0030667	CC	1	secretory granule membrane	9	MGST1,SLC11A1,CD44,CYBA,SNAP23,CAV1,VAMP8,PLAU,CD93,LGALS3,PRCP,SLC2A5,LHFPL2,FCER1G,CD14,FPR1,ANO6,SELL,C5AR1
3.21e-05	2199	250	60	0.24	0.027	GO:0071705	BP	4	nitrogen compound transport	4	MVP,SLC11A1,CYBA,TRAF3IP2,IL4R,SLC8B1,SNAP23,ABL1,SH3GLB1,TSPO,MYH9,PLTP,NXT2,RP2,GSDMD,RPS19,HSPB1,SLC15A3,SLC16A10,KIF20A,BCL6,IFIH1,HDAC1,VAMP8,SRGN,RAB38,CDKN1A,SOX4,RHBDF2,ANXA1,HAVCR2,LCP1,NCBP1,MYC,SLC44A3,S100A8,CNIH4,RHOB,PDIA4,FCER1G,S100A9,ADAMTS9,DTX3L,STAT3,VAMP5,RNASE2,CD14,HAP1,UCP2,IL17RA,OXTR,F2R,PTTG1IP,CIB1,ZFP36L1,BTN3A2,TLR5,PTPN1,PNP,LYN
3.49e-05	976	250	36	0.144	0.037	GO:1902533	BP	4	positive regulation of intracellular signal transduction	4	CD44,EIF2AK2,TRAF3IP2,MAP3K20,ABL1,HMOX1,CAV1,CD81,VEGFA,GNAI2,MAPKAPK3,IGFBP5,HDAC1,GLIPR2,SOX9,RBCK1,AJUBA,HAVCR2,S100A8,RHOC,MAPKAPK2,MSX1,S100A9,STAT3,CXCL10,CD14,FPR1,HAP1,C1QTNF1,ERN1,HCLS1,F2R,CIB1,PTPN1,C5AR1,LYN
3.71e-05	1933	250	55	0.22	0.028	GO:0006468	BP	4	protein phosphorylation	1	MVP,SLC11A1,WWTR1,CD44,EIF2AK2,CCNK,MAP3K20,ABL1,TIMP3,MMP9,HCK,EHD4,CAV1,HSPB1,NFKB1,CD81,VEGFA,GNAI2,MAPKAPK3,HDAC1,GLIPR2,CDK2,CKS2,CDKN1A,SOX9,AJUBA,HAVCR2,FAM129A,MYC,PIM1,HERC5,CASK,SLA,ITGA5,DDR2,MAPKAPK2,DDIT4,STAT3,CXCL10,FPR1,C1QTNF1,PODN,ERN1,HCLS1,OXTR,F2R,BGN,CIB1,ZFP36L1,STK40,PTPN1,C5AR1,PSMB8,CEBPA,LYN
3.8e-05	2607	250	67	0.268	0.026	GO:0071702	BP	4	organic substance transport	4	MVP,CYBA,TRAF3IP2,IL4R,SLC8B1,SNAP23,ABL1,SH3GLB1,TSPO,MYH9,PLTP,NXT2,RP2,GSDMD,RPS19,CAV1,HSPB1,NFKB1,SLC15A3,SLC16A10,KIF20A,BCL6,IFIH1,HDAC1,VAMP8,SPP1,SRGN,RAB38,CDKN1A,SOX4,RHBDF2,ANXA1,HAVCR2,LCP1,NCBP1,MYC,SLC2A5,SLC44A3,S100A8,CNIH4,RHOB,PLIN2,PDIA4,FCER1G,S100A9,ADAMTS9,DTX3L,STAT3,VAMP5,RNASE2,CD14,HAP1,C1QTNF1,UCP2,ANO6,IL17RA,OXTR,F2R,PTTG1IP,CIB1,ZFP36L1,RXRA,BTN3A2,TLR5,PTPN1,PNP,LYN
3.81e-05	2492	250	65	0.26	0.026	GO:0031324	BP	4	negative regulation of cellular metabolic process	2	MVP,SLC11A1,WWTR1,SERPINB1,CD44,EIF2AK2,ABL1,TIMP3,HMOX1,TSPO,MMP9,TIMP1,HAMP,CAV1,HSPB1,NFKB1,VEGFA,BCL6,GNAI2,IGFBP5,HDAC1,CDK2,NMI,CDKN1A,SOX4,SOX9,IFI6,AJUBA,DNAJB1,SPOCD1,HEY2,FAM129A,MYC,YAP1,TOB1,TNFAIP8,EIF4EBP2,SERPINH1,MAPKAPK2,MSX1,PBXIP1,IFI16,DTX3L,HEYL,GATAD2A,DDIT4,STAT3,CEBPB,HAP1,PODN,TGIF1,HCLS1,BACE2,BGN,CIB1,MUC1,IRF7,ZFP36L1,RXRA,ISG15,HIST1H1C,SERPINA3,PTPN1,CEBPA,LYN
4.26e-05	2731	250	69	0.276	0.025	GO:0010605	BP	4	negative regulation of macromolecule metabolic process	2	MVP,SLC11A1,WWTR1,SERPINB1,CD44,EIF2AK2,ABL1,TIMP3,TSPO,MMP9,TIMP1,RPS19,HAMP,ZC3HAV1,CAV1,HSPB1,NFKB1,VEGFA,BCL6,IGFBP5,HDAC1,CDK2,NMI,CDKN1A,SOX4,SOX9,IFI6,AJUBA,DNAJB1,HAVCR2,HEY2,FAM129A,NCBP1,MYC,YAP1,TOB1,TNFAIP8,EIF4EBP2,SERPINH1,MOV10,MAPKAPK2,MSX1,PBXIP1,IFI16,DTX3L,HEYL,GATAD2A,DDIT4,STAT3,CEBPB,HAP1,PODN,TGIF1,ERN1,HCLS1,BACE2,BGN,CIB1,MUC1,IRF7,ZFP36L1,RXRA,ISG15,HIST1H1C,SERPINA3,PTP…
4.81e-05	1274	250	42	0.168	0.033	GO:0051094	BP	4	positive regulation of developmental process	2	TNFRSF12A,SCIN,WWTR1,IL4R,ABL1,HMOX1,TSPO,HAMP,HSPB1,NFKB1,VEGFA,DPYSL3,BCL6,HDAC1,GLIPR2,SOX9,ANXA1,HEY2,MYC,PIM1,YAP1,RHOB,ADM,ITGA5,DDR2,ADAMTS9,HEYL,STAT3,CEBPB,HAP1,CMKLR1,ANO6,HCLS1,OXTR,CIB1,ZFP36L1,ISG15,C5AR1,S100A10,PNP,CEBPA,LYN
5.31e-05	307	250	19	0.076	0.062	GO:0009615	BP	4	response to virus	3	EIF2AK2,TRAF3IP2,ZC3HAV1,HSPB1,IFIH1,OASL,IFI44,HERC5,IFITM3,IFI16,DTX3L,DDIT4,CXCL10,RNASE2,TRIM56,IFITM2,IRF7,ISG15,PLSCR1
5.43e-05	993	250	36	0.144	0.036	GO:0042327	BP	4	positive regulation of phosphorylation	4	SLC11A1,CD44,EIF2AK2,CCNK,MAP3K20,ABL1,SH3GLB1,MMP9,EHD4,CAV1,CD81,VEGFA,GNAI2,MAPKAPK3,HDAC1,GLIPR2,CKS2,CDKN1A,SOX9,AJUBA,HAVCR2,FAM129A,MYC,ITGA5,DDR2,MAPKAPK2,STAT3,FPR1,C1QTNF1,ERN1,HCLS1,F2R,CIB1,PTPN1,C5AR1,LYN
5.72e-05	995	250	36	0.144	0.036	GO:0035295	BP	4	tube development	3	TNFRSF12A,WWTR1,ABL1,HMOX1,MYH9,CAV1,HSPB1,VEGFA,IGFBP5,CDKN1A,SOX4,SOX9,PODXL,COL4A2,HEY2,MYC,PRCP,YAP1,COL2A1,RHOB,ADM,ITGA5,ADAMTS9,HEYL,STAT3,CXCL10,OXTR,COL18A1,CIB1,ZFP36L1,COL4A1,STK40,C5AR1,PHACTR4,TCTN1,CEBPA
5.83e-05	135	250	13	0.052	0.096	GO:0002224	BP	4	toll-like receptor signaling pathway	7	CYBA,CAV1,MAPKAPK3,HAVCR2,S100A8,LY96,MAPKAPK2,CTSS,S100A9,CD14,IRF7,TLR5,LYN
5.98e-05	90	250	11	0.044	0.122	GO:0034340	BP	4	response to type I interferon	4	IFI35,IFI6,XAF1,OASL,IFITM3,TRIM56,IFITM2,IRF7,ISG15,PTPN1,PSMB8
6.12e-05	1139	250	39	0.156	0.034	GO:0031401	BP	4	positive regulation of protein modification process	1	SLC11A1,CD44,EIF2AK2,CCNK,MAP3K20,ABL1,MMP9,EHD4,CAV1,CD81,VEGFA,BCL6,GNAI2,MAPKAPK3,HDAC1,GLIPR2,NMI,CKS2,CDKN1A,SOX4,SOX9,AJUBA,HAVCR2,FAM129A,ITGA5,DDR2,MAPKAPK2,STAT3,FPR1,C1QTNF1,ERN1,HCLS1,F2R,PTTG1IP,CIB1,MUC1,PTPN1,C5AR1,LYN
6.17e-05	488	250	24	0.096	0.049	GO:0040017	BP	4	positive regulation of locomotion	2	ABL1,MMP9,MAPRE1,HSPB1,VEGFA,GLIPR2,PLAU,SOX9,PODXL,LGALS3,MYC,RHOB,FERMT3,ITGA5,CXCL16,DDR2,CXCL10,CMKLR1,ANO6,F2R,COL18A1,CIB1,C5AR1,LYN
6.17e-05	53	250	9	0.036	0.17	GO:0045071	BP	4	negative regulation of viral genome replication	3	EIF2AK2,CCNK,ZC3HAV1,OASL,IFITM3,IFI16,IFITM2,ISG15,PLSCR1
7.24e-05	68	179	10	0.056	0.147	REAC:R-HSA-909733	rea	19	Interferon alpha/beta signaling	4	IFI35,IFI6,XAF1,OASL,IFITM3,IFITM2,IRF7,ISG15,PTPN1,PSMB8
7.7e-05	383	250	21	0.084	0.055	GO:0043900	BP	4	regulation of multi-organism process	2	CYBA,EIF2AK2,TRAF3IP2,CCNK,TIMP1,ZC3HAV1,CAV1,HDAC1,HAVCR2,OASL,HERC5,IFITM3,LHFPL2,LY96,IFI16,DTX3L,OXTR,CIB1,IFITM2,ISG15,PLSCR1
7.86e-05	613	250	27	0.108	0.044	GO:0043065	BP	4	positive regulation of apoptotic process	5	TNFRSF12A,SCIN,MAP3K20,ABL1,SH3GLB1,TIMP3,HMOX1,TSPO,MMP9,SRPX,CAV1,BCL6,HDAC1,SOX4,RBCK1,ANXA1,MYC,S100A8,RHOB,TNFAIP8,ADM,MSX1,S100A9,ANO6,F2R,COL18A1,LYN
8.69e-05	1106	250	38	0.152	0.034	GO:0010562	BP	4	positive regulation of phosphorus metabolic process	2	SLC11A1,CD44,EIF2AK2,CCNK,MAP3K20,ABL1,SH3GLB1,MMP9,EHD4,CAV1,CD81,VEGFA,GNAI2,MAPKAPK3,HDAC1,GLIPR2,CKS2,CDKN1A,SOX9,AJUBA,HAVCR2,FAM129A,MYC,ADM,ITGA5,DDR2,MAPKAPK2,STAT3,CXCL10,FPR1,C1QTNF1,ERN1,HCLS1,F2R,CIB1,PTPN1,C5AR1,LYN
8.69e-05	1106	250	38	0.152	0.034	GO:0045937	BP	4	positive regulation of phosphate metabolic process	3	SLC11A1,CD44,EIF2AK2,CCNK,MAP3K20,ABL1,SH3GLB1,MMP9,EHD4,CAV1,CD81,VEGFA,GNAI2,MAPKAPK3,HDAC1,GLIPR2,CKS2,CDKN1A,SOX9,AJUBA,HAVCR2,FAM129A,MYC,ADM,ITGA5,DDR2,MAPKAPK2,STAT3,CXCL10,FPR1,C1QTNF1,ERN1,HCLS1,F2R,CIB1,PTPN1,C5AR1,LYN
8.85e-05	576	250	26	0.104	0.045	GO:0002757	BP	4	immune response-activating signal transduction	4	CYBA,ABL1,HCK,CAV1,NFKB1,MAPKAPK3,IFIH1,ELF1,RBCK1,LGALS3,HAVCR2,S100A8,LY96,FCER1G,MAPKAPK2,CTSS,S100A9,CD14,FPR1,MUC1,IRF7,TLR5,PLSCR1,C5AR1,PSMB8,LYN
9.21e-05	387	250	21	0.084	0.054	GO:2001233	BP	4	regulation of apoptotic signaling pathway	4	TNFRSF12A,CD44,EYA2,SH3GLB1,TIMP3,HMOX1,MMP9,SRPX,CAV1,HSPB1,RBCK1,IFI6,LGALS3,YAP1,COL2A1,S100A8,MSX1,S100A9,PTTG1IP,MUC1,PTPN1
9.35e-05	4669	250	99	0.396	0.021	GO:0048731	BP	4	system development	3	TNFRSF12A,IFRD1,SCIN,MGST1,WWTR1,VIM,CD44,EIF2AK2,IL4R,ABL1,HMOX1,TSPO,MYH9,MMP9,TIMP1,RPS19,HAMP,CAV1,HSPB1,MGP,VEGFA,DPYSL3,BCL6,IGFBP5,HDAC1,MYCL,SPP1,GLIPR2,SRGN,CDKN1A,SOX4,SOX9,PODXL,PALLD,CHSY1,LGALS3,COL4A2,ANXA1,HAVCR2,HEY2,LCP1,MYC,PIM1,PRCP,YAP1,COL2A1,S100A8,SLC39A1,RHOB,CSRNP1,MSN,ADM,SERPINH1,MOV10,FCER1G,STC1,C1QC,ITGA5,SELENON,DDR2,MAPKAPK2,MSX1,S100A9,IFI16,ADAMTS9,RBM47,HEYL,TNF…
0.000103	1721	250	50	0.2	0.029	GO:0045595	BP	4	regulation of cell differentiation	2	TNFRSF12A,IFRD1,SCIN,WWTR1,VIM,EIF2AK2,IL4R,ABL1,TSPO,RPS19,HAMP,CAV1,NFKB1,VEGFA,DPYSL3,BCL6,IGFBP5,HDAC1,MYCL,SPP1,GLIPR2,SOX9,LGALS3,ANXA1,HEY2,MYC,YAP1,TOB1,ADM,MOV10,C1QC,DDR2,MSX1,ADAMTS9,HEYL,B2M,STAT3,CXCL10,CEBPB,HAP1,CMKLR1,HCLS1,CIB1,IRF7,ZFP36L1,S100A10,PNP,PSMB8,CEBPA,LYN
0.000105	14136	250	218	0.872	0.015	GO:0044424	CC	1	intracellular part	3	IFRD1,SCIN,MGST1,MVP,MTMR11,SLC11A1,WWTR1,SERPINB1,VIM,CD44,CYBA,EIF2AK2,PARP12,EYA2,MTHFD2,IFI35,FERMT2,RBMS2,PLOD1,TXLNA,SLC8B1,CCNK,MAP3K20,SNAP23,ABL1,SH3GLB1,CYTH4,TIMP3,HMOX1,TSPO,ASCC2,MYH9,MMP9,HCK,MAPRE1,NXT2,SRPX,RP2,TIMP1,EHD4,GSDMD,EBI3,RPS19,PLEKHA4,HAMP,NAMPT,ZC3HAV1,CAV1,HSPB1,CHIC2,NFKB1,UGDH,SLC15A3,VEGFA,KIF20A,DPYSL3,BCL6,GNAI2,MAPKAPK3,TP53I3,IFIH1,IGFBP5,HDAC1,MYCL,CNN3,VAMP8…
0.000107	837	250	32	0.128	0.038	GO:0043549	BP	4	regulation of kinase activity	4	MVP,SLC11A1,WWTR1,CD44,EIF2AK2,CCNK,MAP3K20,ABL1,SH3GLB1,CAV1,HSPB1,CD81,VEGFA,GNAI2,MAPKAPK3,CKS2,CDKN1A,AJUBA,HERC5,DDR2,MAPKAPK2,CXCL10,FPR1,PODN,ERN1,F2R,BGN,CIB1,PTPN1,C5AR1,CEBPA,LYN
0.000109	2974	250	72	0.288	0.024	GO:0009892	BP	4	negative regulation of metabolic process	1	MVP,SLC11A1,WWTR1,SERPINB1,CD44,EIF2AK2,ABL1,TIMP3,HMOX1,TSPO,MMP9,TIMP1,RPS19,HAMP,ZC3HAV1,CAV1,HSPB1,NFKB1,VEGFA,BCL6,GNAI2,IGFBP5,HDAC1,CDK2,NMI,CDKN1A,SOX4,SOX9,IFI6,AJUBA,DNAJB1,SPOCD1,HAVCR2,HEY2,FAM129A,NCBP1,MYC,YAP1,TOB1,TNFAIP8,EIF4EBP2,SERPINH1,MOV10,MAPKAPK2,MSX1,PBXIP1,IFI16,DTX3L,HEYL,GATAD2A,DDIT4,STAT3,CEBPB,HAP1,PODN,TGIF1,ERN1,HCLS1,BACE2,BGN,CIB1,MUC1,IRF7,ZFP36L1,RXRA,ISG15,HI…
0.000115	392	250	21	0.084	0.054	GO:0030099	BP	4	myeloid cell differentiation	7	SCIN,MYH9,MMP9,RPS19,VEGFA,BCL6,HDAC1,LGALS3,MYC,MOV10,C1QC,IFI16,B2M,STAT3,CEBPB,HCLS1,CIB1,IRF7,ZFP36L1,CEBPA,LYN
0.000128	1733	250	50	0.2	0.029	GO:0019220	BP	4	regulation of phosphate metabolic process	2	MVP,SLC11A1,WWTR1,CD44,EIF2AK2,CCNK,MAP3K20,ABL1,SH3GLB1,TIMP3,TSPO,MMP9,EHD4,CAV1,HSPB1,CD81,VEGFA,GNAI2,MAPKAPK3,HDAC1,GLIPR2,CKS2,CDKN1A,SOX9,AJUBA,SPOCD1,HAVCR2,FAM129A,MYC,HERC5,ADM,ITGA5,DDR2,MAPKAPK2,DDIT4,STAT3,CXCL10,FPR1,C1QTNF1,PODN,ERN1,HCLS1,F2R,BGN,CIB1,STK40,PTPN1,C5AR1,CEBPA,LYN
0.000132	1221	250	40	0.16	0.033	GO:0030054	CC	3	cell junction	1	SCIN,VIM,CD44,CYBA,FERMT2,SNAP23,MYH9,HCK,RPS19,HAMP,NAMPT,CAV1,HSPB1,CD81,CNN3,PLAU,PODXL,PALLD,AJUBA,STARD8,ANXA1,HAVCR2,LCP1,RHOB,LPP,CASK,MSN,FERMT3,JAM2,ITGA5,DDR2,S100A9,EGFLAM,B2M,VAMP5,HAP1,CSRP2,OXTR,MPZL1,LYN
0.000138	937	250	34	0.136	0.036	GO:0051338	BP	4	regulation of transferase activity	4	MVP,SLC11A1,WWTR1,CD44,EIF2AK2,CCNK,MAP3K20,ABL1,SH3GLB1,CAV1,HSPB1,CD81,VEGFA,GNAI2,MAPKAPK3,CKS2,CDKN1A,AJUBA,MYC,HERC5,DDR2,MAPKAPK2,DTX3L,CXCL10,FPR1,PODN,ERN1,F2R,BGN,CIB1,PTPN1,C5AR1,CEBPA,LYN
0.000144	5936	250	117	0.468	0.02	GO:0051171	BP	4	regulation of nitrogen compound metabolic process	2	MVP,SLC11A1,WWTR1,SERPINB1,CD44,EIF2AK2,EYA2,CCNK,MAP3K20,ABL1,TIMP3,HMOX1,TSPO,ASCC2,MYH9,MMP9,HCK,TIMP1,EHD4,EBI3,HAMP,NAMPT,ZC3HAV1,CAV1,HSPB1,NFKB1,CD81,VEGFA,BCL6,GNAI2,MAPKAPK3,IGFBP5,HDAC1,MYCL,SPP1,ELF1,GLIPR2,CDK2,NMI,CKS2,RNF114,CDKN1A,SOX4,SOX9,SLC2A4RG,RBCK1,IFI6,AJUBA,DNAJB1,HAVCR2,HEY2,FAM129A,SP110,NCBP1,MYC,PIM1,YAP1,HERC5,TOB1,SF3B4,S100A8,CSRNP1,TNFAIP8,CASK,MSN,EIF4EBP2,ADM,SER…
0.000151	201	250	15	0.06	0.075	GO:0030595	BP	4	leukocyte chemotaxis	5	SLC8B1,RPS19,VEGFA,LGALS3,ANXA1,S100A8,FCER1G,CXCL16,S100A9,CXCL10,CMKLR1,ANO6,IL17RA,C5AR1,LYN
0.000164	1909	250	53	0.212	0.028	GO:0033554	BP	4	cellular response to stress	3	MGST1,CD44,CYBA,EIF2AK2,EYA2,CCNK,MAP3K20,ABL1,SH3GLB1,HMOX1,TSPO,ASCC2,MMP9,SRPX,CAV1,HSPB1,NFKB1,VEGFA,BCL6,HDAC1,SPP1,CDK2,CDKN1A,SOX4,AJUBA,DNAJB1,ANXA1,FAM129A,MYC,IL18BP,YAP1,RHOB,ADM,PDIA4,STC1,MAPKAPK2,MSX1,IFI16,DTX3L,DDIT4,CXCL10,CEBPB,UCP2,ERN1,PTTG1IP,CIB1,MUC1,IRF7,ZFP36L1,ISG15,PTPN1,PSMB8,LYN
0.000165	1747	250	50	0.2	0.029	GO:0051174	BP	4	regulation of phosphorus metabolic process	1	MVP,SLC11A1,WWTR1,CD44,EIF2AK2,CCNK,MAP3K20,ABL1,SH3GLB1,TIMP3,TSPO,MMP9,EHD4,CAV1,HSPB1,CD81,VEGFA,GNAI2,MAPKAPK3,HDAC1,GLIPR2,CKS2,CDKN1A,SOX9,AJUBA,SPOCD1,HAVCR2,FAM129A,MYC,HERC5,ADM,ITGA5,DDR2,MAPKAPK2,DDIT4,STAT3,CXCL10,FPR1,C1QTNF1,PODN,ERN1,HCLS1,F2R,BGN,CIB1,STK40,PTPN1,C5AR1,CEBPA,LYN
0.000174	2888	250	70	0.28	0.024	GO:0033036	BP	4	macromolecule localization	2	SCIN,MVP,TRAF3IP2,FERMT2,IL4R,SLC8B1,SNAP23,ABL1,SH3GLB1,TSPO,MYH9,PLTP,MAPRE1,NXT2,RP2,GSDMD,RPS19,CAV1,HSPB1,NFKB1,SLC15A3,CD81,KIF20A,BCL6,IFIH1,HDAC1,VAMP8,SPP1,SRGN,RAB38,CDKN1A,SOX4,SOX9,AJUBA,RHBDF2,ANXA1,HAVCR2,HEY2,LCP1,NCBP1,CNIH4,RHOB,MSN,PLIN2,PDIA4,FCER1G,MSX1,ADAMTS9,DTX3L,STAT3,VAMP5,RNASE2,CD14,HAP1,C1QTNF1,UCP2,ANO6,IL17RA,F2R,PTTG1IP,CIB1,ZFP36L1,RXRA,BTN3A2,TLR5,PTPN1,S100A10,P…
0.000175	6096	250	119	0.476	0.02	GO:0080090	BP	4	regulation of primary metabolic process	2	MVP,SLC11A1,WWTR1,SERPINB1,CD44,EIF2AK2,EYA2,CCNK,MAP3K20,ABL1,SH3GLB1,TIMP3,HMOX1,TSPO,ASCC2,MYH9,MMP9,HCK,TIMP1,EHD4,EBI3,HAMP,NAMPT,ZC3HAV1,CAV1,HSPB1,NFKB1,CD81,VEGFA,BCL6,GNAI2,MAPKAPK3,IGFBP5,HDAC1,MYCL,SPP1,ELF1,GLIPR2,CDK2,NMI,CKS2,RNF114,CDKN1A,SOX4,SOX9,SLC2A4RG,RBCK1,IFI6,AJUBA,DNAJB1,ANXA1,HAVCR2,HEY2,FAM129A,SP110,NCBP1,MYC,PIM1,YAP1,HERC5,TOB1,SF3B4,S100A8,CSRNP1,TNFAIP8,CASK,MSN,PL…
0.000178	947	250	34	0.136	0.036	GO:0001934	BP	4	positive regulation of protein phosphorylation	2	SLC11A1,CD44,EIF2AK2,CCNK,MAP3K20,ABL1,MMP9,EHD4,CAV1,CD81,VEGFA,GNAI2,MAPKAPK3,HDAC1,GLIPR2,CKS2,CDKN1A,SOX9,AJUBA,HAVCR2,FAM129A,ITGA5,DDR2,MAPKAPK2,STAT3,FPR1,C1QTNF1,ERN1,HCLS1,F2R,CIB1,PTPN1,C5AR1,LYN
0.000189	725	250	29	0.116	0.04	GO:0051046	BP	4	regulation of secretion	4	SCIN,CYBA,IL4R,SLC8B1,ABL1,HMOX1,GSDMD,IFIH1,HDAC1,VAMP8,SPP1,SRGN,SOX4,RHBDF2,ANXA1,HAVCR2,S100A8,FCER1G,STC1,S100A9,CD14,HAP1,C1QTNF1,UCP2,IL17RA,OXTR,F2R,TLR5,LYN
0.00019	6175	250	120	0.48	0.019	GO:0031323	BP	4	regulation of cellular metabolic process	2	MVP,SLC11A1,WWTR1,SERPINB1,CD44,CYBA,EIF2AK2,EYA2,CCNK,MAP3K20,ABL1,SH3GLB1,TIMP3,HMOX1,TSPO,ASCC2,MYH9,MMP9,HCK,TIMP1,EHD4,EBI3,HAMP,NAMPT,ZC3HAV1,CAV1,HSPB1,NFKB1,CD81,VEGFA,BCL6,GNAI2,MAPKAPK3,IGFBP5,HDAC1,MYCL,SPP1,ELF1,GLIPR2,CDK2,NMI,CKS2,RNF114,CDKN1A,SOX4,SOX9,SLC2A4RG,RBCK1,IFI6,AJUBA,DNAJB1,SPOCD1,ANXA1,HAVCR2,HEY2,FAM129A,SP110,NCBP1,MYC,PIM1,PRCP,YAP1,HERC5,TOB1,SF3B4,S100A8,CSRNP1,TN…
0.000197	480	250	23	0.092	0.048	GO:0071900	BP	4	regulation of protein serine/threonine kinase activity	5	EIF2AK2,CCNK,MAP3K20,ABL1,CAV1,HSPB1,CD81,VEGFA,GNAI2,MAPKAPK3,CKS2,CDKN1A,AJUBA,HERC5,MAPKAPK2,FPR1,ERN1,F2R,CIB1,PTPN1,C5AR1,CEBPA,LYN
0.000212	268	250	17	0.068	0.063	GO:0060326	BP	4	cell chemotaxis	4	SLC8B1,RPS19,HSPB1,VEGFA,LGALS3,ANXA1,S100A8,FCER1G,CXCL16,S100A9,CXCL10,FPR1,CMKLR1,ANO6,IL17RA,C5AR1,LYN
0.000233	776	250	30	0.12	0.039	GO:0045859	BP	4	regulation of protein kinase activity	4	MVP,SLC11A1,WWTR1,EIF2AK2,CCNK,MAP3K20,ABL1,CAV1,HSPB1,CD81,VEGFA,GNAI2,MAPKAPK3,CKS2,CDKN1A,AJUBA,HERC5,DDR2,MAPKAPK2,CXCL10,FPR1,PODN,ERN1,F2R,BGN,CIB1,PTPN1,C5AR1,CEBPA,LYN
0.000234	16601	250	240	0.96	0.014	GO:0044464	CC	1	cell part	1	TNFRSF12A,IFRD1,SCIN,MGST1,MVP,MTMR11,SLC11A1,WWTR1,SERPINB1,VIM,CD44,CYBA,EIF2AK2,TRAF3IP2,PARP12,EYA2,MTHFD2,IFI35,FERMT2,RBMS2,IL4R,PLOD1,TXLNA,SLC8B1,CCNK,MAP3K20,SNAP23,ABL1,SH3GLB1,CYTH4,TIMP3,HMOX1,TSPO,ASCC2,MYH9,MMP9,HCK,MAPRE1,NXT2,SRPX,RP2,TIMP1,EHD4,GSDMD,CD37,EBI3,RPS19,PLEKHA4,HAMP,NAMPT,ZC3HAV1,CAV1,HSPB1,CHIC2,NFKB1,UGDH,SLC15A3,CD81,SLC16A10,VEGFA,KIF20A,DPYSL3,BCL6,GNAI2,MAPKAPK…
0.000241	447	250	22	0.088	0.049	GO:1903706	BP	4	regulation of hemopoiesis	4	SCIN,EIF2AK2,IL4R,ABL1,BCL6,HDAC1,LGALS3,ANXA1,MYC,YAP1,MOV10,C1QC,B2M,STAT3,CEBPB,HCLS1,CIB1,IRF7,ZFP36L1,PNP,PSMB8,LYN
0.000242	822	250	31	0.124	0.038	GO:0043086	BP	4	negative regulation of catalytic activity	4	MVP,WWTR1,SERPINB1,CD44,ABL1,TIMP3,MMP9,TIMP1,CAV1,HSPB1,NFKB1,VEGFA,GNAI2,CNN3,CDKN1A,IFI6,AJUBA,SPOCD1,ANXA1,TNFAIP8,SERPINH1,IFI16,DTX3L,PODN,BGN,CIB1,SERPINA3,PTPN1,PHACTR4,CEBPA,LYN
0.000242	606	250	26	0.104	0.043	GO:0002764	BP	4	immune response-regulating signaling pathway	3	CYBA,ABL1,HCK,CAV1,NFKB1,MAPKAPK3,IFIH1,ELF1,RBCK1,LGALS3,HAVCR2,S100A8,LY96,FCER1G,MAPKAPK2,CTSS,S100A9,CD14,FPR1,MUC1,IRF7,TLR5,PLSCR1,C5AR1,PSMB8,LYN
0.000252	961	250	34	0.136	0.035	GO:0042493	BP	4	response to drug	3	MGST1,CYBA,ABL1,HMOX1,TSPO,HAMP,CAV1,NFKB1,GNAI2,HDAC1,CDK2,CDKN1A,SOX9,ANXA1,MYC,IL18BP,YAP1,S100A8,RHOB,PLIN2,MSX1,TNFRSF11B,B2M,DDIT4,STAT3,CD14,TGIF1,OXTR,COL18A1,ZFP36L1,SELL,S100A10,PNP,LYN
0.000268	568	250	25	0.1	0.044	GO:0071396	BP	4	cellular response to lipid	5	ABL1,TSPO,HCK,HAMP,NFKB1,HDAC1,SPP1,SOX9,ANXA1,HAVCR2,MYC,PIM1,YAP1,MSN,LY96,STC1,HEYL,DDIT4,CXCL10,CD14,CEBPB,ZFP36L1,RXRA,TLR5,LYN
0.00027	181	250	14	0.056	0.077	GO:0002221	BP	4	pattern recognition receptor signaling pathway	6	CYBA,CAV1,MAPKAPK3,IFIH1,HAVCR2,S100A8,LY96,MAPKAPK2,CTSS,S100A9,CD14,IRF7,TLR5,LYN
0.000278	2334	250	60	0.24	0.026	GO:0051128	BP	4	regulation of cellular component organization	2	TNFRSF12A,IFRD1,SCIN,SLC11A1,VIM,CD44,CYBA,EIF2AK2,FERMT2,IL4R,ABL1,SH3GLB1,TSPO,MYH9,MMP9,HCK,MAPRE1,EHD4,HAMP,CAV1,VEGFA,DPYSL3,BCL6,IGFBP5,SPP1,HJURP,CDKN1A,SOX9,PODXL,AJUBA,LGALS3,DNAJB1,ANXA1,HEY2,LCP1,NCBP1,MYC,S100A8,MSN,RHOC,FCER1G,CXCL16,DDR2,MSX1,S100A9,B2M,SERTAD3,CXCL10,RNASE2,ANTXR1,CD14,HAP1,ANO6,HCLS1,OXTR,CIB1,MUC1,PTPN1,S100A10,LYN
0.000294	63	250	9	0.036	0.143	GO:0032760	BP	4	positive regulation of tumor necrosis factor production	5	CYBA,HSPB1,IFIH1,HDAC1,HAVCR2,LY96,FCER1G,MAPKAPK2,CD14
0.000314	699	250	28	0.112	0.04	GO:0008285	BP	4	negative regulation of cell proliferation	2	SCIN,EIF2AK2,HMOX1,TSPO,SRPX,CAV1,BCL6,IGFBP5,HDAC1,CDKN1A,SOX4,SOX9,RARRES3,HAVCR2,MYC,TOB1,EMP3,CASK,ADM,MSX1,STAT3,CEBPB,PODN,F2R,COL18A1,CIB1,CEBPA,LYN
0.000318	1262	250	40	0.16	0.032	GO:0060429	BP	4	epithelium development	4	WWTR1,VIM,CD44,ABL1,CAV1,VEGFA,IGFBP5,HDAC1,MYCL,CNN3,CDKN1A,SOX4,SOX9,PODXL,PALLD,AJUBA,LGALS3,ANXA1,HEY2,MYC,YAP1,COL2A1,RHOB,MSN,ADM,RHOC,TAGLN2,STC1,ITGA5,MSX1,HEYL,CXCL10,CEBPB,COL18A1,ZFP36L1,RXRA,COL4A1,PHACTR4,PSMB8,TCTN1
0.000321	878	250	32	0.128	0.036	GO:0044419	BP	4	interspecies interaction between organisms	2	VIM,EIF2AK2,CCNK,HCK,GSDMD,RPS19,HAMP,ZC3HAV1,CAV1,CD81,IFIH1,HDAC1,VAMP8,CD93,RBCK1,OASL,SP110,MYC,IFITM3,ITGA5,S100A9,IFI16,B2M,STAT3,IFITM2,IRF7,RXRA,ISG15,PLSCR1,PSMB8,CEBPA,LYN
0.00033	16632	250	240	0.96	0.014	GO:0005623	CC	1	cell	1	TNFRSF12A,IFRD1,SCIN,MGST1,MVP,MTMR11,SLC11A1,WWTR1,SERPINB1,VIM,CD44,CYBA,EIF2AK2,TRAF3IP2,PARP12,EYA2,MTHFD2,IFI35,FERMT2,RBMS2,IL4R,PLOD1,TXLNA,SLC8B1,CCNK,MAP3K20,SNAP23,ABL1,SH3GLB1,CYTH4,TIMP3,HMOX1,TSPO,ASCC2,MYH9,MMP9,HCK,MAPRE1,NXT2,SRPX,RP2,TIMP1,EHD4,GSDMD,CD37,EBI3,RPS19,PLEKHA4,HAMP,NAMPT,ZC3HAV1,CAV1,HSPB1,CHIC2,NFKB1,UGDH,SLC15A3,CD81,SLC16A10,VEGFA,KIF20A,DPYSL3,BCL6,GNAI2,MAPKAPK…
0.000381	85	250	10	0.04	0.118	GO:0071357	BP	4	cellular response to type I interferon	5	IFI35,IFI6,XAF1,OASL,IFITM3,IFITM2,IRF7,ISG15,PTPN1,PSMB8
0.000381	85	250	10	0.04	0.118	GO:0060337	BP	4	type I interferon signaling pathway	5	IFI35,IFI6,XAF1,OASL,IFITM3,IFITM2,IRF7,ISG15,PTPN1,PSMB8
0.00039	1688	250	48	0.192	0.028	GO:0044093	BP	4	positive regulation of molecular function	3	SLC11A1,CD44,CYBA,EIF2AK2,CCNK,MAP3K20,ABL1,SH3GLB1,MMP9,MAPRE1,RP2,CAV1,NFKB1,CD81,VEGFA,GNAI2,MAPKAPK3,CKS2,CDKN1A,RBCK1,AJUBA,STARD8,DNAJB1,NCBP1,MYC,S100A8,RHOC,DDR2,MAPKAPK2,CTSS,S100A9,IFI16,DTX3L,B2M,STAT3,ANTXR1,FPR1,HAP1,ERN1,F2R,CIB1,ARHGAP30,PLSCR1,PTPN1,C5AR1,S100A10,PHACTR4,LYN
0.000445	66	250	9	0.036	0.136	GO:1903557	BP	4	positive regulation of tumor necrosis factor superfamily cytokine production	4	CYBA,HSPB1,IFIH1,HDAC1,HAVCR2,LY96,FCER1G,MAPKAPK2,CD14
0.000446	845	250	31	0.124	0.037	GO:0030097	BP	4	hemopoiesis	6	SCIN,EIF2AK2,IL4R,ABL1,MYH9,MMP9,RPS19,VEGFA,BCL6,HDAC1,SOX4,LGALS3,ANXA1,MYC,YAP1,MOV10,FCER1G,C1QC,IFI16,RBM47,B2M,STAT3,CEBPB,HCLS1,CIB1,IRF7,ZFP36L1,PNP,PSMB8,CEBPA,LYN
0.000467	14492	250	220	0.88	0.015	GO:0005622	CC	1	intracellular	2	IFRD1,SCIN,MGST1,MVP,MTMR11,SLC11A1,WWTR1,SERPINB1,VIM,CD44,CYBA,EIF2AK2,TRAF3IP2,PARP12,EYA2,MTHFD2,IFI35,FERMT2,RBMS2,PLOD1,TXLNA,SLC8B1,CCNK,MAP3K20,SNAP23,ABL1,SH3GLB1,CYTH4,TIMP3,HMOX1,TSPO,ASCC2,MYH9,MMP9,HCK,MAPRE1,NXT2,SRPX,RP2,TIMP1,EHD4,GSDMD,EBI3,RPS19,PLEKHA4,HAMP,NAMPT,ZC3HAV1,CAV1,HSPB1,CHIC2,NFKB1,UGDH,SLC15A3,VEGFA,KIF20A,DPYSL3,BCL6,GNAI2,MAPKAPK3,TP53I3,IFIH1,IGFBP5,HDAC1,MYCL,C…
0.000496	1920	250	52	0.208	0.027	GO:0042886	BP	4	amide transport	5	MVP,TRAF3IP2,IL4R,SLC8B1,SNAP23,ABL1,SH3GLB1,TSPO,MYH9,PLTP,NXT2,RP2,GSDMD,RPS19,HSPB1,SLC15A3,KIF20A,BCL6,IFIH1,HDAC1,VAMP8,SRGN,RAB38,CDKN1A,SOX4,RHBDF2,ANXA1,HAVCR2,LCP1,NCBP1,S100A8,CNIH4,RHOB,PDIA4,S100A9,ADAMTS9,DTX3L,STAT3,VAMP5,RNASE2,CD14,HAP1,UCP2,IL17RA,F2R,PTTG1IP,CIB1,BTN3A2,TLR5,PTPN1,PNP,LYN
0.000621	1554	250	45	0.18	0.029	GO:0005102	MF	9	signaling receptor binding	3	TRAF3IP2,TXLNA,ABL1,HCK,TIMP1,EBI3,HAMP,NAMPT,CAV1,CD81,VEGFA,GNAI2,SPP1,LGALS3,ANXA1,OASL,LCP1,IL18BP,COL2A1,TOB1,S100A8,SLC39A1,CNIH4,CASK,MSN,ADM,FERMT3,SLA,STC1,ITGA5,CXCL16,S100A9,TNFRSF11B,STAT3,CXCL10,FPR1,CEBPB,IL17RA,ERN1,F2R,RXRA,TLR5,PLSCR1,PTPN1,LYN
0.000654	290	250	17	0.068	0.059	GO:0097193	BP	4	intrinsic apoptotic signaling pathway	4	CD44,ABL1,HMOX1,MMP9,CAV1,HSPB1,CDKN1A,S100A8,MSX1,S100A9,IFI16,DDIT4,CEBPB,ERN1,PTTG1IP,MUC1,PTPN1
0.000658	90	250	10	0.04	0.111	GO:0048525	BP	4	negative regulation of viral process	1	EIF2AK2,CCNK,ZC3HAV1,HDAC1,OASL,IFITM3,IFI16,IFITM2,ISG15,PLSCR1
0.000671	1665	250	47	0.188	0.028	GO:0042592	BP	4	homeostatic process	3	SLC11A1,CYBA,SLC8B1,ABL1,HMOX1,TSPO,RPS19,HAMP,CAV1,HSPB1,VEGFA,BCL6,IGFBP5,SPP1,RAB38,SOX4,SOX9,IFI6,ANXA1,MYC,PRCP,COL2A1,S100A8,ADM,PDIA4,FCER1G,STC1,SELENON,S100A9,TNFRSF11B,B2M,STAT3,CXCL10,FPR1,HAP1,C1QTNF1,UCP2,ANO6,ERN1,HCLS1,OXTR,F2R,ZFP36L1,SERPINA3,C5AR1,CEBPA,LYN
0.000722	196	250	14	0.056	0.071	GO:0050663	BP	4	cytokine secretion	3	IL4R,ABL1,GSDMD,IFIH1,SRGN,ANXA1,HAVCR2,CD14,IL17RA,F2R,BTN3A2,TLR5,PNP,LYN
0.000767	775	250	29	0.116	0.037	GO:0016032	BP	4	viral process	4	VIM,EIF2AK2,CCNK,HCK,RPS19,ZC3HAV1,CAV1,CD81,IFIH1,HDAC1,VAMP8,CD93,RBCK1,OASL,SP110,MYC,IFITM3,ITGA5,IFI16,B2M,STAT3,IFITM2,IRF7,RXRA,ISG15,PLSCR1,PSMB8,CEBPA,LYN
0.000768	6751	250	126	0.504	0.019	GO:0019222	BP	4	regulation of metabolic process	1	MVP,SLC11A1,WWTR1,SERPINB1,VIM,CD44,CYBA,EIF2AK2,EYA2,CCNK,MAP3K20,ABL1,SH3GLB1,TIMP3,HMOX1,TSPO,ASCC2,MYH9,MMP9,HCK,TIMP1,EHD4,EBI3,RPS19,HAMP,NAMPT,ZC3HAV1,CAV1,HSPB1,NFKB1,CD81,VEGFA,BCL6,GNAI2,MAPKAPK3,IGFBP5,HDAC1,MYCL,SPP1,ELF1,GLIPR2,CDK2,NMI,CKS2,RNF114,CDKN1A,SOX4,SOX9,SLC2A4RG,RBCK1,IFI6,AJUBA,DNAJB1,SPOCD1,ANXA1,HAVCR2,HEY2,FAM129A,SP110,NCBP1,MYC,PIM1,PRCP,YAP1,HERC5,COL2A1,TOB1,SF3B4…
0.000787	644	250	26	0.104	0.04	GO:0048729	BP	4	tissue morphogenesis	3	CD44,EYA2,ABL1,VEGFA,IGFBP5,SOX4,SOX9,PODXL,AJUBA,HEY2,MYC,YAP1,RHOB,MSN,ADM,RHOC,STC1,ITGA5,MSX1,HEYL,CXCL10,RXRA,COL4A1,PHACTR4,PSMB8,TCTN1
0.000794	560	250	24	0.096	0.043	GO:0031012	CC	1	extracellular matrix	3	SERPINB1,VIM,TIMP3,MYH9,MMP9,TIMP1,RPS19,HSPB1,MGP,VEGFA,CD93,LGALS3,COL4A2,COL2A1,CASK,S100A9,ADAMTS9,EGFLAM,TNFRSF11B,PODN,BGN,COL18A1,COL4A1,PLSCR1
0.000796	1307	250	40	0.16	0.031	GO:0023057	BP	4	negative regulation of signaling	2	MVP,WWTR1,CD44,EYA2,ABL1,TIMP3,HMOX1,MMP9,CAV1,HSPB1,BCL6,GNAI2,IGFBP5,HDAC1,ELF1,SOX9,IFI6,AJUBA,LGALS3,HEY2,MYC,IL18BP,YAP1,COL2A1,TOB1,ADM,LY96,HEYL,DDIT4,CD14,PODN,UCP2,BGN,PTTG1IP,CIB1,MUC1,PTPN1,PHACTR4,PSMB8,LYN
0.000855	1898	250	51	0.204	0.027	GO:0015833	BP	4	peptide transport	5	MVP,TRAF3IP2,IL4R,SLC8B1,SNAP23,ABL1,SH3GLB1,TSPO,MYH9,NXT2,RP2,GSDMD,RPS19,HSPB1,SLC15A3,KIF20A,BCL6,IFIH1,HDAC1,VAMP8,SRGN,RAB38,CDKN1A,SOX4,RHBDF2,ANXA1,HAVCR2,LCP1,NCBP1,S100A8,CNIH4,RHOB,PDIA4,S100A9,ADAMTS9,DTX3L,STAT3,VAMP5,RNASE2,CD14,HAP1,UCP2,IL17RA,F2R,PTTG1IP,CIB1,BTN3A2,TLR5,PTPN1,PNP,LYN
0.000875	230	250	15	0.06	0.065	GO:0051924	BP	4	regulation of calcium ion transport	2	CYBA,SLC8B1,ABL1,TSPO,CAV1,GNAI2,LGALS3,CASK,STC1,SELENON,GEM,CXCL10,HAP1,F2R,LYN
0.000949	171	250	13	0.052	0.076	GO:1903034	BP	4	regulation of response to wounding	4	TNFRSF12A,CAV1,SPP1,PLAU,ANXA1,MYC,CASK,FCER1G,S100A9,C1QTNF1,ANO6,F2R,LYN
0.000971	407	250	20	0.08	0.049	GO:0002683	BP	4	negative regulation of immune system process	2	IL4R,HMOX1,RPS19,BCL6,ELF1,NMI,SOX9,LGALS3,ANXA1,HAVCR2,MYC,LY96,FCER1G,C1QC,IFI16,CD14,CEBPB,CIB1,ZFP36L1,LYN
0.00103	925	250	32	0.128	0.035	GO:0002520	BP	4	immune system development	4	SCIN,EIF2AK2,IL4R,ABL1,MYH9,MMP9,RPS19,VEGFA,BCL6,HDAC1,SOX4,LGALS3,ANXA1,HAVCR2,MYC,YAP1,MOV10,FCER1G,C1QC,IFI16,RBM47,B2M,STAT3,CEBPB,HCLS1,CIB1,IRF7,ZFP36L1,PNP,PSMB8,CEBPA,LYN
0.00108	743	250	28	0.112	0.038	GO:0009986	CC	1	cell surface	2	TNFRSF12A,CD44,FERMT2,SRPX,VEGFA,PLAU,CD93,ANXA1,HAVCR2,MSN,PDIA4,FCER1G,ITGA5,ADAMTS9,EGFLAM,B2M,VAMP5,CXCL10,ANTXR1,CD14,ANO6,CD163,F2R,BACE2,BGN,SELL,C5AR1,MPZL1
0.00117	146	250	12	0.048	0.082	GO:0061041	BP	4	regulation of wound healing	5	TNFRSF12A,CAV1,PLAU,ANXA1,MYC,CASK,FCER1G,S100A9,C1QTNF1,ANO6,F2R,LYN
0.00119	884	250	31	0.124	0.035	GO:0048534	BP	4	hematopoietic or lymphoid organ development	5	SCIN,EIF2AK2,IL4R,ABL1,MYH9,MMP9,RPS19,VEGFA,BCL6,HDAC1,SOX4,LGALS3,ANXA1,MYC,YAP1,MOV10,FCER1G,C1QC,IFI16,RBM47,B2M,STAT3,CEBPB,HCLS1,CIB1,IRF7,ZFP36L1,PNP,PSMB8,CEBPA,LYN
0.00122	6227	250	118	0.472	0.019	GO:0060255	BP	4	regulation of macromolecule metabolic process	2	MVP,SLC11A1,WWTR1,SERPINB1,VIM,CD44,EIF2AK2,EYA2,CCNK,MAP3K20,ABL1,TIMP3,HMOX1,TSPO,ASCC2,MYH9,MMP9,HCK,TIMP1,EHD4,EBI3,RPS19,HAMP,NAMPT,ZC3HAV1,CAV1,HSPB1,NFKB1,CD81,VEGFA,BCL6,GNAI2,MAPKAPK3,IGFBP5,HDAC1,MYCL,SPP1,ELF1,GLIPR2,CDK2,NMI,CKS2,RNF114,CDKN1A,SOX4,SOX9,SLC2A4RG,RBCK1,IFI6,AJUBA,DNAJB1,HAVCR2,HEY2,FAM129A,SP110,NCBP1,MYC,PIM1,YAP1,HERC5,COL2A1,TOB1,SF3B4,S100A8,CSRNP1,TNFAIP8,CASK,MSN…
0.00122	1592	250	45	0.18	0.028	GO:0098805	CC	1	whole membrane	1	MGST1,SLC11A1,CD44,CYBA,SNAP23,SH3GLB1,HMOX1,TSPO,HCK,EHD4,CAV1,SLC15A3,GNAI2,VAMP8,PLAU,RAB38,CD93,PODXL,LGALS3,ANXA1,APPL2,PRCP,SPPL2A,IFITM3,SLC2A5,RHOB,LHFPL2,SERPINH1,LY96,FCER1G,DTX3L,B2M,ANTXR1,CD14,FPR1,MARCH3,ANO6,CD163,F2R,IRF7,PLSCR1,SELL,C5AR1,S100A10,LYN
0.00128	13367	250	207	0.828	0.015	GO:0043226	CC	1	organelle	1	IFRD1,SCIN,MGST1,MVP,MTMR11,SLC11A1,WWTR1,SERPINB1,VIM,CD44,CYBA,EIF2AK2,PARP12,EYA2,MTHFD2,IFI35,FERMT2,RBMS2,PLOD1,SLC8B1,CCNK,MAP3K20,SNAP23,ABL1,SH3GLB1,CYTH4,TIMP3,HMOX1,TSPO,ASCC2,MYH9,MMP9,HCK,MAPRE1,NXT2,SRPX,RP2,TIMP1,EHD4,GSDMD,CD37,EBI3,RPS19,NAMPT,ZC3HAV1,CAV1,HSPB1,CHIC2,NFKB1,UGDH,SLC15A3,CD81,MGP,VEGFA,KIF20A,DPYSL3,BCL6,GNAI2,MAPKAPK3,TP53I3,IFIH1,IGFBP5,HDAC1,MYCL,CNN3,VAMP8,SPP1…
0.00133	305	250	17	0.068	0.056	GO:0051235	BP	4	maintenance of location	2	SCIN,CYBA,SLC8B1,ABL1,TSPO,CAV1,NFKB1,SRGN,SOX4,S100A8,PLIN2,SELENON,S100A9,CXCL10,HAP1,F2R,LYN
0.00135	2561	250	62	0.248	0.024	GO:0008104	BP	4	protein localization	3	SCIN,MVP,TRAF3IP2,FERMT2,IL4R,SLC8B1,SNAP23,ABL1,SH3GLB1,TSPO,MYH9,MAPRE1,NXT2,RP2,GSDMD,RPS19,CAV1,HSPB1,SLC15A3,CD81,KIF20A,BCL6,IFIH1,HDAC1,VAMP8,SRGN,RAB38,CDKN1A,SOX4,SOX9,AJUBA,RHBDF2,ANXA1,HAVCR2,HEY2,LCP1,NCBP1,CNIH4,RHOB,MSN,PDIA4,FCER1G,MSX1,ADAMTS9,DTX3L,STAT3,VAMP5,RNASE2,CD14,HAP1,UCP2,IL17RA,F2R,PTTG1IP,CIB1,BTN3A2,TLR5,PTPN1,S100A10,PNP,TCTN1,LYN
0.00138	620	250	25	0.1	0.04	GO:0051347	BP	4	positive regulation of transferase activity	5	SLC11A1,CD44,EIF2AK2,CCNK,MAP3K20,ABL1,SH3GLB1,CD81,VEGFA,GNAI2,MAPKAPK3,CKS2,CDKN1A,AJUBA,MYC,DDR2,MAPKAPK2,DTX3L,FPR1,ERN1,F2R,CIB1,PTPN1,C5AR1,LYN
0.00141	177	250	13	0.052	0.073	GO:0097529	BP	4	myeloid leukocyte migration	5	RPS19,VEGFA,LGALS3,ANXA1,S100A8,FCER1G,S100A9,CXCL10,CMKLR1,ANO6,IL17RA,C5AR1,LYN
0.00142	12391	250	196	0.784	0.016	GO:0043229	CC	1	intracellular organelle	4	IFRD1,SCIN,MGST1,MVP,SLC11A1,WWTR1,SERPINB1,VIM,CD44,CYBA,EIF2AK2,PARP12,EYA2,MTHFD2,IFI35,FERMT2,RBMS2,PLOD1,SLC8B1,CCNK,MAP3K20,SNAP23,ABL1,SH3GLB1,CYTH4,TIMP3,HMOX1,TSPO,ASCC2,MYH9,MMP9,HCK,MAPRE1,NXT2,SRPX,RP2,TIMP1,EHD4,GSDMD,EBI3,RPS19,NAMPT,ZC3HAV1,CAV1,HSPB1,CHIC2,NFKB1,UGDH,SLC15A3,VEGFA,KIF20A,DPYSL3,BCL6,GNAI2,MAPKAPK3,IFIH1,IGFBP5,HDAC1,MYCL,CNN3,VAMP8,SPP1,ELF1,GLIPR2,PLAU,SRGN,CHST3…
0.00147	98	250	10	0.04	0.102	GO:0005581	CC	22	collagen trimer	1	TIMP1,COL4A2,COL2A1,SERPINH1,C1QC,SCARA3,C1QB,C1QTNF1,COL18A1,COL4A1
0.00149	208	250	14	0.056	0.067	GO:0002526	BP	4	acute inflammatory response	5	HAMP,CD81,PRCP,S100A8,FCER1G,C1QC,STAT3,CEBPB,C1QB,ANO6,CD163,PLSCR1,SERPINA3,C5AR1
0.0015	941	250	32	0.128	0.034	GO:0014070	BP	4	response to organic cyclic compound	4	CYBA,ABL1,TSPO,HAMP,NAMPT,CAV1,NFKB1,IFIH1,IGFBP5,HDAC1,SPP1,CDKN1A,ANXA1,NCBP1,MYC,PIM1,YAP1,MSN,PLIN2,ADM,STC1,HEYL,DDIT4,STAT3,CXCL10,CEBPB,OXTR,ZFP36L1,RXRA,SELL,CEBPA,LYN
0.00151	299	130	17	0.131	0.057	KEGG:05206	keg	16	MicroRNAs in cancer	1	VIM,CD44,ABL1,TIMP3,HMOX1,MMP9,NFKB1,VEGFA,HDAC1,PLAU,CDKN1A,SOX4,MYC,PIM1,ITGA5,DDIT4,STAT3
0.00172	77	250	9	0.036	0.117	GO:1903901	BP	4	negative regulation of viral life cycle	2	EIF2AK2,CCNK,ZC3HAV1,OASL,IFITM3,IFI16,IFITM2,ISG15,PLSCR1
0.00175	628	250	25	0.1	0.04	GO:0030155	BP	4	regulation of cell adhesion	2	CD44,IL4R,ABL1,EBI3,CAV1,VEGFA,BCL6,PLAU,SOX9,PODXL,LGALS3,ANXA1,HAVCR2,CASK,FERMT3,JAM2,ITGA5,EGFLAM,CEBPB,C1QTNF1,CIB1,MUC1,S100A10,PNP,LYN
0.00179	125	250	11	0.044	0.088	GO:0002576	BP	4	platelet degranulation	4	TIMP3,TIMP1,VEGFA,SRGN,LHFPL2,FERMT3,TAGLN2,FCER1G,SERPINA3,TOR4A,LYN
0.00184	763	250	28	0.112	0.037	GO:0098609	BP	4	cell-cell adhesion	3	CD44,IL4R,ABL1,MYH9,EBI3,CAV1,HSPB1,BCL6,CNN3,SOX9,CD93,PODXL,AJUBA,LGALS3,ANXA1,HAVCR2,S100A8,MSN,MPZL2,FERMT3,JAM2,ITGA5,S100A9,CEBPB,C1QTNF1,ZFP36L1,PNP,LYN
0.00185	545	250	23	0.092	0.042	GO:0033674	BP	4	positive regulation of kinase activity	5	SLC11A1,CD44,EIF2AK2,CCNK,MAP3K20,ABL1,SH3GLB1,CD81,VEGFA,GNAI2,MAPKAPK3,CKS2,CDKN1A,AJUBA,DDR2,MAPKAPK2,FPR1,ERN1,F2R,CIB1,PTPN1,C5AR1,LYN
0.00192	78	250	9	0.036	0.115	GO:0031100	BP	4	animal organ regeneration	5	HMOX1,HAMP,CDKN1A,LCP1,MYC,ADM,CEBPB,UCP2,C5AR1
0.00196	905	250	31	0.124	0.034	GO:0045597	BP	4	positive regulation of cell differentiation	3	TNFRSF12A,SCIN,WWTR1,IL4R,ABL1,TSPO,HAMP,NFKB1,VEGFA,DPYSL3,BCL6,HDAC1,GLIPR2,SOX9,ANXA1,MYC,ADM,DDR2,ADAMTS9,HEYL,STAT3,CEBPB,HAP1,CMKLR1,HCLS1,CIB1,ZFP36L1,S100A10,PNP,CEBPA,LYN
0.00197	5854	250	112	0.448	0.019	GO:0019538	BP	4	protein metabolic process	2	MVP,SLC11A1,WWTR1,SERPINB1,CD44,EIF2AK2,EYA2,PLOD1,CCNK,MAP3K20,ABL1,TIMP3,HMOX1,TSPO,MYH9,MMP9,HCK,TIMP1,EHD4,EBI3,RPS19,CAV1,HSPB1,NFKB1,CD81,VEGFA,BCL6,GNAI2,MAPKAPK3,IFIH1,IGFBP5,HDAC1,SPP1,GLIPR2,PLAU,SRGN,CHST3,CDK2,NMI,RAB38,CKS2,RNF114,CDKN1A,SOX4,SOX9,RBCK1,IFI6,AJUBA,RHBDF2,CHSY1,ANXA1,HAVCR2,FAM129A,NCBP1,MYC,PIM1,PRCP,SPPL2A,HERC5,COL2A1,TOB1,S100A8,TNFAIP8,CASK,MSN,EIF4EBP2,SERPINH1,…
0.00197	1200	250	37	0.148	0.031	GO:0009968	BP	4	negative regulation of signal transduction	3	WWTR1,CD44,EYA2,ABL1,TIMP3,HMOX1,MMP9,CAV1,HSPB1,BCL6,IGFBP5,HDAC1,ELF1,SOX9,IFI6,AJUBA,LGALS3,HEY2,MYC,IL18BP,YAP1,COL2A1,TOB1,ADM,LY96,HEYL,DDIT4,CD14,PODN,BGN,PTTG1IP,CIB1,MUC1,PTPN1,PHACTR4,PSMB8,LYN
0.00199	194	179	14	0.078	0.072	REAC:R-HSA-913531	rea	19	Interferon Signaling	3	CD44,EIF2AK2,IFI35,IFI6,XAF1,OASL,HERC5,IFITM3,B2M,IFITM2,IRF7,ISG15,PTPN1,PSMB8
0.002	1303	250	39	0.156	0.03	GO:0010648	BP	4	negative regulation of cell communication	2	WWTR1,CD44,EYA2,ABL1,TIMP3,HMOX1,MMP9,CAV1,HSPB1,BCL6,GNAI2,IGFBP5,HDAC1,ELF1,SOX9,IFI6,AJUBA,LGALS3,HEY2,MYC,IL18BP,YAP1,COL2A1,TOB1,ADM,LY96,HEYL,DDIT4,CD14,PODN,UCP2,BGN,PTTG1IP,CIB1,MUC1,PTPN1,PHACTR4,PSMB8,LYN
0.00201	656	179	28	0.156	0.043	REAC:R-HSA-109582	rea	15	Hemostasis	1	CD44,ABL1,TIMP3,TIMP1,CAV1,VEGFA,KIF20A,GNAI2,HDAC1,PLAU,SRGN,CDK2,PRCP,RHOB,LHFPL2,FERMT3,JAM2,TAGLN2,FCER1G,ITGA5,F2R,IRF7,SELL,SERPINA3,PTPN1,S100A10,TOR4A,LYN
0.00206	427	250	20	0.08	0.047	GO:0052547	BP	4	regulation of peptidase activity	5	SERPINB1,CD44,TIMP3,MMP9,TIMP1,CAV1,VEGFA,IFI6,MYC,S100A8,TNFAIP8,SERPINH1,S100A9,IFI16,STAT3,ANTXR1,F2R,SERPINA3,PSMB8,LYN
0.00209	1053	250	34	0.136	0.032	GO:0048646	BP	4	anatomical structure formation involved in morphogenesis	2	TNFRSF12A,EYA2,IL4R,ABL1,HMOX1,MYH9,MMP9,CAV1,HSPB1,VEGFA,BCL6,HDAC1,SOX4,SOX9,PODXL,COL4A2,HEY2,PIM1,PRCP,COL2A1,RHOB,ADM,ITGA5,MSX1,ADAMTS9,HEYL,STAT3,CXCL10,COL18A1,CIB1,COL4A1,C5AR1,PHACTR4,TCTN1
0.00228	1362	250	40	0.16	0.029	GO:0043085	BP	4	positive regulation of catalytic activity	4	SLC11A1,CD44,CYBA,EIF2AK2,CCNK,MAP3K20,ABL1,SH3GLB1,RP2,CAV1,CD81,VEGFA,GNAI2,MAPKAPK3,CKS2,CDKN1A,AJUBA,STARD8,DNAJB1,MYC,S100A8,RHOC,DDR2,MAPKAPK2,S100A9,IFI16,DTX3L,STAT3,ANTXR1,FPR1,ERN1,F2R,CIB1,ARHGAP30,PLSCR1,PTPN1,C5AR1,S100A10,PHACTR4,LYN
0.00261	556	250	23	0.092	0.041	GO:0002790	BP	4	peptide secretion	6	TRAF3IP2,IL4R,SLC8B1,ABL1,GSDMD,IFIH1,HDAC1,SRGN,SOX4,RHBDF2,ANXA1,HAVCR2,S100A8,PDIA4,S100A9,CD14,UCP2,IL17RA,F2R,BTN3A2,TLR5,PNP,LYN
0.00276	968	250	32	0.128	0.033	GO:0040007	BP	4	growth	1	TNFRSF12A,IFRD1,WWTR1,CYBA,ABL1,HAMP,VEGFA,BCL6,IGFBP5,SPP1,CDKN1A,SOX9,EMP1,ANXA1,HEY2,NCBP1,PIM1,YAP1,EMP3,S100A8,ADM,STC1,CXCL16,DDR2,MSX1,S100A9,SERTAD3,STAT3,CIB1,ZFP36L1,RXRA,STK40
0.00278	1861	250	49	0.196	0.026	GO:0015031	BP	4	protein transport	5	MVP,TRAF3IP2,IL4R,SLC8B1,SNAP23,ABL1,SH3GLB1,TSPO,MYH9,NXT2,RP2,GSDMD,RPS19,HSPB1,SLC15A3,KIF20A,BCL6,IFIH1,HDAC1,VAMP8,SRGN,RAB38,CDKN1A,SOX4,RHBDF2,ANXA1,HAVCR2,LCP1,NCBP1,CNIH4,RHOB,PDIA4,ADAMTS9,DTX3L,STAT3,VAMP5,RNASE2,CD14,HAP1,UCP2,IL17RA,F2R,PTTG1IP,CIB1,BTN3A2,TLR5,PTPN1,PNP,LYN
0.0028	188	250	13	0.052	0.069	GO:0031099	BP	4	regeneration	3	IFRD1,HMOX1,TSPO,HAMP,SPP1,CDKN1A,ANXA1,LCP1,MYC,ADM,CEBPB,UCP2,C5AR1
0.00284	1018	250	33	0.132	0.032	GO:0022603	BP	4	regulation of anatomical structure morphogenesis	3	TNFRSF12A,IFRD1,CD44,FERMT2,IL4R,ABL1,HMOX1,MYH9,HCK,HSPB1,VEGFA,BCL6,SPP1,SOX9,COL4A2,ANXA1,HEY2,MYC,PIM1,RHOB,MSN,ADM,ITGA5,MSX1,ADAMTS9,TNFRSF11B,STAT3,CXCL10,CIB1,RXRA,C5AR1,S100A10,PSMB8
0.00296	360	250	18	0.072	0.05	GO:0010959	BP	4	regulation of metal ion transport	1	CYBA,SLC8B1,ABL1,TSPO,HAMP,CAV1,GNAI2,LGALS3,CASK,STC1,SELENON,GEM,B2M,CXCL10,HAP1,ANO6,F2R,LYN
0.00309	648	250	25	0.1	0.039	GO:0071363	BP	4	cellular response to growth factor stimulus	5	CD44,FERMT2,ABL1,EHD4,CAV1,HSPB1,VEGFA,SOX9,COL4A2,NCBP1,MYC,COL2A1,TOB1,CASK,ITGA5,MAPKAPK2,MSX1,HEYL,DDIT4,HAP1,TGIF1,ERN1,CIB1,ZFP36L1,PTPN1
0.00332	161	250	12	0.048	0.075	GO:0071222	BP	4	cellular response to lipopolysaccharide	6	ABL1,TSPO,HCK,HAMP,NFKB1,HAVCR2,LY96,CXCL10,CD14,CEBPB,TLR5,LYN
0.00336	481	250	21	0.084	0.044	GO:0002521	BP	4	leukocyte differentiation	7	IL4R,ABL1,MYH9,MMP9,VEGFA,BCL6,SOX4,ANXA1,MYC,FCER1G,C1QC,IFI16,B2M,STAT3,CEBPB,HCLS1,IRF7,ZFP36L1,PNP,CEBPA,LYN
0.00359	483	250	21	0.084	0.043	GO:0009991	BP	4	response to extracellular stimulus	3	CYBA,EIF2AK2,SH3GLB1,HMOX1,TSPO,GSDMD,RPS19,HAMP,GNAI2,SPP1,CDKN1A,CHSY1,PIM1,ADM,STC1,IFI16,TNFRSF11B,CXCL10,UCP2,SELL,LYN
0.00364	108	250	10	0.04	0.093	GO:0032680	BP	4	regulation of tumor necrosis factor production	5	CYBA,TSPO,HSPB1,IFIH1,HDAC1,HAVCR2,LY96,FCER1G,MAPKAPK2,CD14
0.00367	837	250	29	0.116	0.035	GO:0044403	BP	4	symbiont process	3	VIM,EIF2AK2,CCNK,HCK,RPS19,ZC3HAV1,CAV1,CD81,IFIH1,HDAC1,VAMP8,CD93,RBCK1,OASL,SP110,MYC,IFITM3,ITGA5,IFI16,B2M,STAT3,IFITM2,IRF7,RXRA,ISG15,PLSCR1,PSMB8,CEBPA,LYN
0.00377	3633	250	78	0.312	0.021	GO:0065008	BP	4	regulation of biological quality	2	TNFRSF12A,IFRD1,SCIN,SLC11A1,CYBA,EYA2,FERMT2,SLC8B1,SNAP23,ABL1,SH3GLB1,HMOX1,TSPO,MYH9,HCK,RPS19,HAMP,CAV1,HSPB1,NFKB1,CD81,SLC16A10,VEGFA,BCL6,IGFBP5,HDAC1,VAMP8,SPP1,PLAU,SRGN,RAB38,CDKN1A,SOX4,SOX9,IFI6,ANXA1,HEY2,MYC,PRCP,COL2A1,SLC2A5,S100A8,RHOB,CASK,MSN,PLIN2,EIF4EBP2,ADM,FERMT3,PDIA4,FCER1G,STC1,SELENON,MAPKAPK2,MSX1,S100A9,TNFRSF11B,B2M,STAT3,CXCL10,FPR1,HAP1,C1QTNF1,UCP2,ANO6,ERN1,HCL…
0.00383	63	250	8	0.032	0.127	GO:0005518	MF	20	collagen binding	1	CD44,MMP9,SERPINH1,DDR2,CTSS,ANTXR1,C1QTNF1,PODN
0.00385	294	179	17	0.095	0.058	REAC:R-HSA-1474244	rea	5	Extracellular matrix organization	1	CD44,PLOD1,MMP9,TIMP1,SPP1,COL4A2,COL2A1,CASK,SERPINH1,JAM2,ITGA5,DDR2,CTSS,ADAMTS9,BGN,COL18A1,COL4A1
0.00388	701	250	26	0.104	0.037	GO:0007169	BP	4	transmembrane receptor protein tyrosine kinase signaling pathway	5	MVP,CYBA,ABL1,MMP9,HCK,HSPB1,VEGFA,MAPKAPK3,IGFBP5,SOX9,RHBDF2,COL4A2,NCBP1,CSRNP1,EIF4EBP2,SLA,ITGA5,DDR2,MAPKAPK2,DDIT4,STAT3,HAP1,COL4A1,PTPN1,MPZL1,LYN
0.004	85	250	9	0.036	0.106	GO:0045069	BP	4	regulation of viral genome replication	6	EIF2AK2,CCNK,ZC3HAV1,OASL,IFITM3,IFI16,IFITM2,ISG15,PLSCR1
0.00404	446	250	20	0.08	0.045	GO:0042110	BP	13	T cell activation	1	SLC11A1,IL4R,ABL1,MYH9,EBI3,CAV1,BCL6,SOX4,LGALS3,ANXA1,HAVCR2,LCP1,MSN,FCER1G,B2M,STAT3,CEBPB,ZFP36L1,PNP,LYN
0.00416	136	250	11	0.044	0.081	GO:0002262	BP	4	myeloid cell homeostasis	2	HMOX1,RPS19,VEGFA,BCL6,ANXA1,FCER1G,B2M,STAT3,HCLS1,ZFP36L1,LYN
0.00448	574	250	23	0.092	0.04	GO:0071407	BP	4	cellular response to organic cyclic compound	5	CYBA,ABL1,HAMP,CAV1,NFKB1,IFIH1,IGFBP5,HDAC1,SPP1,ANXA1,NCBP1,MYC,PIM1,YAP1,MSN,STC1,HEYL,DDIT4,STAT3,CEBPB,ZFP36L1,RXRA,CEBPA
0.00468	111	250	10	0.04	0.09	GO:0032640	BP	4	tumor necrosis factor production	4	CYBA,TSPO,HSPB1,IFIH1,HDAC1,HAVCR2,LY96,FCER1G,MAPKAPK2,CD14
0.00475	576	250	23	0.092	0.04	GO:0048514	BP	4	blood vessel morphogenesis	5	TNFRSF12A,ABL1,HMOX1,MYH9,CAV1,HSPB1,VEGFA,SOX4,COL4A2,HEY2,PRCP,YAP1,RHOB,ADM,ITGA5,ADAMTS9,STAT3,CXCL10,COL18A1,CIB1,ZFP36L1,COL4A1,C5AR1
0.00489	167	250	12	0.048	0.072	GO:0043901	BP	4	negative regulation of multi-organism process	2	EIF2AK2,CCNK,TIMP1,ZC3HAV1,HDAC1,HAVCR2,OASL,IFITM3,IFI16,IFITM2,ISG15,PLSCR1
0.00508	112	250	10	0.04	0.089	GO:1903555	BP	4	regulation of tumor necrosis factor superfamily cytokine production	4	CYBA,TSPO,HSPB1,IFIH1,HDAC1,HAVCR2,LY96,FCER1G,MAPKAPK2,CD14
0.00528	1570	250	43	0.172	0.027	GO:0009719	BP	4	response to endogenous stimulus	2	CD44,CYBA,FERMT2,ABL1,TSPO,TIMP1,CAV1,NFKB1,CD81,GNAI2,IGFBP5,HDAC1,SPP1,CDKN1A,SOX9,COL4A2,ANXA1,NCBP1,MYC,PRCP,YAP1,COL2A1,TOB1,MSN,EIF4EBP2,ADM,FCER1G,STC1,CTSS,MSX1,HEYL,DDIT4,STAT3,CEBPB,UCP2,HCLS1,OXTR,CIB1,ZFP36L1,RXRA,COL4A1,PTPN1,LYN
0.00554	169	250	12	0.048	0.071	GO:0071219	BP	4	cellular response to molecule of bacterial origin	5	ABL1,TSPO,HCK,HAMP,NFKB1,HAVCR2,LY96,CXCL10,CD14,CEBPB,TLR5,LYN
0.00602	2376	250	57	0.228	0.024	GO:0016310	BP	4	phosphorylation	1	MVP,SLC11A1,WWTR1,CD44,EIF2AK2,CCNK,MAP3K20,ABL1,SH3GLB1,TIMP3,MMP9,HCK,EHD4,CAV1,HSPB1,NFKB1,CD81,VEGFA,GNAI2,MAPKAPK3,HDAC1,GLIPR2,CDK2,CKS2,CDKN1A,SOX9,AJUBA,HAVCR2,FAM129A,MYC,PIM1,HERC5,CASK,SLA,ITGA5,DDR2,MAPKAPK2,DDIT4,STAT3,CXCL10,FPR1,DCAKD,C1QTNF1,PODN,ERN1,HCLS1,OXTR,F2R,BGN,CIB1,ZFP36L1,STK40,PTPN1,C5AR1,PSMB8,CEBPA,LYN
0.00605	6049	250	113	0.452	0.019	GO:0016043	BP	4	cellular component organization	1	TNFRSF12A,IFRD1,SCIN,MGST1,SLC11A1,WWTR1,VIM,CD44,CYBA,EIF2AK2,EYA2,FERMT2,IL4R,MAP3K20,SNAP23,ABL1,SH3GLB1,HMOX1,TSPO,MYH9,PLTP,MMP9,HCK,MAPRE1,SRPX,TIMP1,EHD4,GSDMD,RPS19,HAMP,CAV1,VEGFA,KIF20A,DPYSL3,BCL6,IGFBP5,HDAC1,CNN3,VAMP8,SPP1,SRGN,CDK2,HJURP,RAB38,CKS2,CDKN1A,SOX9,IFI6,PODXL,PALLD,AJUBA,LGALS3,DNAJB1,EMP1,COL4A2,ANXA1,HEY2,LCP1,NCBP1,MYC,YAP1,COL2A1,EMP3,S100A8,MSN,ADM,SERPINH1,FERMT3,…
0.00608	673	250	25	0.1	0.037	GO:0070848	BP	4	response to growth factor	4	CD44,FERMT2,ABL1,EHD4,CAV1,HSPB1,VEGFA,SOX9,COL4A2,NCBP1,MYC,COL2A1,TOB1,CASK,ITGA5,MAPKAPK2,MSX1,HEYL,DDIT4,HAP1,TGIF1,ERN1,CIB1,ZFP36L1,PTPN1
0.00619	812	250	28	0.112	0.034	GO:0035239	BP	4	tube morphogenesis	4	TNFRSF12A,ABL1,HMOX1,MYH9,CAV1,HSPB1,VEGFA,SOX4,SOX9,PODXL,COL4A2,HEY2,MYC,PRCP,YAP1,RHOB,ADM,ITGA5,ADAMTS9,STAT3,CXCL10,COL18A1,CIB1,ZFP36L1,COL4A1,C5AR1,PHACTR4,TCTN1
0.00627	171	250	12	0.048	0.07	GO:0050707	BP	4	regulation of cytokine secretion	4	IL4R,ABL1,GSDMD,IFIH1,SRGN,ANXA1,HAVCR2,CD14,IL17RA,F2R,TLR5,LYN
0.00641	6920	250	125	0.5	0.018	GO:1901564	BP	4	organonitrogen compound metabolic process	1	MGST1,MVP,SLC11A1,WWTR1,SERPINB1,CD44,EIF2AK2,EYA2,MTHFD2,PLOD1,CCNK,MAP3K20,ABL1,TIMP3,HMOX1,TSPO,MYH9,MMP9,HCK,TIMP1,EHD4,EBI3,RPS19,NAMPT,CAV1,HSPB1,NFKB1,UGDH,CD81,VEGFA,BCL6,GNAI2,MAPKAPK3,TP53I3,IFIH1,IGFBP5,HDAC1,SPP1,GLIPR2,PLAU,SRGN,CHST3,CDK2,NMI,RAB38,CKS2,RNF114,CDKN1A,SOX4,SOX9,RBCK1,IFI6,AJUBA,RHBDF2,CHSY1,RARRES3,ANXA1,HAVCR2,FAM129A,NCBP1,MYC,PIM1,PRCP,SPPL2A,HERC5,COL2A1,SDSL,TOB…
0.00643	8878	250	151	0.604	0.017	GO:0044446	CC	1	intracellular organelle part	5	SCIN,MGST1,MVP,SLC11A1,WWTR1,SERPINB1,VIM,CD44,CYBA,EYA2,MTHFD2,FERMT2,PLOD1,SLC8B1,CCNK,SNAP23,ABL1,SH3GLB1,CYTH4,TIMP3,HMOX1,TSPO,ASCC2,MYH9,MMP9,HCK,MAPRE1,NXT2,RP2,TIMP1,EHD4,GSDMD,EBI3,RPS19,NAMPT,CAV1,HSPB1,NFKB1,UGDH,SLC15A3,VEGFA,KIF20A,DPYSL3,BCL6,GNAI2,MAPKAPK3,IGFBP5,HDAC1,VAMP8,SPP1,ELF1,GLIPR2,PLAU,SRGN,CHST3,CDK2,HJURP,NMI,RAB38,CDKN1A,SOX4,SOX9,SLC2A4RG,CD93,PODXL,PALLD,AJUBA,RHBDF…
0.00684	912	250	30	0.12	0.033	GO:0051093	BP	4	negative regulation of developmental process	2	IFRD1,WWTR1,VIM,IL4R,ABL1,TSPO,TIMP1,CAV1,DPYSL3,BCL6,IGFBP5,SPP1,SRGN,SOX9,COL4A2,ANXA1,HEY2,MYC,YAP1,TOB1,C1QC,MSX1,ADAMTS9,TNFRSF11B,B2M,STAT3,CXCL10,CIB1,ZFP36L1,LYN
0.00702	237	250	14	0.056	0.059	GO:0048872	BP	4	homeostasis of number of cells	4	ABL1,HMOX1,RPS19,VEGFA,BCL6,SOX9,ANXA1,FCER1G,B2M,STAT3,HCLS1,F2R,ZFP36L1,LYN
0.0071	1012	250	32	0.128	0.032	GO:0007167	BP	4	enzyme linked receptor protein signaling pathway	4	MVP,WWTR1,VIM,CYBA,FERMT2,ABL1,MMP9,HCK,CAV1,HSPB1,VEGFA,MAPKAPK3,IGFBP5,SOX9,RHBDF2,COL4A2,NCBP1,TOB1,CSRNP1,EIF4EBP2,SLA,ITGA5,DDR2,MAPKAPK2,MSX1,DDIT4,STAT3,HAP1,COL4A1,PTPN1,MPZL1,LYN
0.00712	383	250	18	0.072	0.047	GO:0051047	BP	4	positive regulation of secretion	3	SCIN,CYBA,IL4R,ABL1,GSDMD,IFIH1,VAMP8,SPP1,SOX4,HAVCR2,S100A8,FCER1G,S100A9,CD14,C1QTNF1,IL17RA,OXTR,F2R
0.00737	464	250	20	0.08	0.043	GO:0060627	BP	4	regulation of vesicle-mediated transport	2	SLC11A1,CYBA,IL4R,ABL1,HMOX1,HCK,EHD4,CAV1,VEGFA,VAMP8,LGALS3,ANXA1,MSN,FCER1G,B2M,CD14,HAP1,ANO6,PTPN1,LYN
0.00757	117	250	10	0.04	0.085	GO:0071706	BP	4	tumor necrosis factor superfamily cytokine production	3	CYBA,TSPO,HSPB1,IFIH1,HDAC1,HAVCR2,LY96,FCER1G,MAPKAPK2,CD14
0.00786	1067	250	33	0.132	0.031	GO:0048878	BP	4	chemical homeostasis	4	SLC11A1,CYBA,SLC8B1,ABL1,HMOX1,TSPO,HAMP,CAV1,VEGFA,IGFBP5,RAB38,SOX4,IFI6,MYC,PRCP,S100A8,ADM,STC1,SELENON,S100A9,B2M,STAT3,CXCL10,FPR1,HAP1,C1QTNF1,UCP2,ERN1,OXTR,F2R,C5AR1,CEBPA,LYN
0.00853	241	250	14	0.056	0.058	GO:0045637	BP	4	regulation of myeloid cell differentiation	3	SCIN,HDAC1,LGALS3,MYC,MOV10,C1QC,B2M,STAT3,CEBPB,HCLS1,CIB1,IRF7,ZFP36L1,LYN
0.00855	93	250	9	0.036	0.097	GO:0002286	BP	13	T cell activation involved in immune response	1	SLC11A1,IL4R,BCL6,LGALS3,ANXA1,HAVCR2,LCP1,FCER1G,STAT3
0.00885	780	250	27	0.108	0.035	GO:0030162	BP	4	regulation of proteolysis	4	SERPINB1,CD44,TIMP3,MYH9,MMP9,TIMP1,CAV1,CD81,VEGFA,RNF114,IFI6,MYC,S100A8,TNFAIP8,SERPINH1,C1QC,S100A9,IFI16,STAT3,ANTXR1,C1QB,F2R,SERPINA3,C5AR1,PSMB8,CEBPA,LYN
0.00929	314	250	16	0.064	0.051	GO:0031589	BP	4	cell-substrate adhesion	3	TNFRSF12A,CD44,FERMT2,ABL1,VEGFA,BCL6,PLAU,AJUBA,CASK,FERMT3,ITGA5,ADAMTS9,EGFLAM,ANTXR1,CIB1,S100A10
0.00937	1496	250	41	0.164	0.027	GO:0051254	BP	4	positive regulation of RNA metabolic process	3	SLC11A1,WWTR1,CCNK,NAMPT,ZC3HAV1,NFKB1,CD81,VEGFA,HDAC1,SPP1,ELF1,CDK2,CKS2,SOX4,SOX9,HEY2,NCBP1,MYC,YAP1,TOB1,SF3B4,CSRNP1,CASK,MSX1,IFI16,DTX3L,HEYL,SERTAD3,STAT3,CXCL10,CEBPB,ERN1,HCLS1,F2R,MUC1,IRF7,ZFP36L1,RXRA,PLSCR1,TEAD4,CEBPA
0.00953	33	250	6	0.024	0.182	GO:1903131	BP	4	mononuclear cell differentiation	8	MYH9,VEGFA,MYC,IFI16,IRF7,ZFP36L1
0.00953	33	250	6	0.024	0.182	GO:0030224	BP	4	monocyte differentiation	9	MYH9,VEGFA,MYC,IFI16,IRF7,ZFP36L1
0.00961	525	130	22	0.169	0.042	KEGG:05200	keg	8	Pathways in cancer	1	MGST1,IL4R,ABL1,HMOX1,MMP9,NFKB1,VEGFA,GNAI2,HDAC1,CDK2,CKS2,CDKN1A,COL4A2,HEY2,MYC,PIM1,HEYL,STAT3,F2R,RXRA,COL4A1,CEBPA
0.0102	739	250	26	0.104	0.035	GO:0006897	BP	4	endocytosis	5	SLC11A1,CYBA,ABL1,MYH9,HCK,SRPX,EHD4,CAV1,CD81,VEGFA,MAPKAPK3,CD93,LGALS3,ANXA1,ADM,FCER1G,CXCL16,MAPKAPK2,B2M,SCARA3,CD14,MARCH3,ANO6,CD163,PTPN1,LYN
0.0103	1030	250	32	0.128	0.031	GO:0072359	BP	4	circulatory system development	4	TNFRSF12A,ABL1,HMOX1,MYH9,HAMP,CAV1,HSPB1,VEGFA,SOX4,SOX9,COL4A2,HEY2,PIM1,PRCP,YAP1,COL2A1,RHOB,ADM,ITGA5,MSX1,ADAMTS9,HEYL,STAT3,CXCL10,ANTXR1,OXTR,COL18A1,CIB1,ZFP36L1,RXRA,COL4A1,C5AR1
0.0103	121	250	10	0.04	0.083	GO:0032479	BP	4	regulation of type I interferon production	4	NFKB1,IFIH1,NMI,HAVCR2,HERC5,IFI16,TRIM56,CD14,IRF7,ISG15
0.0103	280	250	15	0.06	0.054	GO:0032103	BP	4	positive regulation of response to external stimulus	3	CYBA,RPS19,HSPB1,VEGFA,VAMP8,HAVCR2,S100A8,LY96,FCER1G,S100A9,CXCL10,CMKLR1,ANO6,IL17RA,C5AR1
0.0104	9095	250	153	0.612	0.017	GO:0044422	CC	1	organelle part	2	SCIN,MGST1,MVP,SLC11A1,WWTR1,SERPINB1,VIM,CD44,CYBA,EYA2,MTHFD2,FERMT2,PLOD1,SLC8B1,CCNK,SNAP23,ABL1,SH3GLB1,CYTH4,TIMP3,HMOX1,TSPO,ASCC2,MYH9,MMP9,HCK,MAPRE1,NXT2,RP2,TIMP1,EHD4,GSDMD,EBI3,RPS19,NAMPT,CAV1,HSPB1,NFKB1,UGDH,SLC15A3,VEGFA,KIF20A,DPYSL3,BCL6,GNAI2,MAPKAPK3,IGFBP5,HDAC1,VAMP8,SPP1,ELF1,GLIPR2,PLAU,SRGN,CHST3,CDK2,HJURP,NMI,RAB38,CDKN1A,SOX4,SOX9,SLC2A4RG,CD93,PODXL,PALLD,AJUBA,RHBDF…
0.0106	394	250	18	0.072	0.046	GO:0002697	BP	4	regulation of immune effector process	3	TRAF3IP2,IL4R,HMOX1,RPS19,CD81,BCL6,VAMP8,LGALS3,ANXA1,HAVCR2,HERC5,FCER1G,C1QC,DTX3L,B2M,C1QB,C5AR1,LYN
0.0107	72	250	8	0.032	0.111	GO:0070821	CC	1	tertiary granule membrane	10	SLC11A1,CYBA,SNAP23,VAMP8,PLAU,CD93,FCER1G,ANO6
0.0109	318	250	16	0.064	0.05	GO:0034774	CC	1	secretory granule lumen	2	MVP,SERPINB1,TIMP3,TIMP1,GSDMD,NFKB1,VEGFA,SRGN,S100A8,FERMT3,S100A9,B2M,RNASE2,SERPINA3,TOR4A,PNP
0.0111	122	250	10	0.04	0.082	GO:0032606	BP	4	type I interferon production	3	NFKB1,IFIH1,NMI,HAVCR2,HERC5,IFI16,TRIM56,CD14,IRF7,ISG15
0.0112	790	250	27	0.108	0.034	GO:0042803	MF	9	protein homodimerization activity	4	MGST1,SLC11A1,WWTR1,PLOD1,SLC8B1,SH3GLB1,HMOX1,MYH9,RPS19,NAMPT,HSPB1,NFKB1,VEGFA,TP53I3,GLIPR2,ANXA1,HEY2,SPPL2A,FCER1G,HEYL,STAT3,CEBPB,C1QB,ANO6,ERN1,S100A10,CEBPA
0.0112	256	179	15	0.084	0.059	REAC:R-HSA-76002	rea	15	Platelet activation, signaling and aggregation	2	TIMP3,TIMP1,VEGFA,GNAI2,SRGN,RHOB,LHFPL2,FERMT3,TAGLN2,FCER1G,F2R,SERPINA3,PTPN1,TOR4A,LYN
0.0113	1188	250	35	0.14	0.029	GO:0009628	BP	4	response to abiotic stimulus	2	CYBA,PLOD1,MAP3K20,HMOX1,TSPO,HAMP,CAV1,NFKB1,VEGFA,HDAC1,PLAU,CDKN1A,SOX9,AJUBA,DNAJB1,ANXA1,MYC,YAP1,RHOB,ADM,STC1,MAPKAPK2,CTSS,IFI16,SCARA3,DDIT4,CXCL10,CD14,UCP2,OXTR,COL18A1,ZFP36L1,TLR5,PSMB8,LYN
0.0114	520	250	21	0.084	0.04	GO:0006875	BP	4	cellular metal ion homeostasis	2	SLC11A1,CYBA,SLC8B1,ABL1,HMOX1,HAMP,CAV1,MYC,S100A8,ADM,STC1,SELENON,S100A9,CXCL10,FPR1,HAP1,C1QTNF1,OXTR,F2R,C5AR1,LYN
0.0118	320	250	16	0.064	0.05	GO:0007159	BP	4	leukocyte cell-cell adhesion	4	CD44,IL4R,EBI3,CAV1,BCL6,LGALS3,ANXA1,HAVCR2,S100A8,MSN,FERMT3,ITGA5,S100A9,CEBPB,PNP,LYN
0.0121	1960	250	49	0.196	0.025	GO:0045184	BP	4	establishment of protein localization	4	MVP,TRAF3IP2,IL4R,SLC8B1,SNAP23,ABL1,SH3GLB1,TSPO,MYH9,NXT2,RP2,GSDMD,RPS19,HSPB1,SLC15A3,KIF20A,BCL6,IFIH1,HDAC1,VAMP8,SRGN,RAB38,CDKN1A,SOX4,RHBDF2,ANXA1,HAVCR2,LCP1,NCBP1,CNIH4,RHOB,PDIA4,ADAMTS9,DTX3L,STAT3,VAMP5,RNASE2,CD14,HAP1,UCP2,IL17RA,F2R,PTTG1IP,CIB1,BTN3A2,TLR5,PTPN1,PNP,LYN
0.0127	656	250	24	0.096	0.037	GO:0001568	BP	4	blood vessel development	5	TNFRSF12A,ABL1,HMOX1,MYH9,CAV1,HSPB1,VEGFA,SOX4,COL4A2,HEY2,PRCP,YAP1,RHOB,ADM,ITGA5,ADAMTS9,STAT3,CXCL10,ANTXR1,COL18A1,CIB1,ZFP36L1,COL4A1,C5AR1
0.0129	524	250	21	0.084	0.04	GO:0009306	BP	4	protein secretion	2	TRAF3IP2,IL4R,SLC8B1,ABL1,GSDMD,IFIH1,HDAC1,SRGN,SOX4,RHBDF2,ANXA1,HAVCR2,PDIA4,CD14,UCP2,IL17RA,F2R,BTN3A2,TLR5,PNP,LYN
0.013	482	250	20	0.08	0.041	GO:0016049	BP	4	cell growth	1	TNFRSF12A,IFRD1,CYBA,ABL1,HAMP,VEGFA,BCL6,IGFBP5,SPP1,CDKN1A,SOX9,EMP1,NCBP1,EMP3,S100A8,CXCL16,MSX1,S100A9,SERTAD3,CIB1
0.0135	401	250	18	0.072	0.045	GO:0052548	BP	4	regulation of endopeptidase activity	6	SERPINB1,CD44,TIMP3,MMP9,TIMP1,VEGFA,IFI6,MYC,S100A8,TNFAIP8,SERPINH1,S100A9,IFI16,STAT3,F2R,SERPINA3,PSMB8,LYN
0.0145	218	250	13	0.052	0.06	GO:0030100	BP	4	regulation of endocytosis	3	SLC11A1,CYBA,ABL1,HCK,EHD4,CAV1,VEGFA,LGALS3,FCER1G,B2M,CD14,ANO6,PTPN1
0.0148	126	250	10	0.04	0.079	GO:0050777	BP	4	negative regulation of immune response	3	IL4R,HMOX1,RPS19,BCL6,NMI,LGALS3,ANXA1,HAVCR2,IFI16,LYN
0.0159	1052	250	32	0.128	0.03	GO:1901698	BP	4	response to nitrogen compound	3	MGST1,CYBA,ABL1,TSPO,TIMP1,CAV1,NFKB1,CD81,GNAI2,IFIH1,IGFBP5,HDAC1,CDK2,CDKN1A,SOX9,ANXA1,NCBP1,MYC,EIF4EBP2,ADM,FCER1G,STC1,STAT3,CEBPB,UCP2,OXTR,ZFP36L1,COL4A1,SELL,PTPN1,C5AR1,LYN
0.0164	5390	250	102	0.408	0.019	GO:0071944	CC	1	cell periphery	2	TNFRSF12A,SCIN,MGST1,SLC11A1,VIM,CD44,CYBA,FERMT2,IL4R,SLC8B1,SNAP23,ABL1,CYTH4,HMOX1,MYH9,HCK,MAPRE1,RP2,EHD4,GSDMD,CD37,EBI3,PLEKHA4,HAMP,CAV1,HSPB1,CHIC2,CD81,SLC16A10,GNAI2,VAMP8,PLAU,RAB38,RNF114,CD93,IFI6,PODXL,PALLD,AJUBA,RHBDF2,LGALS3,EMP1,ANXA1,HAVCR2,FAM129A,LCP1,PIM1,PRCP,SPPL2A,IFITM3,EMP3,SLC2A5,SLC44A3,S100A8,SLC39A1,RHOB,LPP,LHFPL2,CASK,MSN,PLIN2,ITPRIP,LY96,JAM2,RHOC,SLA,FCER1G,ST…
0.0167	92	130	8	0.062	0.087	KEGG:04657	keg	2	IL-17 signaling pathway	1	TRAF3IP2,MMP9,NFKB1,S100A8,S100A9,CXCL10,CEBPB,IL17RA
0.0168	157	250	11	0.044	0.07	GO:2001236	BP	4	regulation of extrinsic apoptotic signaling pathway	5	TNFRSF12A,EYA2,TIMP3,HMOX1,SRPX,CAV1,RBCK1,IFI6,LGALS3,YAP1,COL2A1
0.0169	905	250	29	0.116	0.032	GO:0000165	BP	4	MAPK cascade	3	CD44,EIF2AK2,MAP3K20,ABL1,TIMP3,CAV1,NFKB1,CD81,VEGFA,GNAI2,MAPKAPK3,GLIPR2,SOX9,AJUBA,HAVCR2,MYC,MAPKAPK2,FPR1,C1QTNF1,ERN1,OXTR,F2R,CIB1,ZFP36L1,STK40,PTPN1,C5AR1,PSMB8,LYN
0.018	93	130	8	0.062	0.086	KEGG:05222	keg	7	Small cell lung cancer	1	NFKB1,CDK2,CKS2,CDKN1A,COL4A2,MYC,RXRA,COL4A1
0.0181	811	250	27	0.108	0.033	GO:0098657	BP	4	import into cell	4	SLC11A1,CYBA,ABL1,MYH9,HCK,SRPX,EHD4,CAV1,CD81,VEGFA,MAPKAPK3,CD93,LGALS3,ANXA1,SLC2A5,ADM,FCER1G,CXCL16,MAPKAPK2,B2M,SCARA3,CD14,MARCH3,ANO6,CD163,PTPN1,LYN
0.0181	670	250	24	0.096	0.036	GO:0045596	BP	4	negative regulation of cell differentiation	2	IFRD1,WWTR1,VIM,IL4R,TSPO,CAV1,DPYSL3,BCL6,IGFBP5,SPP1,SOX9,ANXA1,HEY2,MYC,YAP1,TOB1,C1QC,MSX1,B2M,STAT3,CXCL10,CIB1,ZFP36L1,LYN
0.0182	536	250	21	0.084	0.039	GO:0002009	BP	4	morphogenesis of an epithelium	4	CD44,ABL1,VEGFA,IGFBP5,SOX4,SOX9,PODXL,AJUBA,MYC,YAP1,RHOB,MSN,ADM,RHOC,ITGA5,CXCL10,RXRA,COL4A1,PHACTR4,PSMB8,TCTN1
0.0183	202	130	12	0.092	0.059	KEGG:05205	keg	11	Proteoglycans in cancer	1	CD44,TIMP3,MMP9,CAV1,VEGFA,PLAU,CDKN1A,MYC,MSN,ITGA5,STAT3,HCLS1
0.0184	1009	250	31	0.124	0.031	GO:0009887	BP	4	animal organ morphogenesis	5	WWTR1,ABL1,CAV1,MGP,VEGFA,IGFBP5,HDAC1,SOX4,SOX9,CHSY1,HEY2,MYC,PIM1,YAP1,COL2A1,SLC39A1,CSRNP1,MSN,ADM,SERPINH1,STC1,MSX1,HEYL,TNFRSF11B,STAT3,CEBPB,COL18A1,RXRA,STK40,PHACTR4,PSMB8
0.0184	717	250	25	0.1	0.035	GO:0090087	BP	4	regulation of peptide transport	4	IL4R,SLC8B1,ABL1,SH3GLB1,GSDMD,IFIH1,HDAC1,SRGN,CDKN1A,SOX4,RHBDF2,ANXA1,HAVCR2,LCP1,S100A8,S100A9,RNASE2,CD14,UCP2,IL17RA,F2R,CIB1,TLR5,PTPN1,LYN
0.0184	102	250	9	0.036	0.088	GO:0007229	BP	4	integrin-mediated signaling pathway	4	FERMT2,ABL1,MYH9,HCK,TIMP1,FERMT3,FCER1G,ITGA5,PHACTR4
0.019	159	250	11	0.044	0.069	GO:0034341	BP	4	response to interferon-gamma	4	SLC11A1,CD44,HCK,NMI,OASL,MYC,IFITM3,CXCL16,B2M,IFITM2,IRF7
0.019	672	250	24	0.096	0.036	GO:1903530	BP	4	regulation of secretion by cell	2	IL4R,SLC8B1,ABL1,HMOX1,GSDMD,IFIH1,HDAC1,VAMP8,SPP1,SRGN,SOX4,RHBDF2,ANXA1,HAVCR2,FCER1G,CD14,HAP1,C1QTNF1,UCP2,IL17RA,OXTR,F2R,TLR5,LYN
0.0196	191	250	12	0.048	0.063	GO:0071216	BP	4	cellular response to biotic stimulus	3	ABL1,TSPO,HCK,HAMP,NFKB1,HAVCR2,LY96,CXCL10,CD14,CEBPB,TLR5,LYN
0.0197	56	250	7	0.028	0.125	GO:0033627	BP	4	cell adhesion mediated by integrin	3	PLAU,PODXL,FERMT3,ITGA5,CIB1,MUC1,LYN
0.0197	56	250	7	0.028	0.125	GO:0002532	BP	4	production of molecular mediator involved in inflammatory response	2	IL4R,SNAP23,RPS19,VAMP8,FCER1G,IL17RA,LYN
0.0197	56	250	7	0.028	0.125	GO:0045576	BP	4	mast cell activation	4	IL4R,SNAP23,HMOX1,VAMP8,FCER1G,PLSCR1,LYN
0.0202	1273	250	36	0.144	0.028	GO:0046983	MF	9	protein dimerization activity	3	MGST1,SLC11A1,WWTR1,CYBA,PLOD1,SLC8B1,SH3GLB1,HMOX1,MYH9,RPS19,NAMPT,CAV1,HSPB1,NFKB1,VEGFA,TP53I3,MYCL,GLIPR2,SOX4,SOX9,ANXA1,HEY2,MYC,YAP1,SPPL2A,JAM2,FCER1G,HEYL,STAT3,CEBPB,C1QB,ANO6,ERN1,RXRA,S100A10,CEBPA
0.0203	334	250	16	0.064	0.048	GO:0071902	BP	4	positive regulation of protein serine/threonine kinase activity	4	EIF2AK2,CCNK,MAP3K20,CD81,VEGFA,GNAI2,MAPKAPK3,CKS2,AJUBA,MAPKAPK2,FPR1,ERN1,F2R,CIB1,PTPN1,C5AR1
0.0207	455	250	19	0.076	0.042	GO:0002791	BP	4	regulation of peptide secretion	5	IL4R,SLC8B1,ABL1,GSDMD,IFIH1,HDAC1,SRGN,SOX4,RHBDF2,ANXA1,HAVCR2,S100A8,S100A9,CD14,UCP2,IL17RA,F2R,TLR5,LYN
0.0211	335	250	16	0.064	0.048	GO:0060205	CC	1	cytoplasmic vesicle lumen	1	MVP,SERPINB1,TIMP3,TIMP1,GSDMD,NFKB1,VEGFA,SRGN,S100A8,FERMT3,S100A9,B2M,RNASE2,SERPINA3,TOR4A,PNP
0.0216	79	250	8	0.032	0.101	GO:0071674	BP	4	mononuclear cell migration	5	RPS19,LGALS3,ANXA1,CXCL10,CMKLR1,ANO6,C5AR1,LYN
0.0218	193	250	12	0.048	0.062	GO:0002573	BP	4	myeloid leukocyte differentiation	8	MYH9,MMP9,VEGFA,MYC,C1QC,IFI16,CEBPB,HCLS1,IRF7,ZFP36L1,CEBPA,LYN
0.0219	336	250	16	0.064	0.048	GO:0031983	CC	1	vesicle lumen	4	MVP,SERPINB1,TIMP3,TIMP1,GSDMD,NFKB1,VEGFA,SRGN,S100A8,FERMT3,S100A9,B2M,RNASE2,SERPINA3,TOR4A,PNP
0.0225	38	250	6	0.024	0.158	GO:0071675	BP	4	regulation of mononuclear cell migration	6	LGALS3,CXCL10,CMKLR1,ANO6,C5AR1,LYN
0.0225	38	250	6	0.024	0.158	GO:0033003	BP	4	regulation of mast cell activation	1	IL4R,HMOX1,VAMP8,FCER1G,PLSCR1,LYN
0.0226	376	250	17	0.068	0.045	GO:0070482	BP	4	response to oxygen levels	3	CYBA,PLOD1,HMOX1,CAV1,VEGFA,HDAC1,PLAU,CDKN1A,AJUBA,MYC,ADM,STC1,DDIT4,UCP2,OXTR,ZFP36L1,PSMB8
0.0226	588	250	22	0.088	0.037	GO:0055065	BP	4	metal ion homeostasis	1	SLC11A1,CYBA,SLC8B1,ABL1,HMOX1,HAMP,CAV1,MYC,S100A8,ADM,STC1,SELENON,S100A9,B2M,CXCL10,FPR1,HAP1,C1QTNF1,OXTR,F2R,C5AR1,LYN
0.0236	5293	250	100	0.4	0.019	GO:0005886	CC	1	plasma membrane	1	TNFRSF12A,MGST1,SLC11A1,VIM,CD44,CYBA,FERMT2,IL4R,SLC8B1,SNAP23,ABL1,CYTH4,HMOX1,MYH9,HCK,MAPRE1,RP2,EHD4,GSDMD,CD37,EBI3,PLEKHA4,CAV1,HSPB1,CHIC2,CD81,SLC16A10,GNAI2,VAMP8,PLAU,RAB38,RNF114,CD93,IFI6,PODXL,PALLD,AJUBA,RHBDF2,LGALS3,EMP1,ANXA1,HAVCR2,FAM129A,LCP1,PIM1,PRCP,SPPL2A,IFITM3,EMP3,SLC2A5,SLC44A3,S100A8,SLC39A1,RHOB,LPP,LHFPL2,CASK,MSN,PLIN2,ITPRIP,LY96,JAM2,RHOC,SLA,FCER1G,STC1,ITGA5,C…
0.0242	378	250	17	0.068	0.045	GO:0018108	BP	4	peptidyl-tyrosine phosphorylation	2	MVP,CD44,EIF2AK2,ABL1,HCK,EHD4,CAV1,CD81,VEGFA,HDAC1,SLA,ITGA5,DDR2,STAT3,HCLS1,PTPN1,LYN
0.0257	462	250	19	0.076	0.041	GO:0070838	BP	12	divalent metal ion transport	2	SLC11A1,CYBA,SLC8B1,ABL1,TSPO,CAV1,GNAI2,LGALS3,SLC39A1,CASK,STC1,SELENON,GEM,B2M,CXCL10,HAP1,ANO6,F2R,LYN
0.0262	732	250	25	0.1	0.034	GO:0030659	CC	1	cytoplasmic vesicle membrane	8	MGST1,SLC11A1,CD44,CYBA,SNAP23,CAV1,VAMP8,PLAU,RAB38,CD93,LGALS3,ANXA1,PRCP,SLC2A5,LHFPL2,FCER1G,B2M,VAMP5,CD14,FPR1,MARCH3,ANO6,CD163,SELL,C5AR1
0.0263	39	250	6	0.024	0.154	GO:0042088	BP	10	T-helper 1 type immune response	1	SLC11A1,IL4R,EBI3,ANXA1,HAVCR2,IL18BP
0.0268	381	250	17	0.068	0.045	GO:0018212	BP	4	peptidyl-tyrosine modification	1	MVP,CD44,EIF2AK2,ABL1,HCK,EHD4,CAV1,CD81,VEGFA,HDAC1,SLA,ITGA5,DDR2,STAT3,HCLS1,PTPN1,LYN
0.0268	686	250	24	0.096	0.035	GO:0001944	BP	4	vasculature development	4	TNFRSF12A,ABL1,HMOX1,MYH9,CAV1,HSPB1,VEGFA,SOX4,COL4A2,HEY2,PRCP,YAP1,RHOB,ADM,ITGA5,ADAMTS9,STAT3,CXCL10,ANTXR1,COL18A1,CIB1,ZFP36L1,COL4A1,C5AR1
0.0268	1618	250	42	0.168	0.026	GO:0042802	MF	9	identical protein binding	3	MGST1,MVP,SLC11A1,WWTR1,VIM,EIF2AK2,PLOD1,SLC8B1,SH3GLB1,HMOX1,MYH9,MMP9,MAPRE1,RPS19,NAMPT,CAV1,HSPB1,NFKB1,VEGFA,BCL6,TP53I3,IFIH1,GLIPR2,HJURP,NMI,ANXA1,HEY2,NPL,LCP1,SPPL2A,COL2A1,SDSL,FCER1G,HEYL,B2M,STAT3,CEBPB,C1QB,ANO6,ERN1,S100A10,CEBPA
0.0273	1846	250	46	0.184	0.025	GO:0010628	BP	4	positive regulation of gene expression	1	SLC11A1,WWTR1,VIM,CCNK,MYH9,NAMPT,CAV1,NFKB1,CD81,VEGFA,HDAC1,SPP1,ELF1,CDK2,CKS2,SOX4,SOX9,HEY2,FAM129A,NCBP1,MYC,YAP1,TOB1,SF3B4,CSRNP1,CASK,MSN,MAPKAPK2,MSX1,IFI16,DTX3L,HEYL,SERTAD3,STAT3,CXCL10,CEBPB,C1QTNF1,ERN1,HCLS1,F2R,MUC1,IRF7,RXRA,PLSCR1,TEAD4,CEBPA
0.028	59	250	7	0.028	0.119	GO:0034121	BP	4	regulation of toll-like receptor signaling pathway	8	CYBA,CAV1,LY96,CD14,IRF7,TLR5,LYN
0.0283	232	250	13	0.052	0.056	GO:0050730	BP	4	regulation of peptidyl-tyrosine phosphorylation	4	MVP,CD44,ABL1,EHD4,CAV1,CD81,VEGFA,HDAC1,ITGA5,STAT3,HCLS1,PTPN1,LYN
0.029	1188	250	34	0.136	0.029	GO:0051336	BP	4	regulation of hydrolase activity	4	SERPINB1,CD44,ABL1,TIMP3,MMP9,RP2,TIMP1,CAV1,VEGFA,BCL6,CNN3,IFI6,AJUBA,STARD8,DNAJB1,SPOCD1,ANXA1,MYC,S100A8,TNFAIP8,SERPINH1,RHOC,S100A9,IFI16,STAT3,ANTXR1,F2R,ARHGAP30,PLSCR1,SERPINA3,C5AR1,S100A10,PSMB8,LYN
0.029	466	250	19	0.076	0.041	GO:0072511	BP	12	divalent inorganic cation transport	1	SLC11A1,CYBA,SLC8B1,ABL1,TSPO,CAV1,GNAI2,LGALS3,SLC39A1,CASK,STC1,SELENON,GEM,B2M,CXCL10,HAP1,ANO6,F2R,LYN
0.0291	509	250	20	0.08	0.039	GO:0050878	BP	4	regulation of body fluid levels	3	CYBA,MYH9,CAV1,HSPB1,VEGFA,HDAC1,VAMP8,PLAU,PRCP,RHOB,ADM,FERMT3,FCER1G,S100A9,C1QTNF1,ANO6,OXTR,F2R,PLSCR1,LYN
0.0291	509	250	20	0.08	0.039	GO:0045860	BP	4	positive regulation of protein kinase activity	3	SLC11A1,EIF2AK2,CCNK,MAP3K20,ABL1,CD81,VEGFA,GNAI2,MAPKAPK3,CKS2,CDKN1A,AJUBA,DDR2,MAPKAPK2,FPR1,ERN1,F2R,CIB1,PTPN1,C5AR1
0.0294	108	250	9	0.036	0.083	GO:0051928	BP	4	positive regulation of calcium ion transport	1	ABL1,TSPO,CAV1,LGALS3,CASK,STC1,CXCL10,HAP1,F2R
0.0295	76	130	7	0.054	0.092	KEGG:05133	keg	21	Pertussis	1	NFKB1,GNAI2,LY96,C1QC,ITGA5,CD14,C1QB
0.03	554	250	21	0.084	0.038	GO:0031400	BP	4	negative regulation of protein modification process	3	MVP,WWTR1,ABL1,TIMP3,TSPO,CAV1,HSPB1,HDAC1,CDKN1A,SOX4,FAM129A,MYC,DTX3L,DDIT4,PODN,BGN,CIB1,ISG15,PTPN1,CEBPA,LYN
0.0306	40	250	6	0.024	0.15	GO:0033628	BP	4	regulation of cell adhesion mediated by integrin	3	PLAU,PODXL,FERMT3,CIB1,MUC1,LYN
0.031	234	250	13	0.052	0.056	GO:0046777	BP	4	protein autophosphorylation	2	MVP,EIF2AK2,ABL1,HCK,CAV1,VEGFA,MAPKAPK3,PIM1,SLA,DDR2,MAPKAPK2,ERN1,LYN
0.0311	307	250	15	0.06	0.049	GO:0034612	BP	4	response to tumor necrosis factor	5	TNFRSF12A,CYBA,HAMP,NFKB1,HDAC1,RBCK1,IL18BP,SPPL2A,CXCL16,TNFRSF11B,CD14,CIB1,ZFP36L1,PSMB8,CEBPA
0.0313	55	130	6	0.046	0.109	KEGG:05130	keg	18	Pathogenic Escherichia coli infection	1	ABL1,LY96,CD14,TUBB6,HCLS1,TLR5
0.0325	937	250	29	0.116	0.031	GO:0023014	BP	4	signal transduction by protein phosphorylation	2	CD44,EIF2AK2,MAP3K20,ABL1,TIMP3,CAV1,NFKB1,CD81,VEGFA,GNAI2,MAPKAPK3,GLIPR2,SOX9,AJUBA,HAVCR2,MYC,MAPKAPK2,FPR1,C1QTNF1,ERN1,OXTR,F2R,CIB1,ZFP36L1,STK40,PTPN1,C5AR1,PSMB8,LYN
0.0326	602	250	22	0.088	0.037	GO:0030003	BP	4	cellular cation homeostasis	1	SLC11A1,CYBA,SLC8B1,ABL1,HMOX1,HAMP,CAV1,RAB38,MYC,S100A8,ADM,STC1,SELENON,S100A9,CXCL10,FPR1,HAP1,C1QTNF1,OXTR,F2R,C5AR1,LYN
0.0327	12	250	4	0.016	0.333	GO:0070486	BP	4	leukocyte aggregation	5	CD44,S100A8,MSN,S100A9
0.0328	387	250	17	0.068	0.044	GO:0001558	BP	4	regulation of cell growth	3	TNFRSF12A,IFRD1,CYBA,ABL1,HAMP,VEGFA,BCL6,IGFBP5,SPP1,CDKN1A,NCBP1,S100A8,CXCL16,MSX1,S100A9,SERTAD3,CIB1
0.0332	695	250	24	0.096	0.035	GO:0072358	BP	4	cardiovascular system development	4	TNFRSF12A,ABL1,HMOX1,MYH9,CAV1,HSPB1,VEGFA,SOX4,COL4A2,HEY2,PRCP,YAP1,RHOB,ADM,ITGA5,ADAMTS9,STAT3,CXCL10,ANTXR1,COL18A1,CIB1,ZFP36L1,COL4A1,C5AR1
0.0333	185	130	11	0.085	0.059	KEGG:05202	keg	6	Transcriptional misregulation in cancer	1	MMP9,NFKB1,BCL6,HDAC1,PLAU,CDKN1A,MYC,CD14,CEBPB,RXRA,CEBPA
0.0363	6263	250	113	0.452	0.018	GO:0071840	BP	4	cellular component organization or biogenesis	1	TNFRSF12A,IFRD1,SCIN,MGST1,SLC11A1,WWTR1,VIM,CD44,CYBA,EIF2AK2,EYA2,FERMT2,IL4R,MAP3K20,SNAP23,ABL1,SH3GLB1,HMOX1,TSPO,MYH9,PLTP,MMP9,HCK,MAPRE1,SRPX,TIMP1,EHD4,GSDMD,RPS19,HAMP,CAV1,VEGFA,KIF20A,DPYSL3,BCL6,IGFBP5,HDAC1,CNN3,VAMP8,SPP1,SRGN,CDK2,HJURP,RAB38,CKS2,CDKN1A,SOX9,IFI6,PODXL,PALLD,AJUBA,LGALS3,DNAJB1,EMP1,COL4A2,ANXA1,HEY2,LCP1,NCBP1,MYC,YAP1,COL2A1,EMP3,S100A8,MSN,ADM,SERPINH1,FERMT3,…
0.0367	111	250	9	0.036	0.081	GO:0034101	BP	4	erythrocyte homeostasis	3	HMOX1,RPS19,VEGFA,BCL6,B2M,STAT3,HCLS1,ZFP36L1,LYN
0.037	747	250	25	0.1	0.033	GO:0055082	BP	4	cellular chemical homeostasis	5	SLC11A1,CYBA,SLC8B1,ABL1,HMOX1,HAMP,CAV1,RAB38,SOX4,MYC,S100A8,ADM,STC1,SELENON,S100A9,CXCL10,FPR1,HAP1,C1QTNF1,UCP2,ERN1,OXTR,F2R,C5AR1,LYN
0.0383	433	250	18	0.072	0.042	GO:0072503	BP	4	cellular divalent inorganic cation homeostasis	2	SLC11A1,CYBA,SLC8B1,ABL1,CAV1,S100A8,ADM,STC1,SELENON,S100A9,CXCL10,FPR1,HAP1,C1QTNF1,OXTR,F2R,C5AR1,LYN
0.0387	749	250	25	0.1	0.033	GO:0050801	BP	4	ion homeostasis	5	SLC11A1,CYBA,SLC8B1,ABL1,HMOX1,TSPO,HAMP,CAV1,RAB38,IFI6,MYC,S100A8,ADM,STC1,SELENON,S100A9,B2M,CXCL10,FPR1,HAP1,C1QTNF1,OXTR,F2R,C5AR1,LYN
0.0392	319	130	15	0.115	0.047	KEGG:05165	keg	17	Human papillomavirus infection	1	EIF2AK2,NFKB1,VEGFA,HDAC1,SPP1,CDK2,CDKN1A,COL4A2,OASL,HEY2,COL2A1,ITGA5,HEYL,COL4A1,ISG15
0.0396	750	250	25	0.1	0.033	GO:0012506	CC	1	vesicle membrane	4	MGST1,SLC11A1,CD44,CYBA,SNAP23,CAV1,VAMP8,PLAU,RAB38,CD93,LGALS3,ANXA1,PRCP,SLC2A5,LHFPL2,FCER1G,B2M,VAMP5,CD14,FPR1,MARCH3,ANO6,CD163,SELL,C5AR1
0.0413	65	179	7	0.039	0.108	REAC:R-HSA-216083	rea	5	Integrin cell surface interactions	2	CD44,SPP1,COL4A2,JAM2,ITGA5,COL18A1,COL4A1
0.042	801	250	26	0.104	0.032	GO:0031329	BP	4	regulation of cellular catabolic process	3	SLC11A1,ABL1,SH3GLB1,TIMP3,HMOX1,TSPO,TIMP1,ZC3HAV1,CAV1,HSPB1,CD81,RNF114,MYC,TOB1,MSN,MAPKAPK2,IFI16,DTX3L,DDIT4,STAT3,ERN1,PTTG1IP,ZFP36L1,PTPN1,PSMB8,CEBPA
0.0422	173	250	11	0.044	0.064	GO:0002685	BP	4	regulation of leukocyte migration	5	SLC8B1,HMOX1,VEGFA,LGALS3,ANXA1,MSN,CXCL10,CMKLR1,ANO6,C5AR1,LYN
0.0422	173	250	11	0.044	0.064	GO:0050731	BP	4	positive regulation of peptidyl-tyrosine phosphorylation	3	CD44,ABL1,EHD4,CD81,VEGFA,HDAC1,ITGA5,STAT3,HCLS1,PTPN1,LYN
0.0424	113	250	9	0.036	0.08	GO:0019079	BP	4	viral genome replication	5	EIF2AK2,CCNK,ZC3HAV1,OASL,IFITM3,IFI16,IFITM2,ISG15,PLSCR1
0.0437	316	250	15	0.06	0.047	GO:1901342	BP	4	regulation of vasculature development	4	TNFRSF12A,ABL1,HMOX1,HSPB1,VEGFA,COL4A2,HEY2,RHOB,ADM,ITGA5,ADAMTS9,STAT3,CXCL10,CIB1,C5AR1
0.0444	242	250	13	0.052	0.054	GO:0043270	BP	4	positive regulation of ion transport	1	ABL1,TSPO,CAV1,VAMP8,LGALS3,CASK,STC1,CTSS,B2M,CXCL10,HAP1,ANO6,F2R
0.0466	1323	250	36	0.144	0.027	GO:0071495	BP	4	cellular response to endogenous stimulus	3	CD44,CYBA,FERMT2,ABL1,CAV1,NFKB1,GNAI2,IGFBP5,HDAC1,SPP1,SOX9,COL4A2,ANXA1,NCBP1,MYC,PRCP,YAP1,COL2A1,TOB1,MSN,EIF4EBP2,STC1,CTSS,MSX1,HEYL,DDIT4,STAT3,CEBPB,UCP2,OXTR,CIB1,ZFP36L1,RXRA,COL4A1,PTPN1,LYN
0.0469	16	179	4	0.022	0.25	REAC:R-HSA-5686938	rea	14	Regulation of TLR by endogenous ligand	1	S100A8,LY96,S100A9,CD14
0.0473	758	250	25	0.1	0.033	GO:0030855	BP	4	epithelial cell differentiation	5	WWTR1,VIM,ABL1,CAV1,VEGFA,HDAC1,MYCL,CNN3,CDKN1A,SOX4,SOX9,PODXL,PALLD,LGALS3,ANXA1,HEY2,YAP1,MSN,TAGLN2,STC1,CEBPB,COL18A1,ZFP36L1,RXRA,COL4A1
0.0477	617	250	22	0.088	0.036	GO:0006873	BP	4	cellular ion homeostasis	6	SLC11A1,CYBA,SLC8B1,ABL1,HMOX1,HAMP,CAV1,RAB38,MYC,S100A8,ADM,STC1,SELENON,S100A9,CXCL10,FPR1,HAP1,C1QTNF1,OXTR,F2R,C5AR1,LYN
0.0481	10657	250	170	0.68	0.016	GO:0043231	CC	1	intracellular membrane-bounded organelle	5	IFRD1,MGST1,MVP,SLC11A1,WWTR1,VIM,CD44,CYBA,EIF2AK2,PARP12,EYA2,MTHFD2,IFI35,FERMT2,RBMS2,PLOD1,SLC8B1,CCNK,MAP3K20,SNAP23,ABL1,SH3GLB1,CYTH4,TIMP3,HMOX1,TSPO,ASCC2,MYH9,HCK,MAPRE1,NXT2,SRPX,RP2,TIMP1,EHD4,GSDMD,EBI3,RPS19,NAMPT,ZC3HAV1,CAV1,HSPB1,CHIC2,NFKB1,UGDH,SLC15A3,KIF20A,BCL6,GNAI2,MAPKAPK3,IFIH1,IGFBP5,HDAC1,MYCL,VAMP8,SPP1,ELF1,GLIPR2,SRGN,CHST3,CDK2,HJURP,NMI,RAB38,RNF114,CDKN1A,SOX4,S…
0.0484	244	250	13	0.052	0.053	GO:0001818	BP	4	negative regulation of cytokine production	3	SLC11A1,HMOX1,TSPO,NFKB1,BCL6,IFIH1,SRGN,NMI,ANXA1,HAVCR2,HERC5,CMKLR1,ISG15
0.0485	1830	250	45	0.18	0.025	GO:0009891	BP	4	positive regulation of biosynthetic process	2	SLC11A1,WWTR1,CYBA,CCNK,HMOX1,EBI3,NAMPT,HSPB1,NFKB1,CD81,VEGFA,HDAC1,SPP1,ELF1,CDK2,CKS2,SOX4,SOX9,AJUBA,ANXA1,HEY2,FAM129A,MYC,YAP1,CSRNP1,CASK,ADM,MAPKAPK2,MSX1,IFI16,DTX3L,HEYL,SERTAD3,STAT3,CXCL10,CEBPB,HCLS1,F2R,MUC1,IRF7,RXRA,TLR5,PLSCR1,TEAD4,CEBPA

## Sheet: ASD_BRAIN_Down
p-value	T	Q	Q&T	Q&T/Q	Q&T/T	term ID	t type	t group	t name	t depth	Q&T list
4.25e-12	1429	212	53	0.25	0.037	GO:0097458	CC	4	neuron part	2	ICA1,CAMK1G,MAPK9,RASGRF1,GNB5,PFN2,KIFAP3,AMPH,CADPS2,SLC17A6,NEFH,PVALB,CHRNA4,SLC32A1,CACNA1F,LIN7B,GPI,NAPA,GLRB,NECTIN1,GABRG2,PDE1A,FLRT3,PCSK2,SYNGR3,GNG13,DCLK1,GAD2,BBS7,VAMP1,SNCA,CRHBP,CPLX2,CRH,CNKSR2,SST,CABP1,RUSC1,AP2M1,CADPS,STXBP5,HCN1,SVOP,LGI3,NSG1,SEZ6L2,INPP5J,PDZD7,SLC6A17,MTOR,SCAMP5,OPA1,MAGEE1
2.76e-11	704	212	36	0.17	0.051	GO:0044456	CC	4	synapse part	2	ICA1,GABRA1,PFN2,AMPH,CADPS2,SLC17A6,NEFH,PVALB,CHRNA4,SLC32A1,LIN7B,NAPA,GLRB,NECTIN1,GABRG2,FLRT3,SYNGR3,DCLK1,GAD2,VAMP1,SNCA,CRHBP,CPLX2,CNKSR2,LRFN2,CABP1,RUSC1,AP2M1,CADPS,STXBP5,SVOP,LGI3,NSG1,SLC6A17,SCAMP5,MAGEE1
5.34e-11	846	212	39	0.184	0.046	GO:0045202	CC	4	synapse	1	ICA1,GABRA1,PFN2,AMPH,CADPS2,SLC17A6,NEFH,PVALB,CHRNA4,SLC32A1,LIN7B,NAPA,GLRB,NECTIN1,WASF1,GABRG2,NRN1,FLRT3,SYNGR3,DCLK1,GAD2,VAMP1,SNCA,CRHBP,CPLX2,CNKSR2,LRFN2,ATP2B2,CABP1,RUSC1,AP2M1,CADPS,STXBP5,SVOP,LGI3,NSG1,SLC6A17,SCAMP5,MAGEE1
4.52e-09	360	212	24	0.113	0.067	GO:0098793	CC	4	presynapse	3	ICA1,PFN2,AMPH,CADPS2,SLC17A6,PVALB,SLC32A1,LIN7B,NAPA,NECTIN1,FLRT3,SYNGR3,GAD2,VAMP1,SNCA,CRHBP,CPLX2,AP2M1,CADPS,STXBP5,SVOP,LGI3,SLC6A17,SCAMP5
4.15e-06	1119	212	37	0.175	0.033	GO:0043005	CC	4	neuron projection	4	CAMK1G,MAPK9,RASGRF1,GNB5,PFN2,KIFAP3,SLC17A6,NEFH,PVALB,CHRNA4,SLC32A1,CACNA1F,LIN7B,GPI,NAPA,GLRB,NECTIN1,GABRG2,FLRT3,PCSK2,GNG13,GAD2,BBS7,VAMP1,SNCA,CRHBP,CPLX2,CRH,CNKSR2,AP2M1,HCN1,LGI3,NSG1,INPP5J,MTOR,OPA1,MAGEE1
1.02e-05	220	120	15	0.125	0.068	REAC:R-HSA-112315	rea	14	Transmission across Chemical Synapses	2	SLC6A13,GABRA1,RASGRF1,CACNB1,GNB5,EPB41L1,CHRNA4,SLC32A1,LIN7B,GLRB,GABRG2,GNG13,GLS2,GAD2,AP2M1
3.3e-05	63	82	8	0.098	0.127	KEGG:04721	keg	1	Synaptic vesicle cycle	1	SLC17A6,SLC32A1,NAPA,ATP6V1A,ATP6V1E1,CPLX2,ATP6V1C1,AP2M1
3.96e-05	88	82	9	0.11	0.102	KEGG:04727	keg	6	GABAergic synapse	1	SLC6A13,GABRA1,GNB5,SLC32A1,CACNA1F,GABRG2,GNG13,GLS2,GAD2
5.35e-05	157	212	13	0.061	0.083	GO:0008021	CC	4	synaptic vesicle	2	ICA1,AMPH,SLC17A6,SLC32A1,SYNGR3,GAD2,VAMP1,SNCA,STXBP5,SVOP,LGI3,SLC6A17,SCAMP5
5.4e-05	364	120	18	0.15	0.049	REAC:R-HSA-112316	rea	14	Neuronal System	1	SLC6A13,GABRA1,RASGRF1,CACNB1,GNB5,EPB41L1,CHRNA4,SLC32A1,LIN7B,GLRB,GABRG2,GNG13,GLS2,GAD2,LRFN2,AP2M1,HCN1,KCNAB3
6.37e-05	11294	212	162	0.764	0.014	GO:0005737	CC	17	cytoplasm	1	ICA1,MAP3K9,CAMK1G,TTC19,GABRA1,ALAS1,SARS,CUL3,KIAA2022,MAPK9,RASGRF1,HAGH,OAT,IDI1,ATP2B3,REEP1,GNB5,PFN2,PTPN3,FRY,KIFAP3,AMPH,MYH7B,CADPS2,OXCT1,PREP,WDR47,DDHD2,EPB41L1,SMPX,SLC17A6,RAB18,NEFH,PVALB,FKBP3,GSKIP,NDUFAF5,SLC32A1,CRYM,GPI,FSD1,BABAM1,NAPA,TYRP1,TRIM37,GLRB,DDX25,MADD,CAMKK2,USP5,TPI1,RNF8,WASF1,FIG4,GABRG2,ATP6V1A,ABTB1,ACTR1B,PDE1A,LANCL1,PPP1R7,DHCR24,B4GALT6,CNRIP1,FLT3,OPTN…
9.6e-05	86	212	10	0.047	0.116	GO:0099501	CC	4	exocytic vesicle membrane	2	ICA1,AMPH,SLC17A6,SLC32A1,SYNGR3,GAD2,VAMP1,SVOP,SLC6A17,SCAMP5
9.6e-05	86	212	10	0.047	0.116	GO:0030672	CC	4	synaptic vesicle membrane	3	ICA1,AMPH,SLC17A6,SLC32A1,SYNGR3,GAD2,VAMP1,SVOP,SLC6A17,SCAMP5
0.00012	232	212	15	0.071	0.065	GO:0006836	BP	2	neurotransmitter transport	1	ICA1,SLC6A13,PFN2,SLC6A15,CADPS2,SLC17A6,SLC32A1,LIN7B,NAPA,GAD2,SNCA,CPLX2,CRH,CADPS,SLC6A17
0.000148	171	212	13	0.061	0.076	GO:0070382	CC	4	exocytic vesicle	1	ICA1,AMPH,SLC17A6,SLC32A1,SYNGR3,GAD2,VAMP1,SNCA,STXBP5,SVOP,LGI3,SLC6A17,SCAMP5
0.00166	116	212	10	0.047	0.086	GO:0043679	CC	4	axon terminus	6	PFN2,PVALB,SLC32A1,NAPA,FLRT3,VAMP1,SNCA,CRHBP,CPLX2,AP2M1
0.00244	604	212	22	0.104	0.036	GO:0098916	BP	3	anterograde trans-synaptic signaling	3	GABRA1,RASGRF1,CACNB1,PFN2,AMPH,CADPS2,CHRNA4,SLC32A1,LIN7B,NAPA,GLRB,GABRG2,GAD2,SNCA,CRHBP,CPLX2,CRH,SST,CADPS,CARTPT,NSG1,PRKCE
0.00244	604	212	22	0.104	0.036	GO:0007268	BP	3	chemical synaptic transmission	4	GABRA1,RASGRF1,CACNB1,PFN2,AMPH,CADPS2,CHRNA4,SLC32A1,LIN7B,NAPA,GLRB,GABRG2,GAD2,SNCA,CRHBP,CPLX2,CRH,SST,CADPS,CARTPT,NSG1,PRKCE
0.00258	606	212	22	0.104	0.036	GO:0099536	BP	3	synaptic signaling	1	GABRA1,RASGRF1,CACNB1,PFN2,AMPH,CADPS2,CHRNA4,SLC32A1,LIN7B,NAPA,GLRB,GABRG2,GAD2,SNCA,CRHBP,CPLX2,CRH,SST,CADPS,CARTPT,NSG1,PRKCE
0.00258	606	212	22	0.104	0.036	GO:0099537	BP	3	trans-synaptic signaling	2	GABRA1,RASGRF1,CACNB1,PFN2,AMPH,CADPS2,CHRNA4,SLC32A1,LIN7B,NAPA,GLRB,GABRG2,GAD2,SNCA,CRHBP,CPLX2,CRH,SST,CADPS,CARTPT,NSG1,PRKCE
0.00267	295	212	15	0.071	0.051	GO:0097060	CC	4	synaptic membrane	1	GABRA1,CADPS2,CHRNA4,LIN7B,GLRB,NECTIN1,GABRG2,FLRT3,GAD2,CNKSR2,LRFN2,CABP1,RUSC1,NSG1,MAGEE1
0.00469	579	212	21	0.099	0.036	GO:0007610	BP	9	behavior	1	RASGRF1,DDHD2,CHRNA4,GPI,GLRB,FIG4,GABRG2,MRAP2,UBR3,SNCA,CRHBP,CRH,ELAVL4,CARTPT,OXR1,STRBP,PRKCE,SEZ6L2,CEND1,MTOR,BHLHB9
0.00475	130	212	10	0.047	0.077	GO:0044306	CC	4	neuron projection terminus	5	PFN2,PVALB,SLC32A1,NAPA,FLRT3,VAMP1,SNCA,CRHBP,CPLX2,AP2M1
0.00537	2262	212	49	0.231	0.022	GO:0007399	BP	13	nervous system development	1	KIAA2022,MAPK9,RASGRF1,FRY,OXCT1,RAB18,NEFH,SLC32A1,NAPA,LHX6,GLRB,NECTIN1,WASF1,FIG4,NRN1,FLRT3,PCSK2,SYNGR3,COX7B,DCLK1,BEX1,CNTN6,BBS7,TAGLN3,SNCA,CPLX2,CRH,MAL2,INA,CDH22,LRFN2,ATP2B2,ELAVL4,HCN1,NEUROD6,SPINT2,GFRA2,MAP2K1,B4GAT1,SEZ6L2,CEND1,INPP5J,FAM212A,PDZD7,SLC6A17,MTOR,OPA1,BHLHB9,NCKIPSD
0.00547	1865	212	43	0.203	0.023	GO:0120025	CC	4	plasma membrane bounded cell projection	3	CAMK1G,MAPK9,RASGRF1,GNB5,PFN2,KIFAP3,SLC17A6,NEFH,PVALB,CHRNA4,SLC32A1,CACNA1F,LIN7B,GPI,NAPA,GLRB,NECTIN1,WASF1,GABRG2,ATP6V1A,FLRT3,PCSK2,GNG13,ATP6V1E1,GAD2,BBS7,VAMP1,SNCA,CRHBP,CPLX2,CRH,CNKSR2,PFKM,CABYR,AP2M1,HCN1,LGI3,NSG1,INPP5J,PDZD7,MTOR,OPA1,MAGEE1
0.00568	1933	212	44	0.208	0.023	GO:0042995	CC	4	cell projection	2	CAMK1G,MAPK9,RASGRF1,GNB5,PFN2,KIFAP3,SLC17A6,NEFH,PVALB,CHRNA4,SLC32A1,CACNA1F,LIN7B,GPI,NAPA,GLRB,NECTIN1,CAMKK2,WASF1,GABRG2,ATP6V1A,FLRT3,PCSK2,GNG13,ATP6V1E1,GAD2,BBS7,VAMP1,SNCA,CRHBP,CPLX2,CRH,CNKSR2,PFKM,CABYR,AP2M1,HCN1,LGI3,NSG1,INPP5J,PDZD7,MTOR,OPA1,MAGEE1
0.00605	40	82	5	0.061	0.125	KEGG:05033	keg	12	Nicotine addiction	1	GABRA1,SLC17A6,CHRNA4,SLC32A1,GABRG2
0.0107	1221	212	32	0.151	0.026	GO:0030054	CC	5	cell junction	1	ICA1,GABRA1,AMPH,CADPS2,SMPX,SLC17A6,CHRNA4,LIN7B,GLRB,NECTIN1,WASF1,GABRG2,NRN1,FLRT3,SYNGR3,MPRIP,GAD2,VAMP1,DCAF6,SNCA,LRFN2,ATP2B2,CABP1,RUSC1,CADPS,STXBP5,SVOP,LGI3,MAP2K1,SCN4B,SLC6A17,SCAMP5
0.0139	521	212	19	0.09	0.036	GO:0030424	CC	4	axon	5	RASGRF1,PFN2,NEFH,PVALB,SLC32A1,NAPA,NECTIN1,GABRG2,FLRT3,GAD2,VAMP1,SNCA,CRHBP,CPLX2,CRH,AP2M1,HCN1,INPP5J,OPA1
0.0165	432	212	17	0.08	0.039	GO:0023061	BP	16	signal release	1	ICA1,PFN2,CADPS2,OXCT1,SLC32A1,LIN7B,NAPA,GAD2,SNCA,CRHBP,CPLX2,VIP,CRH,PFKM,CADPS,CARTPT,PRKCE
0.0172	260	212	13	0.061	0.05	GO:0150034	CC	4	distal axon	7	RASGRF1,PFN2,PVALB,SLC32A1,NAPA,NECTIN1,FLRT3,VAMP1,SNCA,CRHBP,CPLX2,AP2M1,INPP5J
0.0174	16601	212	202	0.953	0.012	GO:0044464	CC	4	cell part	1	ICA1,MAP3K9,CAMK1G,SLC6A13,TTC19,GABRA1,ALAS1,SARS,CUL3,KIAA2022,MAPK9,RASGRF1,HAGH,OAT,IDI1,CACNB1,ATP2B3,INPP5A,REEP1,GNB5,PFN2,PTPN3,SLC6A15,FRY,KIFAP3,AMPH,MYH7B,CADPS2,OXCT1,SLCO1A2,PREP,WDR47,DDHD2,EPB41L1,SMPX,SLC17A6,RAB18,NEFH,PVALB,FKBP3,GSKIP,CHRNA4,NDUFAF5,SLC32A1,RHOXF1,CACNA1F,NUP93,CRYM,LIN7B,GPI,FSD1,BABAM1,NAPA,LHX6,TYRP1,TRIM37,GLRB,DDX25,NECTIN1,MADD,CAMKK2,USP5,TPI1,RNF8,WASF1…
0.0186	148	82	8	0.098	0.054	KEGG:04723	keg	10	Retrograde endocannabinoid signaling	1	GABRA1,MAPK9,GNB5,SLC17A6,SLC32A1,CACNA1F,GABRG2,GNG13
0.0194	65	212	7	0.033	0.108	GO:0043195	CC	4	terminal bouton	7	PFN2,PVALB,NAPA,VAMP1,SNCA,CPLX2,AP2M1
0.0197	224	212	12	0.057	0.054	GO:0045211	CC	4	postsynaptic membrane	2	GABRA1,CADPS2,CHRNA4,LIN7B,GLRB,GABRG2,CNKSR2,LRFN2,CABP1,RUSC1,NSG1,MAGEE1
0.0209	121	212	9	0.042	0.074	GO:0099504	BP	15	synaptic vesicle cycle	1	PFN2,CADPS2,SLC17A6,SLC32A1,NAPA,SNCA,CPLX2,AP2M1,CADPS
0.021	151	120	9	0.075	0.06	REAC:R-HSA-112314	rea	14	Neurotransmitter receptors and postsynaptic signal transmission	3	GABRA1,RASGRF1,GNB5,EPB41L1,CHRNA4,GLRB,GABRG2,GNG13,AP2M1
0.0216	350	212	15	0.071	0.043	GO:0033267	CC	4	axon part	6	RASGRF1,PFN2,PVALB,SLC32A1,NAPA,NECTIN1,FLRT3,VAMP1,SNCA,CRHBP,CPLX2,CRH,AP2M1,INPP5J,OPA1
0.0228	16632	212	202	0.953	0.012	GO:0005623	CC	4	cell	1	ICA1,MAP3K9,CAMK1G,SLC6A13,TTC19,GABRA1,ALAS1,SARS,CUL3,KIAA2022,MAPK9,RASGRF1,HAGH,OAT,IDI1,CACNB1,ATP2B3,INPP5A,REEP1,GNB5,PFN2,PTPN3,SLC6A15,FRY,KIFAP3,AMPH,MYH7B,CADPS2,OXCT1,SLCO1A2,PREP,WDR47,DDHD2,EPB41L1,SMPX,SLC17A6,RAB18,NEFH,PVALB,FKBP3,GSKIP,CHRNA4,NDUFAF5,SLC32A1,RHOXF1,CACNA1F,NUP93,CRYM,LIN7B,GPI,FSD1,BABAM1,NAPA,LHX6,TYRP1,TRIM37,GLRB,DDX25,NECTIN1,MADD,CAMKK2,USP5,TPI1,RNF8,WASF1…
0.0251	698	212	22	0.104	0.032	GO:0036477	CC	4	somatodendritic compartment	3	PVALB,CHRNA4,SLC32A1,CACNA1F,GLRB,GABRG2,PDE1A,PCSK2,GNG13,SNCA,CRHBP,CPLX2,CRH,CNKSR2,SST,HCN1,NSG1,SEZ6L2,INPP5J,MTOR,OPA1,MAGEE1
0.029	126	212	9	0.042	0.071	GO:0060359	BP	7	response to ammonium ion	1	GABRA1,CHRNA4,GPI,GABRG2,SNCA,CRHBP,CRH,PRKCE,MTOR
0.0324	1107	212	29	0.137	0.026	GO:0034220	BP	11	ion transmembrane transport	1	GABRA1,RASGRF1,CACNB1,ATP2B3,GNB5,PTPN3,SLC6A15,CHRNA4,SLC32A1,CACNA1F,GLRB,GABRG2,ATP6V1A,ATP6V1E1,COX7B,TRPC1,SNCA,CRHBP,CRH,UBASH3B,ATP6V1C1,ATP2B2,HCN1,KCNAB3,PRKCE,SCN4B,SLC6A17,MTOR,OPA1
0.0387	14492	212	184	0.868	0.013	GO:0005622	CC	4	intracellular	2	ICA1,MAP3K9,CAMK1G,TTC19,GABRA1,ALAS1,SARS,CUL3,KIAA2022,MAPK9,RASGRF1,HAGH,OAT,IDI1,ATP2B3,INPP5A,REEP1,GNB5,PFN2,PTPN3,FRY,KIFAP3,AMPH,MYH7B,CADPS2,OXCT1,PREP,WDR47,DDHD2,EPB41L1,SMPX,SLC17A6,RAB18,NEFH,PVALB,FKBP3,GSKIP,NDUFAF5,SLC32A1,RHOXF1,NUP93,CRYM,GPI,FSD1,BABAM1,NAPA,LHX6,TYRP1,TRIM37,GLRB,DDX25,NECTIN1,MADD,CAMKK2,USP5,TPI1,RNF8,WASF1,FIG4,GABRG2,ATP6V1A,ABTB1,ACTR1B,PDE1A,LANCL1,PPP1R…
0.039	201	212	11	0.052	0.055	GO:0007626	BP	9	locomotory behavior	2	DDHD2,CHRNA4,GLRB,FIG4,SNCA,CRH,ELAVL4,OXR1,PRKCE,SEZ6L2,CEND1
0.0436	92	82	6	0.073	0.065	KEGG:05032	keg	8	Morphine addiction	1	GABRA1,GNB5,SLC32A1,GABRG2,PDE1A,GNG13

## Sheet: ASD_KIDNEY_Up
p-value	T	Q	Q&T	Q&T/Q	Q&T/T	term ID	t type	t group	t name	t depth	Q&T list
7.55e-20	1641	209	68	0.325	0.041	GO:0006952	BP	1	defense response	3	WAS,SLC11A1,CD44,EIF2AK2,TRAF3IP2,IFI35,NFKB2,IL4R,SNAP23,HMOX1,HCK,GSDMD,RPS19,HAMP,CAV1,ICAM2,NFKB1,MDK,CD81,BCL6,IFIH1,NMI,IFI6,APOBEC3F,LGALS3,PPARG,XAF1,ANXA1,HAVCR2,OASL,MYC,HERC5,IFITM3,S100A8,LY96,SLA,FCER1G,C1QC,CXCL16,CTSS,S100A9,IFI16,DTX3L,MB21D1,B2M,DDIT4,CXCL10,RNASE2,TRIM56,CD14,FPR1,CEBPB,C1QB,SPHK1,ANO6,CD163,IL17RA,F2R,IFITM2,IRF7,LILRA5,ISG15,PLSCR1,PTPN1,C5AR1,TGM2,PSMB8,LYN
2.08e-19	2085	209	76	0.364	0.036	GO:0006955	BP	1	immune response	2	PLAUR,MVP,WAS,SLC11A1,SERPINB1,CD44,EIF2AK2,TRAF3IP2,IFI35,NFKB2,IL4R,SNAP23,HMOX1,MMP9,CTSZ,HCK,GSDMD,EBI3,RPS19,HAMP,CAV1,ICAM2,NFKB1,CD81,BCL6,IFIH1,ELF1,NMI,CD93,RBCK1,IFI6,APOBEC3F,LGALS3,PPARG,XAF1,ANXA1,HAVCR2,OASL,LCP1,MYC,IL18BP,HERC5,IFITM3,S100A8,LY96,SLA,FCER1G,C1QC,CXCL16,CTSS,S100A9,IFI16,DTX3L,MB21D1,GEM,B2M,CXCL10,RNASE2,TRIM56,CD14,FPR1,CEBPB,C1QB,CMKLR1,ANO6,IFITM2,IRF7,BTN3A2,L…
8.85e-19	2949	209	90	0.431	0.031	GO:0002376	BP	1	immune system process	1	PLAUR,MVP,WAS,SLC11A1,SERPINB1,CD44,EIF2AK2,TRAF3IP2,IFI35,NFKB2,IL4R,TXLNA,SLC8B1,SNAP23,HMOX1,MYH9,MMP9,CTSZ,HCK,SLC7A5,GSDMD,EBI3,RPS19,HAMP,CAV1,ICAM2,NFKB1,CD81,VEGFA,BCL6,IFIH1,ELF1,NMI,CDKN1A,SOX9,CD93,RBCK1,IFI6,APOBEC3F,LGALS3,PPARG,XAF1,ANXA1,HAVCR2,OASL,LCP1,MYC,IL18BP,HERC5,IFITM3,S100A8,MSN,CMTM7,LY96,SLA,FCER1G,C1QC,ITGA5,CXCL16,CTSS,S100A9,IFI16,DTX3L,MB21D1,GEM,B2M,DDIT4,CXCL10,RN…
3.25e-18	3853	209	103	0.493	0.027	GO:0006950	BP	1	response to stress	2	TNFRSF12A,IFRD1,PLAUR,WAS,SLC11A1,CD44,EIF2AK2,TRAF3IP2,IFI35,NFKB2,IL4R,PLOD1,PPP1R15A,MAP3K20,SNAP23,SH3GLB1,HMOX1,TSPO,ASCC2,MYH9,MMP9,HCK,TIMP1,GSDMD,RPS19,HAMP,CAV1,ICAM2,NFKB1,MDK,CD81,VEGFA,DPYSL3,BCL6,IFIH1,CDK2,NMI,CDKN1A,IFI6,APOBEC3F,LGALS3,PPARG,XAF1,ANXA1,HAVCR2,OASL,HEY2,FAM129A,MYC,IL18BP,HERC5,IFITM3,S100A8,RHOB,CASK,ADM,SERPINH1,FERMT3,LY96,PDIA4,SLA,FCER1G,STC1,C1QC,ITGA5,CXCL16…
1.97e-16	1198	209	54	0.258	0.045	GO:0002252	BP	1	immune effector process	2	PLAUR,MVP,WAS,SLC11A1,SERPINB1,CD44,EIF2AK2,TRAF3IP2,IL4R,SNAP23,HMOX1,MMP9,CTSZ,HCK,GSDMD,RPS19,NFKB1,CD81,BCL6,IFIH1,CD93,APOBEC3F,LGALS3,ANXA1,HAVCR2,OASL,LCP1,HERC5,IFITM3,S100A8,FCER1G,C1QC,CTSS,S100A9,IFI16,DTX3L,MB21D1,B2M,DDIT4,CXCL10,RNASE2,TRIM56,CD14,FPR1,C1QB,ANO6,IFITM2,IRF7,BTN3A2,ISG15,PLSCR1,SELL,C5AR1,LYN
3.82e-16	911	209	47	0.225	0.052	GO:0045087	BP	1	innate immune response	3	SLC11A1,CD44,EIF2AK2,IFI35,NFKB2,HCK,GSDMD,RPS19,CAV1,ICAM2,NFKB1,IFIH1,NMI,IFI6,APOBEC3F,LGALS3,PPARG,XAF1,ANXA1,HAVCR2,OASL,MYC,HERC5,IFITM3,S100A8,LY96,SLA,FCER1G,C1QC,CXCL16,CTSS,S100A9,IFI16,DTX3L,MB21D1,B2M,TRIM56,CD14,C1QB,IFITM2,IRF7,LILRA5,ISG15,PLSCR1,PTPN1,PSMB8,LYN
8.23e-16	2277	209	74	0.354	0.032	GO:0009605	BP	1	response to external stimulus	2	PLAUR,SLC11A1,EIF2AK2,TRAF3IP2,NFKB2,IL4R,SLC8B1,SH3GLB1,HMOX1,TSPO,HCK,GSDMD,RPS19,HAMP,CAV1,NFKB1,CD81,VEGFA,BCL6,GNAI2,IFIH1,RAB38,CDKN1A,SOX9,APOBEC3F,CHSY1,LGALS3,PPARG,ANXA1,HAVCR2,OASL,PIM1,IL18BP,IFI44,HERC5,IFITM3,S100A8,CASK,ADM,CMTM7,LY96,FCER1G,STC1,C1QC,CXCL16,S100A9,IFI16,DTX3L,MB21D1,NOS3,B2M,DDIT4,CXCL10,RNASE2,TRIM56,CD14,FPR1,NRTN,CEBPB,C1QB,C1QTNF1,CMKLR1,UCP2,ANO6,IL17RA,F2R,I…
4.83e-15	2010	148	74	0.5	0.037	REAC:R-HSA-168256	rea	11	Immune System	1	TNFRSF12A,PLAUR,MVP,WAS,SLC11A1,SERPINB1,VIM,CD44,EIF2AK2,IFI35,NFKB2,IL4R,TXLNA,SNAP23,HMOX1,MYH9,MMP9,CTSZ,HCK,TIMP1,GSDMD,EBI3,ICAM2,NFKB1,CD81,VEGFA,KIF20A,BCL6,IFIH1,CDKN1A,CD93,RBCK1,IFI6,LGALS3,XAF1,ANXA1,HAVCR2,OASL,LCP1,MYC,PIM1,IL18BP,HERC5,IFITM3,S100A8,MSN,LY96,FCER1G,C1QC,CTSS,S100A9,IFI16,DTX3L,MB21D1,NOS3,B2M,CXCL10,RNASE2,TRIM56,CD14,FPR1,C1QB,ANO6,IL17RA,IFITM2,IRF7,BTN3A2,LILRA5…
1.17e-14	4074	209	100	0.478	0.025	GO:0048583	BP	1	regulation of response to stimulus	2	LASP1,TNFRSF12A,PLAUR,WAS,SLC11A1,WWTR1,CD44,EIF2AK2,TRAF3IP2,IL4R,TXLNA,PPP1R15A,SLC8B1,MAP3K20,SH3GLB1,CYTH4,HMOX1,MMP9,HCK,TIMP1,EBI3,RPS19,HAMP,NAMPT,CAV1,ICAM2,NFKB1,MDK,CD81,VEGFA,BCL6,GNAI2,IFIH1,ELF1,GLIPR2,CDK2,NMI,SOX9,RBCK1,IFI6,APOBEC3F,RHBDF2,CHSY1,LGALS3,PPARG,ANXA1,HAVCR2,HEY2,MYC,IL18BP,HERC5,INHBE,S100A8,RHOB,CASK,ADM,CMTM7,LY96,SLA,FCER1G,STC1,C1QC,ITGA5,CXCL16,PEA15,CTSS,MSX1,S…
2.08e-14	1007	209	47	0.225	0.047	GO:0034097	BP	1	response to cytokine	4	TNFRSF12A,SLC11A1,CD44,EIF2AK2,IFI35,NFKB2,IL4R,HCK,TIMP1,EBI3,HAMP,CAV1,NFKB1,DPYSL3,IFIH1,ELF1,NMI,SOX9,RBCK1,IFI6,PPARG,XAF1,ANXA1,OASL,LCP1,MYC,IL18BP,IFITM3,MSN,CXCL16,B2M,CXCL10,TRIM56,CD14,CEBPB,CMKLR1,SPHK1,IL17RA,HCLS1,BGN,IFITM2,IRF7,ISG15,PLSCR1,PTPN1,PSMB8,CEBPA
3e-14	4271	209	102	0.488	0.024	GO:0031982	CC	4	vesicle	2	LASP1,PLAUR,MVP,MTMR11,WAS,SLC11A1,SERPINB1,VIM,CD44,PLOD1,SNAP23,SH3GLB1,TSPO,MYH9,MMP9,CTSZ,HCK,RP2,TIMP1,SLC7A5,EHD4,GSDMD,CD37,RPS19,NAMPT,CAV1,ICAM2,CHIC2,NFKB1,MFSD10,CD81,VEGFA,DPYSL3,GNAI2,PLXDC2,GLIPR2,SRGN,CDK2,RAB38,CD93,LGALS3,COL4A2,ANXA1,HAVCR2,FAM129A,LCP1,FCHSD2,IL18BP,IFITM3,SH3BGRL3,S100A8,RHOB,PLA1A,LHFPL2,CASK,MSN,SERPINH1,FERMT3,GPR180,CARHSP1,LY96,PDIA4,SLA,TAGLN2,DUSP23,FCE…
3.53e-14	891	209	44	0.211	0.049	GO:0051707	BP	1	response to other organism	4	SLC11A1,EIF2AK2,TRAF3IP2,NFKB2,IL4R,TSPO,HCK,GSDMD,RPS19,HAMP,CAV1,NFKB1,IFIH1,APOBEC3F,HAVCR2,OASL,IL18BP,IFI44,HERC5,IFITM3,S100A8,ADM,LY96,FCER1G,S100A9,IFI16,DTX3L,MB21D1,NOS3,B2M,DDIT4,CXCL10,RNASE2,TRIM56,CD14,CEBPB,IL17RA,F2R,IFITM2,IRF7,ISG15,PLSCR1,C5AR1,LYN
3.83e-14	893	209	44	0.211	0.049	GO:0043207	BP	1	response to external biotic stimulus	3	SLC11A1,EIF2AK2,TRAF3IP2,NFKB2,IL4R,TSPO,HCK,GSDMD,RPS19,HAMP,CAV1,NFKB1,IFIH1,APOBEC3F,HAVCR2,OASL,IL18BP,IFI44,HERC5,IFITM3,S100A8,ADM,LY96,FCER1G,S100A9,IFI16,DTX3L,MB21D1,NOS3,B2M,DDIT4,CXCL10,RNASE2,TRIM56,CD14,CEBPB,IL17RA,F2R,IFITM2,IRF7,ISG15,PLSCR1,C5AR1,LYN
4.08e-14	3059	209	84	0.402	0.027	GO:0010033	BP	1	response to organic substance	3	TNFRSF12A,SLC11A1,CD44,EIF2AK2,IFI35,NFKB2,IL4R,PPP1R15A,TSPO,HCK,TIMP1,EHD4,EBI3,HAMP,NAMPT,CAV1,NFKB1,MDK,CD81,VEGFA,DPYSL3,GNAI2,IFIH1,ELF1,CDK2,NMI,CDKN1A,SOX9,RBCK1,IFI6,PPARG,XAF1,COL4A2,ANXA1,HAVCR2,OASL,LCP1,MYC,PIM1,IL18BP,IFITM3,S100A8,CASK,MSN,PLIN2,ADM,SERPINH1,GPR180,LY96,FCER1G,STC1,ITGA5,CXCL16,PEA15,CTSS,MSX1,HEYL,MB21D1,NOS3,B2M,DDIT4,CXCL10,TRIM56,CD14,CEBPB,CMKLR1,UCP2,SPHK1,IL…
4.59e-14	940	209	45	0.215	0.048	GO:0009607	BP	1	response to biotic stimulus	2	SLC11A1,EIF2AK2,TRAF3IP2,NFKB2,IL4R,TSPO,HCK,GSDMD,RPS19,HAMP,CAV1,NFKB1,IFIH1,APOBEC3F,HAVCR2,OASL,MYC,IL18BP,IFI44,HERC5,IFITM3,S100A8,ADM,LY96,FCER1G,S100A9,IFI16,DTX3L,MB21D1,NOS3,B2M,DDIT4,CXCL10,RNASE2,TRIM56,CD14,CEBPB,IL17RA,F2R,IFITM2,IRF7,ISG15,PLSCR1,C5AR1,LYN
1.58e-13	8874	209	155	0.742	0.017	GO:0050896	BP	1	response to stimulus	1	LASP1,TNFRSF12A,IFRD1,PLAUR,MVP,WAS,SLC11A1,WWTR1,SERPINB1,VIM,CD44,EIF2AK2,TRAF3IP2,IFI35,NFKB2,IL4R,PLOD1,TXLNA,PPP1R15A,SLC8B1,MAP3K20,SNAP23,SH3GLB1,CYTH4,HMOX1,TSPO,ASCC2,MYH9,MMP9,CTSZ,HCK,TIMP1,EHD4,GSDMD,CD37,EBI3,RPS19,HAMP,NAMPT,CAV1,ICAM2,NFKB1,MFSD10,MDK,CD81,VEGFA,DPYSL3,BCL6,GNAI2,IFIH1,ELF1,GLIPR2,SRGN,CDK2,NMI,RAB38,CDKN1A,SOX9,CD93,RBCK1,IFI6,APOBEC3F,RHBDF2,CHSY1,LGALS3,PPARG,XA…
6.86e-13	6519	209	128	0.612	0.02	GO:0007154	BP	1	cell communication	1	LASP1,TNFRSF12A,PLAUR,MVP,WAS,WWTR1,VIM,CD44,EIF2AK2,TRAF3IP2,IFI35,NFKB2,IL4R,TXLNA,PPP1R15A,SLC8B1,MAP3K20,SNAP23,SH3GLB1,CYTH4,HMOX1,TSPO,MYH9,MMP9,HCK,TIMP1,GSDMD,CD37,EBI3,HAMP,NAMPT,CAV1,ICAM2,NFKB1,MDK,CD81,VEGFA,BCL6,GNAI2,IFIH1,ELF1,GLIPR2,SRGN,CDK2,NMI,RAB38,CDKN1A,SOX9,RBCK1,IFI6,RHBDF2,CHSY1,LGALS3,PPARG,XAF1,COL4A2,ANXA1,HAVCR2,OASL,HEY2,SP110,LCP1,MYC,PIM1,FCHSD2,IL18BP,INHBE,IFITM3…
1.69e-12	6501	209	127	0.608	0.02	GO:0023052	BP	1	signaling	1	LASP1,TNFRSF12A,PLAUR,MVP,WAS,WWTR1,VIM,CD44,EIF2AK2,TRAF3IP2,IFI35,NFKB2,IL4R,TXLNA,PPP1R15A,SLC8B1,MAP3K20,SNAP23,SH3GLB1,CYTH4,HMOX1,TSPO,MYH9,MMP9,HCK,TIMP1,CD37,EBI3,HAMP,NAMPT,CAV1,ICAM2,NFKB1,MDK,CD81,VEGFA,BCL6,GNAI2,IFIH1,ELF1,GLIPR2,SRGN,CDK2,NMI,RAB38,CDKN1A,SOX9,RBCK1,IFI6,RHBDF2,CHSY1,LGALS3,PPARG,XAF1,COL4A2,ANXA1,HAVCR2,OASL,HEY2,SP110,LCP1,MYC,PIM1,FCHSD2,IL18BP,INHBE,IFITM3,S100A…
1.77e-12	1526	209	55	0.263	0.036	GO:0002682	BP	1	regulation of immune system process	2	WAS,SLC11A1,EIF2AK2,TRAF3IP2,IL4R,SLC8B1,HMOX1,HCK,EBI3,RPS19,CAV1,ICAM2,NFKB1,CD81,VEGFA,BCL6,IFIH1,ELF1,NMI,CDKN1A,SOX9,RBCK1,APOBEC3F,LGALS3,PPARG,ANXA1,HAVCR2,MYC,HERC5,S100A8,MSN,LY96,FCER1G,C1QC,CTSS,S100A9,IFI16,DTX3L,MB21D1,B2M,CXCL10,CD14,FPR1,CEBPB,C1QB,CMKLR1,ANO6,HCLS1,IRF7,PLSCR1,SELL,PTPN1,C5AR1,PSMB8,LYN
3.88e-12	2166	209	66	0.316	0.03	GO:0008219	BP	1	cell death	1	TNFRSF12A,PLAUR,CD44,EIF2AK2,TRAF3IP2,PPP1R15A,MAP3K20,SH3GLB1,HMOX1,TSPO,MMP9,CTSZ,HCK,TIMP1,GSDMD,CAV1,NFKB1,MFSD10,MDK,VEGFA,BCL6,SRGN,CDKN1A,SOX9,RBCK1,IFI6,LGALS3,PPARG,XAF1,EMP1,ANXA1,HEY2,MYC,PIM1,INHBE,EMP3,S100A8,RHOB,TNFAIP8,ADM,ING1,LY96,FCER1G,ITGA5,PEA15,MSX1,S100A9,IFI16,NOS3,DDIT4,MLKL,CD14,CEBPB,UCP2,SPHK1,ANO6,ERN1,HCLS1,F2R,PTTG1IP,IRF7,PLSCR1,PTPN1,C5AR1,TGM2,LYN
5.37e-12	6002	209	120	0.574	0.02	GO:0007165	BP	1	signal transduction	2	LASP1,TNFRSF12A,PLAUR,MVP,WAS,WWTR1,VIM,CD44,EIF2AK2,TRAF3IP2,IFI35,NFKB2,IL4R,TXLNA,PPP1R15A,MAP3K20,SH3GLB1,CYTH4,HMOX1,TSPO,MYH9,MMP9,HCK,TIMP1,CD37,EBI3,HAMP,NAMPT,CAV1,ICAM2,NFKB1,MDK,CD81,VEGFA,BCL6,GNAI2,IFIH1,ELF1,GLIPR2,SRGN,CDK2,NMI,RAB38,CDKN1A,SOX9,RBCK1,IFI6,RHBDF2,CHSY1,LGALS3,PPARG,XAF1,COL4A2,ANXA1,HAVCR2,OASL,HEY2,SP110,LCP1,MYC,PIM1,IL18BP,INHBE,IFITM3,S100A8,RHOB,MSN,ADM,FERMT3…
6.21e-12	685	148	39	0.264	0.057	REAC:R-HSA-1280215	rea	11	Cytokine Signaling in Immune system	2	TNFRSF12A,VIM,CD44,EIF2AK2,IFI35,NFKB2,IL4R,TXLNA,HMOX1,MMP9,HCK,TIMP1,EBI3,NFKB1,VEGFA,BCL6,CDKN1A,IFI6,XAF1,ANXA1,HAVCR2,OASL,LCP1,MYC,PIM1,IL18BP,HERC5,IFITM3,MSN,B2M,CXCL10,FPR1,IL17RA,IFITM2,IRF7,ISG15,PTPN1,PSMB8,LYN
7.53e-12	1907	209	61	0.292	0.032	GO:0006915	BP	1	apoptotic process	3	TNFRSF12A,PLAUR,CD44,EIF2AK2,TRAF3IP2,PPP1R15A,MAP3K20,SH3GLB1,HMOX1,TSPO,MMP9,CTSZ,HCK,TIMP1,CAV1,NFKB1,MFSD10,MDK,VEGFA,BCL6,SRGN,CDKN1A,SOX9,RBCK1,IFI6,LGALS3,PPARG,XAF1,ANXA1,HEY2,MYC,PIM1,INHBE,S100A8,RHOB,TNFAIP8,ADM,LY96,FCER1G,ITGA5,PEA15,MSX1,S100A9,IFI16,NOS3,DDIT4,CD14,CEBPB,UCP2,SPHK1,ANO6,ERN1,HCLS1,F2R,PTTG1IP,IRF7,PLSCR1,PTPN1,C5AR1,TGM2,LYN
8.54e-12	689	209	36	0.172	0.052	GO:0001816	BP	1	cytokine production	1	SLC11A1,EIF2AK2,NFKB2,IL4R,HMOX1,TSPO,GSDMD,EBI3,NFKB1,BCL6,IFIH1,ELF1,SRGN,NMI,ANXA1,HAVCR2,HERC5,S100A8,LY96,FCER1G,S100A9,IFI16,MB21D1,B2M,TRIM56,CD14,CEBPB,CMKLR1,SPHK1,IL17RA,F2R,IRF7,BTN3A2,ISG15,C5AR1,LYN
1.1e-11	2037	209	63	0.301	0.031	GO:0012501	BP	1	programmed cell death	2	TNFRSF12A,PLAUR,CD44,EIF2AK2,TRAF3IP2,PPP1R15A,MAP3K20,SH3GLB1,HMOX1,TSPO,MMP9,CTSZ,HCK,TIMP1,GSDMD,CAV1,NFKB1,MFSD10,MDK,VEGFA,BCL6,SRGN,CDKN1A,SOX9,RBCK1,IFI6,LGALS3,PPARG,XAF1,ANXA1,HEY2,MYC,PIM1,INHBE,S100A8,RHOB,TNFAIP8,ADM,LY96,FCER1G,ITGA5,PEA15,MSX1,S100A9,IFI16,NOS3,DDIT4,MLKL,CD14,CEBPB,UCP2,SPHK1,ANO6,ERN1,HCLS1,F2R,PTTG1IP,IRF7,PLSCR1,PTPN1,C5AR1,TGM2,LYN
1.53e-11	4436	209	99	0.474	0.022	GO:0042221	BP	1	response to chemical	2	TNFRSF12A,PLAUR,SLC11A1,CD44,EIF2AK2,IFI35,NFKB2,IL4R,PPP1R15A,SLC8B1,HMOX1,TSPO,MMP9,HCK,TIMP1,EHD4,EBI3,RPS19,HAMP,NAMPT,CAV1,NFKB1,MFSD10,MDK,CD81,VEGFA,DPYSL3,GNAI2,IFIH1,ELF1,CDK2,NMI,CDKN1A,SOX9,RBCK1,IFI6,LGALS3,PPARG,XAF1,COL4A2,ANXA1,HAVCR2,OASL,LCP1,MYC,PIM1,IL18BP,IFITM3,S100A8,RHOB,CASK,MSN,PLIN2,ADM,SERPINH1,GPR180,CMTM7,LY96,FCER1G,STC1,ITGA5,CXCL16,PEA15,CTSS,MSX1,S100A9,HEYL,MB21D…
2.34e-11	1359	209	50	0.239	0.037	GO:0001775	BP	1	cell activation	1	PLAUR,MVP,WAS,SLC11A1,SERPINB1,CD44,NFKB2,IL4R,TXLNA,SNAP23,HMOX1,MYH9,MMP9,CTSZ,TIMP1,GSDMD,EBI3,CAV1,NFKB1,CD81,BCL6,CDKN1A,CD93,LGALS3,ANXA1,HAVCR2,LCP1,S100A8,RHOB,MSN,FERMT3,CMTM7,FCER1G,CTSS,S100A9,NOS3,B2M,CXCL10,RNASE2,CD14,FPR1,CEBPB,C1QTNF1,ANO6,IL17RA,F2R,PLSCR1,SELL,C5AR1,LYN
4.4e-11	5669	209	114	0.545	0.02	GO:0048518	BP	1	positive regulation of biological process	1	LASP1,TNFRSF12A,PLAUR,WAS,SLC11A1,WWTR1,VIM,CD44,EIF2AK2,TRAF3IP2,NFKB2,IL4R,PPP1R15A,MAP3K20,SH3GLB1,HMOX1,TSPO,MYH9,PLTP,MMP9,CTSZ,HCK,TIMP1,EHD4,GSDMD,EBI3,RPS19,HAMP,NAMPT,CAV1,ICAM2,NFKB1,MDK,CD81,VEGFA,DPYSL3,BCL6,GNAI2,IFIH1,ELF1,GLIPR2,CDK2,NMI,CDKN1A,SOX9,RBCK1,HELZ2,CHSY1,LGALS3,PPARG,ANXA1,HAVCR2,HEY2,FAM129A,LCP1,MYC,PIM1,INHBE,S100A8,RHOB,LHFPL2,TNFAIP8,CASK,MSN,ADM,FERMT3,ING1,LY96,…
6.61e-11	2859	209	75	0.359	0.026	GO:0007166	BP	1	cell surface receptor signaling pathway	3	TNFRSF12A,PLAUR,MVP,WAS,WWTR1,VIM,CD44,IFI35,IL4R,HMOX1,MYH9,MMP9,HCK,TIMP1,CD37,EBI3,CAV1,ICAM2,NFKB1,MDK,CD81,VEGFA,BCL6,GNAI2,ELF1,NMI,SOX9,RBCK1,IFI6,RHBDF2,CHSY1,LGALS3,PPARG,XAF1,COL4A2,ANXA1,OASL,HEY2,LCP1,MYC,INHBE,IFITM3,MSN,FERMT3,LY96,SLA,FCER1G,ITGA5,PEA15,MSX1,HEYL,NOS3,GEM,B2M,DDIT4,CXCL10,CD14,FPR1,NRTN,CMKLR1,SPHK1,ANO6,IL17RA,BGN,IFITM2,IRF7,COL4A1,ISG15,PLSCR1,PTPN1,C5AR1,MPZL1,…
7.09e-11	2239	209	65	0.311	0.029	GO:0048584	BP	1	positive regulation of response to stimulus	2	LASP1,TNFRSF12A,PLAUR,WAS,SLC11A1,CD44,EIF2AK2,TRAF3IP2,IL4R,PPP1R15A,MAP3K20,SH3GLB1,HMOX1,MMP9,HCK,RPS19,CAV1,ICAM2,NFKB1,CD81,VEGFA,GNAI2,IFIH1,ELF1,GLIPR2,SOX9,RBCK1,CHSY1,LGALS3,ANXA1,HAVCR2,MYC,INHBE,S100A8,LY96,SLA,FCER1G,C1QC,ITGA5,PEA15,CTSS,MSX1,S100A9,IFI16,DTX3L,MB21D1,B2M,CXCL10,CD14,FPR1,C1QB,C1QTNF1,CMKLR1,ANO6,IL17RA,ERN1,HCLS1,F2R,IRF7,PLSCR1,PTPN1,C5AR1,TGM2,PSMB8,LYN
7.35e-11	2995	209	77	0.368	0.026	GO:0070887	BP	1	cellular response to chemical stimulus	3	TNFRSF12A,CD44,EIF2AK2,IFI35,IL4R,PPP1R15A,SLC8B1,HMOX1,TSPO,MMP9,HCK,EHD4,EBI3,RPS19,HAMP,CAV1,NFKB1,VEGFA,DPYSL3,GNAI2,IFIH1,ELF1,CDK2,NMI,SOX9,RBCK1,IFI6,LGALS3,PPARG,XAF1,COL4A2,ANXA1,HAVCR2,OASL,LCP1,MYC,PIM1,IL18BP,IFITM3,S100A8,RHOB,CASK,MSN,LY96,FCER1G,STC1,ITGA5,CXCL16,CTSS,MSX1,S100A9,HEYL,MB21D1,NOS3,B2M,DDIT4,CXCL10,CD14,FPR1,CEBPB,CMKLR1,UCP2,SPHK1,ANO6,IL17RA,ERN1,HCLS1,BGN,IFITM2,I…
7.79e-11	1560	209	53	0.254	0.034	GO:0046903	BP	1	secretion	4	PLAUR,MVP,SLC11A1,SERPINB1,CD44,TRAF3IP2,IL4R,TXLNA,SLC8B1,SNAP23,HMOX1,MMP9,CTSZ,HCK,TIMP1,GSDMD,CAV1,NFKB1,VEGFA,IFIH1,SRGN,CD93,RHBDF2,LGALS3,ANXA1,HAVCR2,MYC,S100A8,LHFPL2,CASK,ADM,FERMT3,PDIA4,TAGLN2,FCER1G,STC1,CTSS,S100A9,B2M,VAMP5,RNASE2,CD14,FPR1,C1QTNF1,UCP2,ANO6,IL17RA,F2R,BTN3A2,SELL,C5AR1,TOR4A,LYN
9.6e-11	746	209	36	0.172	0.048	GO:0006954	BP	1	inflammatory response	4	SLC11A1,NFKB2,IL4R,SNAP23,HMOX1,HCK,GSDMD,RPS19,HAMP,NFKB1,CD81,BCL6,NMI,PPARG,ANXA1,HAVCR2,S100A8,LY96,FCER1G,C1QC,S100A9,IFI16,CXCL10,CD14,FPR1,CEBPB,C1QB,SPHK1,ANO6,CD163,IL17RA,F2R,PLSCR1,C5AR1,TGM2,LYN
9.93e-11	624	209	33	0.158	0.053	GO:0001817	BP	1	regulation of cytokine production	2	SLC11A1,EIF2AK2,NFKB2,IL4R,HMOX1,TSPO,GSDMD,EBI3,NFKB1,BCL6,IFIH1,ELF1,SRGN,NMI,ANXA1,HAVCR2,HERC5,LY96,FCER1G,IFI16,MB21D1,B2M,TRIM56,CD14,CEBPB,CMKLR1,SPHK1,IL17RA,F2R,IRF7,ISG15,C5AR1,LYN
1.63e-10	519	209	30	0.144	0.058	GO:0098542	BP	1	defense response to other organism	5	SLC11A1,EIF2AK2,TRAF3IP2,IL4R,GSDMD,RPS19,HAMP,IFIH1,APOBEC3F,HAVCR2,OASL,HERC5,IFITM3,S100A8,FCER1G,S100A9,IFI16,DTX3L,MB21D1,DDIT4,CXCL10,RNASE2,TRIM56,CEBPB,IL17RA,IFITM2,IRF7,ISG15,PLSCR1,C5AR1
1.64e-10	1429	209	50	0.239	0.035	GO:0032940	BP	1	secretion by cell	5	PLAUR,MVP,SLC11A1,SERPINB1,CD44,TRAF3IP2,IL4R,TXLNA,SLC8B1,SNAP23,HMOX1,MMP9,CTSZ,HCK,TIMP1,GSDMD,NFKB1,VEGFA,IFIH1,SRGN,CD93,RHBDF2,LGALS3,ANXA1,HAVCR2,S100A8,LHFPL2,CASK,ADM,FERMT3,PDIA4,TAGLN2,FCER1G,CTSS,S100A9,B2M,VAMP5,RNASE2,CD14,FPR1,C1QTNF1,UCP2,ANO6,IL17RA,F2R,BTN3A2,SELL,C5AR1,TOR4A,LYN
1.79e-10	7303	209	132	0.632	0.018	GO:0051716	BP	1	cellular response to stimulus	2	LASP1,TNFRSF12A,PLAUR,MVP,WAS,WWTR1,VIM,CD44,EIF2AK2,TRAF3IP2,IFI35,NFKB2,IL4R,TXLNA,PPP1R15A,SLC8B1,MAP3K20,SH3GLB1,CYTH4,HMOX1,TSPO,ASCC2,MYH9,MMP9,HCK,TIMP1,EHD4,GSDMD,CD37,EBI3,RPS19,HAMP,NAMPT,CAV1,ICAM2,NFKB1,MDK,CD81,VEGFA,DPYSL3,BCL6,GNAI2,IFIH1,ELF1,GLIPR2,SRGN,CDK2,NMI,RAB38,CDKN1A,SOX9,RBCK1,IFI6,RHBDF2,CHSY1,LGALS3,PPARG,XAF1,COL4A2,ANXA1,HAVCR2,OASL,HEY2,FAM129A,SP110,LCP1,MYC,PIM1,I…
2.18e-10	4997	209	104	0.498	0.021	GO:0048522	BP	1	positive regulation of cellular process	2	LASP1,TNFRSF12A,PLAUR,WAS,SLC11A1,WWTR1,CD44,EIF2AK2,TRAF3IP2,NFKB2,IL4R,PPP1R15A,MAP3K20,SH3GLB1,HMOX1,TSPO,MYH9,MMP9,CTSZ,HCK,TIMP1,EHD4,GSDMD,EBI3,RPS19,HAMP,NAMPT,CAV1,NFKB1,MDK,CD81,VEGFA,DPYSL3,BCL6,GNAI2,IFIH1,ELF1,GLIPR2,CDK2,NMI,CDKN1A,SOX9,RBCK1,HELZ2,CHSY1,LGALS3,PPARG,ANXA1,HAVCR2,HEY2,FAM129A,LCP1,MYC,PIM1,INHBE,S100A8,RHOB,TNFAIP8,CASK,MSN,ADM,FERMT3,ING1,LY96,SLA,FCER1G,ITGA5,CXCL1…
2.34e-10	4925	209	103	0.493	0.021	GO:0005576	CC	4	extracellular region	1	LASP1,PLAUR,MVP,MTMR11,WAS,SERPINB1,VIM,CD44,MTHFD2,IL4R,PLOD1,TXLNA,SNAP23,SH3GLB1,HMOX1,TSPO,APOL4,MYH9,PLTP,MMP9,CTSZ,RP2,TIMP1,SLC7A5,EHD4,GSDMD,CD37,EBI3,RPS19,HAMP,NAMPT,ICAM2,NFKB1,MDK,CD81,VEGFA,DPYSL3,GNAI2,C1ORF54,PLXDC2,GLIPR2,SRGN,CD93,CHSY1,LGALS3,COL4A2,ANXA1,HAVCR2,FAM129A,LCP1,IL18BP,INHBE,IFITM3,SH3BGRL3,S100A8,RHOB,PLA1A,CASK,MSN,PLIN2,ADM,SERPINH1,FERMT3,GPR180,CARHSP1,CMTM7,LY…
2.59e-10	1446	209	50	0.239	0.035	GO:0080134	BP	1	regulation of response to stress	3	TNFRSF12A,PLAUR,CD44,EIF2AK2,TRAF3IP2,PPP1R15A,MAP3K20,HCK,RPS19,CAV1,ICAM2,NFKB1,CD81,VEGFA,BCL6,IFIH1,NMI,APOBEC3F,PPARG,ANXA1,HAVCR2,MYC,HERC5,S100A8,CASK,LY96,FCER1G,C1QC,CTSS,MSX1,S100A9,IFI16,DTX3L,MB21D1,NOS3,CD14,C1QB,C1QTNF1,ANO6,IL17RA,ERN1,F2R,PTTG1IP,IRF7,PLSCR1,PTPN1,C5AR1,TGM2,PSMB8,LYN
5.88e-10	1982	209	59	0.282	0.03	GO:0016192	BP	1	vesicle-mediated transport	4	PLAUR,MVP,WAS,SLC11A1,SERPINB1,CD44,IL4R,TXLNA,SNAP23,HMOX1,MYH9,MMP9,CTSZ,HCK,RP2,TIMP1,EHD4,GSDMD,CAV1,CHIC2,NFKB1,CD81,VEGFA,KIF20A,SRGN,RAB38,CD93,LGALS3,PPARG,ANXA1,S100A8,CNIH4,RHOB,LHFPL2,MSN,ADM,FERMT3,TAGLN2,FCER1G,CXCL16,CTSS,S100A9,DTX3L,B2M,VPS37C,VAMP5,RNASE2,CD14,FPR1,MARCH3,ANO6,CD163,SELL,PTPN1,C5AR1,S100A10,TOR4A,TGM2,LYN
8.17e-10	846	209	37	0.177	0.044	GO:0006887	BP	1	exocytosis	5	PLAUR,MVP,SLC11A1,SERPINB1,CD44,IL4R,TXLNA,SNAP23,HMOX1,MMP9,CTSZ,HCK,TIMP1,GSDMD,NFKB1,VEGFA,SRGN,CD93,LGALS3,ANXA1,S100A8,LHFPL2,FERMT3,TAGLN2,FCER1G,CTSS,S100A9,B2M,VAMP5,RNASE2,CD14,FPR1,ANO6,SELL,C5AR1,TOR4A,LYN
8.87e-10	4119	209	91	0.435	0.022	GO:0044421	CC	4	extracellular region part	2	LASP1,PLAUR,MVP,MTMR11,WAS,SERPINB1,VIM,CD44,MTHFD2,IL4R,PLOD1,SNAP23,SH3GLB1,HMOX1,TSPO,APOL4,MYH9,PLTP,MMP9,CTSZ,RP2,TIMP1,SLC7A5,EHD4,GSDMD,CD37,EBI3,RPS19,HAMP,NAMPT,ICAM2,CD81,VEGFA,DPYSL3,GNAI2,PLXDC2,GLIPR2,SRGN,CD93,LGALS3,COL4A2,ANXA1,HAVCR2,FAM129A,LCP1,IL18BP,INHBE,IFITM3,SH3BGRL3,S100A8,RHOB,PLA1A,CASK,MSN,ADM,SERPINH1,FERMT3,GPR180,CARHSP1,CMTM7,LY96,PDIA4,TAGLN2,DUSP23,STC1,C1QC,CXC…
1.3e-09	1563	209	51	0.244	0.033	GO:0051240	BP	1	positive regulation of multicellular organismal process	2	TNFRSF12A,SLC11A1,WWTR1,EIF2AK2,NFKB2,IL4R,HMOX1,TSPO,MMP9,GSDMD,EBI3,RPS19,HAMP,CAV1,NFKB1,VEGFA,DPYSL3,BCL6,IFIH1,GLIPR2,SOX9,PPARG,ANXA1,HAVCR2,HEY2,MYC,PIM1,RHOB,ADM,LY96,FCER1G,ITGA5,S100A9,IFI16,HEYL,MB21D1,NOS3,B2M,CD14,CEBPB,C1QTNF1,SPHK1,ANO6,IL17RA,HCLS1,F2R,IRF7,ISG15,C5AR1,CEBPA,LYN
1.41e-09	1512	209	50	0.239	0.033	GO:0042981	BP	1	regulation of apoptotic process	4	TNFRSF12A,PLAUR,CD44,EIF2AK2,MAP3K20,SH3GLB1,HMOX1,TSPO,MMP9,CTSZ,HCK,TIMP1,CAV1,NFKB1,MDK,VEGFA,BCL6,CDKN1A,SOX9,RBCK1,IFI6,LGALS3,PPARG,ANXA1,HEY2,MYC,PIM1,INHBE,S100A8,RHOB,TNFAIP8,ADM,FCER1G,ITGA5,PEA15,MSX1,S100A9,NOS3,CEBPB,UCP2,SPHK1,ANO6,HCLS1,F2R,PTTG1IP,IRF7,PTPN1,C5AR1,TGM2,LYN
1.42e-09	2203	209	62	0.297	0.028	GO:0031410	CC	4	cytoplasmic vesicle	3	PLAUR,MVP,SLC11A1,SERPINB1,CD44,SNAP23,SH3GLB1,MMP9,CTSZ,HCK,RP2,TIMP1,EHD4,GSDMD,CAV1,CHIC2,NFKB1,MFSD10,VEGFA,DPYSL3,SRGN,CDK2,RAB38,CD93,LGALS3,ANXA1,HAVCR2,FCHSD2,IFITM3,S100A8,RHOB,PLA1A,LHFPL2,FERMT3,LY96,PDIA4,SLA,FCER1G,ITGA5,CTSS,S100A9,DTX3L,NOS3,B2M,VPS37C,VAMP5,RNASE2,ANTXR1,CD14,FPR1,MARCH3,ANO6,CD163,F2R,BGN,IRF7,ARHGAP30,SELL,PTPN1,C5AR1,TOR4A,KIFC1
1.51e-09	2206	209	62	0.297	0.028	GO:0097708	CC	4	intracellular vesicle	3	PLAUR,MVP,SLC11A1,SERPINB1,CD44,SNAP23,SH3GLB1,MMP9,CTSZ,HCK,RP2,TIMP1,EHD4,GSDMD,CAV1,CHIC2,NFKB1,MFSD10,VEGFA,DPYSL3,SRGN,CDK2,RAB38,CD93,LGALS3,ANXA1,HAVCR2,FCHSD2,IFITM3,S100A8,RHOB,PLA1A,LHFPL2,FERMT3,LY96,PDIA4,SLA,FCER1G,ITGA5,CTSS,S100A9,DTX3L,NOS3,B2M,VPS37C,VAMP5,RNASE2,ANTXR1,CD14,FPR1,MARCH3,ANO6,CD163,F2R,BGN,IRF7,ARHGAP30,SELL,PTPN1,C5AR1,TOR4A,KIFC1
1.79e-09	735	209	34	0.163	0.046	GO:0045055	BP	1	regulated exocytosis	6	PLAUR,MVP,SLC11A1,SERPINB1,CD44,IL4R,SNAP23,HMOX1,MMP9,CTSZ,HCK,TIMP1,GSDMD,NFKB1,VEGFA,SRGN,CD93,LGALS3,S100A8,LHFPL2,FERMT3,TAGLN2,FCER1G,CTSS,S100A9,B2M,RNASE2,CD14,FPR1,ANO6,SELL,C5AR1,TOR4A,LYN
2.05e-09	1527	209	50	0.239	0.033	GO:0043067	BP	1	regulation of programmed cell death	3	TNFRSF12A,PLAUR,CD44,EIF2AK2,MAP3K20,SH3GLB1,HMOX1,TSPO,MMP9,CTSZ,HCK,TIMP1,CAV1,NFKB1,MDK,VEGFA,BCL6,CDKN1A,SOX9,RBCK1,IFI6,LGALS3,PPARG,ANXA1,HEY2,MYC,PIM1,INHBE,S100A8,RHOB,TNFAIP8,ADM,FCER1G,ITGA5,PEA15,MSX1,S100A9,NOS3,CEBPB,UCP2,SPHK1,ANO6,HCLS1,F2R,PTTG1IP,IRF7,PTPN1,C5AR1,TGM2,LYN
2.05e-09	3958	209	88	0.421	0.022	GO:0005615	CC	4	extracellular space	3	LASP1,PLAUR,MVP,MTMR11,WAS,SERPINB1,VIM,CD44,MTHFD2,IL4R,PLOD1,SNAP23,SH3GLB1,HMOX1,TSPO,APOL4,MYH9,PLTP,MMP9,CTSZ,RP2,TIMP1,SLC7A5,EHD4,GSDMD,CD37,EBI3,RPS19,HAMP,NAMPT,ICAM2,CD81,VEGFA,DPYSL3,GNAI2,PLXDC2,GLIPR2,SRGN,LGALS3,COL4A2,ANXA1,HAVCR2,FAM129A,LCP1,IL18BP,INHBE,IFITM3,SH3BGRL3,S100A8,RHOB,PLA1A,MSN,ADM,SERPINH1,FERMT3,GPR180,CARHSP1,CMTM7,LY96,PDIA4,TAGLN2,DUSP23,STC1,C1QC,CXCL16,CTSS,S…
2.46e-09	1645	209	52	0.249	0.032	GO:0010941	BP	1	regulation of cell death	2	TNFRSF12A,PLAUR,CD44,EIF2AK2,MAP3K20,SH3GLB1,HMOX1,TSPO,MMP9,CTSZ,HCK,TIMP1,CAV1,NFKB1,MDK,VEGFA,BCL6,CDKN1A,SOX9,RBCK1,IFI6,LGALS3,PPARG,ANXA1,HEY2,MYC,PIM1,INHBE,S100A8,RHOB,TNFAIP8,ADM,ING1,FCER1G,ITGA5,PEA15,MSX1,S100A9,NOS3,DDIT4,CEBPB,UCP2,SPHK1,ANO6,HCLS1,F2R,PTTG1IP,IRF7,PTPN1,C5AR1,TGM2,LYN
2.91e-09	1073	209	41	0.196	0.038	GO:0002684	BP	1	positive regulation of immune system process	2	WAS,SLC11A1,IL4R,HMOX1,HCK,EBI3,RPS19,CAV1,ICAM2,NFKB1,CD81,VEGFA,BCL6,IFIH1,ELF1,CDKN1A,RBCK1,LGALS3,ANXA1,HAVCR2,S100A8,LY96,FCER1G,C1QC,CTSS,S100A9,IFI16,MB21D1,B2M,CXCL10,CD14,FPR1,C1QB,CMKLR1,ANO6,HCLS1,IRF7,PLSCR1,C5AR1,PSMB8,LYN
3.81e-09	5133	209	103	0.493	0.02	GO:0048519	BP	1	negative regulation of biological process	1	IFRD1,PLAUR,MVP,WAS,SLC11A1,WWTR1,SERPINB1,VIM,CD44,EIF2AK2,NFKB2,IL4R,PPP1R15A,SLC8B1,MAP3K20,HMOX1,TSPO,MYH9,MMP9,CTSZ,HCK,TIMP1,RPS19,HAMP,CAV1,NFKB1,MDK,VEGFA,DPYSL3,BCL6,GNAI2,IFIH1,ELF1,SRGN,CDK2,NMI,CDKN1A,SOX9,RBCK1,IFI6,APOBEC3F,RHBDF2,CHSY1,LGALS3,PPARG,RARRES3,COL4A2,ANXA1,HAVCR2,OASL,HEY2,FAM129A,MYC,PIM1,IL18BP,HERC5,IFITM3,EMP3,RHOB,TNFAIP8,CASK,ADM,SERPINH1,CARHSP1,ING1,LY96,FCER1G…
4.1e-09	3095	209	75	0.359	0.024	GO:0009966	BP	1	regulation of signal transduction	3	LASP1,TNFRSF12A,PLAUR,WWTR1,CD44,EIF2AK2,TRAF3IP2,TXLNA,PPP1R15A,MAP3K20,SH3GLB1,CYTH4,HMOX1,MMP9,TIMP1,EBI3,HAMP,NAMPT,CAV1,NFKB1,MDK,CD81,VEGFA,BCL6,GNAI2,ELF1,GLIPR2,CDK2,SOX9,RBCK1,IFI6,RHBDF2,CHSY1,LGALS3,PPARG,HAVCR2,HEY2,MYC,IL18BP,INHBE,S100A8,RHOB,ADM,CMTM7,LY96,SLA,STC1,ITGA5,CXCL16,PEA15,MSX1,S100A9,HEYL,NOS3,DDIT4,CXCL10,CD14,FPR1,NRTN,C1QTNF1,CMKLR1,SPHK1,ERN1,HCLS1,F2R,BGN,PTTG1IP,I…
7.88e-09	11292	209	169	0.809	0.015	GO:0005515	MF	6	protein binding	2	LASP1,TNFRSF12A,PLAUR,MVP,WAS,SLC11A1,WWTR1,VIM,CD44,EIF2AK2,TRAF3IP2,IFI35,NFKB2,IL4R,PLOD1,TXLNA,PPP1R15A,SLC8B1,MAP3K20,SNAP23,SH3GLB1,CYTH4,HMOX1,TSPO,APOL4,MYH9,MMP9,TPD52L2,CTSZ,HCK,NXT2,RP2,TIMP1,SLC7A5,EHD4,GSDMD,CD37,EBI3,RPS19,HAMP,NAMPT,CAV1,ICAM2,CHIC2,NFKB1,SLC15A3,MDK,CD81,VEGFA,KIF20A,DPYSL3,BCL6,GNAI2,IFIH1,PLXDC2,ELF1,GLIPR2,SRGN,CDK2,HJURP,NMI,RAB38,CDKN1A,SOX9,CD93,RBCK1,IFI6,A…
8.47e-09	915	209	37	0.177	0.04	GO:0071345	BP	1	cellular response to cytokine stimulus	5	TNFRSF12A,CD44,IFI35,IL4R,HCK,EBI3,HAMP,CAV1,NFKB1,DPYSL3,ELF1,NMI,SOX9,RBCK1,IFI6,PPARG,XAF1,OASL,LCP1,MYC,IL18BP,IFITM3,MSN,B2M,CXCL10,CEBPB,CMKLR1,SPHK1,IL17RA,HCLS1,BGN,IFITM2,IRF7,ISG15,PTPN1,PSMB8,CEBPA
8.62e-09	5040	209	101	0.483	0.02	GO:0006810	BP	1	transport	3	LASP1,PLAUR,MVP,WAS,SLC11A1,SERPINB1,CD44,TRAF3IP2,IL4R,TXLNA,SLC8B1,SNAP23,SH3GLB1,HMOX1,TSPO,APOL4,MYH9,PLTP,MMP9,CTSZ,SLCO4A1,HCK,NXT2,RP2,TIMP1,SLC7A5,EHD4,GSDMD,RPS19,HAMP,CAV1,CHIC2,NFKB1,MFSD10,SLC15A3,CD81,VEGFA,KIF20A,BCL6,GNAI2,IFIH1,SRGN,CDK2,RAB38,CDKN1A,CD93,RHBDF2,LGALS3,PPARG,ANXA1,HAVCR2,LCP1,MYC,S100A8,SLC39A1,CNIH4,RHOB,LHFPL2,CASK,MSN,PLIN2,ADM,FERMT3,ING1,PITPNC1,PDIA4,TAGLN2,…
9.02e-09	779	209	34	0.163	0.044	GO:0031347	BP	1	regulation of defense response	4	TRAF3IP2,HCK,RPS19,CAV1,ICAM2,NFKB1,CD81,BCL6,IFIH1,NMI,APOBEC3F,PPARG,ANXA1,HAVCR2,HERC5,S100A8,LY96,FCER1G,C1QC,CTSS,S100A9,IFI16,DTX3L,MB21D1,CD14,C1QB,IL17RA,IRF7,PLSCR1,PTPN1,C5AR1,TGM2,PSMB8,LYN
1e-08	782	209	34	0.163	0.043	GO:0032101	BP	1	regulation of response to external stimulus	3	PLAUR,TRAF3IP2,SLC8B1,HCK,RPS19,CAV1,NFKB1,CD81,VEGFA,BCL6,APOBEC3F,PPARG,ANXA1,HAVCR2,HERC5,S100A8,CASK,LY96,FCER1G,C1QC,S100A9,DTX3L,MB21D1,NOS3,CXCL10,C1QB,C1QTNF1,CMKLR1,ANO6,IL17RA,F2R,C5AR1,TGM2,LYN
1.21e-08	5145	209	102	0.488	0.02	GO:0051234	BP	1	establishment of localization	2	LASP1,PLAUR,MVP,WAS,SLC11A1,SERPINB1,CD44,TRAF3IP2,IL4R,TXLNA,SLC8B1,SNAP23,SH3GLB1,HMOX1,TSPO,APOL4,MYH9,PLTP,MMP9,CTSZ,SLCO4A1,HCK,NXT2,RP2,TIMP1,SLC7A5,EHD4,GSDMD,RPS19,HAMP,CAV1,CHIC2,NFKB1,MFSD10,SLC15A3,CD81,VEGFA,KIF20A,BCL6,GNAI2,IFIH1,SRGN,CDK2,RAB38,CDKN1A,CD93,RHBDF2,LGALS3,PPARG,ANXA1,HAVCR2,LCP1,MYC,S100A8,SLC39A1,CNIH4,RHOB,LHFPL2,CASK,MSN,PLIN2,ADM,FERMT3,ING1,PITPNC1,PDIA4,TAGLN2,…
1.21e-08	879	209	36	0.172	0.041	GO:0043069	BP	1	negative regulation of programmed cell death	4	PLAUR,CD44,EIF2AK2,HMOX1,MMP9,HCK,TIMP1,CAV1,NFKB1,MDK,VEGFA,BCL6,CDKN1A,SOX9,RBCK1,IFI6,LGALS3,ANXA1,HEY2,MYC,PIM1,TNFAIP8,FCER1G,ITGA5,PEA15,MSX1,NOS3,CEBPB,UCP2,SPHK1,HCLS1,F2R,PTTG1IP,IRF7,PTPN1,C5AR1
1.27e-08	3441	209	79	0.378	0.023	GO:0023051	BP	1	regulation of signaling	2	LASP1,TNFRSF12A,PLAUR,MVP,WWTR1,CD44,EIF2AK2,TRAF3IP2,TXLNA,PPP1R15A,SLC8B1,MAP3K20,SH3GLB1,CYTH4,HMOX1,MMP9,TIMP1,EBI3,HAMP,NAMPT,CAV1,NFKB1,MDK,CD81,VEGFA,BCL6,GNAI2,ELF1,GLIPR2,CDK2,SOX9,RBCK1,IFI6,RHBDF2,CHSY1,LGALS3,PPARG,ANXA1,HAVCR2,HEY2,MYC,IL18BP,INHBE,S100A8,RHOB,ADM,CMTM7,LY96,SLA,STC1,ITGA5,CXCL16,PEA15,MSX1,S100A9,HEYL,NOS3,DDIT4,CXCL10,CD14,FPR1,NRTN,C1QTNF1,CMKLR1,UCP2,SPHK1,ERN1,H…
1.69e-08	3390	209	78	0.373	0.023	GO:0010646	BP	1	regulation of cell communication	2	LASP1,TNFRSF12A,PLAUR,WWTR1,CD44,EIF2AK2,TRAF3IP2,TXLNA,PPP1R15A,SLC8B1,MAP3K20,SH3GLB1,CYTH4,HMOX1,MMP9,TIMP1,EBI3,HAMP,NAMPT,CAV1,NFKB1,MDK,CD81,VEGFA,BCL6,GNAI2,ELF1,GLIPR2,CDK2,SOX9,RBCK1,IFI6,RHBDF2,CHSY1,LGALS3,PPARG,ANXA1,HAVCR2,HEY2,MYC,IL18BP,INHBE,S100A8,RHOB,ADM,CMTM7,LY96,SLA,STC1,ITGA5,CXCL16,PEA15,MSX1,S100A9,HEYL,NOS3,DDIT4,CXCL10,CD14,FPR1,NRTN,C1QTNF1,CMKLR1,UCP2,SPHK1,ERN1,HCLS1…
1.96e-08	466	209	26	0.124	0.056	GO:0050900	BP	1	leukocyte migration	4	CD44,SLC8B1,HMOX1,MYH9,MMP9,HCK,SLC7A5,RPS19,CAV1,VEGFA,LGALS3,ANXA1,S100A8,MSN,FCER1G,ITGA5,CXCL16,S100A9,CXCL10,FPR1,CMKLR1,ANO6,IL17RA,SELL,C5AR1,LYN
2.35e-08	1519	209	48	0.23	0.032	GO:0051674	BP	1	localization of cell	2	TNFRSF12A,WAS,CD44,SLC8B1,HMOX1,TSPO,MYH9,PLTP,MMP9,HCK,TIMP1,SLC7A5,RPS19,CAV1,MDK,CD81,VEGFA,DPYSL3,GLIPR2,SOX9,LGALS3,PPARG,ANXA1,LCP1,MYC,S100A8,RHOB,MSN,FERMT3,SLA,FCER1G,STC1,ITGA5,CXCL16,S100A9,NOS3,DDIT4,CXCL10,FPR1,NRTN,CMKLR1,SPHK1,ANO6,IL17RA,F2R,SELL,C5AR1,LYN
2.35e-08	1519	209	48	0.23	0.032	GO:0048870	BP	1	cell motility	2	TNFRSF12A,WAS,CD44,SLC8B1,HMOX1,TSPO,MYH9,PLTP,MMP9,HCK,TIMP1,SLC7A5,RPS19,CAV1,MDK,CD81,VEGFA,DPYSL3,GLIPR2,SOX9,LGALS3,PPARG,ANXA1,LCP1,MYC,S100A8,RHOB,MSN,FERMT3,SLA,FCER1G,STC1,ITGA5,CXCL16,S100A9,NOS3,DDIT4,CXCL10,FPR1,NRTN,CMKLR1,SPHK1,ANO6,IL17RA,F2R,SELL,C5AR1,LYN
3.13e-08	2884	209	70	0.335	0.024	GO:0051239	BP	1	regulation of multicellular organismal process	2	TNFRSF12A,IFRD1,PLAUR,SLC11A1,WWTR1,VIM,EIF2AK2,NFKB2,IL4R,HMOX1,TSPO,MMP9,CTSZ,TIMP1,GSDMD,EBI3,RPS19,HAMP,CAV1,NFKB1,VEGFA,DPYSL3,BCL6,IFIH1,ELF1,GLIPR2,SRGN,NMI,SOX9,CHSY1,LGALS3,PPARG,COL4A2,ANXA1,HAVCR2,HEY2,MYC,PIM1,HERC5,RHOB,ADM,LY96,FCER1G,STC1,C1QC,ITGA5,MSX1,S100A9,IFI16,HEYL,MB21D1,NOS3,B2M,CXCL10,TRIM56,CD14,CEBPB,C1QTNF1,CMKLR1,SPHK1,ANO6,IL17RA,HCLS1,F2R,IRF7,ISG15,C5AR1,PSMB8,CEBP…
3.5e-08	865	209	35	0.167	0.04	GO:0043066	BP	1	negative regulation of apoptotic process	5	PLAUR,CD44,EIF2AK2,HMOX1,MMP9,HCK,TIMP1,CAV1,NFKB1,MDK,VEGFA,BCL6,CDKN1A,SOX9,IFI6,LGALS3,ANXA1,HEY2,MYC,PIM1,TNFAIP8,FCER1G,ITGA5,PEA15,MSX1,NOS3,CEBPB,UCP2,SPHK1,HCLS1,F2R,PTTG1IP,IRF7,PTPN1,C5AR1
4.12e-08	1015	209	38	0.182	0.037	GO:0050776	BP	1	regulation of immune response	3	WAS,SLC11A1,IL4R,HMOX1,HCK,RPS19,CAV1,ICAM2,NFKB1,CD81,BCL6,IFIH1,ELF1,NMI,RBCK1,LGALS3,PPARG,ANXA1,HAVCR2,S100A8,LY96,FCER1G,C1QC,CTSS,S100A9,IFI16,MB21D1,B2M,CD14,FPR1,C1QB,IRF7,PLSCR1,SELL,PTPN1,C5AR1,PSMB8,LYN
4.27e-08	1434	209	46	0.22	0.032	GO:0044433	CC	4	cytoplasmic vesicle part	4	PLAUR,MVP,SLC11A1,SERPINB1,CD44,SNAP23,MMP9,CTSZ,TIMP1,EHD4,GSDMD,CAV1,NFKB1,MFSD10,VEGFA,SRGN,RAB38,CD93,LGALS3,ANXA1,IFITM3,S100A8,RHOB,PLA1A,LHFPL2,FERMT3,LY96,FCER1G,CTSS,S100A9,DTX3L,NOS3,B2M,VPS37C,VAMP5,RNASE2,ANTXR1,CD14,FPR1,MARCH3,ANO6,CD163,IRF7,SELL,C5AR1,TOR4A
4.67e-08	6400	209	116	0.555	0.018	GO:0051179	BP	1	localization	1	LASP1,TNFRSF12A,PLAUR,MVP,WAS,SLC11A1,SERPINB1,CD44,TRAF3IP2,IL4R,TXLNA,PPP1R15A,SLC8B1,SNAP23,SH3GLB1,HMOX1,TSPO,APOL4,MYH9,PLTP,MMP9,CTSZ,SLCO4A1,HCK,NXT2,RP2,TIMP1,SLC7A5,EHD4,GSDMD,RPS19,HAMP,CAV1,CHIC2,NFKB1,MFSD10,SLC15A3,MDK,CD81,VEGFA,KIF20A,DPYSL3,BCL6,GNAI2,IFIH1,GLIPR2,SRGN,CDK2,RAB38,CDKN1A,SOX9,CD93,RHBDF2,LGALS3,PPARG,ANXA1,HAVCR2,HEY2,LCP1,MYC,S100A8,SLC39A1,CNIH4,RHOB,LHFPL2,CASK,…
4.76e-08	1384	209	45	0.215	0.033	GO:0016477	BP	1	cell migration	3	TNFRSF12A,CD44,SLC8B1,HMOX1,TSPO,MYH9,MMP9,HCK,TIMP1,SLC7A5,RPS19,CAV1,MDK,VEGFA,DPYSL3,GLIPR2,SOX9,LGALS3,PPARG,ANXA1,LCP1,MYC,S100A8,RHOB,MSN,FERMT3,SLA,FCER1G,STC1,ITGA5,CXCL16,S100A9,NOS3,DDIT4,CXCL10,FPR1,NRTN,CMKLR1,SPHK1,ANO6,IL17RA,F2R,SELL,C5AR1,LYN
4.95e-08	3322	209	76	0.364	0.023	GO:0065009	BP	1	regulation of molecular function	2	PLAUR,MVP,WAS,SLC11A1,WWTR1,SERPINB1,CD44,EIF2AK2,NFKB2,TXLNA,PPP1R15A,MAP3K20,SH3GLB1,CYTH4,HMOX1,MMP9,CTSZ,HCK,RP2,TIMP1,EBI3,HAMP,NAMPT,CAV1,NFKB1,MDK,CD81,VEGFA,BCL6,GNAI2,HJURP,CDKN1A,RBCK1,IFI6,PPARG,ANXA1,HAVCR2,HEY2,MYC,PIM1,HERC5,INHBE,S100A8,TNFAIP8,ADM,SERPINH1,CMTM7,STC1,CXCL16,PEA15,CTSS,MSX1,S100A9,IFI16,DTX3L,HEYL,NOS3,GEM,B2M,CXCL10,ANTXR1,FPR1,NRTN,CMKLR1,SPHK1,ERN1,F2R,BGN,ARHGA…
5.11e-08	526	209	27	0.129	0.051	GO:0043299	BP	1	leukocyte degranulation	3	PLAUR,MVP,SLC11A1,SERPINB1,CD44,IL4R,SNAP23,HMOX1,MMP9,CTSZ,HCK,GSDMD,NFKB1,CD93,LGALS3,S100A8,FCER1G,CTSS,S100A9,B2M,RNASE2,CD14,FPR1,ANO6,SELL,C5AR1,LYN
5.68e-08	2462	209	63	0.301	0.026	GO:0051704	BP	1	multi-organism process	1	SLC11A1,VIM,EIF2AK2,TRAF3IP2,NFKB2,IL4R,TSPO,MMP9,HCK,TIMP1,GSDMD,RPS19,HAMP,NAMPT,CAV1,NFKB1,CD81,BCL6,IFIH1,SOX9,CD93,RBCK1,APOBEC3F,HAVCR2,OASL,SP110,MYC,IL18BP,IFI44,HERC5,IFITM3,S100A8,LHFPL2,ADM,LY96,FCER1G,STC1,ITGA5,S100A9,IFI16,DTX3L,MB21D1,NOS3,B2M,VPS37C,DDIT4,CXCL10,RNASE2,TRIM56,CD14,CEBPB,UCP2,IL17RA,F2R,IFITM2,IRF7,ISG15,PLSCR1,C5AR1,PSMB8,KIFC1,CEBPA,LYN
6.61e-08	532	209	27	0.129	0.051	GO:0002275	BP	1	myeloid cell activation involved in immune response	4	PLAUR,MVP,SLC11A1,SERPINB1,CD44,IL4R,SNAP23,HMOX1,MMP9,CTSZ,GSDMD,NFKB1,CD93,LGALS3,HAVCR2,S100A8,FCER1G,CTSS,S100A9,B2M,RNASE2,CD14,FPR1,ANO6,SELL,C5AR1,LYN
7.63e-08	2479	209	63	0.301	0.025	GO:0071310	BP	1	cellular response to organic substance	4	TNFRSF12A,CD44,EIF2AK2,IFI35,IL4R,PPP1R15A,TSPO,HCK,EHD4,EBI3,HAMP,CAV1,NFKB1,VEGFA,DPYSL3,GNAI2,IFIH1,ELF1,NMI,SOX9,RBCK1,IFI6,PPARG,XAF1,COL4A2,ANXA1,HAVCR2,OASL,LCP1,MYC,PIM1,IL18BP,IFITM3,CASK,MSN,LY96,STC1,ITGA5,CTSS,MSX1,HEYL,MB21D1,NOS3,B2M,DDIT4,CXCL10,CD14,CEBPB,CMKLR1,UCP2,SPHK1,IL17RA,ERN1,HCLS1,BGN,IFITM2,IRF7,COL4A1,ISG15,PTPN1,PSMB8,CEBPA,LYN
8.94e-08	221	209	18	0.086	0.081	GO:0051607	BP	1	defense response to virus	6	EIF2AK2,TRAF3IP2,IFIH1,APOBEC3F,OASL,HERC5,IFITM3,IFI16,DTX3L,MB21D1,DDIT4,CXCL10,RNASE2,TRIM56,IFITM2,IRF7,ISG15,PLSCR1
9.61e-08	1754	209	51	0.244	0.029	GO:0040011	BP	1	locomotion	1	TNFRSF12A,PLAUR,WAS,CD44,SLC8B1,HMOX1,TSPO,MYH9,PLTP,MMP9,HCK,TIMP1,SLC7A5,RPS19,CAV1,MDK,CD81,VEGFA,DPYSL3,GLIPR2,SOX9,LGALS3,PPARG,ANXA1,LCP1,MYC,S100A8,RHOB,MSN,FERMT3,CMTM7,SLA,FCER1G,STC1,ITGA5,CXCL16,S100A9,NOS3,DDIT4,CXCL10,RNASE2,FPR1,NRTN,CMKLR1,SPHK1,ANO6,IL17RA,F2R,SELL,C5AR1,LYN
1.13e-07	1205	209	41	0.196	0.034	GO:0045321	BP	1	leukocyte activation	2	PLAUR,MVP,WAS,SLC11A1,SERPINB1,CD44,IL4R,TXLNA,SNAP23,HMOX1,MYH9,MMP9,CTSZ,GSDMD,EBI3,CAV1,NFKB1,CD81,BCL6,CDKN1A,CD93,LGALS3,ANXA1,HAVCR2,LCP1,S100A8,MSN,CMTM7,FCER1G,CTSS,S100A9,B2M,RNASE2,CD14,FPR1,CEBPB,ANO6,PLSCR1,SELL,C5AR1,LYN
1.26e-07	675	209	30	0.144	0.044	GO:0002366	BP	1	leukocyte activation involved in immune response	3	PLAUR,MVP,SLC11A1,SERPINB1,CD44,IL4R,SNAP23,HMOX1,MMP9,CTSZ,GSDMD,NFKB1,BCL6,CD93,LGALS3,ANXA1,HAVCR2,LCP1,S100A8,FCER1G,CTSS,S100A9,B2M,RNASE2,CD14,FPR1,ANO6,SELL,C5AR1,LYN
1.45e-07	679	209	30	0.144	0.044	GO:0002263	BP	1	cell activation involved in immune response	2	PLAUR,MVP,SLC11A1,SERPINB1,CD44,IL4R,SNAP23,HMOX1,MMP9,CTSZ,GSDMD,NFKB1,BCL6,CD93,LGALS3,ANXA1,HAVCR2,LCP1,S100A8,FCER1G,CTSS,S100A9,B2M,RNASE2,CD14,FPR1,ANO6,SELL,C5AR1,LYN
1.47e-07	960	209	36	0.172	0.037	GO:0060548	BP	1	negative regulation of cell death	3	PLAUR,CD44,EIF2AK2,HMOX1,MMP9,HCK,TIMP1,CAV1,NFKB1,MDK,VEGFA,BCL6,CDKN1A,SOX9,RBCK1,IFI6,LGALS3,ANXA1,HEY2,MYC,PIM1,TNFAIP8,FCER1G,ITGA5,PEA15,MSX1,NOS3,CEBPB,UCP2,SPHK1,HCLS1,F2R,PTTG1IP,IRF7,PTPN1,C5AR1
2.1e-07	1091	148	42	0.284	0.038	REAC:R-HSA-168249	rea	11	Innate Immune System	2	PLAUR,MVP,WAS,SLC11A1,SERPINB1,CD44,NFKB2,SNAP23,MYH9,MMP9,CTSZ,HCK,GSDMD,ICAM2,NFKB1,CD81,IFIH1,CD93,LGALS3,HERC5,S100A8,LY96,FCER1G,C1QC,CTSS,S100A9,IFI16,MB21D1,NOS3,B2M,RNASE2,TRIM56,CD14,FPR1,C1QB,ANO6,IRF7,ISG15,SELL,C5AR1,PSMB8,LYN
2.3e-07	830	209	33	0.158	0.04	GO:0002443	BP	1	leukocyte mediated immunity	3	PLAUR,MVP,WAS,SLC11A1,SERPINB1,CD44,IL4R,SNAP23,HMOX1,MMP9,CTSZ,GSDMD,NFKB1,BCL6,CD93,LGALS3,HAVCR2,S100A8,FCER1G,C1QC,CTSS,S100A9,B2M,RNASE2,CD14,FPR1,C1QB,ANO6,IRF7,BTN3A2,SELL,C5AR1,LYN
2.49e-07	4535	209	91	0.435	0.02	GO:0048523	BP	1	negative regulation of cellular process	2	IFRD1,PLAUR,MVP,WAS,SLC11A1,WWTR1,SERPINB1,VIM,CD44,EIF2AK2,NFKB2,IL4R,PPP1R15A,SLC8B1,MAP3K20,HMOX1,TSPO,MYH9,MMP9,CTSZ,HCK,TIMP1,HAMP,CAV1,NFKB1,MDK,VEGFA,DPYSL3,BCL6,GNAI2,ELF1,SRGN,CDK2,NMI,CDKN1A,SOX9,RBCK1,IFI6,APOBEC3F,RHBDF2,LGALS3,PPARG,RARRES3,ANXA1,HAVCR2,HEY2,FAM129A,MYC,PIM1,IL18BP,EMP3,RHOB,TNFAIP8,CASK,ADM,SERPINH1,ING1,LY96,FCER1G,STC1,C1QC,ITGA5,PEA15,MSX1,IFI16,DTX3L,HEYL,NOS3,B…
2.79e-07	653	209	29	0.139	0.044	GO:0019221	BP	1	cytokine-mediated signaling pathway	4	TNFRSF12A,CD44,IFI35,IL4R,HCK,EBI3,CAV1,ELF1,NMI,RBCK1,IFI6,PPARG,XAF1,OASL,LCP1,IFITM3,MSN,B2M,CXCL10,CMKLR1,SPHK1,IL17RA,BGN,IFITM2,IRF7,ISG15,PTPN1,PSMB8,CEBPA
3.16e-07	793	209	32	0.153	0.04	GO:0050778	BP	1	positive regulation of immune response	3	WAS,SLC11A1,IL4R,HCK,RPS19,CAV1,ICAM2,NFKB1,CD81,IFIH1,ELF1,RBCK1,LGALS3,ANXA1,HAVCR2,S100A8,LY96,FCER1G,C1QC,CTSS,S100A9,IFI16,MB21D1,B2M,CD14,FPR1,C1QB,IRF7,PLSCR1,C5AR1,PSMB8,LYN
3.55e-07	616	209	28	0.134	0.045	GO:0002274	BP	1	myeloid leukocyte activation	3	PLAUR,MVP,SLC11A1,SERPINB1,CD44,IL4R,SNAP23,HMOX1,MMP9,CTSZ,GSDMD,NFKB1,CD93,LGALS3,HAVCR2,S100A8,FCER1G,CTSS,S100A9,B2M,RNASE2,CD14,FPR1,ANO6,PLSCR1,SELL,C5AR1,LYN
3.84e-07	2774	209	66	0.316	0.024	GO:0070062	CC	4	extracellular exosome	3	LASP1,PLAUR,MVP,MTMR11,WAS,SERPINB1,VIM,CD44,PLOD1,SNAP23,SH3GLB1,TSPO,MYH9,MMP9,CTSZ,RP2,TIMP1,SLC7A5,EHD4,CD37,RPS19,NAMPT,ICAM2,CD81,GNAI2,PLXDC2,GLIPR2,LGALS3,COL4A2,ANXA1,HAVCR2,FAM129A,LCP1,IL18BP,IFITM3,SH3BGRL3,S100A8,RHOB,PLA1A,MSN,SERPINH1,FERMT3,GPR180,CARHSP1,TAGLN2,DUSP23,C1QC,S100A9,B2M,VPS37C,VAMP5,RNASE2,ANTXR1,CD14,C1QB,TUBB6,ANO6,HIST1H2AC,BGN,PTTG1IP,LILRA5,PLSCR1,S100A10,TGM2,…
4.26e-07	536	209	26	0.124	0.049	GO:0002444	BP	1	myeloid leukocyte mediated immunity	4	PLAUR,MVP,SLC11A1,SERPINB1,CD44,IL4R,SNAP23,HMOX1,MMP9,CTSZ,GSDMD,NFKB1,CD93,LGALS3,S100A8,FCER1G,CTSS,S100A9,B2M,RNASE2,CD14,FPR1,ANO6,SELL,C5AR1,LYN
4.59e-07	667	209	29	0.139	0.043	GO:0009611	BP	1	response to wounding	3	TNFRSF12A,IFRD1,PLAUR,WAS,SLC11A1,CD44,HMOX1,TSPO,MYH9,TIMP1,CAV1,MDK,DPYSL3,ANXA1,MYC,S100A8,RHOB,CASK,ADM,FERMT3,FCER1G,ITGA5,S100A9,NOS3,C1QTNF1,ANO6,F2R,PLSCR1,LYN
5.16e-07	2793	209	66	0.316	0.024	GO:1903561	CC	4	extracellular vesicle	2	LASP1,PLAUR,MVP,MTMR11,WAS,SERPINB1,VIM,CD44,PLOD1,SNAP23,SH3GLB1,TSPO,MYH9,MMP9,CTSZ,RP2,TIMP1,SLC7A5,EHD4,CD37,RPS19,NAMPT,ICAM2,CD81,GNAI2,PLXDC2,GLIPR2,LGALS3,COL4A2,ANXA1,HAVCR2,FAM129A,LCP1,IL18BP,IFITM3,SH3BGRL3,S100A8,RHOB,PLA1A,MSN,SERPINH1,FERMT3,GPR180,CARHSP1,TAGLN2,DUSP23,C1QC,S100A9,B2M,VPS37C,VAMP5,RNASE2,ANTXR1,CD14,C1QB,TUBB6,ANO6,HIST1H2AC,BGN,PTTG1IP,LILRA5,PLSCR1,S100A10,TGM2,…
5.32e-07	2795	209	66	0.316	0.024	GO:0043230	CC	4	extracellular organelle	1	LASP1,PLAUR,MVP,MTMR11,WAS,SERPINB1,VIM,CD44,PLOD1,SNAP23,SH3GLB1,TSPO,MYH9,MMP9,CTSZ,RP2,TIMP1,SLC7A5,EHD4,CD37,RPS19,NAMPT,ICAM2,CD81,GNAI2,PLXDC2,GLIPR2,LGALS3,COL4A2,ANXA1,HAVCR2,FAM129A,LCP1,IL18BP,IFITM3,SH3BGRL3,S100A8,RHOB,PLA1A,MSN,SERPINH1,FERMT3,GPR180,CARHSP1,TAGLN2,DUSP23,C1QC,S100A9,B2M,VPS37C,VAMP5,RNASE2,ANTXR1,CD14,C1QB,TUBB6,ANO6,HIST1H2AC,BGN,PTTG1IP,LILRA5,PLSCR1,S100A10,TGM2,…
8.1e-07	2622	209	63	0.301	0.024	GO:0032879	BP	1	regulation of localization	2	WAS,SLC11A1,IL4R,SLC8B1,SH3GLB1,HMOX1,TSPO,PLTP,MMP9,HCK,TIMP1,EHD4,GSDMD,RPS19,HAMP,CAV1,NFKB1,CD81,VEGFA,DPYSL3,BCL6,GNAI2,IFIH1,GLIPR2,SRGN,CDKN1A,SOX9,RHBDF2,LGALS3,PPARG,ANXA1,HAVCR2,LCP1,MYC,S100A8,RHOB,CASK,MSN,FERMT3,FCER1G,STC1,ITGA5,CXCL16,PEA15,CTSS,S100A9,DTX3L,NOS3,GEM,B2M,CXCL10,RNASE2,CD14,C1QTNF1,CMKLR1,UCP2,SPHK1,ANO6,IL17RA,F2R,PTPN1,C5AR1,LYN
1.12e-06	2001	209	53	0.254	0.026	GO:0006928	BP	1	movement of cell or subcellular component	1	TNFRSF12A,PLAUR,WAS,VIM,CD44,SLC8B1,HMOX1,TSPO,MYH9,PLTP,MMP9,HCK,TIMP1,SLC7A5,RPS19,CAV1,MDK,CD81,VEGFA,KIF20A,DPYSL3,BCL6,GLIPR2,SOX9,LGALS3,PPARG,ANXA1,LCP1,MYC,S100A8,RHOB,MSN,FERMT3,SLA,FCER1G,STC1,ITGA5,CXCL16,S100A9,NOS3,DDIT4,CXCL10,FPR1,NRTN,CMKLR1,SPHK1,ANO6,IL17RA,F2R,SELL,C5AR1,KIFC1,LYN
1.79e-06	2673	209	63	0.301	0.024	GO:0051246	BP	1	regulation of protein metabolic process	1	PLAUR,MVP,SLC11A1,WWTR1,SERPINB1,CD44,EIF2AK2,PPP1R15A,MAP3K20,HMOX1,TSPO,MYH9,MMP9,CTSZ,TIMP1,EHD4,EBI3,CAV1,NFKB1,CD81,VEGFA,BCL6,GNAI2,GLIPR2,NMI,CDKN1A,SOX9,IFI6,PPARG,HAVCR2,FAM129A,MYC,HERC5,INHBE,S100A8,TNFAIP8,MSN,SERPINH1,C1QC,ITGA5,PEA15,S100A9,IFI16,DTX3L,DDIT4,CXCL10,ANTXR1,FPR1,CEBPB,C1QB,C1QTNF1,SPHK1,ERN1,HCLS1,F2R,BGN,PTTG1IP,ISG15,PTPN1,C5AR1,PSMB8,CEBPA,LYN
1.86e-06	410	209	22	0.105	0.054	GO:0001819	BP	1	positive regulation of cytokine production	2	SLC11A1,EIF2AK2,NFKB2,IL4R,HMOX1,GSDMD,EBI3,NFKB1,IFIH1,ANXA1,HAVCR2,LY96,FCER1G,IFI16,MB21D1,B2M,CD14,CEBPB,IL17RA,F2R,IRF7,C5AR1
1.9e-06	463	148	25	0.169	0.054	REAC:R-HSA-449147	rea	11	Signaling by Interleukins	3	VIM,NFKB2,IL4R,TXLNA,HMOX1,MMP9,HCK,TIMP1,EBI3,NFKB1,VEGFA,BCL6,CDKN1A,ANXA1,HAVCR2,LCP1,MYC,PIM1,IL18BP,MSN,CXCL10,FPR1,IL17RA,PSMB8,LYN
2.09e-06	1110	209	37	0.177	0.033	GO:0051241	BP	1	negative regulation of multicellular organismal process	2	IFRD1,PLAUR,SLC11A1,VIM,IL4R,HMOX1,TSPO,CTSZ,TIMP1,RPS19,HAMP,NFKB1,DPYSL3,BCL6,IFIH1,SRGN,NMI,SOX9,CHSY1,PPARG,COL4A2,ANXA1,HAVCR2,HEY2,MYC,HERC5,ADM,STC1,C1QC,NOS3,B2M,CXCL10,C1QTNF1,CMKLR1,F2R,ISG15,LYN
2.3e-06	669	209	28	0.134	0.042	GO:0010942	BP	1	positive regulation of cell death	3	TNFRSF12A,PLAUR,MAP3K20,SH3GLB1,HMOX1,TSPO,MMP9,CTSZ,CAV1,BCL6,CDKN1A,RBCK1,PPARG,ANXA1,MYC,S100A8,RHOB,TNFAIP8,ADM,PEA15,MSX1,S100A9,DDIT4,UCP2,ANO6,F2R,TGM2,LYN
2.32e-06	2042	209	53	0.254	0.026	GO:0008283	BP	1	cell proliferation	1	SLC11A1,WWTR1,EIF2AK2,IL4R,TXLNA,MAP3K20,HMOX1,TSPO,MMP9,CTSZ,HCK,TIMP1,EBI3,NAMPT,CAV1,CD81,VEGFA,BCL6,GNAI2,CDK2,CDKN1A,SOX9,LGALS3,PPARG,RARRES3,EMP1,ANXA1,HAVCR2,HEY2,MYC,PIM1,EMP3,CASK,MSN,ADM,ING1,SLA,STC1,MSX1,IFI16,NOS3,DDIT4,CXCL10,CEBPB,SPHK1,ERN1,HCLS1,HIST1H2AC,F2R,C5AR1,TGM2,CEBPA,LYN
2.75e-06	307	209	19	0.091	0.062	GO:0009615	BP	1	response to virus	5	EIF2AK2,TRAF3IP2,IFIH1,APOBEC3F,OASL,IFI44,HERC5,IFITM3,IFI16,DTX3L,MB21D1,DDIT4,CXCL10,RNASE2,TRIM56,IFITM2,IRF7,ISG15,PLSCR1
2.92e-06	420	209	22	0.105	0.052	GO:0045088	BP	1	regulation of innate immune response	4	HCK,RPS19,CAV1,ICAM2,NFKB1,IFIH1,NMI,PPARG,HAVCR2,S100A8,LY96,FCER1G,CTSS,S100A9,IFI16,MB21D1,CD14,IRF7,PLSCR1,PTPN1,PSMB8,LYN
3.2e-06	821	209	31	0.148	0.038	GO:0030141	CC	4	secretory granule	5	PLAUR,MVP,SLC11A1,SERPINB1,CD44,SNAP23,MMP9,CTSZ,TIMP1,GSDMD,CAV1,NFKB1,VEGFA,SRGN,CD93,LGALS3,S100A8,PLA1A,LHFPL2,FERMT3,FCER1G,CTSS,S100A9,B2M,RNASE2,CD14,FPR1,ANO6,SELL,C5AR1,TOR4A
3.68e-06	593	209	26	0.124	0.044	GO:0097190	BP	1	apoptotic signaling pathway	3	TNFRSF12A,PLAUR,CD44,PPP1R15A,SH3GLB1,HMOX1,MMP9,CAV1,SRGN,CDKN1A,RBCK1,IFI6,LGALS3,S100A8,LY96,PEA15,MSX1,S100A9,IFI16,NOS3,DDIT4,CD14,CEBPB,ERN1,PTTG1IP,PTPN1
3.86e-06	2724	209	63	0.301	0.023	GO:0035556	BP	1	intracellular signal transduction	3	PLAUR,WAS,WWTR1,CD44,EIF2AK2,TRAF3IP2,NFKB2,PPP1R15A,MAP3K20,CYTH4,HMOX1,MMP9,CAV1,NFKB1,CD81,VEGFA,BCL6,GNAI2,IFIH1,GLIPR2,CDK2,NMI,RAB38,CDKN1A,SOX9,RBCK1,HAVCR2,LCP1,MYC,INHBE,S100A8,RHOB,ADM,CARHSP1,LY96,PEA15,MSX1,S100A9,IFI16,NOS3,DDIT4,MLKL,CXCL10,CD14,FPR1,NRTN,CEBPB,C1QTNF1,CMKLR1,SPHK1,ERN1,HCLS1,F2R,BGN,PTTG1IP,IRF7,ARHGAP30,PTPN1,C5AR1,TEAD4,TGM2,PSMB8,LYN
4.06e-06	3001	209	67	0.321	0.022	GO:0031325	BP	1	positive regulation of cellular metabolic process	1	PLAUR,SLC11A1,WWTR1,CD44,EIF2AK2,NFKB2,PPP1R15A,MAP3K20,SH3GLB1,HMOX1,TSPO,MYH9,MMP9,EHD4,EBI3,NAMPT,CAV1,NFKB1,MDK,CD81,VEGFA,BCL6,GNAI2,ELF1,GLIPR2,CDK2,NMI,CDKN1A,SOX9,HELZ2,PPARG,ANXA1,HAVCR2,HEY2,FAM129A,MYC,INHBE,S100A8,CASK,MSN,ADM,ING1,ITGA5,PEA15,MSX1,S100A9,IFI16,DTX3L,HEYL,NOS3,CXCL10,ANTXR1,FPR1,CEBPB,C1QTNF1,SPHK1,ERN1,HCLS1,F2R,PTTG1IP,IRF7,PLSCR1,PTPN1,C5AR1,TEAD4,CEBPA,LYN
5.24e-06	559	209	25	0.12	0.045	GO:0042060	BP	1	wound healing	4	TNFRSF12A,IFRD1,PLAUR,WAS,SLC11A1,CD44,HMOX1,MYH9,TIMP1,CAV1,ANXA1,MYC,S100A8,RHOB,CASK,FERMT3,FCER1G,ITGA5,S100A9,NOS3,C1QTNF1,ANO6,F2R,PLSCR1,LYN
5.39e-06	649	209	27	0.129	0.042	GO:0002253	BP	1	activation of immune response	4	WAS,HCK,CAV1,ICAM2,NFKB1,CD81,IFIH1,ELF1,RBCK1,LGALS3,HAVCR2,S100A8,LY96,FCER1G,C1QC,CTSS,S100A9,IFI16,MB21D1,CD14,FPR1,C1QB,IRF7,PLSCR1,C5AR1,PSMB8,LYN
6.62e-06	480	209	23	0.11	0.048	GO:0043312	BP	1	neutrophil degranulation	6	PLAUR,MVP,SLC11A1,SERPINB1,CD44,SNAP23,MMP9,CTSZ,GSDMD,NFKB1,CD93,LGALS3,S100A8,FCER1G,CTSS,S100A9,B2M,RNASE2,CD14,FPR1,ANO6,SELL,C5AR1
6.71e-06	1554	209	44	0.211	0.028	GO:0005102	MF	6	signaling receptor binding	3	PLAUR,TRAF3IP2,TXLNA,HCK,TIMP1,EBI3,HAMP,NAMPT,CAV1,ICAM2,MDK,CD81,VEGFA,GNAI2,LGALS3,PPARG,ANXA1,OASL,LCP1,IL18BP,INHBE,S100A8,SLC39A1,CNIH4,CASK,MSN,ADM,FERMT3,CMTM7,SLA,STC1,ITGA5,CXCL16,S100A9,CXCL10,FPR1,NRTN,CEBPB,IL17RA,ERN1,F2R,PLSCR1,PTPN1,LYN
6.89e-06	481	209	23	0.11	0.048	GO:0002283	BP	1	neutrophil activation involved in immune response	5	PLAUR,MVP,SLC11A1,SERPINB1,CD44,SNAP23,MMP9,CTSZ,GSDMD,NFKB1,CD93,LGALS3,S100A8,FCER1G,CTSS,S100A9,B2M,RNASE2,CD14,FPR1,ANO6,SELL,C5AR1
8.77e-06	1116	209	36	0.172	0.032	GO:0044092	BP	1	negative regulation of molecular function	3	PLAUR,MVP,WWTR1,SERPINB1,CD44,PPP1R15A,HMOX1,MMP9,CTSZ,TIMP1,CAV1,NFKB1,VEGFA,GNAI2,CDKN1A,RBCK1,IFI6,PPARG,ANXA1,HAVCR2,HEY2,PIM1,TNFAIP8,SERPINH1,MSX1,IFI16,DTX3L,HEYL,NOS3,GEM,B2M,CMKLR1,BGN,PTPN1,CEBPA,LYN
9.02e-06	619	209	26	0.124	0.042	GO:0043068	BP	1	positive regulation of programmed cell death	4	TNFRSF12A,PLAUR,MAP3K20,SH3GLB1,HMOX1,TSPO,MMP9,CTSZ,CAV1,BCL6,CDKN1A,RBCK1,PPARG,ANXA1,MYC,S100A8,RHOB,TNFAIP8,ADM,PEA15,MSX1,S100A9,ANO6,F2R,TGM2,LYN
9.31e-06	90	209	11	0.053	0.122	GO:0034340	BP	1	response to type I interferon	4	IFI35,IFI6,XAF1,OASL,IFITM3,TRIM56,IFITM2,IRF7,ISG15,PTPN1,PSMB8
9.66e-06	1632	209	45	0.215	0.028	GO:0042127	BP	1	regulation of cell proliferation	2	WWTR1,EIF2AK2,IL4R,HMOX1,TSPO,MMP9,CTSZ,HCK,TIMP1,EBI3,NAMPT,CAV1,CD81,VEGFA,BCL6,GNAI2,CDK2,CDKN1A,SOX9,LGALS3,PPARG,RARRES3,ANXA1,HAVCR2,HEY2,MYC,PIM1,EMP3,CASK,ADM,ING1,SLA,MSX1,NOS3,CXCL10,CEBPB,SPHK1,ERN1,HCLS1,HIST1H2AC,F2R,C5AR1,TGM2,CEBPA,LYN
1e-05	332	209	19	0.091	0.057	GO:0002237	BP	1	response to molecule of bacterial origin	4	SLC11A1,NFKB2,TSPO,HCK,HAMP,NFKB1,HAVCR2,IL18BP,S100A8,ADM,LY96,NOS3,B2M,CXCL10,CD14,CEBPB,F2R,C5AR1,LYN
1.02e-05	491	209	23	0.11	0.047	GO:0042119	BP	1	neutrophil activation	5	PLAUR,MVP,SLC11A1,SERPINB1,CD44,SNAP23,MMP9,CTSZ,GSDMD,NFKB1,CD93,LGALS3,S100A8,FCER1G,CTSS,S100A9,B2M,RNASE2,CD14,FPR1,ANO6,SELL,C5AR1
1.07e-05	4315	209	84	0.402	0.019	GO:0012505	CC	4	endomembrane system	1	PLAUR,MVP,SLC11A1,SERPINB1,CD44,PLOD1,ALG9,PPP1R15A,SNAP23,SH3GLB1,LZTR1,CYTH4,HMOX1,MMP9,CTSZ,HCK,RP2,TIMP1,EHD4,GSDMD,EBI3,CAV1,CHIC2,NFKB1,VEGFA,KIF20A,DPYSL3,BCL6,GLIPR2,SRGN,CDK2,RAB38,CD93,RHBDF2,CHSY1,LGALS3,COL4A2,ANXA1,HAVCR2,MYC,FCHSD2,IFITM3,S100A8,SLC39A1,CNIH4,RHOB,PLA1A,LHFPL2,PLIN2,SERPINH1,FERMT3,LY96,PDIA4,SLA,FCER1G,ITGA5,CTSS,S100A9,DTX3L,NOS3,B2M,VPS37C,VAMP5,RNASE2,ANTXR1,CD1…
1.1e-05	493	209	23	0.11	0.047	GO:0002446	BP	1	neutrophil mediated immunity	5	PLAUR,MVP,SLC11A1,SERPINB1,CD44,SNAP23,MMP9,CTSZ,GSDMD,NFKB1,CD93,LGALS3,S100A8,FCER1G,CTSS,S100A9,B2M,RNASE2,CD14,FPR1,ANO6,SELL,C5AR1
1.1e-05	68	148	10	0.068	0.147	REAC:R-HSA-909733	rea	11	Interferon alpha/beta signaling	4	IFI35,IFI6,XAF1,OASL,IFITM3,IFITM2,IRF7,ISG15,PTPN1,PSMB8
1.28e-05	497	209	23	0.11	0.046	GO:0036230	BP	1	granulocyte activation	4	PLAUR,MVP,SLC11A1,SERPINB1,CD44,SNAP23,MMP9,CTSZ,GSDMD,NFKB1,CD93,LGALS3,S100A8,FCER1G,CTSS,S100A9,B2M,RNASE2,CD14,FPR1,ANO6,SELL,C5AR1
1.37e-05	201	209	15	0.072	0.075	GO:0030595	BP	1	leukocyte chemotaxis	5	SLC8B1,RPS19,VEGFA,LGALS3,ANXA1,S100A8,FCER1G,CXCL16,S100A9,CXCL10,CMKLR1,ANO6,IL17RA,C5AR1,LYN
1.45e-05	588	209	25	0.12	0.043	GO:0009617	BP	1	response to bacterium	5	SLC11A1,NFKB2,TSPO,HCK,GSDMD,RPS19,HAMP,CAV1,NFKB1,HAVCR2,IL18BP,S100A8,ADM,LY96,FCER1G,S100A9,NOS3,B2M,CXCL10,CD14,CEBPB,F2R,ISG15,C5AR1,LYN
1.54e-05	2889	209	64	0.306	0.022	GO:0051173	BP	1	positive regulation of nitrogen compound metabolic process	2	PLAUR,SLC11A1,WWTR1,CD44,EIF2AK2,NFKB2,PPP1R15A,MAP3K20,HMOX1,MYH9,MMP9,EHD4,EBI3,NAMPT,CAV1,NFKB1,MDK,CD81,VEGFA,BCL6,GNAI2,ELF1,GLIPR2,CDK2,NMI,CDKN1A,SOX9,HELZ2,PPARG,HAVCR2,HEY2,FAM129A,MYC,INHBE,S100A8,CASK,MSN,ADM,ING1,ITGA5,PEA15,MSX1,S100A9,IFI16,DTX3L,HEYL,NOS3,CXCL10,ANTXR1,FPR1,CEBPB,C1QTNF1,SPHK1,ERN1,HCLS1,F2R,PTTG1IP,IRF7,PLSCR1,PTPN1,C5AR1,TEAD4,CEBPA,LYN
1.77e-05	146	209	13	0.062	0.089	GO:0061041	BP	1	regulation of wound healing	5	TNFRSF12A,PLAUR,CAV1,ANXA1,MYC,CASK,FCER1G,S100A9,NOS3,C1QTNF1,ANO6,F2R,LYN
1.86e-05	3254	209	69	0.33	0.021	GO:0009893	BP	1	positive regulation of metabolic process	1	PLAUR,SLC11A1,WWTR1,VIM,CD44,EIF2AK2,NFKB2,PPP1R15A,MAP3K20,SH3GLB1,HMOX1,TSPO,MYH9,MMP9,EHD4,EBI3,RPS19,NAMPT,CAV1,NFKB1,MDK,CD81,VEGFA,BCL6,GNAI2,ELF1,GLIPR2,CDK2,NMI,CDKN1A,SOX9,HELZ2,PPARG,ANXA1,HAVCR2,HEY2,FAM129A,MYC,INHBE,S100A8,CASK,MSN,ADM,ING1,ITGA5,PEA15,MSX1,S100A9,IFI16,DTX3L,HEYL,NOS3,CXCL10,ANTXR1,FPR1,CEBPB,C1QTNF1,SPHK1,ERN1,HCLS1,F2R,PTTG1IP,IRF7,PLSCR1,PTPN1,C5AR1,TEAD4,CEBPA,L…
1.97e-05	346	209	19	0.091	0.055	GO:0045089	BP	1	positive regulation of innate immune response	4	HCK,RPS19,CAV1,ICAM2,NFKB1,IFIH1,HAVCR2,S100A8,LY96,FCER1G,CTSS,S100A9,IFI16,MB21D1,CD14,IRF7,PLSCR1,PSMB8,LYN
1.98e-05	938	209	32	0.153	0.034	GO:0099503	CC	4	secretory vesicle	4	PLAUR,MVP,SLC11A1,SERPINB1,CD44,SNAP23,MMP9,CTSZ,TIMP1,GSDMD,CAV1,NFKB1,VEGFA,DPYSL3,SRGN,CD93,LGALS3,S100A8,PLA1A,LHFPL2,FERMT3,FCER1G,CTSS,S100A9,B2M,RNASE2,CD14,FPR1,ANO6,SELL,C5AR1,TOR4A
2.02e-05	121	209	12	0.057	0.099	GO:0032479	BP	1	regulation of type I interferon production	3	NFKB2,NFKB1,IFIH1,NMI,HAVCR2,HERC5,IFI16,MB21D1,TRIM56,CD14,IRF7,ISG15
2.15e-05	2438	209	57	0.273	0.023	GO:0032268	BP	1	regulation of cellular protein metabolic process	1	PLAUR,MVP,SLC11A1,WWTR1,SERPINB1,CD44,EIF2AK2,PPP1R15A,MAP3K20,TSPO,MYH9,MMP9,CTSZ,TIMP1,EHD4,CAV1,NFKB1,CD81,VEGFA,BCL6,GNAI2,GLIPR2,NMI,CDKN1A,SOX9,IFI6,PPARG,HAVCR2,FAM129A,MYC,HERC5,INHBE,S100A8,TNFAIP8,MSN,SERPINH1,ITGA5,PEA15,S100A9,IFI16,DTX3L,DDIT4,CXCL10,ANTXR1,FPR1,C1QTNF1,SPHK1,ERN1,HCLS1,F2R,BGN,PTTG1IP,ISG15,PTPN1,C5AR1,CEBPA,LYN
2.22e-05	122	209	12	0.057	0.098	GO:0032606	BP	1	type I interferon production	2	NFKB2,NFKB1,IFIH1,NMI,HAVCR2,HERC5,IFI16,MB21D1,TRIM56,CD14,IRF7,ISG15
2.54e-05	1564	209	43	0.206	0.027	GO:0051247	BP	1	positive regulation of protein metabolic process	1	PLAUR,SLC11A1,CD44,EIF2AK2,PPP1R15A,MAP3K20,HMOX1,MYH9,MMP9,EHD4,EBI3,CAV1,CD81,VEGFA,BCL6,GNAI2,GLIPR2,NMI,CDKN1A,SOX9,PPARG,HAVCR2,FAM129A,MYC,INHBE,S100A8,MSN,ITGA5,PEA15,S100A9,IFI16,ANTXR1,FPR1,C1QTNF1,SPHK1,ERN1,HCLS1,F2R,PTTG1IP,PTPN1,C5AR1,CEBPA,LYN
2.69e-05	315	209	18	0.086	0.057	GO:0032496	BP	1	response to lipopolysaccharide	5	SLC11A1,NFKB2,TSPO,HCK,HAMP,NFKB1,HAVCR2,IL18BP,S100A8,ADM,LY96,NOS3,CXCL10,CD14,CEBPB,F2R,C5AR1,LYN
2.8e-05	900	209	31	0.148	0.034	GO:0051270	BP	1	regulation of cellular component movement	2	WAS,SLC8B1,HMOX1,MMP9,TIMP1,RPS19,CAV1,CD81,VEGFA,DPYSL3,BCL6,GLIPR2,SOX9,LGALS3,PPARG,ANXA1,MYC,RHOB,MSN,FERMT3,STC1,ITGA5,CXCL16,NOS3,CXCL10,CMKLR1,SPHK1,ANO6,F2R,C5AR1,LYN
2.95e-05	394	209	20	0.096	0.051	GO:0002697	BP	1	regulation of immune effector process	3	WAS,TRAF3IP2,IL4R,HMOX1,RPS19,CD81,BCL6,APOBEC3F,LGALS3,ANXA1,HAVCR2,HERC5,FCER1G,C1QC,DTX3L,MB21D1,B2M,C1QB,C5AR1,LYN
3.04e-05	78	209	10	0.048	0.128	GO:0031100	BP	5	animal organ regeneration	2	HMOX1,HAMP,CDKN1A,PPARG,LCP1,MYC,ADM,CEBPB,UCP2,C5AR1
3.08e-05	395	209	20	0.096	0.051	GO:0005925	CC	3	focal adhesion	3	LASP1,PLAUR,VIM,CD44,SNAP23,MYH9,HCK,RPS19,CAV1,CD81,ANXA1,LCP1,RHOB,LPP,CASK,MSN,ITGA5,B2M,MPZL1,TGM2
3.33e-05	613	209	25	0.12	0.041	GO:0043065	BP	1	positive regulation of apoptotic process	5	TNFRSF12A,PLAUR,MAP3K20,SH3GLB1,HMOX1,TSPO,MMP9,CTSZ,CAV1,BCL6,RBCK1,PPARG,ANXA1,MYC,S100A8,RHOB,TNFAIP8,ADM,PEA15,MSX1,S100A9,ANO6,F2R,TGM2,LYN
3.35e-05	907	209	31	0.148	0.034	GO:0033993	BP	1	response to lipid	4	SLC11A1,NFKB2,TSPO,HCK,HAMP,CAV1,NFKB1,MDK,CDKN1A,SOX9,PPARG,ANXA1,HAVCR2,MYC,PIM1,IL18BP,S100A8,MSN,ADM,LY96,STC1,HEYL,NOS3,DDIT4,CXCL10,CD14,CEBPB,UCP2,F2R,C5AR1,LYN
3.43e-05	1824	209	47	0.225	0.026	GO:0051049	BP	1	regulation of transport	3	SLC11A1,IL4R,SLC8B1,SH3GLB1,HMOX1,TSPO,PLTP,MMP9,HCK,EHD4,GSDMD,HAMP,CAV1,NFKB1,VEGFA,GNAI2,IFIH1,SRGN,CDKN1A,RHBDF2,LGALS3,PPARG,ANXA1,HAVCR2,LCP1,MYC,S100A8,CASK,MSN,FCER1G,STC1,PEA15,CTSS,S100A9,NOS3,GEM,B2M,CXCL10,RNASE2,CD14,C1QTNF1,UCP2,ANO6,IL17RA,F2R,PTPN1,LYN
3.49e-05	398	209	20	0.096	0.05	GO:0005924	CC	3	cell-substrate adherens junction	2	LASP1,PLAUR,VIM,CD44,SNAP23,MYH9,HCK,RPS19,CAV1,CD81,ANXA1,LCP1,RHOB,LPP,CASK,MSN,ITGA5,B2M,MPZL1,TGM2
4.11e-05	9451	209	142	0.679	0.015	GO:0044444	CC	4	cytoplasmic part	2	LASP1,PLAUR,MVP,WAS,SLC11A1,WWTR1,SERPINB1,VIM,CD44,EIF2AK2,MTHFD2,IFI35,NFKB2,PLOD1,TXLNA,ALG9,PPP1R15A,SLC8B1,MAP3K20,SNAP23,SH3GLB1,LZTR1,CYTH4,HMOX1,TSPO,MYH9,MMP9,CTSZ,HCK,NXT2,RP2,TIMP1,SLC7A5,EHD4,GSDMD,EBI3,RPS19,HAMP,NAMPT,CAV1,CHIC2,NFKB1,MFSD10,SLC15A3,VEGFA,KIF20A,DPYSL3,BCL6,GNAI2,IFIH1,GLIPR2,SRGN,CDK2,HJURP,NMI,RAB38,CDKN1A,CD93,RBCK1,IFI6,APOBEC3F,RHBDF2,CHSY1,LGALS3,PPARG,XAF1,RA…
4.13e-05	402	209	20	0.096	0.05	GO:0030055	CC	3	cell-substrate junction	1	LASP1,PLAUR,VIM,CD44,SNAP23,MYH9,HCK,RPS19,CAV1,CD81,ANXA1,LCP1,RHOB,LPP,CASK,MSN,ITGA5,B2M,MPZL1,TGM2
4.28e-05	1473	209	41	0.196	0.028	GO:0032270	BP	1	positive regulation of cellular protein metabolic process	2	PLAUR,SLC11A1,CD44,EIF2AK2,PPP1R15A,MAP3K20,MYH9,MMP9,EHD4,CAV1,CD81,VEGFA,BCL6,GNAI2,GLIPR2,NMI,CDKN1A,SOX9,PPARG,HAVCR2,FAM129A,MYC,INHBE,S100A8,MSN,ITGA5,PEA15,S100A9,IFI16,ANTXR1,FPR1,C1QTNF1,SPHK1,ERN1,HCLS1,F2R,PTTG1IP,PTPN1,C5AR1,CEBPA,LYN
5.18e-05	449	209	21	0.1	0.047	GO:0031349	BP	1	positive regulation of defense response	3	HCK,RPS19,CAV1,ICAM2,NFKB1,IFIH1,HAVCR2,S100A8,LY96,FCER1G,CTSS,S100A9,IFI16,MB21D1,CD14,IL17RA,IRF7,PLSCR1,TGM2,PSMB8,LYN
5.48e-05	472	148	23	0.155	0.049	REAC:R-HSA-6798695	rea	11	Neutrophil degranulation	3	PLAUR,MVP,SLC11A1,SERPINB1,CD44,SNAP23,MMP9,CTSZ,GSDMD,NFKB1,CD93,LGALS3,S100A8,FCER1G,CTSS,S100A9,B2M,RNASE2,CD14,FPR1,ANO6,SELL,C5AR1
7.04e-05	12383	209	170	0.813	0.014	GO:0043227	CC	4	membrane-bounded organelle	1	LASP1,IFRD1,PLAUR,MVP,MTMR11,WAS,SLC11A1,WWTR1,SERPINB1,VIM,CD44,EIF2AK2,PARP12,MTHFD2,IFI35,RBMS2,NFKB2,PLOD1,ALG9,PPP1R15A,SLC8B1,MAP3K20,SNAP23,SH3GLB1,LZTR1,CYTH4,HMOX1,TSPO,ASCC2,APOL4,MYH9,MMP9,CTSZ,HCK,NXT2,RP2,TIMP1,SLC7A5,EHD4,GSDMD,CD37,EBI3,RPS19,NAMPT,CAV1,ICAM2,CHIC2,NFKB1,MFSD10,SLC15A3,CD81,VEGFA,KIF20A,DPYSL3,BCL6,GNAI2,IFIH1,PLXDC2,ELF1,GLIPR2,SRGN,CDK2,HJURP,NMI,RAB38,CDKN1A,SOX…
7.09e-05	85	209	10	0.048	0.118	GO:0071357	BP	1	cellular response to type I interferon	5	IFI35,IFI6,XAF1,OASL,IFITM3,IFITM2,IRF7,ISG15,PTPN1,PSMB8
7.09e-05	85	209	10	0.048	0.118	GO:0060337	BP	1	type I interferon signaling pathway	5	IFI35,IFI6,XAF1,OASL,IFITM3,IFITM2,IRF7,ISG15,PTPN1,PSMB8
7.2e-05	298	209	17	0.081	0.057	GO:0002218	BP	1	activation of innate immune response	5	HCK,CAV1,ICAM2,NFKB1,IFIH1,HAVCR2,S100A8,LY96,FCER1G,CTSS,S100A9,IFI16,MB21D1,CD14,IRF7,PSMB8,LYN
8.26e-05	891	209	30	0.144	0.034	GO:0008284	BP	1	positive regulation of cell proliferation	3	WWTR1,HMOX1,TSPO,MMP9,CTSZ,HCK,TIMP1,EBI3,NAMPT,CD81,VEGFA,BCL6,GNAI2,CDK2,CDKN1A,SOX9,ANXA1,HAVCR2,HEY2,MYC,PIM1,ADM,CXCL10,SPHK1,ERN1,HCLS1,F2R,C5AR1,TGM2,LYN
8.36e-05	1106	209	34	0.163	0.031	GO:0010562	BP	1	positive regulation of phosphorus metabolic process	2	PLAUR,SLC11A1,CD44,EIF2AK2,PPP1R15A,MAP3K20,SH3GLB1,MMP9,EHD4,CAV1,CD81,VEGFA,GNAI2,GLIPR2,CDKN1A,SOX9,HAVCR2,FAM129A,MYC,INHBE,ADM,ITGA5,PEA15,NOS3,CXCL10,FPR1,C1QTNF1,SPHK1,ERN1,HCLS1,F2R,PTPN1,C5AR1,LYN
8.36e-05	1106	209	34	0.163	0.031	GO:0045937	BP	1	positive regulation of phosphate metabolic process	3	PLAUR,SLC11A1,CD44,EIF2AK2,PPP1R15A,MAP3K20,SH3GLB1,MMP9,EHD4,CAV1,CD81,VEGFA,GNAI2,GLIPR2,CDKN1A,SOX9,HAVCR2,FAM129A,MYC,INHBE,ADM,ITGA5,PEA15,NOS3,CXCL10,FPR1,C1QTNF1,SPHK1,ERN1,HCLS1,F2R,PTPN1,C5AR1,LYN
8.81e-05	11447	209	161	0.77	0.014	GO:0050789	BP	1	regulation of biological process	1	LASP1,TNFRSF12A,IFRD1,PLAUR,MVP,WAS,SLC11A1,WWTR1,SERPINB1,VIM,CD44,EIF2AK2,TRAF3IP2,IFI35,NFKB2,IL4R,TXLNA,PPP1R15A,SLC8B1,MAP3K20,SH3GLB1,LZTR1,CYTH4,HMOX1,TSPO,ASCC2,MYH9,PLTP,MMP9,CTSZ,HCK,TIMP1,EHD4,GSDMD,CD37,EBI3,RPS19,HAMP,NAMPT,CAV1,ICAM2,NFKB1,MDK,CD81,VEGFA,DPYSL3,BCL6,GNAI2,IFIH1,ELF1,GLIPR2,SRGN,CDK2,HJURP,NMI,RAB38,CDKN1A,SOX9,RBCK1,IFI6,APOBEC3F,RHBDF2,HELZ2,CHSY1,LGALS3,PPARG,XAF1…
9.18e-05	10732	209	154	0.737	0.014	GO:0050794	BP	1	regulation of cellular process	1	LASP1,TNFRSF12A,IFRD1,PLAUR,MVP,WAS,SLC11A1,WWTR1,SERPINB1,VIM,CD44,EIF2AK2,TRAF3IP2,IFI35,NFKB2,IL4R,TXLNA,PPP1R15A,SLC8B1,MAP3K20,SH3GLB1,LZTR1,CYTH4,HMOX1,TSPO,ASCC2,MYH9,MMP9,CTSZ,HCK,TIMP1,EHD4,GSDMD,CD37,EBI3,RPS19,HAMP,NAMPT,CAV1,ICAM2,NFKB1,MDK,CD81,VEGFA,DPYSL3,BCL6,GNAI2,IFIH1,ELF1,GLIPR2,SRGN,CDK2,HJURP,NMI,RAB38,CDKN1A,SOX9,RBCK1,IFI6,APOBEC3F,RHBDF2,HELZ2,CHSY1,LGALS3,PPARG,XAF1,RARR…
9.97e-05	268	209	16	0.077	0.06	GO:0060326	BP	1	cell chemotaxis	4	SLC8B1,RPS19,VEGFA,LGALS3,ANXA1,S100A8,FCER1G,CXCL16,S100A9,CXCL10,FPR1,CMKLR1,ANO6,IL17RA,C5AR1,LYN
0.000105	1521	209	41	0.196	0.027	GO:0009967	BP	1	positive regulation of signal transduction	3	LASP1,TNFRSF12A,PLAUR,CD44,EIF2AK2,TRAF3IP2,MAP3K20,SH3GLB1,HMOX1,MMP9,CAV1,NFKB1,CD81,VEGFA,GNAI2,GLIPR2,SOX9,RBCK1,CHSY1,HAVCR2,INHBE,S100A8,LY96,SLA,ITGA5,PEA15,MSX1,S100A9,CXCL10,CD14,FPR1,C1QTNF1,ERN1,HCLS1,F2R,IRF7,PTPN1,C5AR1,TGM2,PSMB8,LYN
0.000119	171	209	13	0.062	0.076	GO:1903034	BP	1	regulation of response to wounding	4	TNFRSF12A,PLAUR,CAV1,ANXA1,MYC,CASK,FCER1G,S100A9,NOS3,C1QTNF1,ANO6,F2R,LYN
0.000127	1592	209	42	0.201	0.026	GO:0098805	CC	4	whole membrane	1	PLAUR,SLC11A1,CD44,PPP1R15A,SNAP23,SH3GLB1,HMOX1,TSPO,HCK,EHD4,CAV1,SLC15A3,GNAI2,RAB38,CD93,LGALS3,ANXA1,IFITM3,RHOB,PLA1A,LHFPL2,SERPINH1,LY96,FCER1G,DTX3L,NOS3,B2M,VPS37C,ANTXR1,CD14,FPR1,MARCH3,ANO6,CD163,F2R,IRF7,PLSCR1,SELL,ACSL5,C5AR1,S100A10,LYN
0.000141	111	148	11	0.074	0.099	REAC:R-HSA-6785807	rea	11	Interleukin-4 and 13 signaling	4	VIM,IL4R,HMOX1,MMP9,TIMP1,VEGFA,BCL6,CDKN1A,ANXA1,MYC,PIM1
0.000178	177	209	13	0.062	0.073	GO:0097529	BP	1	myeloid leukocyte migration	5	RPS19,VEGFA,LGALS3,ANXA1,S100A8,FCER1G,S100A9,CXCL10,CMKLR1,ANO6,IL17RA,C5AR1,LYN
0.000188	194	148	14	0.095	0.072	REAC:R-HSA-913531	rea	11	Interferon Signaling	3	CD44,EIF2AK2,IFI35,IFI6,XAF1,OASL,HERC5,IFITM3,B2M,IFITM2,IRF7,ISG15,PTPN1,PSMB8
0.000192	821	209	28	0.134	0.034	GO:2000145	BP	1	regulation of cell motility	3	WAS,SLC8B1,HMOX1,MMP9,TIMP1,CD81,VEGFA,DPYSL3,GLIPR2,SOX9,LGALS3,PPARG,ANXA1,MYC,RHOB,MSN,FERMT3,STC1,ITGA5,CXCL16,NOS3,CXCL10,CMKLR1,SPHK1,ANO6,F2R,C5AR1,LYN
0.000205	3017	209	63	0.301	0.021	GO:0010604	BP	1	positive regulation of macromolecule metabolic process	2	PLAUR,SLC11A1,WWTR1,VIM,CD44,EIF2AK2,NFKB2,PPP1R15A,MAP3K20,HMOX1,MYH9,MMP9,EHD4,EBI3,NAMPT,CAV1,NFKB1,MDK,CD81,VEGFA,BCL6,GNAI2,ELF1,GLIPR2,CDK2,NMI,CDKN1A,SOX9,HELZ2,PPARG,HAVCR2,HEY2,FAM129A,MYC,INHBE,S100A8,CASK,MSN,ING1,ITGA5,PEA15,MSX1,S100A9,IFI16,DTX3L,HEYL,CXCL10,ANTXR1,FPR1,CEBPB,C1QTNF1,SPHK1,ERN1,HCLS1,F2R,PTTG1IP,IRF7,PLSCR1,PTPN1,C5AR1,TEAD4,CEBPA,LYN
0.000245	1692	209	43	0.206	0.025	GO:0031399	BP	1	regulation of protein modification process	2	PLAUR,MVP,SLC11A1,WWTR1,CD44,EIF2AK2,PPP1R15A,MAP3K20,TSPO,MMP9,EHD4,CAV1,CD81,VEGFA,BCL6,GNAI2,GLIPR2,NMI,CDKN1A,SOX9,HAVCR2,FAM129A,MYC,HERC5,INHBE,ITGA5,PEA15,DTX3L,DDIT4,CXCL10,FPR1,C1QTNF1,SPHK1,ERN1,HCLS1,F2R,BGN,PTTG1IP,ISG15,PTPN1,C5AR1,CEBPA,LYN
0.000249	53	209	8	0.038	0.151	GO:0045071	BP	1	negative regulation of viral genome replication	2	EIF2AK2,APOBEC3F,OASL,IFITM3,IFI16,IFITM2,ISG15,PLSCR1
0.000261	407	209	19	0.091	0.047	GO:0002683	BP	1	negative regulation of immune system process	2	IL4R,HMOX1,RPS19,BCL6,ELF1,NMI,SOX9,LGALS3,PPARG,ANXA1,HAVCR2,MYC,LY96,FCER1G,C1QC,IFI16,CD14,CEBPB,LYN
0.000296	290	209	16	0.077	0.055	GO:0097193	BP	1	intrinsic apoptotic signaling pathway	4	PLAUR,CD44,PPP1R15A,HMOX1,MMP9,CAV1,CDKN1A,S100A8,MSX1,S100A9,IFI16,DDIT4,CEBPB,ERN1,PTTG1IP,PTPN1
0.000324	126	209	11	0.053	0.087	GO:0050777	BP	1	negative regulation of immune response	3	IL4R,HMOX1,RPS19,BCL6,NMI,LGALS3,PPARG,ANXA1,HAVCR2,IFI16,LYN
0.000362	188	209	13	0.062	0.069	GO:0031099	BP	5	regeneration	1	IFRD1,HMOX1,TSPO,HAMP,CDKN1A,PPARG,ANXA1,LCP1,MYC,ADM,CEBPB,UCP2,C5AR1
0.000429	159	209	12	0.057	0.075	GO:0034341	BP	1	response to interferon-gamma	4	SLC11A1,CD44,HCK,NMI,PPARG,OASL,MYC,IFITM3,CXCL16,B2M,IFITM2,IRF7
0.000448	510	209	21	0.1	0.041	GO:0005912	CC	3	adherens junction	2	LASP1,PLAUR,VIM,CD44,SNAP23,MYH9,HCK,RPS19,CAV1,CD81,ANXA1,LCP1,RHOB,LPP,CASK,MSN,ITGA5,B2M,MPZL1,TGM2,LYN
0.000505	2460	209	54	0.258	0.022	GO:0050793	BP	1	regulation of developmental process	2	TNFRSF12A,IFRD1,WWTR1,VIM,CD44,EIF2AK2,IL4R,HMOX1,TSPO,MYH9,CTSZ,HCK,TIMP1,RPS19,HAMP,CAV1,NFKB1,VEGFA,DPYSL3,BCL6,GLIPR2,SRGN,SOX9,LGALS3,PPARG,COL4A2,ANXA1,HAVCR2,HEY2,MYC,PIM1,RHOB,MSN,ADM,C1QC,ITGA5,MSX1,HEYL,MB21D1,NOS3,B2M,CXCL10,CEBPB,CMKLR1,SPHK1,ANO6,HCLS1,IRF7,ISG15,C5AR1,S100A10,PSMB8,CEBPA,LYN
0.000549	427	209	19	0.091	0.044	GO:0052547	BP	1	regulation of peptidase activity	3	PLAUR,SERPINB1,CD44,MMP9,TIMP1,CAV1,VEGFA,IFI6,PPARG,MYC,S100A8,TNFAIP8,SERPINH1,S100A9,IFI16,ANTXR1,F2R,PSMB8,LYN
0.000568	472	209	20	0.096	0.042	GO:0051272	BP	1	positive regulation of cellular component movement	3	MMP9,RPS19,VEGFA,BCL6,GLIPR2,SOX9,LGALS3,MYC,RHOB,FERMT3,ITGA5,CXCL16,NOS3,CXCL10,CMKLR1,SPHK1,ANO6,F2R,C5AR1,LYN
0.000571	2607	209	56	0.268	0.021	GO:0071702	BP	1	organic substance transport	4	MVP,TRAF3IP2,IL4R,SLC8B1,SNAP23,SH3GLB1,TSPO,APOL4,MYH9,PLTP,SLCO4A1,NXT2,RP2,SLC7A5,GSDMD,RPS19,CAV1,NFKB1,MFSD10,SLC15A3,KIF20A,BCL6,IFIH1,SRGN,RAB38,CDKN1A,RHBDF2,PPARG,ANXA1,HAVCR2,LCP1,MYC,S100A8,CNIH4,RHOB,PLIN2,ING1,PITPNC1,PDIA4,FCER1G,PEA15,S100A9,DTX3L,VPS37C,VAMP5,RNASE2,CD14,C1QTNF1,UCP2,ANO6,IL17RA,F2R,PTTG1IP,BTN3A2,PTPN1,LYN
0.000693	769	209	26	0.124	0.034	GO:0030334	BP	1	regulation of cell migration	4	SLC8B1,HMOX1,MMP9,TIMP1,VEGFA,DPYSL3,GLIPR2,SOX9,LGALS3,PPARG,ANXA1,MYC,RHOB,MSN,FERMT3,STC1,ITGA5,CXCL16,NOS3,CXCL10,CMKLR1,SPHK1,ANO6,F2R,C5AR1,LYN
0.000759	878	209	28	0.134	0.032	GO:0044419	BP	1	interspecies interaction between organisms	2	VIM,EIF2AK2,HCK,GSDMD,RPS19,HAMP,CAV1,CD81,IFIH1,CD93,RBCK1,APOBEC3F,OASL,SP110,MYC,IFITM3,ITGA5,S100A9,IFI16,B2M,VPS37C,IFITM2,IRF7,ISG15,PLSCR1,PSMB8,CEBPA,LYN
0.00077	527	209	21	0.1	0.04	GO:0070161	CC	3	anchoring junction	1	LASP1,PLAUR,VIM,CD44,SNAP23,MYH9,HCK,RPS19,CAV1,CD81,ANXA1,LCP1,RHOB,LPP,CASK,MSN,ITGA5,B2M,MPZL1,TGM2,LYN
0.000815	576	209	22	0.105	0.038	GO:0002757	BP	1	immune response-activating signal transduction	4	WAS,HCK,CAV1,ICAM2,NFKB1,IFIH1,ELF1,RBCK1,LGALS3,HAVCR2,S100A8,LY96,FCER1G,CTSS,S100A9,CD14,FPR1,IRF7,PLSCR1,C5AR1,PSMB8,LYN
0.000868	993	209	30	0.144	0.03	GO:0042327	BP	1	positive regulation of phosphorylation	2	PLAUR,SLC11A1,CD44,EIF2AK2,MAP3K20,SH3GLB1,MMP9,EHD4,CAV1,CD81,VEGFA,GNAI2,GLIPR2,CDKN1A,SOX9,HAVCR2,FAM129A,MYC,INHBE,ITGA5,PEA15,FPR1,C1QTNF1,SPHK1,ERN1,HCLS1,F2R,PTPN1,C5AR1,LYN
0.00091	780	209	26	0.124	0.033	GO:0030162	BP	1	regulation of proteolysis	2	PLAUR,SERPINB1,CD44,MYH9,MMP9,CTSZ,TIMP1,CAV1,CD81,VEGFA,IFI6,PPARG,MYC,S100A8,TNFAIP8,SERPINH1,C1QC,S100A9,IFI16,ANTXR1,C1QB,F2R,C5AR1,PSMB8,CEBPA,LYN
0.00102	891	209	28	0.134	0.031	GO:0040012	BP	1	regulation of locomotion	2	WAS,SLC8B1,HMOX1,MMP9,TIMP1,CD81,VEGFA,DPYSL3,GLIPR2,SOX9,LGALS3,PPARG,ANXA1,MYC,RHOB,MSN,FERMT3,STC1,ITGA5,CXCL16,NOS3,CXCL10,CMKLR1,SPHK1,ANO6,F2R,C5AR1,LYN
0.00109	280	209	15	0.072	0.054	GO:0002758	BP	1	innate immune response-activating signal transduction	5	HCK,CAV1,ICAM2,NFKB1,IFIH1,HAVCR2,S100A8,LY96,FCER1G,CTSS,S100A9,CD14,IRF7,PSMB8,LYN
0.00114	12086	209	164	0.785	0.014	GO:0065007	BP	1	biological regulation	1	LASP1,TNFRSF12A,IFRD1,PLAUR,MVP,WAS,SLC11A1,WWTR1,SERPINB1,VIM,CD44,EIF2AK2,TRAF3IP2,IFI35,NFKB2,IL4R,TXLNA,PPP1R15A,SLC8B1,MAP3K20,SNAP23,SH3GLB1,LZTR1,CYTH4,HMOX1,TSPO,ASCC2,MYH9,PLTP,MMP9,CTSZ,SLCO4A1,HCK,RP2,TIMP1,EHD4,GSDMD,CD37,EBI3,RPS19,HAMP,NAMPT,CAV1,ICAM2,NFKB1,MDK,CD81,VEGFA,DPYSL3,BCL6,GNAI2,IFIH1,ELF1,GLIPR2,SRGN,CDK2,HJURP,NMI,RAB38,CDKN1A,SOX9,RBCK1,IFI6,APOBEC3F,RHBDF2,HELZ2,CHSY…
0.00115	1662	209	41	0.196	0.025	GO:0010647	BP	1	positive regulation of cell communication	3	LASP1,TNFRSF12A,PLAUR,CD44,EIF2AK2,TRAF3IP2,MAP3K20,SH3GLB1,HMOX1,MMP9,CAV1,NFKB1,CD81,VEGFA,GNAI2,GLIPR2,SOX9,RBCK1,CHSY1,HAVCR2,INHBE,S100A8,LY96,SLA,ITGA5,PEA15,MSX1,S100A9,CXCL10,CD14,FPR1,C1QTNF1,ERN1,HCLS1,F2R,IRF7,PTPN1,C5AR1,TGM2,PSMB8,LYN
0.00126	1668	209	41	0.196	0.025	GO:0023056	BP	1	positive regulation of signaling	2	LASP1,TNFRSF12A,PLAUR,CD44,EIF2AK2,TRAF3IP2,MAP3K20,SH3GLB1,HMOX1,MMP9,CAV1,NFKB1,CD81,VEGFA,GNAI2,GLIPR2,SOX9,RBCK1,CHSY1,HAVCR2,INHBE,S100A8,LY96,SLA,ITGA5,PEA15,MSX1,S100A9,CXCL10,CD14,FPR1,C1QTNF1,ERN1,HCLS1,F2R,IRF7,PTPN1,C5AR1,TGM2,PSMB8,LYN
0.00131	743	209	25	0.12	0.034	GO:0009986	CC	12	cell surface	1	TNFRSF12A,PLAUR,CD44,CTSZ,VEGFA,CD93,ANXA1,HAVCR2,MSN,PDIA4,FCER1G,ITGA5,EGFLAM,B2M,VAMP5,CXCL10,ANTXR1,CD14,ANO6,CD163,F2R,BGN,SELL,C5AR1,MPZL1
0.00133	89	209	9	0.043	0.101	GO:1900046	BP	1	regulation of hemostasis	2	PLAUR,CAV1,FCER1G,S100A9,NOS3,C1QTNF1,ANO6,F2R,LYN
0.00133	89	209	9	0.043	0.101	GO:0030193	BP	1	regulation of blood coagulation	1	PLAUR,CAV1,FCER1G,S100A9,NOS3,C1QTNF1,ANO6,F2R,LYN
0.00142	1933	209	45	0.215	0.023	GO:0006468	BP	1	protein phosphorylation	1	PLAUR,MVP,SLC11A1,WWTR1,CD44,EIF2AK2,MAP3K20,MMP9,HCK,EHD4,CAV1,NFKB1,CD81,VEGFA,GNAI2,GLIPR2,CDK2,CDKN1A,SOX9,HAVCR2,FAM129A,MYC,PIM1,HERC5,INHBE,CASK,SLA,ITGA5,PEA15,DDIT4,MLKL,CXCL10,FPR1,NRTN,C1QTNF1,SPHK1,ERN1,HCLS1,F2R,BGN,PTPN1,C5AR1,PSMB8,CEBPA,LYN
0.00145	656	148	25	0.169	0.038	REAC:R-HSA-109582	rea	18	Hemostasis	1	PLAUR,CD44,TIMP1,SLC7A5,CAV1,VEGFA,KIF20A,GNAI2,SRGN,CDK2,RHOB,LHFPL2,FERMT3,TAGLN2,FCER1G,ITGA5,NOS3,F2R,IRF7,SELL,PTPN1,S100A10,TOR4A,KIFC1,LYN
0.00153	11294	209	156	0.746	0.014	GO:0005737	CC	4	cytoplasm	1	LASP1,IFRD1,PLAUR,MVP,MTMR11,WAS,SLC11A1,WWTR1,SERPINB1,VIM,CD44,EIF2AK2,MTHFD2,IFI35,NFKB2,PLOD1,TXLNA,ALG9,PPP1R15A,SLC8B1,MAP3K20,SNAP23,SH3GLB1,LZTR1,CYTH4,HMOX1,TSPO,MYH9,MMP9,CTSZ,HCK,NXT2,RP2,TIMP1,SLC7A5,EHD4,GSDMD,EBI3,RPS19,PLEKHA4,HAMP,NAMPT,CAV1,CHIC2,NFKB1,MFSD10,SLC15A3,MDK,VEGFA,KIF20A,DPYSL3,BCL6,GNAI2,IFIH1,GLIPR2,SRGN,CDK2,HJURP,NMI,RAB38,CDKN1A,CD93,RBCK1,IFI6,APOBEC3F,RHBDF2,C…
0.00154	1555	209	39	0.187	0.025	GO:1901700	BP	1	response to oxygen-containing compound	3	SLC11A1,NFKB2,HMOX1,TSPO,MMP9,HCK,TIMP1,HAMP,CAV1,NFKB1,GNAI2,CDK2,CDKN1A,SOX9,PPARG,ANXA1,HAVCR2,MYC,PIM1,IL18BP,S100A8,RHOB,MSN,ADM,LY96,STC1,NOS3,DDIT4,CXCL10,CD14,CEBPB,UCP2,ERN1,F2R,COL4A1,SELL,PTPN1,C5AR1,LYN
0.00162	1374	209	36	0.172	0.026	GO:0001932	BP	1	regulation of protein phosphorylation	3	PLAUR,MVP,SLC11A1,WWTR1,CD44,EIF2AK2,MAP3K20,MMP9,EHD4,CAV1,CD81,VEGFA,GNAI2,GLIPR2,CDKN1A,SOX9,HAVCR2,FAM129A,MYC,HERC5,INHBE,ITGA5,PEA15,DDIT4,CXCL10,FPR1,C1QTNF1,SPHK1,ERN1,HCLS1,F2R,BGN,PTPN1,C5AR1,CEBPA,LYN
0.00168	1139	209	32	0.153	0.028	GO:0031401	BP	1	positive regulation of protein modification process	3	PLAUR,SLC11A1,CD44,EIF2AK2,PPP1R15A,MAP3K20,MMP9,EHD4,CAV1,CD81,VEGFA,BCL6,GNAI2,GLIPR2,NMI,CDKN1A,SOX9,HAVCR2,FAM129A,INHBE,ITGA5,PEA15,FPR1,C1QTNF1,SPHK1,ERN1,HCLS1,F2R,PTTG1IP,PTPN1,C5AR1,LYN
0.00175	1501	209	38	0.182	0.025	GO:0048585	BP	1	negative regulation of response to stimulus	2	PLAUR,WWTR1,CD44,IL4R,PPP1R15A,HMOX1,MMP9,RPS19,CAV1,NFKB1,BCL6,ELF1,NMI,SOX9,IFI6,LGALS3,PPARG,ANXA1,HAVCR2,HEY2,MYC,IL18BP,CASK,ADM,LY96,PEA15,IFI16,HEYL,NOS3,DDIT4,CD14,C1QTNF1,UCP2,BGN,PTTG1IP,PTPN1,PSMB8,LYN
0.00191	606	209	22	0.105	0.036	GO:0002764	BP	1	immune response-regulating signaling pathway	3	WAS,HCK,CAV1,ICAM2,NFKB1,IFIH1,ELF1,RBCK1,LGALS3,HAVCR2,S100A8,LY96,FCER1G,CTSS,S100A9,CD14,FPR1,IRF7,PLSCR1,C5AR1,PSMB8,LYN
0.00209	1960	209	45	0.215	0.023	GO:0009888	BP	21	tissue development	1	IFRD1,WAS,WWTR1,VIM,CD44,PLOD1,MMP9,CTSZ,HCK,TIMP1,HAMP,CAV1,VEGFA,GLIPR2,SRGN,CDKN1A,SOX9,CHSY1,LGALS3,PPARG,EMP1,COL4A2,ANXA1,HEY2,MYC,PIM1,RHOB,MSN,ADM,SERPINH1,TAGLN2,STC1,ITGA5,MSX1,HEYL,VAMP5,CXCL10,NRTN,CEBPB,ANO6,COL4A1,GJA4,ISG15,TGM2,PSMB8
0.0022	296	209	15	0.072	0.051	GO:0030667	CC	4	secretory granule membrane	1	PLAUR,SLC11A1,CD44,SNAP23,CAV1,CD93,LGALS3,PLA1A,LHFPL2,FCER1G,CD14,FPR1,ANO6,SELL,C5AR1
0.00234	929	209	28	0.134	0.03	GO:0051050	BP	1	positive regulation of transport	2	SLC11A1,IL4R,SH3GLB1,TSPO,PLTP,GSDMD,CAV1,VEGFA,IFIH1,LGALS3,PPARG,ANXA1,HAVCR2,S100A8,CASK,MSN,FCER1G,STC1,CTSS,S100A9,B2M,CXCL10,RNASE2,CD14,C1QTNF1,ANO6,IL17RA,F2R
0.00255	383	209	17	0.081	0.044	GO:0043900	BP	1	regulation of multi-organism process	2	EIF2AK2,TRAF3IP2,TIMP1,CAV1,APOBEC3F,HAVCR2,OASL,HERC5,IFITM3,LHFPL2,LY96,IFI16,DTX3L,MB21D1,IFITM2,ISG15,PLSCR1
0.00255	96	209	9	0.043	0.094	GO:0050818	BP	1	regulation of coagulation	1	PLAUR,CAV1,FCER1G,S100A9,NOS3,C1QTNF1,ANO6,F2R,LYN
0.00268	1912	209	44	0.211	0.023	GO:2000026	BP	1	regulation of multicellular organismal development	3	TNFRSF12A,IFRD1,WWTR1,VIM,EIF2AK2,IL4R,HMOX1,TSPO,CTSZ,TIMP1,HAMP,CAV1,VEGFA,DPYSL3,BCL6,GLIPR2,SRGN,SOX9,LGALS3,PPARG,COL4A2,ANXA1,HAVCR2,HEY2,MYC,PIM1,RHOB,ADM,C1QC,ITGA5,MSX1,HEYL,NOS3,B2M,CXCL10,CEBPB,SPHK1,ANO6,HCLS1,IRF7,ISG15,C5AR1,PSMB8,LYN
0.00283	775	209	25	0.12	0.032	GO:0016032	BP	1	viral process	4	VIM,EIF2AK2,HCK,RPS19,CAV1,CD81,IFIH1,CD93,RBCK1,APOBEC3F,OASL,SP110,MYC,IFITM3,ITGA5,IFI16,B2M,VPS37C,IFITM2,IRF7,ISG15,PLSCR1,PSMB8,CEBPA,LYN
0.00294	387	209	17	0.081	0.044	GO:2001233	BP	1	regulation of apoptotic signaling pathway	4	TNFRSF12A,PLAUR,CD44,SH3GLB1,HMOX1,MMP9,CAV1,RBCK1,IFI6,LGALS3,S100A8,PEA15,MSX1,S100A9,NOS3,PTTG1IP,PTPN1
0.00338	33	209	6	0.029	0.182	GO:1903131	BP	14	mononuclear cell differentiation	2	MYH9,VEGFA,PPARG,MYC,IFI16,IRF7
0.00338	33	209	6	0.029	0.182	GO:0030224	BP	14	monocyte differentiation	3	MYH9,VEGFA,PPARG,MYC,IFI16,IRF7
0.00339	1733	209	41	0.196	0.024	GO:0019220	BP	1	regulation of phosphate metabolic process	2	PLAUR,MVP,SLC11A1,WWTR1,CD44,EIF2AK2,PPP1R15A,MAP3K20,SH3GLB1,TSPO,MMP9,EHD4,CAV1,CD81,VEGFA,GNAI2,GLIPR2,CDKN1A,SOX9,HAVCR2,FAM129A,MYC,HERC5,INHBE,ADM,ITGA5,PEA15,NOS3,DDIT4,CXCL10,FPR1,C1QTNF1,SPHK1,ERN1,HCLS1,F2R,BGN,PTPN1,C5AR1,CEBPA,LYN
0.00341	947	209	28	0.134	0.03	GO:0001934	BP	1	positive regulation of protein phosphorylation	4	PLAUR,SLC11A1,CD44,EIF2AK2,MAP3K20,MMP9,EHD4,CAV1,CD81,VEGFA,GNAI2,GLIPR2,CDKN1A,SOX9,HAVCR2,FAM129A,INHBE,ITGA5,PEA15,FPR1,C1QTNF1,SPHK1,ERN1,HCLS1,F2R,PTPN1,C5AR1,LYN
0.00343	2334	209	50	0.239	0.021	GO:0051128	BP	1	regulation of cellular component organization	2	TNFRSF12A,IFRD1,PLAUR,WAS,SLC11A1,VIM,CD44,EIF2AK2,IL4R,PPP1R15A,SH3GLB1,TSPO,MYH9,MMP9,CTSZ,HCK,EHD4,HAMP,CAV1,VEGFA,DPYSL3,BCL6,HJURP,CDKN1A,SOX9,LGALS3,PPARG,ANXA1,HEY2,LCP1,MYC,FCHSD2,S100A8,MSN,ING1,FCER1G,CXCL16,MSX1,S100A9,B2M,CXCL10,RNASE2,ANTXR1,CD14,SPHK1,ANO6,HCLS1,PTPN1,S100A10,LYN
0.00344	193	209	12	0.057	0.062	GO:0002573	BP	14	myeloid leukocyte differentiation	2	MYH9,MMP9,VEGFA,PPARG,MYC,C1QC,IFI16,CEBPB,HCLS1,IRF7,CEBPA,LYN
0.00353	483	209	19	0.091	0.039	GO:0009991	BP	1	response to extracellular stimulus	3	EIF2AK2,SH3GLB1,HMOX1,TSPO,GSDMD,RPS19,HAMP,GNAI2,CDKN1A,CHSY1,PPARG,PIM1,ADM,STC1,IFI16,CXCL10,UCP2,SELL,LYN
0.00382	161	209	11	0.053	0.068	GO:0071222	BP	1	cellular response to lipopolysaccharide	6	TSPO,HCK,HAMP,NFKB1,HAVCR2,LY96,NOS3,CXCL10,CD14,CEBPB,LYN
0.00406	162	209	11	0.053	0.068	GO:0070820	CC	4	tertiary granule	6	SLC11A1,SNAP23,MMP9,GSDMD,CD93,LGALS3,FCER1G,CTSS,B2M,FPR1,ANO6
0.00416	442	209	18	0.086	0.041	GO:0030335	BP	1	positive regulation of cell migration	5	MMP9,VEGFA,GLIPR2,SOX9,LGALS3,MYC,RHOB,FERMT3,ITGA5,CXCL16,NOS3,CXCL10,CMKLR1,SPHK1,ANO6,F2R,C5AR1,LYN
0.00416	1747	209	41	0.196	0.023	GO:0051174	BP	1	regulation of phosphorus metabolic process	1	PLAUR,MVP,SLC11A1,WWTR1,CD44,EIF2AK2,PPP1R15A,MAP3K20,SH3GLB1,TSPO,MMP9,EHD4,CAV1,CD81,VEGFA,GNAI2,GLIPR2,CDKN1A,SOX9,HAVCR2,FAM129A,MYC,HERC5,INHBE,ADM,ITGA5,PEA15,NOS3,DDIT4,CXCL10,FPR1,C1QTNF1,SPHK1,ERN1,HCLS1,F2R,BGN,PTPN1,C5AR1,CEBPA,LYN
0.00433	92	106	8	0.075	0.087	KEGG:04657	keg	19	IL-17 signaling pathway	1	TRAF3IP2,MMP9,NFKB1,S100A8,S100A9,CXCL10,CEBPB,IL17RA
0.00468	1500	209	37	0.177	0.025	GO:0042325	BP	1	regulation of phosphorylation	1	PLAUR,MVP,SLC11A1,WWTR1,CD44,EIF2AK2,MAP3K20,SH3GLB1,MMP9,EHD4,CAV1,CD81,VEGFA,GNAI2,GLIPR2,CDKN1A,SOX9,HAVCR2,FAM129A,MYC,HERC5,INHBE,ITGA5,PEA15,DDIT4,CXCL10,FPR1,C1QTNF1,SPHK1,ERN1,HCLS1,F2R,BGN,PTPN1,C5AR1,CEBPA,LYN
0.00473	77	209	8	0.038	0.104	GO:1903901	BP	1	negative regulation of viral life cycle	1	EIF2AK2,APOBEC3F,OASL,IFITM3,IFI16,IFITM2,ISG15,PLSCR1
0.00477	401	209	17	0.081	0.042	GO:0052548	BP	1	regulation of endopeptidase activity	4	PLAUR,SERPINB1,CD44,MMP9,TIMP1,VEGFA,IFI6,PPARG,MYC,S100A8,TNFAIP8,SERPINH1,S100A9,IFI16,F2R,PSMB8,LYN
0.00478	315	209	15	0.072	0.048	GO:0002460	BP	26	adaptive immune response based on somatic recombination of immune receptors built from immunoglobulin superfamily domains	1	WAS,SLC11A1,NFKB2,IL4R,EBI3,BCL6,ANXA1,HAVCR2,IL18BP,FCER1G,C1QC,B2M,C1QB,IRF7,BTN3A2
0.00544	750	209	24	0.115	0.032	GO:0012506	CC	4	vesicle membrane	3	PLAUR,WAS,SLC11A1,CD44,SNAP23,CAV1,MFSD10,RAB38,CD93,LGALS3,ANXA1,PLA1A,LHFPL2,FCER1G,NOS3,B2M,VAMP5,CD14,FPR1,MARCH3,ANO6,CD163,SELL,C5AR1
0.00576	79	209	8	0.038	0.101	GO:0071674	BP	1	mononuclear cell migration	5	RPS19,LGALS3,ANXA1,CXCL10,CMKLR1,ANO6,C5AR1,LYN
0.0058	320	209	15	0.072	0.047	GO:0007159	BP	23	leukocyte cell-cell adhesion	1	CD44,IL4R,EBI3,CAV1,BCL6,LGALS3,ANXA1,HAVCR2,S100A8,MSN,FERMT3,ITGA5,S100A9,CEBPB,LYN
0.00609	1033	209	29	0.139	0.028	GO:1901701	BP	1	cellular response to oxygen-containing compound	4	TSPO,MMP9,HCK,HAMP,CAV1,NFKB1,GNAI2,CDK2,SOX9,PPARG,ANXA1,HAVCR2,MYC,PIM1,IL18BP,RHOB,MSN,LY96,STC1,NOS3,DDIT4,CXCL10,CD14,CEBPB,UCP2,ERN1,COL4A1,PTPN1,LYN
0.00613	976	209	28	0.134	0.029	GO:1902533	BP	1	positive regulation of intracellular signal transduction	4	CD44,EIF2AK2,TRAF3IP2,MAP3K20,HMOX1,CAV1,CD81,VEGFA,GNAI2,GLIPR2,SOX9,RBCK1,HAVCR2,S100A8,PEA15,MSX1,S100A9,CXCL10,CD14,FPR1,C1QTNF1,ERN1,HCLS1,F2R,PTPN1,C5AR1,TGM2,LYN
0.00614	169	209	11	0.053	0.065	GO:0071219	BP	1	cellular response to molecule of bacterial origin	4	TSPO,HCK,HAMP,NFKB1,HAVCR2,LY96,NOS3,CXCL10,CD14,CEBPB,LYN
0.00615	2243	209	48	0.23	0.021	GO:0050790	BP	1	regulation of catalytic activity	3	PLAUR,MVP,WAS,SLC11A1,WWTR1,SERPINB1,CD44,EIF2AK2,PPP1R15A,MAP3K20,SH3GLB1,MMP9,RP2,TIMP1,CAV1,NFKB1,CD81,VEGFA,BCL6,GNAI2,CDKN1A,IFI6,PPARG,ANXA1,MYC,HERC5,S100A8,TNFAIP8,SERPINH1,PEA15,S100A9,IFI16,DTX3L,NOS3,CXCL10,ANTXR1,FPR1,ERN1,F2R,BGN,ARHGAP30,PLSCR1,PTPN1,C5AR1,S100A10,PSMB8,CEBPA,LYN
0.00656	1274	209	33	0.158	0.026	GO:0051094	BP	1	positive regulation of developmental process	2	TNFRSF12A,WWTR1,IL4R,HMOX1,TSPO,HAMP,NFKB1,VEGFA,DPYSL3,BCL6,GLIPR2,SOX9,PPARG,ANXA1,HEY2,MYC,PIM1,RHOB,ADM,ITGA5,HEYL,MB21D1,NOS3,CEBPB,CMKLR1,SPHK1,ANO6,HCLS1,ISG15,C5AR1,S100A10,CEBPA,LYN
0.00686	458	209	18	0.086	0.039	GO:2000147	BP	1	positive regulation of cell motility	4	MMP9,VEGFA,GLIPR2,SOX9,LGALS3,MYC,RHOB,FERMT3,ITGA5,CXCL16,NOS3,CXCL10,CMKLR1,SPHK1,ANO6,F2R,C5AR1,LYN
0.00698	244	209	13	0.062	0.053	GO:0001818	BP	1	negative regulation of cytokine production	3	SLC11A1,HMOX1,TSPO,NFKB1,BCL6,IFIH1,SRGN,NMI,ANXA1,HAVCR2,HERC5,CMKLR1,ISG15
0.00746	1920	209	43	0.206	0.022	GO:0042886	BP	1	amide transport	5	MVP,TRAF3IP2,IL4R,SLC8B1,SNAP23,SH3GLB1,TSPO,MYH9,PLTP,NXT2,RP2,GSDMD,RPS19,SLC15A3,KIF20A,BCL6,IFIH1,SRGN,RAB38,CDKN1A,RHBDF2,PPARG,ANXA1,HAVCR2,LCP1,S100A8,CNIH4,RHOB,ING1,PDIA4,S100A9,DTX3L,VPS37C,VAMP5,RNASE2,CD14,UCP2,IL17RA,F2R,PTTG1IP,BTN3A2,PTPN1,LYN
0.00752	208	209	12	0.057	0.058	GO:0002526	BP	1	acute inflammatory response	5	HAMP,CD81,PPARG,S100A8,FCER1G,C1QC,CEBPB,C1QB,ANO6,CD163,PLSCR1,C5AR1
0.00772	173	209	11	0.053	0.064	GO:0002685	BP	1	regulation of leukocyte migration	5	SLC8B1,HMOX1,VEGFA,LGALS3,ANXA1,MSN,CXCL10,CMKLR1,ANO6,C5AR1,LYN
0.00804	38	209	6	0.029	0.158	GO:0071675	BP	1	regulation of mononuclear cell migration	6	LGALS3,CXCL10,CMKLR1,ANO6,C5AR1,LYN
0.00811	822	209	25	0.12	0.03	GO:0043086	BP	1	negative regulation of catalytic activity	4	PLAUR,MVP,WWTR1,SERPINB1,CD44,PPP1R15A,MMP9,TIMP1,CAV1,NFKB1,VEGFA,GNAI2,CDKN1A,IFI6,PPARG,ANXA1,TNFAIP8,SERPINH1,IFI16,DTX3L,NOS3,BGN,PTPN1,CEBPA,LYN
0.00816	5390	209	89	0.426	0.017	GO:0071944	CC	2	cell periphery	1	LASP1,TNFRSF12A,PLAUR,SLC11A1,VIM,CD44,IL4R,SLC8B1,SNAP23,CYTH4,HMOX1,MYH9,CTSZ,SLCO4A1,HCK,RP2,SLC7A5,EHD4,GSDMD,CD37,EBI3,PLEKHA4,HAMP,CAV1,ICAM2,CHIC2,MFSD10,CD81,GNAI2,RAB38,CD93,IFI6,RHBDF2,LGALS3,EMP1,ANXA1,HAVCR2,FAM129A,LCP1,PIM1,IFITM3,EMP3,S100A8,SLC39A1,RHOB,LPP,LHFPL2,CASK,MSN,PLIN2,ITPRIP,LY96,SLA,FCER1G,STC1,ITGA5,CXCL16,S100A9,NOS3,GEM,B2M,MLKL,VAMP5,CXCL10,ANTXR1,TM4SF1,CD14,FPR1,…
0.00836	2199	209	47	0.225	0.021	GO:0071705	BP	1	nitrogen compound transport	4	MVP,SLC11A1,TRAF3IP2,IL4R,SLC8B1,SNAP23,SH3GLB1,TSPO,MYH9,PLTP,NXT2,RP2,SLC7A5,GSDMD,RPS19,SLC15A3,KIF20A,BCL6,IFIH1,SRGN,RAB38,CDKN1A,RHBDF2,PPARG,ANXA1,HAVCR2,LCP1,MYC,S100A8,CNIH4,RHOB,ING1,PDIA4,FCER1G,S100A9,DTX3L,VPS37C,VAMP5,RNASE2,CD14,UCP2,IL17RA,F2R,PTTG1IP,BTN3A2,PTPN1,LYN
0.00864	111	209	9	0.043	0.081	GO:0051101	BP	17	regulation of DNA binding	1	PLAUR,HMOX1,MMP9,HJURP,PPARG,HEY2,MYC,MSX1,IFI16
0.00906	76	106	7	0.066	0.092	KEGG:05133	keg	10	Pertussis	1	NFKB1,GNAI2,LY96,C1QC,ITGA5,CD14,C1QB
0.00942	39	209	6	0.029	0.154	GO:0042088	BP	26	T-helper 1 type immune response	2	SLC11A1,IL4R,EBI3,ANXA1,HAVCR2,IL18BP
0.00996	568	209	20	0.096	0.035	GO:0071396	BP	1	cellular response to lipid	5	TSPO,HCK,HAMP,NFKB1,SOX9,PPARG,ANXA1,HAVCR2,MYC,PIM1,MSN,LY96,STC1,HEYL,NOS3,DDIT4,CXCL10,CD14,CEBPB,LYN
0.0101	85	209	8	0.038	0.094	GO:0045069	BP	1	regulation of viral genome replication	1	EIF2AK2,APOBEC3F,OASL,IFITM3,IFI16,IFITM2,ISG15,PLSCR1
0.0105	1813	209	41	0.196	0.023	GO:1902531	BP	1	regulation of intracellular signal transduction	4	PLAUR,CD44,EIF2AK2,TRAF3IP2,MAP3K20,CYTH4,HMOX1,MMP9,CAV1,CD81,VEGFA,BCL6,GNAI2,GLIPR2,CDK2,SOX9,RBCK1,HAVCR2,MYC,INHBE,S100A8,RHOB,PEA15,MSX1,S100A9,DDIT4,CXCL10,CD14,FPR1,C1QTNF1,CMKLR1,ERN1,HCLS1,F2R,BGN,PTTG1IP,ARHGAP30,PTPN1,C5AR1,TGM2,LYN
0.0111	837	209	25	0.12	0.03	GO:0044403	BP	1	symbiont process	3	VIM,EIF2AK2,HCK,RPS19,CAV1,CD81,IFIH1,CD93,RBCK1,APOBEC3F,OASL,SP110,MYC,IFITM3,ITGA5,IFI16,B2M,VPS37C,IFITM2,IRF7,ISG15,PLSCR1,PSMB8,CEBPA,LYN
0.0117	383	209	16	0.077	0.042	GO:0050727	BP	1	regulation of inflammatory response	4	HCK,RPS19,NFKB1,CD81,BCL6,PPARG,ANXA1,S100A8,FCER1G,C1QC,S100A9,C1QB,IL17RA,C5AR1,TGM2,LYN
0.0117	339	209	15	0.072	0.044	GO:0030198	BP	1	extracellular matrix organization	3	CD44,NFKB2,MMP9,TIMP1,ICAM2,SOX9,COL4A2,LCP1,SERPINH1,ITGA5,CTSS,EGFLAM,ANTXR1,BGN,COL4A1
0.0122	218	209	12	0.057	0.055	GO:0030100	BP	1	regulation of endocytosis	3	SLC11A1,HCK,EHD4,CAV1,VEGFA,LGALS3,PPARG,FCER1G,B2M,CD14,ANO6,PTPN1
0.0122	732	209	23	0.11	0.031	GO:0030659	CC	4	cytoplasmic vesicle membrane	5	PLAUR,SLC11A1,CD44,SNAP23,CAV1,MFSD10,RAB38,CD93,LGALS3,ANXA1,PLA1A,LHFPL2,FCER1G,NOS3,B2M,VAMP5,CD14,FPR1,MARCH3,ANO6,CD163,SELL,C5AR1
0.0124	1013	209	28	0.134	0.028	GO:0032269	BP	1	negative regulation of cellular protein metabolic process	1	PLAUR,MVP,WWTR1,SERPINB1,CD44,EIF2AK2,PPP1R15A,TSPO,MMP9,CTSZ,TIMP1,CAV1,NFKB1,VEGFA,CDKN1A,IFI6,FAM129A,MYC,TNFAIP8,SERPINH1,IFI16,DTX3L,DDIT4,BGN,ISG15,PTPN1,CEBPA,LYN
0.0126	1072	209	29	0.139	0.027	GO:0051248	BP	1	negative regulation of protein metabolic process	1	PLAUR,MVP,WWTR1,SERPINB1,CD44,EIF2AK2,PPP1R15A,TSPO,MMP9,CTSZ,TIMP1,CAV1,NFKB1,VEGFA,NMI,CDKN1A,IFI6,FAM129A,MYC,TNFAIP8,SERPINH1,IFI16,DTX3L,DDIT4,BGN,ISG15,PTPN1,CEBPA,LYN
0.0135	1898	209	42	0.201	0.022	GO:0015833	BP	1	peptide transport	5	MVP,TRAF3IP2,IL4R,SLC8B1,SNAP23,SH3GLB1,TSPO,MYH9,NXT2,RP2,GSDMD,RPS19,SLC15A3,KIF20A,BCL6,IFIH1,SRGN,RAB38,CDKN1A,RHBDF2,PPARG,ANXA1,HAVCR2,LCP1,S100A8,CNIH4,RHOB,ING1,PDIA4,S100A9,DTX3L,VPS37C,VAMP5,RNASE2,CD14,UCP2,IL17RA,F2R,PTTG1IP,BTN3A2,PTPN1,LYN
0.0136	481	209	18	0.086	0.037	GO:0002521	BP	14	leukocyte differentiation	1	IL4R,MYH9,MMP9,VEGFA,BCL6,PPARG,ANXA1,MYC,CMTM7,FCER1G,C1QC,IFI16,B2M,CEBPB,HCLS1,IRF7,CEBPA,LYN
0.014	581	209	20	0.096	0.034	GO:0006935	BP	1	chemotaxis	4	PLAUR,SLC8B1,RPS19,VEGFA,LGALS3,ANXA1,S100A8,CMTM7,FCER1G,CXCL16,S100A9,CXCL10,RNASE2,FPR1,NRTN,CMKLR1,ANO6,IL17RA,C5AR1,LYN
0.0142	739	209	23	0.11	0.031	GO:0006897	BP	1	endocytosis	5	WAS,SLC11A1,MYH9,HCK,EHD4,CAV1,CD81,VEGFA,CD93,LGALS3,PPARG,ANXA1,ADM,FCER1G,CXCL16,B2M,CD14,MARCH3,ANO6,CD163,PTPN1,TGM2,LYN
0.0142	5293	209	87	0.416	0.016	GO:0005886	CC	2	plasma membrane	2	TNFRSF12A,PLAUR,SLC11A1,VIM,CD44,IL4R,SLC8B1,SNAP23,CYTH4,HMOX1,MYH9,CTSZ,SLCO4A1,HCK,RP2,SLC7A5,EHD4,GSDMD,CD37,EBI3,PLEKHA4,CAV1,ICAM2,CHIC2,MFSD10,CD81,GNAI2,RAB38,CD93,IFI6,RHBDF2,LGALS3,EMP1,ANXA1,HAVCR2,FAM129A,LCP1,PIM1,IFITM3,EMP3,S100A8,SLC39A1,RHOB,LPP,LHFPL2,CASK,MSN,PLIN2,ITPRIP,LY96,SLA,FCER1G,STC1,ITGA5,CXCL16,S100A9,NOS3,GEM,B2M,MLKL,VAMP5,CXCL10,ANTXR1,TM4SF1,CD14,FPR1,C1QTNF1,CMK…
0.0143	582	209	20	0.096	0.034	GO:0042330	BP	1	taxis	3	PLAUR,SLC8B1,RPS19,VEGFA,LGALS3,ANXA1,S100A8,CMTM7,FCER1G,CXCL16,S100A9,CXCL10,RNASE2,FPR1,NRTN,CMKLR1,ANO6,IL17RA,C5AR1,LYN
0.0152	2888	209	56	0.268	0.019	GO:0033036	BP	1	macromolecule localization	2	MVP,TRAF3IP2,IL4R,PPP1R15A,SLC8B1,SNAP23,SH3GLB1,TSPO,APOL4,MYH9,PLTP,NXT2,RP2,GSDMD,RPS19,CAV1,NFKB1,SLC15A3,CD81,KIF20A,BCL6,IFIH1,SRGN,RAB38,CDKN1A,SOX9,RHBDF2,PPARG,ANXA1,HAVCR2,HEY2,LCP1,CNIH4,RHOB,MSN,PLIN2,ING1,PITPNC1,PDIA4,FCER1G,MSX1,DTX3L,VPS37C,VAMP5,RNASE2,CD14,C1QTNF1,UCP2,ANO6,IL17RA,F2R,PTTG1IP,BTN3A2,PTPN1,S100A10,LYN
0.0155	90	209	8	0.038	0.089	GO:0048525	BP	1	negative regulation of viral process	3	EIF2AK2,APOBEC3F,OASL,IFITM3,IFI16,IFITM2,ISG15,PLSCR1
0.0157	392	209	16	0.077	0.041	GO:0030099	BP	14	myeloid cell differentiation	1	MYH9,MMP9,RPS19,VEGFA,BCL6,LGALS3,PPARG,MYC,C1QC,IFI16,B2M,CEBPB,HCLS1,IRF7,CEBPA,LYN
0.0161	12	209	4	0.019	0.333	GO:0070486	BP	23	leukocyte aggregation	2	CD44,S100A8,MSN,S100A9
0.0162	393	209	16	0.077	0.041	GO:0043062	BP	1	extracellular structure organization	2	CD44,NFKB2,PLTP,MMP9,TIMP1,ICAM2,SOX9,COL4A2,LCP1,SERPINH1,ITGA5,CTSS,EGFLAM,ANTXR1,BGN,COL4A1
0.0164	1330	209	33	0.158	0.025	GO:0022610	BP	7	biological adhesion	1	TNFRSF12A,CD44,IL4R,MYH9,HCK,EBI3,CAV1,ICAM2,CD81,VEGFA,BCL6,SOX9,CD93,LGALS3,ANXA1,HAVCR2,S100A8,RHOB,LPP,CASK,MSN,MPZL2,FERMT3,ITGA5,S100A9,EGFLAM,ANTXR1,CEBPB,C1QTNF1,SELL,S100A10,TGM2,LYN
0.0165	488	209	18	0.086	0.037	GO:0040017	BP	1	positive regulation of locomotion	2	MMP9,VEGFA,GLIPR2,SOX9,LGALS3,MYC,RHOB,FERMT3,ITGA5,CXCL16,NOS3,CXCL10,CMKLR1,SPHK1,ANO6,F2R,C5AR1,LYN
0.0181	14795	209	185	0.885	0.013	GO:0005488	MF	6	binding	1	LASP1,TNFRSF12A,PLAUR,MVP,WAS,SLC11A1,WWTR1,VIM,CD44,EIF2AK2,TRAF3IP2,PARP12,MTHFD2,IFI35,RBMS2,NFKB2,IL4R,PLOD1,TXLNA,PPP1R15A,SLC8B1,MAP3K20,SNAP23,SH3GLB1,CYTH4,HMOX1,TSPO,APOL4,MYH9,PLTP,MMP9,TPD52L2,CTSZ,HCK,NXT2,RP2,TIMP1,SLC7A5,EHD4,GSDMD,CD37,EBI3,RPS19,PLEKHA4,HAMP,NAMPT,CAV1,ICAM2,CHIC2,NFKB1,SLC15A3,MDK,CD81,VEGFA,KIF20A,DPYSL3,BCL6,GNAI2,IFIH1,PLXDC2,ELF1,GLIPR2,SRGN,CDK2,HJURP,NMI,RA…
0.0194	699	209	22	0.105	0.031	GO:0008285	BP	1	negative regulation of cell proliferation	3	EIF2AK2,HMOX1,TSPO,CAV1,BCL6,CDKN1A,SOX9,PPARG,RARRES3,HAVCR2,MYC,EMP3,CASK,ADM,ING1,MSX1,NOS3,CEBPB,HIST1H2AC,F2R,CEBPA,LYN
0.0198	93	209	8	0.038	0.086	GO:0002286	BP	25	T cell activation involved in immune response	1	SLC11A1,IL4R,BCL6,LGALS3,ANXA1,HAVCR2,LCP1,FCER1G
0.02	191	209	11	0.053	0.058	GO:0071216	BP	1	cellular response to biotic stimulus	3	TSPO,HCK,HAMP,NFKB1,HAVCR2,LY96,NOS3,CXCL10,CD14,CEBPB,LYN
0.0205	16	148	4	0.027	0.25	REAC:R-HSA-5686938	rea	13	Regulation of TLR by endogenous ligand	1	S100A8,LY96,S100A9,CD14
0.0211	230	209	12	0.057	0.052	GO:0051924	BP	8	regulation of calcium ion transport	1	SLC8B1,TSPO,CAV1,GNAI2,LGALS3,CASK,STC1,NOS3,GEM,CXCL10,F2R,LYN
0.0215	256	148	13	0.088	0.051	REAC:R-HSA-76002	rea	18	Platelet activation, signaling and aggregation	2	TIMP1,VEGFA,GNAI2,SRGN,RHOB,LHFPL2,FERMT3,TAGLN2,FCER1G,F2R,PTPN1,TOR4A,LYN
0.023	125	209	9	0.043	0.072	GO:0002576	BP	1	platelet degranulation	7	TIMP1,VEGFA,SRGN,LHFPL2,FERMT3,TAGLN2,FCER1G,TOR4A,LYN
0.0242	360	209	15	0.072	0.042	GO:0010959	BP	8	regulation of metal ion transport	1	SLC8B1,TSPO,HAMP,CAV1,GNAI2,LGALS3,CASK,STC1,NOS3,GEM,B2M,CXCL10,ANO6,F2R,LYN
0.0255	196	209	11	0.053	0.056	GO:0050663	BP	1	cytokine secretion	2	IL4R,GSDMD,IFIH1,SRGN,ANXA1,HAVCR2,CD14,IL17RA,F2R,BTN3A2,LYN
0.0261	127	209	9	0.043	0.071	GO:0002819	BP	1	regulation of adaptive immune response	1	WAS,SLC11A1,IL4R,BCL6,ANXA1,HAVCR2,FCER1G,B2M,IRF7
0.0261	318	209	14	0.067	0.044	GO:0034774	CC	4	secretory granule lumen	2	MVP,SERPINB1,CTSZ,TIMP1,GSDMD,NFKB1,VEGFA,SRGN,S100A8,FERMT3,S100A9,B2M,RNASE2,TOR4A
0.0262	937	209	26	0.124	0.028	GO:0051338	BP	1	regulation of transferase activity	4	MVP,SLC11A1,WWTR1,CD44,EIF2AK2,MAP3K20,SH3GLB1,CAV1,CD81,VEGFA,GNAI2,CDKN1A,PPARG,MYC,HERC5,PEA15,DTX3L,CXCL10,FPR1,ERN1,F2R,BGN,PTPN1,C5AR1,CEBPA,LYN
0.0281	6049	209	95	0.455	0.016	GO:0016043	BP	1	cellular component organization	1	TNFRSF12A,IFRD1,PLAUR,WAS,SLC11A1,WWTR1,VIM,CD44,EIF2AK2,NFKB2,IL4R,PPP1R15A,MAP3K20,SNAP23,SH3GLB1,HMOX1,TSPO,MYH9,PLTP,MMP9,CTSZ,HCK,TIMP1,EHD4,GSDMD,RPS19,HAMP,CAV1,ICAM2,VEGFA,KIF20A,DPYSL3,BCL6,SRGN,CDK2,HJURP,RAB38,CDKN1A,SOX9,IFI6,LGALS3,PPARG,EMP1,COL4A2,ANXA1,HEY2,LCP1,MYC,FCHSD2,EMP3,S100A8,MSN,ADM,SERPINH1,FERMT3,ING1,FCER1G,STC1,ITGA5,CXCL16,CTSS,MSX1,S100A9,DTX3L,EGFLAM,NOS3,GEM,B2M,…
0.0283	1688	209	38	0.182	0.023	GO:0044093	BP	1	positive regulation of molecular function	3	PLAUR,SLC11A1,CD44,EIF2AK2,NFKB2,PPP1R15A,MAP3K20,SH3GLB1,MMP9,RP2,CAV1,NFKB1,CD81,VEGFA,GNAI2,CDKN1A,RBCK1,PPARG,MYC,S100A8,PEA15,CTSS,S100A9,IFI16,DTX3L,NOS3,B2M,ANTXR1,FPR1,SPHK1,ERN1,F2R,ARHGAP30,PLSCR1,PTPN1,C5AR1,S100A10,LYN
0.0285	237	209	12	0.057	0.051	GO:2000116	BP	1	regulation of cysteine-type endopeptidase activity	5	PLAUR,CD44,MMP9,VEGFA,IFI6,PPARG,MYC,S100A8,TNFAIP8,S100A9,IFI16,F2R
0.031	280	209	13	0.062	0.046	GO:0032103	BP	1	positive regulation of response to external stimulus	3	RPS19,VEGFA,HAVCR2,S100A8,LY96,FCER1G,S100A9,CXCL10,CMKLR1,ANO6,IL17RA,C5AR1,TGM2
0.0311	462	209	17	0.081	0.037	GO:0070838	BP	15	divalent metal ion transport	1	SLC11A1,SLC8B1,TSPO,CAV1,GNAI2,LGALS3,SLC39A1,CASK,STC1,NOS3,GEM,B2M,CXCL10,ANO6,F2R,GJA4,LYN
0.0322	5	209	3	0.014	0.6	GO:0032763	BP	20	regulation of mast cell cytokine production	1	HMOX1,BCL6,FCER1G
0.0322	5	209	3	0.014	0.6	GO:0050544	MF	9	arachidonic acid binding	1	PPARG,S100A8,S100A9
0.0329	464	209	17	0.081	0.037	GO:0060627	BP	1	regulation of vesicle-mediated transport	2	SLC11A1,IL4R,HMOX1,HCK,EHD4,CAV1,VEGFA,LGALS3,PPARG,ANXA1,MSN,FCER1G,B2M,CD14,ANO6,PTPN1,LYN
0.0332	72	209	7	0.033	0.097	GO:0032481	BP	1	positive regulation of type I interferon production	3	NFKB2,NFKB1,IFIH1,IFI16,MB21D1,CD14,IRF7
0.0338	3415	209	62	0.297	0.018	GO:0048513	BP	5	animal organ development	1	WWTR1,VIM,CD44,EIF2AK2,NFKB2,IL4R,HMOX1,TSPO,MYH9,MMP9,CTSZ,TIMP1,RPS19,HAMP,CAV1,MDK,VEGFA,BCL6,GLIPR2,SRGN,CDKN1A,SOX9,CHSY1,LGALS3,PPARG,ANXA1,HEY2,LCP1,MYC,PIM1,SLC39A1,MSN,ADM,SERPINH1,CMTM7,FCER1G,STC1,C1QC,MSX1,IFI16,HEYL,NOS3,B2M,DDIT4,VAMP5,CXCL10,NRTN,CEBPB,C1QB,UCP2,SPHK1,ANO6,HCLS1,IRF7,COL4A1,ISG15,C5AR1,TEAD4,TGM2,PSMB8,CEBPA,LYN
0.0339	100	209	8	0.038	0.08	GO:0071887	BP	1	leukocyte apoptotic process	4	TRAF3IP2,BCL6,LGALS3,ANXA1,FCER1G,HCLS1,IRF7,LYN
0.0348	466	209	17	0.081	0.036	GO:0072511	BP	15	divalent inorganic cation transport	1	SLC11A1,SLC8B1,TSPO,CAV1,GNAI2,LGALS3,SLC39A1,CASK,STC1,NOS3,GEM,B2M,CXCL10,ANO6,F2R,GJA4,LYN
0.0369	1909	209	41	0.196	0.021	GO:0033554	BP	1	cellular response to stress	3	CD44,EIF2AK2,PPP1R15A,MAP3K20,SH3GLB1,HMOX1,TSPO,ASCC2,MMP9,CAV1,NFKB1,VEGFA,BCL6,CDK2,CDKN1A,PPARG,ANXA1,FAM129A,MYC,IL18BP,RHOB,ADM,PDIA4,STC1,PEA15,MSX1,IFI16,DTX3L,MB21D1,NOS3,DDIT4,CXCL10,CEBPB,UCP2,ERN1,PTTG1IP,IRF7,ISG15,PTPN1,PSMB8,LYN
0.0371	167	209	10	0.048	0.06	GO:0043901	BP	1	negative regulation of multi-organism process	2	EIF2AK2,TIMP1,APOBEC3F,HAVCR2,OASL,IFITM3,IFI16,IFITM2,ISG15,PLSCR1
0.0386	1323	209	32	0.153	0.024	GO:0007155	BP	7	cell adhesion	2	TNFRSF12A,CD44,IL4R,MYH9,HCK,EBI3,CAV1,ICAM2,VEGFA,BCL6,SOX9,CD93,LGALS3,ANXA1,HAVCR2,S100A8,RHOB,LPP,CASK,MSN,MPZL2,FERMT3,ITGA5,S100A9,EGFLAM,ANTXR1,CEBPB,C1QTNF1,SELL,S100A10,TGM2,LYN
0.0393	1018	209	27	0.129	0.027	GO:0022603	BP	1	regulation of anatomical structure morphogenesis	1	TNFRSF12A,IFRD1,CD44,IL4R,HMOX1,MYH9,HCK,VEGFA,BCL6,SOX9,PPARG,COL4A2,ANXA1,HEY2,MYC,PIM1,RHOB,MSN,ADM,ITGA5,MSX1,NOS3,CXCL10,SPHK1,C5AR1,S100A10,PSMB8
0.0407	961	209	26	0.124	0.027	GO:0042493	BP	1	response to drug	3	HMOX1,TSPO,HAMP,CAV1,NFKB1,MFSD10,MDK,GNAI2,CDK2,CDKN1A,SOX9,PPARG,ANXA1,MYC,IL18BP,S100A8,RHOB,PLIN2,PEA15,MSX1,B2M,DDIT4,CD14,SELL,S100A10,LYN
0.041	525	106	18	0.17	0.034	KEGG:05200	keg	24	Pathways in cancer	1	NFKB2,IL4R,HMOX1,MMP9,NFKB1,VEGFA,GNAI2,CDK2,CDKN1A,PPARG,COL4A2,HEY2,MYC,PIM1,HEYL,F2R,COL4A1,CEBPA
0.0412	169	209	10	0.048	0.059	GO:0050866	BP	1	negative regulation of cell activation	3	IL4R,HMOX1,BCL6,LGALS3,ANXA1,HAVCR2,NOS3,CEBPB,C1QTNF1,LYN
0.0428	135	209	9	0.043	0.067	GO:0002224	BP	22	toll-like receptor signaling pathway	1	CAV1,HAVCR2,S100A8,LY96,CTSS,S100A9,CD14,IRF7,LYN
0.0433	15	209	4	0.019	0.267	GO:0005161	MF	16	platelet-derived growth factor receptor binding	1	VEGFA,ITGA5,ERN1,LYN
0.0446	208	209	11	0.053	0.053	GO:0043281	BP	1	regulation of cysteine-type endopeptidase activity involved in apoptotic process	6	PLAUR,CD44,MMP9,VEGFA,IFI6,PPARG,MYC,S100A8,TNFAIP8,S100A9,F2R
0.0454	136	209	9	0.043	0.066	GO:0002262	BP	1	myeloid cell homeostasis	1	HMOX1,RPS19,VEGFA,BCL6,ANXA1,FCER1G,B2M,HCLS1,LYN
0.0456	171	209	10	0.048	0.058	GO:0050707	BP	1	regulation of cytokine secretion	3	IL4R,GSDMD,IFIH1,SRGN,ANXA1,HAVCR2,CD14,IL17RA,F2R,LYN
0.0467	335	209	14	0.067	0.042	GO:0060205	CC	4	cytoplasmic vesicle lumen	1	MVP,SERPINB1,CTSZ,TIMP1,GSDMD,NFKB1,VEGFA,SRGN,S100A8,FERMT3,S100A9,B2M,RNASE2,TOR4A
0.0471	1861	209	40	0.191	0.021	GO:0015031	BP	1	protein transport	6	MVP,TRAF3IP2,IL4R,SLC8B1,SNAP23,SH3GLB1,TSPO,MYH9,NXT2,RP2,GSDMD,RPS19,SLC15A3,KIF20A,BCL6,IFIH1,SRGN,RAB38,CDKN1A,RHBDF2,PPARG,ANXA1,HAVCR2,LCP1,CNIH4,RHOB,ING1,PDIA4,DTX3L,VPS37C,VAMP5,RNASE2,CD14,UCP2,IL17RA,F2R,PTTG1IP,BTN3A2,PTPN1,LYN
0.0483	336	209	14	0.067	0.042	GO:0031983	CC	4	vesicle lumen	1	MVP,SERPINB1,CTSZ,TIMP1,GSDMD,NFKB1,VEGFA,SRGN,S100A8,FERMT3,S100A9,B2M,RNASE2,TOR4A

## Sheet: ASD_KIDNEY_Down
p-value	T	Q	Q&T	Q&T/Q	Q&T/T	term ID	t type	t group	t name	t depth	Q&T list
5.73e-18	1727	198	65	0.328	0.038	GO:0005739	CC	2	mitochondrion	5	TTC19,ALAS1,ADCK1,HAGH,OAT,REEP1,OXCT1,NDUFB2,DLD,POLRMT,NEFH,NDUFAF5,IDH3B,ACOT8,CRYM,MRPL4,GRPEL1,NIT2,ATP6V1A,ATP5F1,PPL,SLIRP,COQ6,TSFM,MRPS7,COX6B1,ATP6V1E1,COX7B,DHX30,MTO1,GLS2,MRPS9,ISCU,NDUFAF1,NDUFA9,SLC27A2,PSEN2,SLC25A26,SNCA,FARS2,ATP5J,RMND1,NIT1,CCDC51,NDUFB6,ATP5C1,TRUB2,ENDOG,NDUFV1,PDHB,UQCRFS1,CHCHD7,PRKCE,MRPS22,CYC1,ZADH2,MRPS11,ACADSB,OGDHL,MTOR,OPA1,DNAJC19,ATP5O,MRPL46,NDU…
5.55e-16	1022	198	48	0.242	0.047	GO:0044429	CC	2	mitochondrial part	6	TTC19,ALAS1,HAGH,OAT,REEP1,OXCT1,NDUFB2,DLD,POLRMT,NDUFAF5,IDH3B,MRPL4,GRPEL1,ATP5F1,COQ6,TSFM,MRPS7,COX6B1,COX7B,DHX30,GLS2,MRPS9,ISCU,NDUFAF1,NDUFA9,PSEN2,SLC25A26,SNCA,FARS2,ATP5J,NDUFB6,ATP5C1,TRUB2,NDUFV1,PDHB,UQCRFS1,CHCHD7,MRPS22,CYC1,MRPS11,ACADSB,OGDHL,MTOR,OPA1,DNAJC19,ATP5O,MRPL46,NDUFA7
4.11e-11	174	123	19	0.154	0.109	REAC:R-HSA-1428517	rea	14	The citric acid (TCA) cycle and respiratory electron transport	2	HAGH,NDUFB2,DLD,NDUFAF5,IDH3B,ATP5F1,COX6B1,COX7B,NDUFAF1,NDUFA9,ATP5J,NDUFB6,ATP5C1,NDUFV1,PDHB,UQCRFS1,CYC1,ATP5O,NDUFA7
9.84e-11	502	198	29	0.146	0.058	GO:0005743	CC	2	mitochondrial inner membrane	3	TTC19,NDUFB2,NDUFAF5,MRPL4,GRPEL1,ATP5F1,COQ6,MRPS7,COX6B1,COX7B,MRPS9,NDUFAF1,NDUFA9,PSEN2,SLC25A26,SNCA,ATP5J,NDUFB6,ATP5C1,NDUFV1,UQCRFS1,MRPS22,CYC1,MRPS11,OPA1,DNAJC19,ATP5O,MRPL46,NDUFA7
2.46e-10	133	89	16	0.18	0.12	KEGG:00190	keg	12	Oxidative phosphorylation	1	NDUFB2,ATP6V1A,ATP5F1,COX6B1,ATP6V1E1,COX7B,NDUFA9,ATP5J,ATP6V1C1,NDUFB6,ATP5C1,NDUFV1,UQCRFS1,CYC1,ATP5O,NDUFA7
3.44e-10	451	198	27	0.136	0.06	GO:0005759	CC	2	mitochondrial matrix	1	ALAS1,HAGH,OAT,OXCT1,DLD,POLRMT,IDH3B,MRPL4,GRPEL1,ATP5F1,TSFM,MRPS7,DHX30,GLS2,MRPS9,ISCU,NDUFA9,FARS2,ATP5C1,TRUB2,PDHB,MRPS22,MRPS11,ACADSB,OGDHL,MRPL46,NDUFA7
1.01e-09	265	198	21	0.106	0.079	GO:0098798	CC	2	mitochondrial protein complex	7	NDUFB2,POLRMT,MRPL4,GRPEL1,ATP5F1,MRPS7,MRPS9,NDUFAF1,NDUFA9,SNCA,ATP5J,NDUFB6,ATP5C1,NDUFV1,UQCRFS1,MRPS22,CYC1,MRPS11,ATP5O,MRPL46,NDUFA7
1.42e-09	558	198	29	0.146	0.052	GO:0019866	CC	2	organelle inner membrane	2	TTC19,NDUFB2,NDUFAF5,MRPL4,GRPEL1,ATP5F1,COQ6,MRPS7,COX6B1,COX7B,MRPS9,NDUFAF1,NDUFA9,PSEN2,SLC25A26,SNCA,ATP5J,NDUFB6,ATP5C1,NDUFV1,UQCRFS1,MRPS22,CYC1,MRPS11,OPA1,DNAJC19,ATP5O,MRPL46,NDUFA7
2.1e-09	138	198	16	0.081	0.116	GO:0006119	BP	4	oxidative phosphorylation	1	NDUFB2,DLD,ATP5F1,COX6B1,COX7B,NDUFAF1,NDUFA9,SNCA,ATP5J,NDUFB6,ATP5C1,NDUFV1,UQCRFS1,CYC1,ATP5O,NDUFA7
4.29e-09	124	123	15	0.122	0.121	REAC:R-HSA-163200	rea	14	Respiratory electron transport, ATP synthesis by chemiosmotic coupling, and heat production by uncoupling proteins.	3	NDUFB2,NDUFAF5,ATP5F1,COX6B1,COX7B,NDUFAF1,NDUFA9,ATP5J,NDUFB6,ATP5C1,NDUFV1,UQCRFS1,CYC1,ATP5O,NDUFA7
1.42e-08	747	198	32	0.162	0.043	GO:0005740	CC	2	mitochondrial envelope	2	TTC19,REEP1,NDUFB2,NDUFAF5,MRPL4,GRPEL1,ATP5F1,COQ6,MRPS7,COX6B1,COX7B,MRPS9,NDUFAF1,NDUFA9,PSEN2,SLC25A26,SNCA,ATP5J,NDUFB6,ATP5C1,NDUFV1,UQCRFS1,CHCHD7,MRPS22,CYC1,MRPS11,MTOR,OPA1,DNAJC19,ATP5O,MRPL46,NDUFA7
1.75e-08	707	198	31	0.157	0.044	GO:0031966	CC	2	mitochondrial membrane	2	TTC19,REEP1,NDUFB2,NDUFAF5,MRPL4,GRPEL1,ATP5F1,COQ6,MRPS7,COX6B1,COX7B,MRPS9,NDUFAF1,NDUFA9,PSEN2,SLC25A26,SNCA,ATP5J,NDUFB6,ATP5C1,NDUFV1,UQCRFS1,MRPS22,CYC1,MRPS11,MTOR,OPA1,DNAJC19,ATP5O,MRPL46,NDUFA7
8.53e-08	1272	89	40	0.449	0.031	KEGG:01100	keg	16	Metabolic pathways	1	ALAS1,OAT,IDI1,INPP5A,NDUFB2,DLD,GSS,IDH3B,ACOT8,TYRP1,ATP6V1A,ATP5F1,B4GALT6,COQ6,COX6B1,ATP6V1E1,COX7B,GLS2,NDUFA9,POMGNT2,HMGCLL1,DPYS,TM7SF2,PFKM,ATP5J,ATP6V1C1,NDUFB6,ATP5C1,NDUFV1,PDHB,UQCRFS1,B4GAT1,DOLK,CYC1,INPP5J,WBSCR17,ACADSB,OGDHL,ATP5O,NDUFA7
9.14e-08	11294	198	159	0.803	0.014	GO:0005737	CC	2	cytoplasm	3	ICA1,MAP3K9,BAIAP3,CAMK1G,TTC19,ALAS1,KIAA2022,ATG5,RASGRF1,ADCK1,HAGH,IPO5,OAT,IDI1,ATP2B3,REEP1,GNB5,PFN2,PTPN3,FRY,AMPH,MYH7B,DDX1,CADPS2,COL19A1,OXCT1,EPB41L1,NDUFB2,DLD,POLRMT,RTCB,NEFH,PVALB,FKBP3,GSKIP,PSMB5,GSS,NDUFAF5,IDH3B,ACOT8,CRYM,VPS18,MRPL4,NAPA,TYRP1,CUEDC2,DHRS7B,GRPEL1,GLRB,DDX25,ANAPC15,MADD,RNF8,NIT2,ATP6V1A,PDE1A,LANCL1,ORC4,RPL22,ATP5F1,B4GALT6,PPL,SLIRP,COQ6,FLT3,CLTA,TSFM,…
9.35e-08	142	89	14	0.157	0.099	KEGG:05012	keg	1	Parkinson's disease	1	NDUFB2,ATP5F1,COX6B1,COX7B,NDUFA9,SNCA,ATP5J,NDUFB6,ATP5C1,NDUFV1,UQCRFS1,CYC1,ATP5O,NDUFA7
1.17e-07	171	89	15	0.169	0.088	KEGG:05010	keg	18	Alzheimer's disease	1	NDUFB2,ATP5F1,COX6B1,COX7B,NDUFA9,PSEN2,SNCA,ATP5J,NDUFB6,ATP5C1,NDUFV1,UQCRFS1,CYC1,ATP5O,NDUFA7
1.38e-07	343	198	21	0.106	0.061	GO:0009141	BP	4	nucleoside triphosphate metabolic process	3	NDUFB2,DLD,ATP6V1A,ATP5F1,COX6B1,COX7B,NDUFAF1,NDUFA9,SNCA,PFKM,ATP5J,NDUFB6,ATP5C1,NDUFV1,ENTPD3,UQCRFS1,CYC1,OGDHL,OPA1,ATP5O,NDUFA7
2.16e-07	2164	198	55	0.278	0.025	GO:0044281	BP	4	small molecule metabolic process	1	HAGH,OAT,IDI1,INPP5A,OXCT1,NDUFB2,DLD,PSMB5,GSS,IDH3B,ACOT8,CRYM,TYRP1,NIT2,ATP6V1A,PDE1A,ATP5F1,B4GALT6,COQ6,OARD1,COX6B1,COX7B,MRAP2,GLS2,ISCU,NDUFAF1,ASNSD1,NDUFA9,SLC27A2,MGST3,SNCA,FARS2,HMGCLL1,DPYS,TM7SF2,PFKM,ATP5J,NDUFB6,ATP5C1,NDUFV1,ENTPD3,PDHB,UQCRFS1,PRKCE,B4GAT1,CYC1,ZADH2,INPP5J,ACADSB,OGDHL,MTOR,OPA1,PLPP6,ATP5O,NDUFA7
2.32e-07	511	198	25	0.126	0.049	GO:0006091	BP	4	generation of precursor metabolites and energy	1	OXCT1,NDUFB2,DLD,IDH3B,TYRP1,ATP5F1,COX6B1,COX7B,MRAP2,NDUFAF1,NDUFA9,SNCA,HMGCLL1,PFKM,ATP5J,NDUFB6,ATP5C1,NDUFV1,PDHB,UQCRFS1,CYC1,OGDHL,MTOR,ATP5O,NDUFA7
2.39e-07	317	198	20	0.101	0.063	GO:0009205	BP	4	purine ribonucleoside triphosphate metabolic process	5	NDUFB2,DLD,ATP6V1A,ATP5F1,COX6B1,COX7B,NDUFAF1,NDUFA9,SNCA,PFKM,ATP5J,NDUFB6,ATP5C1,NDUFV1,UQCRFS1,CYC1,OGDHL,OPA1,ATP5O,NDUFA7
2.64e-07	219	198	17	0.086	0.078	GO:0044455	CC	2	mitochondrial membrane part	3	NDUFB2,NDUFAF5,GRPEL1,ATP5F1,COX7B,NDUFAF1,NDUFA9,SNCA,ATP5J,NDUFB6,ATP5C1,NDUFV1,UQCRFS1,CYC1,OPA1,ATP5O,NDUFA7
3.17e-07	287	198	19	0.096	0.066	GO:0046034	BP	4	ATP metabolic process	4	NDUFB2,DLD,ATP6V1A,ATP5F1,COX6B1,COX7B,NDUFAF1,NDUFA9,SNCA,PFKM,ATP5J,NDUFB6,ATP5C1,NDUFV1,UQCRFS1,CYC1,OGDHL,ATP5O,NDUFA7
3.33e-07	323	198	20	0.101	0.062	GO:0009199	BP	4	ribonucleoside triphosphate metabolic process	4	NDUFB2,DLD,ATP6V1A,ATP5F1,COX6B1,COX7B,NDUFAF1,NDUFA9,SNCA,PFKM,ATP5J,NDUFB6,ATP5C1,NDUFV1,UQCRFS1,CYC1,OGDHL,OPA1,ATP5O,NDUFA7
3.39e-07	113	198	13	0.066	0.115	GO:1990204	CC	2	oxidoreductase complex	1	NDUFB2,DLD,NDUFAF1,NDUFA9,SNCA,NDUFB6,NDUFV1,PDHB,UQCRFS1,CYC1,NOXA1,OGDHL,NDUFA7
3.52e-07	324	198	20	0.101	0.062	GO:0009144	BP	4	purine nucleoside triphosphate metabolic process	4	NDUFB2,DLD,ATP6V1A,ATP5F1,COX6B1,COX7B,NDUFAF1,NDUFA9,SNCA,PFKM,ATP5J,NDUFB6,ATP5C1,NDUFV1,UQCRFS1,CYC1,OGDHL,OPA1,ATP5O,NDUFA7
5.79e-07	143	198	14	0.071	0.098	GO:0098800	CC	2	inner mitochondrial membrane protein complex	4	NDUFB2,GRPEL1,ATP5F1,NDUFAF1,NDUFA9,SNCA,ATP5J,NDUFB6,ATP5C1,NDUFV1,UQCRFS1,CYC1,ATP5O,NDUFA7
7.03e-07	9451	198	140	0.707	0.015	GO:0044444	CC	2	cytoplasmic part	4	ICA1,BAIAP3,CAMK1G,TTC19,ALAS1,ATG5,RASGRF1,ADCK1,HAGH,OAT,IDI1,ATP2B3,REEP1,GNB5,FRY,AMPH,MYH7B,DDX1,CADPS2,COL19A1,OXCT1,EPB41L1,NDUFB2,DLD,POLRMT,RTCB,NEFH,PSMB5,GSS,NDUFAF5,IDH3B,ACOT8,CRYM,VPS18,MRPL4,NAPA,TYRP1,CUEDC2,DHRS7B,GRPEL1,DDX25,ANAPC15,MADD,RNF8,NIT2,ATP6V1A,PDE1A,ORC4,RPL22,ATP5F1,B4GALT6,PPL,SLIRP,COQ6,FLT3,CLTA,TSFM,MRPS7,FLRT3,PCSK2,MKKS,COX6B1,SUMF2,ATP6V1E1,COX7B,PEX11B,DHX3…
8.45e-07	98	198	12	0.061	0.122	GO:0042775	BP	4	mitochondrial ATP synthesis coupled electron transport	3	NDUFB2,DLD,COX6B1,COX7B,NDUFAF1,NDUFA9,SNCA,NDUFB6,NDUFV1,UQCRFS1,CYC1,NDUFA7
8.75e-07	229	89	16	0.18	0.07	KEGG:04714	keg	11	Thermogenesis	1	NDUFB2,NDUFAF5,ATP5F1,COX6B1,COX7B,NDUFAF1,NDUFA9,ATP5J,NDUFB6,ATP5C1,NDUFV1,UQCRFS1,CYC1,MTOR,ATP5O,NDUFA7
9.53e-07	99	198	12	0.061	0.121	GO:0042773	BP	4	ATP synthesis coupled electron transport	2	NDUFB2,DLD,COX6B1,COX7B,NDUFAF1,NDUFA9,SNCA,NDUFB6,NDUFV1,UQCRFS1,CYC1,NDUFA7
1.59e-06	1168	198	37	0.187	0.032	GO:0031975	CC	2	envelope	1	TTC19,IPO5,REEP1,NDUFB2,RTCB,NDUFAF5,MRPL4,CUEDC2,GRPEL1,ATP5F1,COQ6,MRPS7,COX6B1,COX7B,MRPS9,NDUFAF1,ANXA7,NDUFA9,MGST3,PSEN2,SLC25A26,SNCA,ATP5J,NDUFB6,ATP5C1,NDUFV1,UQCRFS1,CHCHD7,MRPS22,CYC1,MRPS11,MTOR,OPA1,DNAJC19,ATP5O,MRPL46,NDUFA7
1.59e-06	1168	198	37	0.187	0.032	GO:0031967	CC	2	organelle envelope	1	TTC19,IPO5,REEP1,NDUFB2,RTCB,NDUFAF5,MRPL4,CUEDC2,GRPEL1,ATP5F1,COQ6,MRPS7,COX6B1,COX7B,MRPS9,NDUFAF1,ANXA7,NDUFA9,MGST3,PSEN2,SLC25A26,SNCA,ATP5J,NDUFB6,ATP5C1,NDUFV1,UQCRFS1,CHCHD7,MRPS22,CYC1,MRPS11,MTOR,OPA1,DNAJC19,ATP5O,MRPL46,NDUFA7
1.89e-06	283	198	18	0.091	0.064	GO:0015980	BP	4	energy derivation by oxidation of organic compounds	2	NDUFB2,DLD,IDH3B,COX6B1,COX7B,MRAP2,NDUFAF1,NDUFA9,SNCA,PFKM,NDUFB6,NDUFV1,PDHB,UQCRFS1,CYC1,OGDHL,MTOR,NDUFA7
2.71e-06	190	198	15	0.076	0.079	GO:0045333	BP	4	cellular respiration	3	NDUFB2,DLD,IDH3B,COX6B1,COX7B,NDUFAF1,NDUFA9,SNCA,NDUFB6,NDUFV1,PDHB,UQCRFS1,CYC1,OGDHL,NDUFA7
3.16e-06	329	198	19	0.096	0.058	GO:0009167	BP	4	purine ribonucleoside monophosphate metabolic process	5	NDUFB2,DLD,ATP6V1A,ATP5F1,COX6B1,COX7B,NDUFAF1,NDUFA9,SNCA,PFKM,ATP5J,NDUFB6,ATP5C1,NDUFV1,UQCRFS1,CYC1,OGDHL,ATP5O,NDUFA7
3.33e-06	330	198	19	0.096	0.058	GO:0009126	BP	4	purine nucleoside monophosphate metabolic process	4	NDUFB2,DLD,ATP6V1A,ATP5F1,COX6B1,COX7B,NDUFAF1,NDUFA9,SNCA,PFKM,ATP5J,NDUFB6,ATP5C1,NDUFV1,UQCRFS1,CYC1,OGDHL,ATP5O,NDUFA7
4.68e-06	192	89	14	0.157	0.073	KEGG:05016	keg	19	Huntington's disease	1	NDUFB2,ATP5F1,CLTA,COX6B1,COX7B,NDUFA9,ATP5J,NDUFB6,ATP5C1,NDUFV1,UQCRFS1,CYC1,ATP5O,NDUFA7
6e-06	342	198	19	0.096	0.056	GO:0009161	BP	4	ribonucleoside monophosphate metabolic process	4	NDUFB2,DLD,ATP6V1A,ATP5F1,COX6B1,COX7B,NDUFAF1,NDUFA9,SNCA,PFKM,ATP5J,NDUFB6,ATP5C1,NDUFV1,UQCRFS1,CYC1,OGDHL,ATP5O,NDUFA7
6.28e-06	794	198	29	0.146	0.037	GO:0017144	BP	4	drug metabolic process	1	OAT,OXCT1,NDUFB2,DLD,IDH3B,ACOT8,TYRP1,ATP6V1A,ATP5F1,COX6B1,COX7B,NDUFAF1,NDUFA9,SNCA,HMGCLL1,DPYS,PFKM,ATP5J,NDUFB6,ATP5C1,NDUFV1,PDHB,UQCRFS1,CYC1,NOXA1,OGDHL,MTOR,ATP5O,NDUFA7
7.43e-06	118	198	12	0.061	0.102	GO:0022904	BP	4	respiratory electron transport chain	4	NDUFB2,DLD,COX6B1,COX7B,NDUFAF1,NDUFA9,SNCA,NDUFB6,NDUFV1,UQCRFS1,CYC1,NDUFA7
8.38e-06	101	123	11	0.089	0.109	REAC:R-HSA-611105	rea	14	Respiratory electron transport	4	NDUFB2,NDUFAF5,COX6B1,COX7B,NDUFAF1,NDUFA9,NDUFB6,NDUFV1,UQCRFS1,CYC1,NDUFA7
1.16e-05	356	198	19	0.096	0.053	GO:0009123	BP	4	nucleoside monophosphate metabolic process	3	NDUFB2,DLD,ATP6V1A,ATP5F1,COX6B1,COX7B,NDUFAF1,NDUFA9,SNCA,PFKM,ATP5J,NDUFB6,ATP5C1,NDUFV1,UQCRFS1,CYC1,OGDHL,ATP5O,NDUFA7
2.04e-05	103	198	11	0.056	0.107	GO:0070469	CC	2	respiratory chain	1	TTC19,NDUFB2,COX7B,NDUFAF1,NDUFA9,SNCA,NDUFB6,NDUFV1,UQCRFS1,CYC1,NDUFA7
2.33e-05	12383	198	163	0.823	0.013	GO:0043227	CC	2	membrane-bounded organelle	2	ICA1,BAIAP3,CAMK1G,SLC6A13,TTC19,ALAS1,VPS13D,KIAA2022,ATG5,ADCK1,HAGH,IPO5,OAT,IDI1,ATP2B3,INPP5A,REEP1,GNB5,PFN2,AMPH,DDX1,CADPS2,COL19A1,OXCT1,NDUFB2,DLD,POLRMT,RTCB,NEFH,PVALB,FKBP3,SDR39U1,GSKIP,PSMB5,GSS,NDUFAF5,IDH3B,ACOT8,CRYM,VPS18,MRPL4,NAPA,SLC1A1,TYRP1,CUEDC2,DHRS7B,GRPEL1,DDX25,ANAPC15,NECTIN1,RNF8,NIT2,ATP6V1A,PDE1A,LANCL1,ORC4,RPL22,ATP5F1,B4GALT6,PPL,FAM206A,DCAF4,SLIRP,COQ6,FLT3,…
4.38e-05	6009	198	99	0.5	0.016	GO:0003824	MF	13	catalytic activity	1	MAP3K9,CAMK1G,MPND,ALAS1,ATG5,ADCK1,HAGH,OAT,IDI1,ATP2B3,INPP5A,GNB5,PFN2,PTPN3,MYH7B,DDX1,OXCT1,NDUFB2,DLD,POLRMT,RTCB,FKBP3,SDR39U1,PSMB5,GSS,NDUFAF5,IDH3B,ACOT8,CRYM,TYRP1,DHRS7B,DDX25,RNF8,NIT2,ATP6V1A,PDE1A,ATP5F1,B4GALT6,COQ6,FLT3,OARD1,PCSK2,COX6B1,PARP2,ATP6V1E1,COX7B,DHX30,ARF3,GLS2,ISCU,KAT7,ASNSD1,NDUFA9,SLC27A2,MGST3,PSEN2,DYNC1LI1,POMGNT2,SNCA,FARS2,HMGCLL1,DPYS,TM7SF2,PFKM,ATP5J,ATP…
4.55e-05	815	198	28	0.141	0.034	GO:0055086	BP	4	nucleobase-containing small molecule metabolic process	1	NDUFB2,DLD,IDH3B,ATP6V1A,PDE1A,ATP5F1,OARD1,COX6B1,COX7B,MRAP2,NDUFAF1,NDUFA9,SNCA,DPYS,PFKM,ATP5J,NDUFB6,ATP5C1,NDUFV1,ENTPD3,PDHB,UQCRFS1,CYC1,OGDHL,MTOR,OPA1,ATP5O,NDUFA7
6.01e-05	89	198	10	0.051	0.112	GO:0098803	CC	2	respiratory chain complex	2	NDUFB2,COX7B,NDUFAF1,NDUFA9,SNCA,NDUFB6,NDUFV1,UQCRFS1,CYC1,NDUFA7
6.63e-05	2893	198	60	0.303	0.021	GO:0031090	CC	2	organelle membrane	1	ICA1,CAMK1G,TTC19,ATG5,IPO5,REEP1,AMPH,CADPS2,NDUFB2,NDUFAF5,VPS18,MRPL4,NAPA,TYRP1,CUEDC2,GRPEL1,ATP6V1A,ATP5F1,B4GALT6,COQ6,CLTA,MRPS7,COX6B1,ATP6V1E1,COX7B,PEX11B,ARF3,MRPS9,NDUFAF1,ANXA7,NDUFA9,SLC27A2,MGST3,PSEN2,DYNC1LI1,SLC25A26,SNCA,TM7SF2,ATP5J,ATP6V1C1,NDUFB6,ATP5C1,SVOP,NDUFV1,NSG1,UQCRFS1,ASPSCR1,B4GAT1,MRPS22,CYC1,MRPS11,WBSCR17,SLC6A17,MTOR,SCAMP5,OPA1,DNAJC19,ATP5O,MRPL46,NDUFA7
0.000113	95	198	10	0.051	0.105	GO:0005746	CC	2	mitochondrial respiratory chain	4	NDUFB2,COX7B,NDUFAF1,NDUFA9,SNCA,NDUFB6,NDUFV1,UQCRFS1,CYC1,NDUFA7
0.000148	53	198	8	0.04	0.151	GO:0006120	BP	4	mitochondrial electron transport, NADH to ubiquinone	4	NDUFB2,DLD,NDUFAF1,NDUFA9,SNCA,NDUFB6,NDUFV1,NDUFA7
0.000153	186	198	13	0.066	0.07	GO:0022900	BP	4	electron transport chain	2	NDUFB2,DLD,IDH3B,COX6B1,COX7B,NDUFAF1,NDUFA9,SNCA,NDUFB6,NDUFV1,UQCRFS1,CYC1,NDUFA7
0.00018	14492	198	178	0.899	0.012	GO:0005622	CC	2	intracellular	1	ICA1,MAP3K9,BAIAP3,CAMK1G,TTC19,ALAS1,KIAA2022,ATG5,RASGRF1,ADCK1,HAGH,IPO5,OAT,IDI1,ATP2B3,INPP5A,REEP1,GNB5,PFN2,PTPN3,FRY,AMPH,MYH7B,DDX1,CADPS2,COL19A1,OXCT1,EPB41L1,NDUFB2,DLD,POLRMT,RTCB,NEFH,PVALB,FKBP3,SDR39U1,GSKIP,PSMB5,GSS,NDUFAF5,IDH3B,ACOT8,CRYM,VPS18,MRPL4,NAPA,TYRP1,CUEDC2,DHRS7B,GRPEL1,GLRB,DDX25,ANAPC15,NECTIN1,MADD,RNF8,NIT2,ATP6V1A,PDE1A,LANCL1,ORC4,RPL22,ATP5F1,B4GALT6,PPL,FAM…
0.000211	2084	123	48	0.39	0.023	REAC:R-HSA-1430728	rea	14	Metabolism	1	ALAS1,HAGH,OAT,IDI1,INPP5A,GNB5,OXCT1,NDUFB2,DLD,PSMB5,GSS,NDUFAF5,IDH3B,ACOT8,CRYM,TYRP1,RPL22,ATP5F1,B4GALT6,COQ6,COX6B1,SUMF2,COX7B,ARF3,GLS2,ISCU,NDUFAF1,NDUFA9,SLC27A2,MGST3,HMGCLL1,DPYS,TM7SF2,PFKM,ATP5J,NDUFB6,ATP5C1,NDUFV1,ENTPD3,PDHB,UQCRFS1,B4GAT1,CYC1,INPP5J,ACADSB,PLPP6,ATP5O,NDUFA7
0.000221	10657	198	145	0.732	0.014	GO:0043231	CC	2	intracellular membrane-bounded organelle	4	ICA1,BAIAP3,CAMK1G,TTC19,ALAS1,KIAA2022,ATG5,ADCK1,HAGH,IPO5,OAT,IDI1,ATP2B3,REEP1,GNB5,DDX1,CADPS2,COL19A1,OXCT1,NDUFB2,DLD,POLRMT,RTCB,NEFH,PVALB,FKBP3,SDR39U1,GSKIP,PSMB5,NDUFAF5,IDH3B,ACOT8,CRYM,VPS18,MRPL4,NAPA,CUEDC2,DHRS7B,GRPEL1,DDX25,ANAPC15,NECTIN1,RNF8,NIT2,ATP6V1A,PDE1A,ORC4,RPL22,ATP5F1,B4GALT6,PPL,FAM206A,DCAF4,SLIRP,COQ6,FLT3,CLTA,TSFM,MRPS7,FLRT3,PCSK2,MKKS,COX6B1,SUMF2,PARP2,ZNF3…
0.00024	994	198	30	0.152	0.03	GO:0055114	BP	4	oxidation-reduction process	1	TTC19,NDUFB2,DLD,SDR39U1,NDUFAF5,IDH3B,ACOT8,CRYM,TYRP1,DHRS7B,COQ6,COX6B1,COX7B,MRAP2,NDUFAF1,NDUFA9,SLC27A2,SNCA,TM7SF2,PFKM,NDUFB6,NDUFV1,PDHB,UQCRFS1,CYC1,ZADH2,ACADSB,OGDHL,MTOR,NDUFA7
0.000294	577	198	22	0.111	0.038	GO:0009150	BP	4	purine ribonucleotide metabolic process	3	NDUFB2,DLD,ATP6V1A,PDE1A,ATP5F1,COX6B1,COX7B,MRAP2,NDUFAF1,NDUFA9,SNCA,PFKM,ATP5J,NDUFB6,ATP5C1,NDUFV1,UQCRFS1,CYC1,OGDHL,OPA1,ATP5O,NDUFA7
0.000315	629	198	23	0.116	0.037	GO:0072521	BP	4	purine-containing compound metabolic process	1	NDUFB2,DLD,ATP6V1A,PDE1A,ATP5F1,OARD1,COX6B1,COX7B,MRAP2,NDUFAF1,NDUFA9,SNCA,PFKM,ATP5J,NDUFB6,ATP5C1,NDUFV1,UQCRFS1,CYC1,OGDHL,OPA1,ATP5O,NDUFA7
0.000325	733	198	25	0.126	0.034	GO:0006753	BP	4	nucleoside phosphate metabolic process	2	NDUFB2,DLD,IDH3B,ATP6V1A,PDE1A,ATP5F1,COX6B1,COX7B,MRAP2,NDUFAF1,NDUFA9,SNCA,PFKM,ATP5J,NDUFB6,ATP5C1,NDUFV1,ENTPD3,PDHB,UQCRFS1,CYC1,OGDHL,OPA1,ATP5O,NDUFA7
0.000451	360	198	17	0.086	0.047	GO:0098793	CC	6	presynapse	2	ICA1,BAIAP3,PFN2,AMPH,CADPS2,PVALB,LIN7B,NAPA,NECTIN1,CLTA,FLRT3,SNCA,CRHBP,SVOP,LGI3,SLC6A17,SCAMP5
0.000457	592	198	22	0.111	0.037	GO:0009259	BP	4	ribonucleotide metabolic process	2	NDUFB2,DLD,ATP6V1A,PDE1A,ATP5F1,COX6B1,COX7B,MRAP2,NDUFAF1,NDUFA9,SNCA,PFKM,ATP5J,NDUFB6,ATP5C1,NDUFV1,UQCRFS1,CYC1,OGDHL,OPA1,ATP5O,NDUFA7
0.000484	594	198	22	0.111	0.037	GO:0006163	BP	4	purine nucleotide metabolic process	4	NDUFB2,DLD,ATP6V1A,PDE1A,ATP5F1,COX6B1,COX7B,MRAP2,NDUFAF1,NDUFA9,SNCA,PFKM,ATP5J,NDUFB6,ATP5C1,NDUFV1,UQCRFS1,CYC1,OGDHL,OPA1,ATP5O,NDUFA7
0.00053	13367	198	168	0.848	0.013	GO:0043226	CC	2	organelle	1	ICA1,BAIAP3,CAMK1G,SLC6A13,TTC19,ALAS1,VPS13D,KIAA2022,ATG5,ADCK1,HAGH,IPO5,OAT,IDI1,ATP2B3,INPP5A,REEP1,GNB5,PFN2,PTPN3,FRY,AMPH,MYH7B,DDX1,CADPS2,COL19A1,OXCT1,EPB41L1,NDUFB2,DLD,POLRMT,RTCB,NEFH,PVALB,FKBP3,SDR39U1,GSKIP,PSMB5,GSS,NDUFAF5,IDH3B,ACOT8,CRYM,VPS18,LIN7B,MRPL4,NAPA,SLC1A1,TYRP1,CUEDC2,DHRS7B,GRPEL1,DDX25,ANAPC15,NECTIN1,RNF8,NIT2,ATP6V1A,PDE1A,LANCL1,ORC4,RPL22,ATP5F1,B4GALT6,PPL,…
0.000664	144	198	11	0.056	0.076	GO:0140053	BP	20	mitochondrial gene expression	1	POLRMT,MRPL4,TSFM,MRPS7,MTO1,MRPS9,RMND1,MRPS22,MRPS11,MRPL46,NDUFA7
0.000664	14136	198	174	0.879	0.012	GO:0044424	CC	2	intracellular part	2	ICA1,MAP3K9,BAIAP3,CAMK1G,TTC19,ALAS1,KIAA2022,ATG5,RASGRF1,ADCK1,HAGH,IPO5,OAT,IDI1,ATP2B3,REEP1,GNB5,PFN2,PTPN3,FRY,AMPH,MYH7B,DDX1,CADPS2,COL19A1,OXCT1,EPB41L1,NDUFB2,DLD,POLRMT,RTCB,NEFH,PVALB,FKBP3,SDR39U1,GSKIP,PSMB5,GSS,NDUFAF5,IDH3B,ACOT8,CRYM,VPS18,MRPL4,NAPA,TYRP1,CUEDC2,DHRS7B,GRPEL1,GLRB,DDX25,ANAPC15,NECTIN1,MADD,RNF8,NIT2,ATP6V1A,PDE1A,LANCL1,ORC4,RPL22,ATP5F1,B4GALT6,PPL,FAM206A,DC…
0.00072	608	198	22	0.111	0.036	GO:0019693	BP	4	ribose phosphate metabolic process	1	NDUFB2,DLD,ATP6V1A,PDE1A,ATP5F1,COX6B1,COX7B,MRAP2,NDUFAF1,NDUFA9,SNCA,PFKM,ATP5J,NDUFB6,ATP5C1,NDUFV1,UQCRFS1,CYC1,OGDHL,OPA1,ATP5O,NDUFA7
0.00105	571	198	21	0.106	0.037	GO:0007005	BP	3	mitochondrion organization	1	TTC19,ALAS1,ATG5,NDUFB2,POLRMT,NDUFAF5,GRPEL1,ATP5F1,SLIRP,GLS2,NDUFAF1,NDUFA9,SNCA,ATP5J,NDUFB6,ATP5C1,NDUFV1,OPA1,DNAJC19,ATP5O,NDUFA7
0.00106	727	198	24	0.121	0.033	GO:0009117	BP	4	nucleotide metabolic process	3	NDUFB2,DLD,IDH3B,ATP6V1A,PDE1A,ATP5F1,COX6B1,COX7B,MRAP2,NDUFAF1,NDUFA9,SNCA,PFKM,ATP5J,NDUFB6,ATP5C1,NDUFV1,PDHB,UQCRFS1,CYC1,OGDHL,OPA1,ATP5O,NDUFA7
0.00116	55	123	7	0.057	0.127	REAC:R-HSA-6799198	rea	14	Complex I biogenesis	5	NDUFB2,NDUFAF5,NDUFAF1,NDUFA9,NDUFB6,NDUFV1,NDUFA7
0.00165	745	198	24	0.121	0.032	GO:0016491	MF	13	oxidoreductase activity	2	NDUFB2,DLD,SDR39U1,NDUFAF5,IDH3B,CRYM,TYRP1,DHRS7B,COQ6,COX6B1,COX7B,NDUFA9,MGST3,SNCA,TM7SF2,NDUFB6,NDUFV1,PDHB,UQCRFS1,CYC1,ZADH2,ACADSB,OGDHL,NDUFA7
0.00228	52	198	7	0.035	0.135	GO:0030964	CC	2	NADH dehydrogenase complex	2	NDUFB2,NDUFAF1,NDUFA9,SNCA,NDUFB6,NDUFV1,NDUFA7
0.00228	52	198	7	0.035	0.135	GO:0045271	CC	2	respiratory chain complex I	3	NDUFB2,NDUFAF1,NDUFA9,SNCA,NDUFB6,NDUFV1,NDUFA7
0.00228	52	198	7	0.035	0.135	GO:0005747	CC	2	mitochondrial respiratory chain complex I	5	NDUFB2,NDUFAF1,NDUFA9,SNCA,NDUFB6,NDUFV1,NDUFA7
0.00244	164	198	11	0.056	0.067	GO:1902600	BP	4	proton transmembrane transport	1	ATP6V1A,ATP5F1,COX6B1,ATP6V1E1,COX7B,ATP5J,ATP6V1C1,ATP5C1,UQCRFS1,CYC1,ATP5O
0.0026	53	198	7	0.035	0.132	GO:0016469	CC	2	proton-transporting two-sector ATPase complex	2	ATP6V1A,ATP5F1,ATP6V1E1,ATP5J,ATP6V1C1,ATP5C1,ATP5O
0.00321	35	198	6	0.03	0.171	GO:0044769	MF	8	ATPase activity, coupled to transmembrane movement of ions, rotational mechanism	2	ATP6V1A,ATP5F1,ATP6V1E1,ATP6V1C1,ATP5C1,ATP5O
0.00452	21	198	5	0.025	0.238	GO:0042776	BP	4	mitochondrial ATP synthesis coupled proton transport	2	ATP5F1,ATP5J,ATP5C1,CYC1,ATP5O
0.00452	1143	198	30	0.152	0.026	GO:0098796	CC	2	membrane protein complex	1	NDUFB2,CHRNA4,VPS18,LIN7B,NAPA,GRPEL1,GLRB,NECTIN1,ATP6V1A,ATP5F1,CLTA,ATP6V1E1,COX7B,NDUFAF1,NDUFA9,SNCA,ATP5J,ATP6V1C1,NDUFB6,ATP5C1,NDUFV1,UQCRFS1,CYC1,RGS6,NOXA1,MTOR,SCAMP5,MAGEE1,ATP5O,NDUFA7
0.00486	58	198	7	0.035	0.121	GO:0099132	BP	17	ATP hydrolysis coupled cation transmembrane transport	1	ATP2B3,ATP6V1A,ATP5F1,ATP6V1E1,ATP6V1C1,ATP5C1,ATP5O
0.0057	149	89	9	0.101	0.06	KEGG:04932	keg	7	Non-alcoholic fatty liver disease (NAFLD)	1	NDUFB2,COX6B1,COX7B,NDUFA9,NDUFB6,NDUFV1,UQCRFS1,CYC1,NDUFA7
0.00704	1231	198	31	0.157	0.025	GO:0019637	BP	4	organophosphate metabolic process	1	IDI1,INPP5A,NDUFB2,DLD,IDH3B,ATP6V1A,PDE1A,ATP5F1,FLT3,COX6B1,COX7B,ARF3,MRAP2,NDUFAF1,NDUFA9,SNCA,PFKM,ATP5J,NDUFB6,ATP5C1,NDUFV1,ENTPD3,PDHB,UQCRFS1,DOLK,CYC1,INPP5J,OGDHL,OPA1,ATP5O,NDUFA7
0.00764	1429	198	34	0.172	0.024	GO:0097458	CC	6	neuron part	1	ICA1,BAIAP3,CAMK1G,RASGRF1,GNB5,PFN2,AMPH,CADPS2,NEFH,PVALB,CHRNA4,LIN7B,NAPA,GLRB,NECTIN1,PDE1A,FAM206A,CLTA,FLRT3,PCSK2,MKKS,PSEN2,SNCA,CRHBP,SVOP,ENDOG,LGI3,NSG1,INPP5J,SLC6A17,MTOR,SCAMP5,OPA1,MAGEE1
0.00812	704	198	22	0.111	0.031	GO:0044456	CC	6	synapse part	1	ICA1,BAIAP3,PFN2,AMPH,CADPS2,NEFH,PVALB,CHRNA4,LIN7B,NAPA,GLRB,NECTIN1,CLTA,FLRT3,SNCA,CRHBP,SVOP,LGI3,NSG1,SLC6A17,SCAMP5,MAGEE1
0.00954	64	198	7	0.035	0.109	GO:0010257	BP	3	NADH dehydrogenase complex assembly	1	NDUFB2,NDUFAF5,NDUFAF1,NDUFA9,NDUFB6,NDUFV1,NDUFA7
0.00954	64	198	7	0.035	0.109	GO:0032981	BP	3	mitochondrial respiratory chain complex I assembly	2	NDUFB2,NDUFAF5,NDUFAF1,NDUFA9,NDUFB6,NDUFV1,NDUFA7
0.0103	121	198	9	0.045	0.074	GO:0032543	BP	20	mitochondrial translation	1	MRPL4,TSFM,MRPS7,MRPS9,RMND1,MRPS22,MRPS11,MRPL46,NDUFA7
0.0107	12391	198	156	0.788	0.013	GO:0043229	CC	2	intracellular organelle	3	ICA1,BAIAP3,CAMK1G,TTC19,ALAS1,KIAA2022,ATG5,ADCK1,HAGH,IPO5,OAT,IDI1,ATP2B3,REEP1,GNB5,PFN2,PTPN3,FRY,AMPH,MYH7B,DDX1,CADPS2,COL19A1,OXCT1,EPB41L1,NDUFB2,DLD,POLRMT,RTCB,NEFH,PVALB,FKBP3,SDR39U1,GSKIP,PSMB5,NDUFAF5,IDH3B,ACOT8,CRYM,VPS18,MRPL4,NAPA,TYRP1,CUEDC2,DHRS7B,GRPEL1,DDX25,ANAPC15,NECTIN1,RNF8,NIT2,ATP6V1A,PDE1A,ORC4,RPL22,ATP5F1,B4GALT6,PPL,FAM206A,DCAF4,SLIRP,COQ6,FLT3,CLTA,TSFM,MRPS7,…
0.013	67	198	7	0.035	0.104	GO:0019829	MF	8	cation-transporting ATPase activity	1	ATP2B3,ATP6V1A,ATP5F1,ATP6V1E1,ATP6V1C1,ATP5C1,ATP5O
0.0141	95	198	8	0.04	0.084	GO:0033108	BP	3	mitochondrial respiratory chain complex assembly	2	TTC19,NDUFB2,NDUFAF5,NDUFAF1,NDUFA9,NDUFB6,NDUFV1,NDUFA7
0.0144	68	198	7	0.035	0.103	GO:0022853	MF	8	active ion transmembrane transporter activity	1	ATP2B3,ATP6V1A,ATP5F1,ATP6V1E1,ATP6V1C1,ATP5C1,ATP5O
0.0144	68	198	7	0.035	0.103	GO:0042625	MF	8	ATPase coupled ion transmembrane transporter activity	1	ATP2B3,ATP6V1A,ATP5F1,ATP6V1E1,ATP6V1C1,ATP5C1,ATP5O
0.0175	18	123	4	0.033	0.222	REAC:R-HSA-163210	rea	14	Formation of ATP by chemiosmotic coupling	4	ATP5F1,ATP5J,ATP5C1,ATP5O
0.0223	133	198	9	0.045	0.068	GO:0015078	MF	5	proton transmembrane transporter activity	1	ATP6V1A,ATP5F1,COX6B1,ATP6V1E1,COX7B,ATP5J,ATP6V1C1,ATP5C1,ATP5O
0.0246	483	198	17	0.086	0.035	GO:0048037	MF	10	cofactor binding	1	ALAS1,OAT,DLD,GSS,IDH3B,CRYM,LANCL1,COQ6,MTO1,ISCU,NDUFA9,TM7SF2,NDUFV1,UQCRFS1,CYC1,ACADSB,OGDHL
0.0246	87	123	7	0.057	0.08	REAC:R-HSA-5389840	rea	9	Mitochondrial translation elongation	2	MRPL4,TSFM,MRPS7,MRPS9,MRPS22,MRPS11,MRPL46
0.0247	29	198	5	0.025	0.172	GO:0015985	BP	4	energy coupled proton transport, down electrochemical gradient	2	ATP5F1,ATP5J,ATP5C1,CYC1,ATP5O
0.0247	29	198	5	0.025	0.172	GO:0015986	BP	4	ATP synthesis coupled proton transport	1	ATP5F1,ATP5J,ATP5C1,CYC1,ATP5O
0.0336	30	89	4	0.045	0.133	KEGG:00020	keg	15	Citrate cycle (TCA cycle)	1	DLD,IDH3B,PDHB,OGDHL
0.0377	93	123	7	0.057	0.075	REAC:R-HSA-5368287	rea	9	Mitochondrial translation	1	MRPL4,TSFM,MRPS7,MRPS9,MRPS22,MRPS11,MRPL46
0.0463	846	198	23	0.116	0.027	GO:0045202	CC	6	synapse	1	ICA1,BAIAP3,PFN2,AMPH,CADPS2,NEFH,PVALB,CHRNA4,LIN7B,NAPA,GLRB,NECTIN1,CLTA,FLRT3,PSEN2,SNCA,CRHBP,SVOP,LGI3,NSG1,SLC6A17,SCAMP5,MAGEE1

## Sheet: ASD_THYROID_Up
p-value	T	Q	Q&T	Q&T/Q	Q&T/T	term ID	t type	t group	t name	t depth	Q&T list
1.36e-14	1073	165	43	0.261	0.04	GO:0002684	BP	1	positive regulation of immune system process	4	SCIN,WAS,SLC11A1,CYBA,GLI2,IL4R,EFNB1,HMOX1,HCK,EBI3,RPS19,PIK3R2,MAPKAPK3,VAMP8,CDKN1A,RBCK1,ZBTB46,LGALS3,HAVCR2,THBS1,LY96,FCER1G,C1QC,MAPKAPK2,CTSS,S100A9,IFI16,MB21D1,CXCL10,MUC17,CD14,FPR1,C1QB,CLCF1,ANO6,HCLS1,MUC1,ZFP36L1,TLR5,C5AR1,PNP,PSMB8,LYN
2.08e-14	2949	165	71	0.43	0.024	GO:0002376	BP	1	immune system process	1	SCIN,PLAUR,MVP,WAS,SLC11A1,SERPINB1,CD44,CYBA,GLI2,NFKB2,IL4R,TXLNA,SLC8B1,EFNB1,HMOX1,MMP9,HCK,SLC7A5,EBI3,RPS19,PIK3R2,ZC3HAV1,MAPKAPK3,VAMP8,PLAU,CDKN1A,SOX4,CD93,RBCK1,ZBTB46,LGALS3,HAVCR2,OASL,LCP1,YAP1,THBS1,COL2A1,SLC2A5,MSN,LY96,MOV10,SLA,FCER1G,C1QC,ITGA5,CXCL16,MAPKAPK2,CTSS,S100A9,IFI16,DTX3L,MB21D1,DDIT4,CXCL10,RNASE2,MUC17,CD14,FPR1,C1QB,CLCF1,ANO6,HCLS1,MUC1,ZFP36L1,LILRA5,TLR5,ISG1…
3.34e-14	5669	165	101	0.612	0.018	GO:0048518	BP	1	positive regulation of biological process	3	LASP1,TNFRSF12A,SCIN,PLAUR,WAS,SLC11A1,CD44,CYBA,GLI2,NFKB2,IL4R,EFNB1,MAP3K20,BAMBI,SH3GLB1,HMOX1,TSPO,PLTP,MMP9,HCK,TIMP1,EBI3,RPS19,PIK3R2,NAMPT,ZC3HAV1,MDK,HBEGF,DPYSL3,GNAI2,MAPKAPK3,IGFBP5,ARID3A,VAMP8,SPP1,PLAU,CKS2,CDKN1A,SOX4,RBCK1,ZBTB46,HELZ2,CHSY1,LGALS3,HAVCR2,HEY2,FAM129A,LCP1,YAP1,THBS1,INHBE,LHFPL2,MSN,NACC2,ADM,FERMT3,BAG3,LY96,SLA,FCER1G,C1QC,ITGA5,CXCL16,PEA15,MAPKAPK2,CTSS,S10…
8.27e-14	3853	165	81	0.491	0.021	GO:0006950	BP	1	response to stress	2	TNFRSF12A,PLAUR,WAS,SLC11A1,CD44,CYBA,NFKB2,IL4R,PLOD1,MAP3K20,SH3GLB1,HMOX1,TSPO,MMP9,HCK,TIMP1,RPS19,PIK3R2,ZC3HAV1,MDK,HBEGF,DPYSL3,MAPKAPK3,ARID3A,VAMP8,SPP1,PLAU,CDKN1A,SOX4,LGALS3,HAVCR2,OASL,HEY2,FAM129A,YAP1,THBS1,NACC2,ADM,SERPINH1,FERMT3,BAG3,LY96,SLA,FCER1G,C1QC,ITGA5,CXCL16,PEA15,MAPKAPK2,CTSS,S100A9,IFI16,DTX3L,MB21D1,NOS3,DDIT4,CXCL10,RNASE2,MUC17,CD14,FPR1,C1QB,UCP2,FOSL1,SFN,SPHK1…
1.66e-13	4997	165	93	0.564	0.019	GO:0048522	BP	1	positive regulation of cellular process	2	LASP1,TNFRSF12A,SCIN,PLAUR,WAS,SLC11A1,CD44,CYBA,GLI2,NFKB2,IL4R,EFNB1,MAP3K20,BAMBI,SH3GLB1,HMOX1,TSPO,MMP9,HCK,TIMP1,EBI3,RPS19,PIK3R2,NAMPT,ZC3HAV1,MDK,HBEGF,DPYSL3,GNAI2,MAPKAPK3,IGFBP5,ARID3A,VAMP8,SPP1,PLAU,CKS2,CDKN1A,SOX4,RBCK1,ZBTB46,HELZ2,CHSY1,LGALS3,HAVCR2,HEY2,FAM129A,LCP1,YAP1,THBS1,INHBE,MSN,NACC2,ADM,FERMT3,LY96,SLA,FCER1G,ITGA5,CXCL16,PEA15,MAPKAPK2,S100A9,IFI16,ADAMTS9,DTX3L,HEY…
1.69e-13	4074	165	83	0.503	0.02	GO:0048583	BP	1	regulation of response to stimulus	3	LASP1,TNFRSF12A,PLAUR,WAS,SLC11A1,CD44,CYBA,GLI2,IL4R,TXLNA,SLC8B1,MAP3K20,BAMBI,SH3GLB1,CYTH4,HMOX1,MMP9,HCK,TIMP1,EBI3,RPS19,PIK3R2,NAMPT,MDK,HBEGF,GNAI2,MAPKAPK3,IGFBP5,VAMP8,SPP1,PLAU,SOX4,RBCK1,RHBDF2,CHSY1,LGALS3,HAVCR2,HEY2,YAP1,THBS1,COL2A1,INHBE,NACC2,ADM,BAG3,LY96,SLA,FCER1G,C1QC,ITGA5,CXCL16,PEA15,MAPKAPK2,CTSS,S100A9,IFI16,DTX3L,HEYL,MB21D1,NOS3,DDIT4,GDNF,CXCL10,MUC17,CD14,FPR1,C1QB,…
3.16e-13	1526	165	49	0.297	0.032	GO:0002682	BP	1	regulation of immune system process	3	SCIN,WAS,SLC11A1,CYBA,GLI2,IL4R,SLC8B1,EFNB1,HMOX1,HCK,EBI3,RPS19,PIK3R2,MAPKAPK3,VAMP8,CDKN1A,RBCK1,ZBTB46,LGALS3,HAVCR2,YAP1,THBS1,COL2A1,MSN,LY96,MOV10,FCER1G,C1QC,MAPKAPK2,CTSS,S100A9,IFI16,DTX3L,MB21D1,CXCL10,MUC17,CD14,FPR1,C1QB,CLCF1,ANO6,HCLS1,MUC1,ZFP36L1,TLR5,C5AR1,PNP,PSMB8,LYN
8.42e-13	2239	165	59	0.358	0.026	GO:0048584	BP	1	positive regulation of response to stimulus	4	LASP1,TNFRSF12A,PLAUR,WAS,SLC11A1,CD44,CYBA,IL4R,MAP3K20,BAMBI,SH3GLB1,HMOX1,MMP9,HCK,RPS19,PIK3R2,HBEGF,GNAI2,MAPKAPK3,IGFBP5,VAMP8,SOX4,RBCK1,CHSY1,LGALS3,HAVCR2,YAP1,THBS1,INHBE,NACC2,LY96,SLA,FCER1G,C1QC,ITGA5,PEA15,MAPKAPK2,CTSS,S100A9,IFI16,DTX3L,MB21D1,GDNF,CXCL10,MUC17,CD14,FPR1,C1QB,CLCF1,SFN,ANO6,HCLS1,F2R,MUC1,TLR5,C5AR1,TGM2,PSMB8,LYN
3.1e-12	4271	165	83	0.503	0.019	GO:0031982	CC	2	vesicle	2	LASP1,SCIN,PLAUR,MVP,MTMR11,WAS,SLC11A1,SERPINB1,CD44,CYBA,PLOD1,EFNB1,SH3GLB1,TSPO,MMP9,HCK,RP2,TIMP1,SLC7A5,RPS19,NAMPT,MFSD10,HBEGF,DPYSL3,GNAI2,TP53I3,VAMP8,SPP1,PLXDC2,PLAU,RAB38,CD93,LGALS3,COL4A2,HAVCR2,FAM129A,LCP1,FCHSD2,THBS1,SLC2A5,SH3BGRL3,LHFPL2,MSN,SERPINH1,FERMT3,CARHSP1,LY96,SLA,TAGLN2,DUSP23,FCER1G,C1QC,ITGA5,AK4,MAPKAPK2,CTSS,S100A9,DTX3L,NOS3,RNASE2,CD14,FPR1,C1QB,CLCF1,SFN,TUB…
5.65e-12	1641	165	49	0.297	0.03	GO:0006952	BP	1	defense response	3	WAS,SLC11A1,CD44,CYBA,NFKB2,IL4R,HMOX1,HCK,RPS19,ZC3HAV1,MDK,MAPKAPK3,VAMP8,SPP1,LGALS3,HAVCR2,OASL,THBS1,LY96,SLA,FCER1G,C1QC,CXCL16,MAPKAPK2,CTSS,S100A9,IFI16,DTX3L,MB21D1,DDIT4,CXCL10,RNASE2,MUC17,CD14,FPR1,C1QB,FOSL1,SPHK1,ANO6,CD163,F2R,MUC1,LILRA5,TLR5,ISG15,C5AR1,TGM2,PSMB8,LYN
1.11e-11	4925	165	89	0.539	0.018	GO:0005576	CC	2	extracellular region	1	LASP1,SCIN,PLAUR,MVP,MTMR11,WAS,SERPINB1,CD44,MTHFD2,IL4R,PLOD1,TXLNA,EFNB1,SH3GLB1,HMOX1,TSPO,APOL4,PLTP,MMP9,RP2,TIMP1,SLC7A5,EBI3,RPS19,NAMPT,MDK,HBEGF,DPYSL3,GNAI2,TP53I3,IGFBP5,C1ORF54,VAMP8,SPP1,PLXDC2,PLAU,CD93,CHSY1,LGALS3,COL4A2,HAVCR2,FAM129A,LCP1,THBS1,COL2A1,INHBE,SLC2A5,SH3BGRL3,MSN,PLIN2,ADM,SERPINH1,FERMT3,CARHSP1,LY96,MOV10,TAGLN2,DUSP23,C1QC,CXCL16,AK4,MAPKAPK2,CTSS,S100A9,ADAMTS…
1.25e-11	2085	165	55	0.333	0.026	GO:0006955	BP	1	immune response	2	PLAUR,MVP,WAS,SLC11A1,SERPINB1,CD44,CYBA,NFKB2,IL4R,HMOX1,MMP9,HCK,EBI3,RPS19,PIK3R2,ZC3HAV1,MAPKAPK3,VAMP8,PLAU,CD93,RBCK1,LGALS3,HAVCR2,OASL,LCP1,THBS1,COL2A1,SLC2A5,LY96,SLA,FCER1G,C1QC,CXCL16,MAPKAPK2,CTSS,S100A9,IFI16,DTX3L,MB21D1,CXCL10,RNASE2,MUC17,CD14,FPR1,C1QB,CLCF1,ANO6,MUC1,LILRA5,TLR5,ISG15,C5AR1,PNP,PSMB8,LYN
2.19e-11	1198	165	41	0.248	0.034	GO:0002252	BP	1	immune effector process	2	PLAUR,MVP,WAS,SLC11A1,SERPINB1,CD44,CYBA,IL4R,HMOX1,MMP9,HCK,RPS19,PIK3R2,ZC3HAV1,VAMP8,PLAU,CD93,LGALS3,HAVCR2,OASL,LCP1,SLC2A5,FCER1G,C1QC,CTSS,S100A9,IFI16,DTX3L,MB21D1,DDIT4,CXCL10,RNASE2,CD14,FPR1,C1QB,CLCF1,ANO6,ISG15,C5AR1,PNP,LYN
2.66e-11	1512	165	46	0.279	0.03	GO:0042981	BP	1	regulation of apoptotic process	4	TNFRSF12A,SCIN,PLAUR,CD44,GLI2,MAP3K20,SH3GLB1,HMOX1,TSPO,MMP9,HCK,TIMP1,MDK,TP53I3,CDKN1A,SOX4,RBCK1,LGALS3,HEY2,YAP1,THBS1,COL2A1,INHBE,NACC2,ADM,BAG3,FCER1G,ITGA5,PEA15,S100A9,NOS3,GDNF,CLCF1,UCP2,FOSL1,SFN,SPHK1,ANO6,HCLS1,F2R,PTTG1IP,MUC1,ZFP36L1,C5AR1,TGM2,LYN
3.82e-11	1527	165	46	0.279	0.03	GO:0043067	BP	1	regulation of programmed cell death	3	TNFRSF12A,SCIN,PLAUR,CD44,GLI2,MAP3K20,SH3GLB1,HMOX1,TSPO,MMP9,HCK,TIMP1,MDK,TP53I3,CDKN1A,SOX4,RBCK1,LGALS3,HEY2,YAP1,THBS1,COL2A1,INHBE,NACC2,ADM,BAG3,FCER1G,ITGA5,PEA15,S100A9,NOS3,GDNF,CLCF1,UCP2,FOSL1,SFN,SPHK1,ANO6,HCLS1,F2R,PTTG1IP,MUC1,ZFP36L1,C5AR1,TGM2,LYN
5.04e-11	735	165	32	0.194	0.044	GO:0045055	BP	1	regulated exocytosis	3	SCIN,PLAUR,MVP,SLC11A1,SERPINB1,CD44,CYBA,IL4R,HMOX1,MMP9,HCK,TIMP1,VAMP8,PLAU,CD93,LGALS3,THBS1,SLC2A5,LHFPL2,FERMT3,TAGLN2,FCER1G,CTSS,S100A9,RNASE2,CD14,FPR1,ANO6,C5AR1,TOR4A,PNP,LYN
6.46e-11	1359	165	43	0.261	0.032	GO:0001775	BP	1	cell activation	1	PLAUR,MVP,WAS,SLC11A1,SERPINB1,CD44,CYBA,GLI2,NFKB2,IL4R,TXLNA,EFNB1,HMOX1,MMP9,TIMP1,EBI3,VAMP8,PLAU,CDKN1A,SOX4,CD93,LGALS3,HAVCR2,LCP1,THBS1,SLC2A5,MSN,FERMT3,FCER1G,CTSS,S100A9,NOS3,CXCL10,RNASE2,CD14,FPR1,CLCF1,ANO6,F2R,ZFP36L1,C5AR1,PNP,LYN
7.63e-11	3958	165	77	0.467	0.019	GO:0005615	CC	2	extracellular space	3	LASP1,SCIN,PLAUR,MVP,MTMR11,WAS,SERPINB1,CD44,MTHFD2,IL4R,PLOD1,EFNB1,SH3GLB1,HMOX1,TSPO,APOL4,PLTP,MMP9,RP2,TIMP1,SLC7A5,EBI3,RPS19,NAMPT,HBEGF,DPYSL3,GNAI2,TP53I3,IGFBP5,VAMP8,SPP1,PLXDC2,PLAU,LGALS3,COL4A2,HAVCR2,FAM129A,LCP1,THBS1,COL2A1,INHBE,SLC2A5,SH3BGRL3,MSN,ADM,SERPINH1,FERMT3,CARHSP1,LY96,MOV10,TAGLN2,DUSP23,C1QC,CXCL16,AK4,MAPKAPK2,CTSS,S100A9,ADAMTS9,CXCL10,RNASE2,CD14,C1QB,CLCF1,SFN…
7.8e-11	1429	165	44	0.267	0.031	GO:0032940	BP	1	secretion by cell	1	SCIN,PLAUR,MVP,SLC11A1,SERPINB1,CD44,CYBA,IL4R,TXLNA,SLC8B1,HMOX1,MMP9,HCK,TIMP1,VAMP8,SPP1,PLAU,SOX4,CD93,RHBDF2,LGALS3,HAVCR2,THBS1,SLC2A5,LHFPL2,ADM,FERMT3,TAGLN2,FCER1G,CTSS,S100A9,GDNF,RNASE2,CD14,FPR1,UCP2,ANO6,OXTR,F2R,TLR5,C5AR1,TOR4A,PNP,LYN
8.98e-11	1563	165	46	0.279	0.029	GO:0051240	BP	1	positive regulation of multicellular organismal process	4	TNFRSF12A,SCIN,SLC11A1,CYBA,GLI2,NFKB2,IL4R,BAMBI,HMOX1,TSPO,MMP9,EBI3,RPS19,HBEGF,DPYSL3,VAMP8,SPP1,ZBTB46,HAVCR2,HEY2,YAP1,THBS1,ADM,LY96,FCER1G,ITGA5,MAPKAPK2,S100A9,IFI16,HEYL,MB21D1,NOS3,GDNF,CD14,CLCF1,SPHK1,ANO6,HCLS1,OXTR,F2R,ZFP36L1,TLR5,ISG15,C5AR1,PNP,LYN
1.05e-10	1907	165	51	0.309	0.027	GO:0006915	BP	1	apoptotic process	3	TNFRSF12A,SCIN,PLAUR,CD44,GLI2,MAP3K20,SH3GLB1,HMOX1,TSPO,MMP9,HCK,TIMP1,MFSD10,MDK,TP53I3,CDKN1A,SOX4,RBCK1,LGALS3,HEY2,YAP1,THBS1,COL2A1,INHBE,NACC2,ADM,BAG3,LY96,FCER1G,ITGA5,PEA15,S100A9,IFI16,NOS3,DDIT4,GDNF,CD14,CLCF1,UCP2,FOSL1,SFN,SPHK1,ANO6,HCLS1,F2R,PTTG1IP,MUC1,ZFP36L1,C5AR1,TGM2,LYN
1.3e-10	1645	165	47	0.285	0.029	GO:0010941	BP	1	regulation of cell death	2	TNFRSF12A,SCIN,PLAUR,CD44,GLI2,MAP3K20,SH3GLB1,HMOX1,TSPO,MMP9,HCK,TIMP1,MDK,TP53I3,CDKN1A,SOX4,RBCK1,LGALS3,HEY2,YAP1,THBS1,COL2A1,INHBE,NACC2,ADM,BAG3,FCER1G,ITGA5,PEA15,S100A9,NOS3,DDIT4,GDNF,CLCF1,UCP2,FOSL1,SFN,SPHK1,ANO6,HCLS1,F2R,PTTG1IP,MUC1,ZFP36L1,C5AR1,TGM2,LYN
1.54e-10	5133	165	89	0.539	0.017	GO:0048519	BP	1	negative regulation of biological process	3	SCIN,PLAUR,MVP,WAS,SLC11A1,SERPINB1,CD44,CYBA,IGF2BP2,GLI2,NFKB2,IL4R,SLC8B1,MAP3K20,BAMBI,HMOX1,TSPO,MMP9,HCK,TIMP1,RPS19,PIK3R2,ZC3HAV1,MDK,HBEGF,DPYSL3,GNAI2,IGFBP5,ARID3A,VAMP8,SPP1,PLAU,CDKN1A,SOX4,RBCK1,RHBDF2,ZBTB46,CHSY1,LGALS3,RARRES3,SPOCD1,COL4A2,HAVCR2,OASL,HEY2,FAM129A,YAP1,THBS1,COL2A1,EMP3,NACC2,ADM,SERPINH1,BAG3,CARHSP1,LY96,MOV10,FCER1G,C1QC,ITGA5,PEA15,MAPKAPK2,IFI16,ADAMTS9,DTX…
2.04e-10	4119	165	78	0.473	0.019	GO:0044421	CC	2	extracellular region part	2	LASP1,SCIN,PLAUR,MVP,MTMR11,WAS,SERPINB1,CD44,MTHFD2,IL4R,PLOD1,EFNB1,SH3GLB1,HMOX1,TSPO,APOL4,PLTP,MMP9,RP2,TIMP1,SLC7A5,EBI3,RPS19,NAMPT,HBEGF,DPYSL3,GNAI2,TP53I3,IGFBP5,VAMP8,SPP1,PLXDC2,PLAU,CD93,LGALS3,COL4A2,HAVCR2,FAM129A,LCP1,THBS1,COL2A1,INHBE,SLC2A5,SH3BGRL3,MSN,ADM,SERPINH1,FERMT3,CARHSP1,LY96,MOV10,TAGLN2,DUSP23,C1QC,CXCL16,AK4,MAPKAPK2,CTSS,S100A9,ADAMTS9,CXCL10,RNASE2,CD14,C1QB,CLCF…
2.72e-10	2859	165	63	0.382	0.022	GO:0007166	BP	1	cell surface receptor signaling pathway	3	TNFRSF12A,PLAUR,MVP,WAS,CD44,CYBA,GLI2,IL4R,EFNB1,BAMBI,HMOX1,MMP9,HCK,TIMP1,EBI3,PIK3R2,MDK,HBEGF,GNAI2,MAPKAPK3,IGFBP5,SOX4,RBCK1,RHBDF2,CHSY1,LGALS3,COL4A2,OASL,HEY2,LCP1,YAP1,THBS1,COL2A1,INHBE,MSN,FERMT3,BAG3,LY96,MOV10,SLA,FCER1G,ITGA5,PEA15,MAPKAPK2,HEYL,NOS3,DDIT4,GDNF,CXCL10,MUC17,CD14,FPR1,CLCF1,SPHK1,ANO6,OXTR,BGN,MUC1,COL4A1,ISG15,C5AR1,PSMB8,LYN
2.88e-10	3441	165	70	0.424	0.02	GO:0023051	BP	1	regulation of signaling	2	LASP1,TNFRSF12A,PLAUR,MVP,CD44,CYBA,GLI2,TXLNA,SLC8B1,MAP3K20,BAMBI,SH3GLB1,CYTH4,HMOX1,MMP9,TIMP1,EBI3,PIK3R2,NAMPT,MDK,HBEGF,GNAI2,MAPKAPK3,IGFBP5,VAMP8,SPP1,PLAU,SOX4,RBCK1,RHBDF2,CHSY1,LGALS3,HAVCR2,HEY2,YAP1,THBS1,COL2A1,INHBE,NACC2,ADM,LY96,SLA,ITGA5,CXCL16,PEA15,MAPKAPK2,S100A9,HEYL,NOS3,DDIT4,GDNF,CXCL10,CD14,FPR1,CLCF1,UCP2,SFN,SPHK1,HCLS1,OXTR,F2R,BGN,PTTG1IP,MUC1,ARHGAP30,TLR5,C5AR1,TG…
3.45e-10	2037	165	52	0.315	0.026	GO:0012501	BP	1	programmed cell death	2	TNFRSF12A,SCIN,PLAUR,CD44,GLI2,MAP3K20,SH3GLB1,HMOX1,TSPO,MMP9,HCK,TIMP1,MFSD10,MDK,TP53I3,CDKN1A,SOX4,RBCK1,LGALS3,HEY2,YAP1,THBS1,COL2A1,INHBE,NACC2,ADM,BAG3,LY96,FCER1G,ITGA5,PEA15,S100A9,IFI16,NOS3,DDIT4,MLKL,GDNF,CD14,CLCF1,UCP2,FOSL1,SFN,SPHK1,ANO6,HCLS1,F2R,PTTG1IP,MUC1,ZFP36L1,C5AR1,TGM2,LYN
3.54e-10	4436	165	81	0.491	0.018	GO:0042221	BP	1	response to chemical	2	TNFRSF12A,PLAUR,SLC11A1,CD44,CYBA,GLI2,NFKB2,IL4R,SLC8B1,EFNB1,BAMBI,HMOX1,TSPO,MMP9,HCK,TIMP1,EBI3,RPS19,PIK3R2,NAMPT,MFSD10,MDK,HBEGF,DPYSL3,GNAI2,MAPKAPK3,IGFBP5,SPP1,PLAU,CDKN1A,SOX4,RBCK1,LGALS3,COL4A2,HAVCR2,OASL,LCP1,YAP1,THBS1,COL2A1,SLC2A5,MSN,PLIN2,ADM,SERPINH1,LY96,FCER1G,ITGA5,CXCL16,AK4,PEA15,MAPKAPK2,CTSS,S100A9,HEYL,MB21D1,NOS3,DDIT4,GDNF,CXCL10,RNASE2,CD14,FPR1,CLCF1,UCP2,FOSL1,SP…
4.08e-10	846	165	33	0.2	0.039	GO:0006887	BP	1	exocytosis	2	SCIN,PLAUR,MVP,SLC11A1,SERPINB1,CD44,CYBA,IL4R,TXLNA,HMOX1,MMP9,HCK,TIMP1,VAMP8,PLAU,CD93,LGALS3,THBS1,SLC2A5,LHFPL2,FERMT3,TAGLN2,FCER1G,CTSS,S100A9,RNASE2,CD14,FPR1,ANO6,C5AR1,TOR4A,PNP,LYN
4.74e-10	3390	165	69	0.418	0.02	GO:0010646	BP	1	regulation of cell communication	2	LASP1,TNFRSF12A,PLAUR,CD44,CYBA,GLI2,TXLNA,SLC8B1,MAP3K20,BAMBI,SH3GLB1,CYTH4,HMOX1,MMP9,TIMP1,EBI3,PIK3R2,NAMPT,MDK,HBEGF,GNAI2,MAPKAPK3,IGFBP5,VAMP8,SPP1,PLAU,SOX4,RBCK1,RHBDF2,CHSY1,LGALS3,HAVCR2,HEY2,YAP1,THBS1,COL2A1,INHBE,NACC2,ADM,LY96,SLA,ITGA5,CXCL16,PEA15,MAPKAPK2,S100A9,HEYL,NOS3,DDIT4,GDNF,CXCL10,CD14,FPR1,CLCF1,UCP2,SFN,SPHK1,HCLS1,OXTR,F2R,BGN,PTTG1IP,MUC1,ARHGAP30,TLR5,C5AR1,TGM2,P…
5.08e-10	2277	165	55	0.333	0.024	GO:0009605	BP	1	response to external stimulus	2	PLAUR,SLC11A1,CYBA,GLI2,NFKB2,IL4R,SLC8B1,EFNB1,SH3GLB1,HMOX1,TSPO,HCK,RPS19,ZC3HAV1,HBEGF,GNAI2,MAPKAPK3,VAMP8,SPP1,PLAU,RAB38,CDKN1A,CHSY1,LGALS3,HAVCR2,OASL,THBS1,ADM,BAG3,LY96,FCER1G,C1QC,CXCL16,MAPKAPK2,S100A9,IFI16,DTX3L,MB21D1,NOS3,DDIT4,GDNF,CXCL10,RNASE2,CD14,FPR1,C1QB,UCP2,FOSL1,ANO6,F2R,TLR5,ISG15,C5AR1,TGM2,LYN
8.6e-10	3095	165	65	0.394	0.021	GO:0009966	BP	1	regulation of signal transduction	3	LASP1,TNFRSF12A,PLAUR,CD44,CYBA,GLI2,TXLNA,MAP3K20,BAMBI,SH3GLB1,CYTH4,HMOX1,MMP9,TIMP1,EBI3,PIK3R2,NAMPT,MDK,HBEGF,GNAI2,MAPKAPK3,IGFBP5,SPP1,PLAU,SOX4,RBCK1,RHBDF2,CHSY1,LGALS3,HAVCR2,HEY2,YAP1,THBS1,COL2A1,INHBE,NACC2,ADM,LY96,SLA,ITGA5,CXCL16,PEA15,MAPKAPK2,S100A9,HEYL,NOS3,DDIT4,GDNF,CXCL10,CD14,FPR1,CLCF1,SFN,SPHK1,HCLS1,F2R,BGN,PTTG1IP,MUC1,ARHGAP30,TLR5,C5AR1,TGM2,PSMB8,LYN
1e-09	2166	165	53	0.321	0.024	GO:0008219	BP	1	cell death	1	TNFRSF12A,SCIN,PLAUR,CD44,GLI2,MAP3K20,SH3GLB1,HMOX1,TSPO,MMP9,HCK,TIMP1,MFSD10,MDK,TP53I3,CDKN1A,SOX4,RBCK1,LGALS3,HEY2,YAP1,THBS1,COL2A1,INHBE,EMP3,NACC2,ADM,BAG3,LY96,FCER1G,ITGA5,PEA15,S100A9,IFI16,NOS3,DDIT4,MLKL,GDNF,CD14,CLCF1,UCP2,FOSL1,SFN,SPHK1,ANO6,HCLS1,F2R,PTTG1IP,MUC1,ZFP36L1,C5AR1,TGM2,LYN
1.51e-09	2042	165	51	0.309	0.025	GO:0008283	BP	1	cell proliferation	1	SCIN,SLC11A1,CYBA,GLI2,IL4R,TXLNA,EFNB1,MAP3K20,BAMBI,HMOX1,TSPO,MMP9,HCK,TIMP1,EBI3,NAMPT,HBEGF,GNAI2,IGFBP5,PLAU,CKS2,CDKN1A,SOX4,LGALS3,RARRES3,HAVCR2,HEY2,YAP1,THBS1,EMP3,MSN,NACC2,ADM,SLA,IFI16,NOS3,DDIT4,GDNF,CXCL10,CLCF1,FOSL1,SFN,SPHK1,PARP10,HCLS1,F2R,ZFP36L1,C5AR1,PNP,TGM2,LYN
1.65e-09	1560	165	44	0.267	0.028	GO:0046903	BP	1	secretion	4	SCIN,PLAUR,MVP,SLC11A1,SERPINB1,CD44,CYBA,IL4R,TXLNA,SLC8B1,HMOX1,MMP9,HCK,TIMP1,VAMP8,SPP1,PLAU,SOX4,CD93,RHBDF2,LGALS3,HAVCR2,THBS1,SLC2A5,LHFPL2,ADM,FERMT3,TAGLN2,FCER1G,CTSS,S100A9,GDNF,RNASE2,CD14,FPR1,UCP2,ANO6,OXTR,F2R,TLR5,C5AR1,TOR4A,PNP,LYN
2.46e-09	6400	165	99	0.6	0.015	GO:0051179	BP	1	localization	1	LASP1,TNFRSF12A,SCIN,PLAUR,MVP,WAS,SLC11A1,SERPINB1,CD44,CYBA,IGF2BP2,CA12,IL4R,TXLNA,SLC8B1,EFNB1,BAMBI,SH3GLB1,HMOX1,TSPO,APOL4,PLTP,MMP9,SLCO4A1,HCK,RP2,TIMP1,SLC7A5,RPS19,PIK3R2,MFSD10,SLC15A3,MDK,SLC16A10,KIF20A,HBEGF,DPYSL3,GNAI2,MAPKAPK3,IGFBP5,VAMP8,SPP1,PLAU,RAB38,CDKN1A,SOX4,CD93,RHBDF2,LGALS3,HAVCR2,HEY2,LCP1,THBS1,SLC2A5,LHFPL2,MSN,PLIN2,NACC2,ADM,FERMT3,BAG3,SLA,TAGLN2,FCER1G,ITGA5,C…
2.79e-09	6519	165	100	0.606	0.015	GO:0007154	BP	1	cell communication	1	LASP1,TNFRSF12A,PLAUR,MVP,WAS,CD44,CYBA,GLI2,NFKB2,IL4R,TXLNA,SLC8B1,EFNB1,MAP3K20,BAMBI,SH3GLB1,CYTH4,HMOX1,TSPO,MMP9,HCK,TIMP1,EBI3,PIK3R2,NAMPT,MDK,HBEGF,GNAI2,MAPKAPK3,IGFBP5,ARID3A,VAMP8,SPP1,PLAU,RAB38,CDKN1A,SOX4,RBCK1,RHBDF2,CHSY1,LGALS3,COL4A2,HAVCR2,OASL,HEY2,LCP1,FCHSD2,YAP1,THBS1,COL2A1,INHBE,MSN,NACC2,ADM,FERMT3,BAG3,CARHSP1,LY96,MOV10,SLA,FCER1G,ITGA5,CXCL16,PEA15,MAPKAPK2,CTSS,S100…
3.96e-09	4535	165	80	0.485	0.018	GO:0048523	BP	1	negative regulation of cellular process	2	SCIN,PLAUR,MVP,WAS,SLC11A1,SERPINB1,CD44,CYBA,IGF2BP2,GLI2,NFKB2,IL4R,SLC8B1,MAP3K20,BAMBI,HMOX1,TSPO,MMP9,HCK,TIMP1,PIK3R2,MDK,HBEGF,DPYSL3,GNAI2,IGFBP5,ARID3A,VAMP8,SPP1,CDKN1A,SOX4,RBCK1,RHBDF2,ZBTB46,LGALS3,RARRES3,SPOCD1,HAVCR2,HEY2,FAM129A,YAP1,THBS1,COL2A1,EMP3,NACC2,ADM,SERPINH1,BAG3,LY96,FCER1G,C1QC,ITGA5,PEA15,MAPKAPK2,IFI16,ADAMTS9,DTX3L,HEYL,NOS3,GATAD2A,DDIT4,GDNF,CXCL10,CD14,CLCF1,U…
4.56e-09	8874	165	120	0.727	0.014	GO:0050896	BP	1	response to stimulus	1	LASP1,TNFRSF12A,PLAUR,MVP,WAS,SLC11A1,SERPINB1,CD44,CYBA,GLI2,NFKB2,IL4R,PLOD1,TXLNA,SLC8B1,EFNB1,MAP3K20,BAMBI,SH3GLB1,CYTH4,HMOX1,TSPO,MMP9,HCK,TIMP1,EBI3,RPS19,PIK3R2,NAMPT,ZC3HAV1,MFSD10,MDK,HBEGF,DPYSL3,GNAI2,MAPKAPK3,IGFBP5,ARID3A,VAMP8,SPP1,PLAU,RAB38,CDKN1A,SOX4,CD93,RBCK1,RHBDF2,CHSY1,LGALS3,COL4A2,HAVCR2,OASL,HEY2,FAM129A,LCP1,YAP1,THBS1,COL2A1,INHBE,SLC2A5,MSN,PLIN2,NACC2,ADM,SERPINH1,…
5.34e-09	5040	165	85	0.515	0.017	GO:0006810	BP	1	transport	3	LASP1,SCIN,PLAUR,MVP,WAS,SLC11A1,SERPINB1,CD44,CYBA,IGF2BP2,CA12,IL4R,TXLNA,SLC8B1,SH3GLB1,HMOX1,TSPO,APOL4,PLTP,MMP9,SLCO4A1,HCK,RP2,TIMP1,SLC7A5,RPS19,PIK3R2,MFSD10,SLC15A3,SLC16A10,KIF20A,GNAI2,MAPKAPK3,VAMP8,SPP1,PLAU,RAB38,CDKN1A,SOX4,CD93,RHBDF2,LGALS3,HAVCR2,LCP1,THBS1,SLC2A5,LHFPL2,MSN,PLIN2,ADM,FERMT3,BAG3,TAGLN2,FCER1G,CXCL16,PEA15,MAPKAPK2,CTSS,S100A9,ADAMTS9,DTX3L,NOS3,GDNF,CXCL10,RNA…
5.78e-09	5145	165	86	0.521	0.017	GO:0051234	BP	1	establishment of localization	2	LASP1,SCIN,PLAUR,MVP,WAS,SLC11A1,SERPINB1,CD44,CYBA,IGF2BP2,CA12,IL4R,TXLNA,SLC8B1,SH3GLB1,HMOX1,TSPO,APOL4,PLTP,MMP9,SLCO4A1,HCK,RP2,TIMP1,SLC7A5,RPS19,PIK3R2,MFSD10,SLC15A3,SLC16A10,KIF20A,GNAI2,MAPKAPK3,VAMP8,SPP1,PLAU,RAB38,CDKN1A,SOX4,CD93,RHBDF2,LGALS3,HAVCR2,LCP1,THBS1,SLC2A5,LHFPL2,MSN,PLIN2,ADM,FERMT3,BAG3,TAGLN2,FCER1G,CXCL16,PEA15,MAPKAPK2,CTSS,S100A9,ADAMTS9,DTX3L,NOS3,GDNF,CXCL10,RNA…
5.96e-09	3059	165	63	0.382	0.021	GO:0010033	BP	1	response to organic substance	3	TNFRSF12A,SLC11A1,CD44,CYBA,GLI2,NFKB2,IL4R,BAMBI,TSPO,HCK,TIMP1,EBI3,PIK3R2,NAMPT,MDK,DPYSL3,GNAI2,MAPKAPK3,IGFBP5,SPP1,CDKN1A,SOX4,RBCK1,COL4A2,HAVCR2,OASL,LCP1,YAP1,THBS1,COL2A1,SLC2A5,MSN,PLIN2,ADM,SERPINH1,LY96,FCER1G,ITGA5,CXCL16,PEA15,MAPKAPK2,CTSS,HEYL,MB21D1,NOS3,DDIT4,CXCL10,CD14,CLCF1,UCP2,FOSL1,SPHK1,HCLS1,OXTR,F2R,BGN,ZFP36L1,COL4A1,TLR5,ISG15,C5AR1,PSMB8,LYN
7.07e-09	6501	165	99	0.6	0.015	GO:0023052	BP	1	signaling	1	LASP1,TNFRSF12A,PLAUR,MVP,WAS,CD44,CYBA,GLI2,NFKB2,IL4R,TXLNA,SLC8B1,EFNB1,MAP3K20,BAMBI,SH3GLB1,CYTH4,HMOX1,TSPO,MMP9,HCK,TIMP1,EBI3,PIK3R2,NAMPT,MDK,HBEGF,GNAI2,MAPKAPK3,IGFBP5,ARID3A,VAMP8,SPP1,PLAU,RAB38,CDKN1A,SOX4,RBCK1,RHBDF2,CHSY1,LGALS3,COL4A2,HAVCR2,OASL,HEY2,LCP1,FCHSD2,YAP1,THBS1,COL2A1,INHBE,MSN,NACC2,ADM,FERMT3,BAG3,CARHSP1,LY96,MOV10,SLA,FCER1G,ITGA5,CXCL16,PEA15,MAPKAPK2,CTSS,S100…
7.38e-09	526	165	25	0.152	0.048	GO:0043299	BP	1	leukocyte degranulation	4	PLAUR,MVP,SLC11A1,SERPINB1,CD44,CYBA,IL4R,HMOX1,MMP9,HCK,VAMP8,PLAU,CD93,LGALS3,SLC2A5,FCER1G,CTSS,S100A9,RNASE2,CD14,FPR1,ANO6,C5AR1,PNP,LYN
7.67e-09	1632	165	44	0.267	0.027	GO:0042127	BP	1	regulation of cell proliferation	2	SCIN,CYBA,GLI2,IL4R,EFNB1,BAMBI,HMOX1,TSPO,MMP9,HCK,TIMP1,EBI3,NAMPT,HBEGF,GNAI2,IGFBP5,PLAU,CDKN1A,SOX4,LGALS3,RARRES3,HAVCR2,HEY2,YAP1,THBS1,EMP3,NACC2,ADM,SLA,NOS3,GDNF,CXCL10,CLCF1,FOSL1,SFN,SPHK1,PARP10,HCLS1,F2R,ZFP36L1,C5AR1,PNP,TGM2,LYN
9.13e-09	891	165	32	0.194	0.036	GO:0008284	BP	1	positive regulation of cell proliferation	3	CYBA,GLI2,EFNB1,BAMBI,HMOX1,TSPO,MMP9,HCK,TIMP1,EBI3,NAMPT,HBEGF,GNAI2,CDKN1A,SOX4,HAVCR2,HEY2,YAP1,THBS1,NACC2,ADM,GDNF,CXCL10,CLCF1,FOSL1,SPHK1,HCLS1,F2R,C5AR1,PNP,TGM2,LYN
9.45e-09	532	165	25	0.152	0.047	GO:0002275	BP	1	myeloid cell activation involved in immune response	4	PLAUR,MVP,SLC11A1,SERPINB1,CD44,CYBA,IL4R,HMOX1,MMP9,VAMP8,PLAU,CD93,LGALS3,HAVCR2,SLC2A5,FCER1G,CTSS,S100A9,RNASE2,CD14,FPR1,ANO6,C5AR1,PNP,LYN
1.31e-08	793	165	30	0.182	0.038	GO:0050778	BP	1	positive regulation of immune response	5	WAS,SLC11A1,CYBA,IL4R,HCK,RPS19,PIK3R2,MAPKAPK3,VAMP8,RBCK1,LGALS3,HAVCR2,LY96,FCER1G,C1QC,MAPKAPK2,CTSS,S100A9,IFI16,MB21D1,MUC17,CD14,FPR1,C1QB,CLCF1,MUC1,TLR5,C5AR1,PSMB8,LYN
1.42e-08	1662	165	44	0.267	0.026	GO:0010647	BP	1	positive regulation of cell communication	3	LASP1,TNFRSF12A,PLAUR,CD44,CYBA,MAP3K20,BAMBI,SH3GLB1,HMOX1,MMP9,PIK3R2,HBEGF,GNAI2,MAPKAPK3,IGFBP5,VAMP8,SPP1,SOX4,RBCK1,CHSY1,HAVCR2,YAP1,THBS1,INHBE,NACC2,LY96,SLA,ITGA5,PEA15,MAPKAPK2,S100A9,CXCL10,CD14,FPR1,CLCF1,SFN,HCLS1,OXTR,F2R,TLR5,C5AR1,TGM2,PSMB8,LYN
1.49e-08	1205	165	37	0.224	0.031	GO:0045321	BP	1	leukocyte activation	2	PLAUR,MVP,WAS,SLC11A1,SERPINB1,CD44,CYBA,GLI2,IL4R,TXLNA,EFNB1,HMOX1,MMP9,EBI3,VAMP8,PLAU,CDKN1A,SOX4,CD93,LGALS3,HAVCR2,LCP1,THBS1,SLC2A5,MSN,FCER1G,CTSS,S100A9,RNASE2,CD14,FPR1,CLCF1,ANO6,ZFP36L1,C5AR1,PNP,LYN
1.6e-08	1668	165	44	0.267	0.026	GO:0023056	BP	1	positive regulation of signaling	3	LASP1,TNFRSF12A,PLAUR,CD44,CYBA,MAP3K20,BAMBI,SH3GLB1,HMOX1,MMP9,PIK3R2,HBEGF,GNAI2,MAPKAPK3,IGFBP5,VAMP8,SPP1,SOX4,RBCK1,CHSY1,HAVCR2,YAP1,THBS1,INHBE,NACC2,LY96,SLA,ITGA5,PEA15,MAPKAPK2,S100A9,CXCL10,CD14,FPR1,CLCF1,SFN,HCLS1,OXTR,F2R,TLR5,C5AR1,TGM2,PSMB8,LYN
1.61e-08	746	165	29	0.176	0.039	GO:0006954	BP	1	inflammatory response	4	SLC11A1,CYBA,NFKB2,IL4R,HMOX1,HCK,RPS19,VAMP8,SPP1,HAVCR2,THBS1,LY96,FCER1G,C1QC,MAPKAPK2,S100A9,IFI16,CXCL10,CD14,FPR1,C1QB,SPHK1,ANO6,CD163,F2R,TLR5,C5AR1,TGM2,LYN
1.73e-08	2884	165	60	0.364	0.021	GO:0051239	BP	1	regulation of multicellular organismal process	3	TNFRSF12A,SCIN,PLAUR,SLC11A1,CYBA,IGF2BP2,GLI2,NFKB2,IL4R,BAMBI,HMOX1,TSPO,MMP9,TIMP1,EBI3,RPS19,HBEGF,DPYSL3,IGFBP5,VAMP8,SPP1,PLAU,ZBTB46,CHSY1,LGALS3,COL4A2,HAVCR2,HEY2,YAP1,THBS1,ADM,LY96,MOV10,FCER1G,C1QC,ITGA5,MAPKAPK2,S100A9,IFI16,ADAMTS9,HEYL,MB21D1,NOS3,GDNF,CXCL10,CD14,CLCF1,SFN,SPHK1,ANO6,HCLS1,OXTR,F2R,ZFP36L1,TLR5,ISG15,C5AR1,PNP,PSMB8,LYN
2.2e-08	1754	165	45	0.273	0.026	GO:0040011	BP	1	locomotion	1	TNFRSF12A,PLAUR,WAS,CD44,GLI2,SLC8B1,EFNB1,BAMBI,HMOX1,TSPO,PLTP,MMP9,HCK,TIMP1,SLC7A5,RPS19,PIK3R2,MDK,HBEGF,DPYSL3,IGFBP5,PLAU,LGALS3,LCP1,THBS1,MSN,FERMT3,SLA,FCER1G,ITGA5,CXCL16,S100A9,ADAMTS9,NOS3,DDIT4,GDNF,CXCL10,RNASE2,FPR1,FOSL1,SPHK1,ANO6,F2R,C5AR1,LYN
2.27e-08	3322	165	65	0.394	0.02	GO:0065009	BP	1	regulation of molecular function	2	PLAUR,MVP,WAS,SLC11A1,SERPINB1,CD44,CYBA,NFKB2,TXLNA,MAP3K20,BAMBI,SH3GLB1,CYTH4,HMOX1,MMP9,HCK,RP2,TIMP1,EBI3,PIK3R2,NAMPT,MDK,HBEGF,GNAI2,MAPKAPK3,CNN3,VAMP8,SPP1,PLAU,HJURP,CKS2,CDKN1A,RBCK1,SPOCD1,HAVCR2,HEY2,THBS1,INHBE,ADM,SERPINH1,BAG3,CXCL16,PEA15,MAPKAPK2,CTSS,S100A9,IFI16,DTX3L,HEYL,NOS3,GDNF,CXCL10,FPR1,CLCF1,FOSL1,SFN,SPHK1,PARP10,F2R,BGN,ARHGAP30,C5AR1,S100A10,PSMB8,LYN
2.79e-08	1982	165	48	0.291	0.024	GO:0016192	BP	1	vesicle-mediated transport	4	SCIN,PLAUR,MVP,WAS,SLC11A1,SERPINB1,CD44,CYBA,IL4R,TXLNA,HMOX1,MMP9,HCK,RP2,TIMP1,PIK3R2,KIF20A,MAPKAPK3,VAMP8,PLAU,RAB38,CD93,LGALS3,THBS1,SLC2A5,LHFPL2,MSN,ADM,FERMT3,TAGLN2,FCER1G,CXCL16,MAPKAPK2,CTSS,S100A9,ADAMTS9,DTX3L,RNASE2,CD14,FPR1,ANO6,CD163,C5AR1,S100A10,TOR4A,PNP,TGM2,LYN
2.86e-08	6002	165	93	0.564	0.015	GO:0007165	BP	1	signal transduction	2	LASP1,TNFRSF12A,PLAUR,MVP,WAS,CD44,CYBA,GLI2,NFKB2,IL4R,TXLNA,EFNB1,MAP3K20,BAMBI,SH3GLB1,CYTH4,HMOX1,TSPO,MMP9,HCK,TIMP1,EBI3,PIK3R2,NAMPT,MDK,HBEGF,GNAI2,MAPKAPK3,IGFBP5,ARID3A,SPP1,PLAU,RAB38,CDKN1A,SOX4,RBCK1,RHBDF2,CHSY1,LGALS3,COL4A2,HAVCR2,OASL,HEY2,LCP1,YAP1,THBS1,COL2A1,INHBE,MSN,NACC2,ADM,FERMT3,BAG3,CARHSP1,LY96,MOV10,SLA,FCER1G,ITGA5,CXCL16,PEA15,MAPKAPK2,CTSS,S100A9,IFI16,HEYL,NOS3,D…
3.72e-08	616	165	26	0.158	0.042	GO:0002274	BP	1	myeloid leukocyte activation	3	PLAUR,MVP,SLC11A1,SERPINB1,CD44,CYBA,IL4R,HMOX1,MMP9,VAMP8,PLAU,CD93,LGALS3,HAVCR2,THBS1,SLC2A5,FCER1G,CTSS,S100A9,RNASE2,CD14,FPR1,ANO6,C5AR1,PNP,LYN
3.8e-08	2774	165	58	0.352	0.021	GO:0070062	CC	2	extracellular exosome	4	LASP1,SCIN,PLAUR,MVP,MTMR11,WAS,SERPINB1,CD44,PLOD1,EFNB1,SH3GLB1,TSPO,MMP9,RP2,TIMP1,SLC7A5,RPS19,NAMPT,GNAI2,TP53I3,VAMP8,SPP1,PLXDC2,PLAU,LGALS3,COL4A2,HAVCR2,FAM129A,LCP1,THBS1,SLC2A5,SH3BGRL3,MSN,SERPINH1,FERMT3,CARHSP1,TAGLN2,DUSP23,C1QC,AK4,MAPKAPK2,S100A9,RNASE2,CD14,C1QB,CLCF1,SFN,TUBB6,ANO6,BGN,PTTG1IP,MUC1,LILRA5,S100A10,PNP,TGM2,PSMB8,LYN
4.36e-08	2622	165	56	0.339	0.021	GO:0032879	BP	1	regulation of localization	3	SCIN,WAS,SLC11A1,CYBA,IL4R,SLC8B1,SH3GLB1,HMOX1,TSPO,PLTP,MMP9,HCK,TIMP1,RPS19,PIK3R2,HBEGF,DPYSL3,GNAI2,IGFBP5,VAMP8,SPP1,PLAU,CDKN1A,SOX4,RHBDF2,LGALS3,HAVCR2,LCP1,THBS1,MSN,FERMT3,BAG3,FCER1G,ITGA5,CXCL16,PEA15,CTSS,S100A9,ADAMTS9,DTX3L,NOS3,GDNF,CXCL10,RNASE2,CD14,UCP2,SFN,SPHK1,ANO6,PARP10,OXTR,F2R,ZFP36L1,TLR5,C5AR1,LYN
4.83e-08	1384	165	39	0.236	0.028	GO:0016477	BP	1	cell migration	3	TNFRSF12A,CD44,SLC8B1,EFNB1,BAMBI,HMOX1,TSPO,MMP9,HCK,TIMP1,SLC7A5,RPS19,PIK3R2,MDK,HBEGF,DPYSL3,IGFBP5,PLAU,LGALS3,LCP1,THBS1,MSN,FERMT3,SLA,FCER1G,ITGA5,CXCL16,S100A9,ADAMTS9,NOS3,DDIT4,GDNF,CXCL10,FPR1,SPHK1,ANO6,F2R,C5AR1,LYN
4.93e-08	675	165	27	0.164	0.04	GO:0002366	BP	1	leukocyte activation involved in immune response	3	PLAUR,MVP,SLC11A1,SERPINB1,CD44,CYBA,IL4R,HMOX1,MMP9,VAMP8,PLAU,CD93,LGALS3,HAVCR2,LCP1,SLC2A5,FCER1G,CTSS,S100A9,RNASE2,CD14,FPR1,CLCF1,ANO6,C5AR1,PNP,LYN
5e-08	1519	165	41	0.248	0.027	GO:0051674	BP	1	localization of cell	2	TNFRSF12A,WAS,CD44,SLC8B1,EFNB1,BAMBI,HMOX1,TSPO,PLTP,MMP9,HCK,TIMP1,SLC7A5,RPS19,PIK3R2,MDK,HBEGF,DPYSL3,IGFBP5,PLAU,LGALS3,LCP1,THBS1,MSN,FERMT3,SLA,FCER1G,ITGA5,CXCL16,S100A9,ADAMTS9,NOS3,DDIT4,GDNF,CXCL10,FPR1,SPHK1,ANO6,F2R,C5AR1,LYN
5e-08	1519	165	41	0.248	0.027	GO:0048870	BP	1	cell motility	2	TNFRSF12A,WAS,CD44,SLC8B1,EFNB1,BAMBI,HMOX1,TSPO,PLTP,MMP9,HCK,TIMP1,SLC7A5,RPS19,PIK3R2,MDK,HBEGF,DPYSL3,IGFBP5,PLAU,LGALS3,LCP1,THBS1,MSN,FERMT3,SLA,FCER1G,ITGA5,CXCL16,S100A9,ADAMTS9,NOS3,DDIT4,GDNF,CXCL10,FPR1,SPHK1,ANO6,F2R,C5AR1,LYN
5.03e-08	2793	165	58	0.352	0.021	GO:1903561	CC	2	extracellular vesicle	3	LASP1,SCIN,PLAUR,MVP,MTMR11,WAS,SERPINB1,CD44,PLOD1,EFNB1,SH3GLB1,TSPO,MMP9,RP2,TIMP1,SLC7A5,RPS19,NAMPT,GNAI2,TP53I3,VAMP8,SPP1,PLXDC2,PLAU,LGALS3,COL4A2,HAVCR2,FAM129A,LCP1,THBS1,SLC2A5,SH3BGRL3,MSN,SERPINH1,FERMT3,CARHSP1,TAGLN2,DUSP23,C1QC,AK4,MAPKAPK2,S100A9,RNASE2,CD14,C1QB,CLCF1,SFN,TUBB6,ANO6,BGN,PTTG1IP,MUC1,LILRA5,S100A10,PNP,TGM2,PSMB8,LYN
5.18e-08	2795	165	58	0.352	0.021	GO:0043230	CC	2	extracellular organelle	3	LASP1,SCIN,PLAUR,MVP,MTMR11,WAS,SERPINB1,CD44,PLOD1,EFNB1,SH3GLB1,TSPO,MMP9,RP2,TIMP1,SLC7A5,RPS19,NAMPT,GNAI2,TP53I3,VAMP8,SPP1,PLXDC2,PLAU,LGALS3,COL4A2,HAVCR2,FAM129A,LCP1,THBS1,SLC2A5,SH3BGRL3,MSN,SERPINH1,FERMT3,CARHSP1,TAGLN2,DUSP23,C1QC,AK4,MAPKAPK2,S100A9,RNASE2,CD14,C1QB,CLCF1,SFN,TUBB6,ANO6,BGN,PTTG1IP,MUC1,LILRA5,S100A10,PNP,TGM2,PSMB8,LYN
5.21e-08	1521	165	41	0.248	0.027	GO:0009967	BP	1	positive regulation of signal transduction	3	LASP1,TNFRSF12A,PLAUR,CD44,CYBA,MAP3K20,BAMBI,SH3GLB1,HMOX1,MMP9,PIK3R2,HBEGF,GNAI2,MAPKAPK3,IGFBP5,SOX4,RBCK1,CHSY1,HAVCR2,YAP1,THBS1,INHBE,NACC2,LY96,SLA,ITGA5,PEA15,MAPKAPK2,S100A9,CXCL10,CD14,FPR1,CLCF1,SFN,HCLS1,F2R,TLR5,C5AR1,TGM2,PSMB8,LYN
5.64e-08	679	165	27	0.164	0.04	GO:0002263	BP	1	cell activation involved in immune response	2	PLAUR,MVP,SLC11A1,SERPINB1,CD44,CYBA,IL4R,HMOX1,MMP9,VAMP8,PLAU,CD93,LGALS3,HAVCR2,LCP1,SLC2A5,FCER1G,CTSS,S100A9,RNASE2,CD14,FPR1,CLCF1,ANO6,C5AR1,PNP,LYN
7.25e-08	536	165	24	0.145	0.045	GO:0002444	BP	1	myeloid leukocyte mediated immunity	4	PLAUR,MVP,SLC11A1,SERPINB1,CD44,CYBA,IL4R,HMOX1,MMP9,VAMP8,PLAU,CD93,LGALS3,SLC2A5,FCER1G,CTSS,S100A9,RNASE2,CD14,FPR1,ANO6,C5AR1,PNP,LYN
8.2e-08	911	165	31	0.188	0.034	GO:0045087	BP	1	innate immune response	3	SLC11A1,CD44,CYBA,NFKB2,HCK,RPS19,ZC3HAV1,MAPKAPK3,LGALS3,HAVCR2,OASL,LY96,SLA,FCER1G,C1QC,CXCL16,MAPKAPK2,CTSS,S100A9,IFI16,DTX3L,MB21D1,MUC17,CD14,C1QB,MUC1,LILRA5,TLR5,ISG15,PSMB8,LYN
9.79e-08	593	165	25	0.152	0.042	GO:0097190	BP	1	apoptotic signaling pathway	3	TNFRSF12A,PLAUR,CD44,SH3GLB1,HMOX1,MMP9,CDKN1A,RBCK1,LGALS3,YAP1,THBS1,COL2A1,NACC2,BAG3,LY96,PEA15,S100A9,IFI16,NOS3,DDIT4,GDNF,CD14,SFN,PTTG1IP,MUC1
1.56e-07	2010	132	56	0.424	0.028	REAC:R-HSA-168256	rea	13	Immune System	1	TNFRSF12A,PLAUR,MVP,WAS,SLC11A1,SERPINB1,CD44,CYBA,NFKB2,IL4R,TXLNA,HMOX1,MMP9,HCK,TIMP1,EBI3,PIK3R2,KIF20A,MAPKAPK3,VAMP8,PLAU,CDKN1A,CD93,RBCK1,LGALS3,HAVCR2,OASL,LCP1,SLC2A5,MSN,LY96,FCER1G,C1QC,MAPKAPK2,CTSS,S100A9,IFI16,DTX3L,MB21D1,NOS3,CXCL10,RNASE2,MUC17,CD14,FPR1,C1QB,CLCF1,ANO6,MUC1,LILRA5,TLR5,ISG15,C5AR1,PNP,PSMB8,LYN
1.66e-07	879	165	30	0.182	0.034	GO:0043069	BP	1	negative regulation of programmed cell death	4	PLAUR,CD44,GLI2,HMOX1,MMP9,HCK,TIMP1,MDK,CDKN1A,RBCK1,LGALS3,HEY2,YAP1,THBS1,COL2A1,BAG3,FCER1G,ITGA5,PEA15,NOS3,GDNF,CLCF1,UCP2,SFN,SPHK1,HCLS1,F2R,PTTG1IP,MUC1,C5AR1
2.08e-07	830	165	29	0.176	0.035	GO:0002443	BP	1	leukocyte mediated immunity	3	PLAUR,MVP,WAS,SLC11A1,SERPINB1,CD44,CYBA,IL4R,HMOX1,MMP9,VAMP8,PLAU,CD93,LGALS3,HAVCR2,SLC2A5,FCER1G,C1QC,CTSS,S100A9,RNASE2,CD14,FPR1,C1QB,CLCF1,ANO6,C5AR1,PNP,LYN
2.3e-07	1091	132	39	0.295	0.036	REAC:R-HSA-168249	rea	13	Innate Immune System	2	PLAUR,MVP,WAS,SLC11A1,SERPINB1,CD44,CYBA,NFKB2,MMP9,HCK,PIK3R2,MAPKAPK3,VAMP8,PLAU,CD93,LGALS3,SLC2A5,LY96,FCER1G,C1QC,MAPKAPK2,CTSS,S100A9,IFI16,MB21D1,NOS3,RNASE2,MUC17,CD14,FPR1,C1QB,ANO6,MUC1,TLR5,ISG15,C5AR1,PNP,PSMB8,LYN
2.31e-07	891	165	30	0.182	0.034	GO:0051707	BP	1	response to other organism	4	SLC11A1,CYBA,NFKB2,IL4R,TSPO,HCK,RPS19,ZC3HAV1,MAPKAPK3,HAVCR2,OASL,ADM,LY96,FCER1G,MAPKAPK2,S100A9,IFI16,DTX3L,MB21D1,NOS3,DDIT4,CXCL10,RNASE2,CD14,FOSL1,F2R,TLR5,ISG15,C5AR1,LYN
2.44e-07	893	165	30	0.182	0.034	GO:0043207	BP	1	response to external biotic stimulus	3	SLC11A1,CYBA,NFKB2,IL4R,TSPO,HCK,RPS19,ZC3HAV1,MAPKAPK3,HAVCR2,OASL,ADM,LY96,FCER1G,MAPKAPK2,S100A9,IFI16,DTX3L,MB21D1,NOS3,DDIT4,CXCL10,RNASE2,CD14,FOSL1,F2R,TLR5,ISG15,C5AR1,LYN
2.62e-07	9451	165	121	0.733	0.013	GO:0044444	CC	2	cytoplasmic part	2	LASP1,SCIN,PLAUR,MVP,WAS,SLC11A1,SERPINB1,CD44,CYBA,MTHFD2,IGF2BP2,GLI2,NFKB2,PLOD1,TXLNA,SLC8B1,MAP3K20,SH3GLB1,CYTH4,HMOX1,TSPO,MMP9,HCK,RP2,TIMP1,SLC7A5,EBI3,RPS19,PIK3R2,NAMPT,ZC3HAV1,MFSD10,SLC15A3,KIF20A,HBEGF,DPYSL3,GNAI2,MAPKAPK3,TP53I3,IGFBP5,ARID3A,CNN3,VAMP8,SPP1,PLAU,HJURP,RAB38,CDKN1A,SOX4,CD93,RBCK1,RHBDF2,CHSY1,LGALS3,RARRES3,COL4A2,HAVCR2,OASL,NPL,FAM129A,LCP1,FCHSD2,YAP1,THBS1,CO…
2.67e-07	1015	165	32	0.194	0.032	GO:0050776	BP	1	regulation of immune response	4	WAS,SLC11A1,CYBA,IL4R,HMOX1,HCK,RPS19,PIK3R2,MAPKAPK3,VAMP8,RBCK1,LGALS3,HAVCR2,COL2A1,LY96,FCER1G,C1QC,MAPKAPK2,CTSS,S100A9,IFI16,MB21D1,MUC17,CD14,FPR1,C1QB,CLCF1,MUC1,TLR5,C5AR1,PSMB8,LYN
2.7e-07	2995	165	59	0.358	0.02	GO:0070887	BP	1	cellular response to chemical stimulus	2	TNFRSF12A,CD44,CYBA,GLI2,IL4R,SLC8B1,BAMBI,HMOX1,TSPO,MMP9,HCK,EBI3,RPS19,PIK3R2,HBEGF,DPYSL3,GNAI2,IGFBP5,SPP1,SOX4,RBCK1,LGALS3,COL4A2,HAVCR2,OASL,LCP1,YAP1,THBS1,COL2A1,SLC2A5,MSN,LY96,FCER1G,ITGA5,CXCL16,MAPKAPK2,CTSS,S100A9,HEYL,MB21D1,NOS3,DDIT4,CXCL10,CD14,FPR1,CLCF1,UCP2,SPHK1,ANO6,HCLS1,OXTR,BGN,ZFP36L1,COL4A1,TLR5,ISG15,C5AR1,PSMB8,LYN
3.03e-07	960	165	31	0.188	0.032	GO:0060548	BP	1	negative regulation of cell death	3	PLAUR,CD44,GLI2,HMOX1,MMP9,HCK,TIMP1,MDK,CDKN1A,SOX4,RBCK1,LGALS3,HEY2,YAP1,THBS1,COL2A1,BAG3,FCER1G,ITGA5,PEA15,NOS3,GDNF,CLCF1,UCP2,SFN,SPHK1,HCLS1,F2R,PTTG1IP,MUC1,C5AR1
5.5e-07	865	165	29	0.176	0.034	GO:0043066	BP	1	negative regulation of apoptotic process	5	PLAUR,CD44,GLI2,HMOX1,MMP9,HCK,TIMP1,MDK,CDKN1A,LGALS3,HEY2,YAP1,THBS1,COL2A1,BAG3,FCER1G,ITGA5,PEA15,NOS3,GDNF,CLCF1,UCP2,SFN,SPHK1,HCLS1,F2R,PTTG1IP,MUC1,C5AR1
6.55e-07	649	165	25	0.152	0.039	GO:0002253	BP	1	activation of immune response	6	WAS,CYBA,HCK,PIK3R2,MAPKAPK3,RBCK1,LGALS3,HAVCR2,LY96,FCER1G,C1QC,MAPKAPK2,CTSS,S100A9,IFI16,MB21D1,MUC17,CD14,FPR1,C1QB,MUC1,TLR5,C5AR1,PSMB8,LYN
6.63e-07	7303	165	102	0.618	0.014	GO:0051716	BP	1	cellular response to stimulus	1	LASP1,TNFRSF12A,PLAUR,MVP,WAS,CD44,CYBA,GLI2,NFKB2,IL4R,TXLNA,SLC8B1,EFNB1,MAP3K20,BAMBI,SH3GLB1,CYTH4,HMOX1,TSPO,MMP9,HCK,TIMP1,EBI3,RPS19,PIK3R2,NAMPT,MDK,HBEGF,DPYSL3,GNAI2,MAPKAPK3,IGFBP5,ARID3A,SPP1,PLAU,RAB38,CDKN1A,SOX4,RBCK1,RHBDF2,CHSY1,LGALS3,COL4A2,HAVCR2,OASL,HEY2,FAM129A,LCP1,YAP1,THBS1,COL2A1,INHBE,SLC2A5,MSN,NACC2,ADM,FERMT3,BAG3,CARHSP1,LY96,MOV10,SLA,FCER1G,ITGA5,CXCL16,PEA15,MAP…
7.02e-07	1446	165	38	0.23	0.026	GO:0080134	BP	1	regulation of response to stress	4	TNFRSF12A,PLAUR,CD44,CYBA,MAP3K20,HCK,RPS19,HBEGF,MAPKAPK3,VAMP8,SPP1,PLAU,HAVCR2,THBS1,NACC2,BAG3,LY96,FCER1G,C1QC,MAPKAPK2,CTSS,S100A9,IFI16,DTX3L,MB21D1,NOS3,MUC17,CD14,C1QB,ANO6,F2R,PTTG1IP,MUC1,TLR5,C5AR1,TGM2,PSMB8,LYN
7.17e-07	11292	165	134	0.812	0.012	GO:0005515	MF	15	protein binding	2	LASP1,TNFRSF12A,SCIN,PLAUR,MVP,WAS,SLC11A1,CD44,CYBA,IGF2BP2,GLI2,NFKB2,IL4R,PLOD1,TXLNA,SLC8B1,EFNB1,MAP3K20,BAMBI,SH3GLB1,CYTH4,HMOX1,TSPO,APOL4,MMP9,HCK,RP2,TIMP1,SLC7A5,EBI3,RPS19,PIK3R2,NAMPT,ZC3HAV1,SLC15A3,MDK,KIF20A,HBEGF,DPYSL3,GNAI2,MAPKAPK3,TP53I3,IGFBP5,ARID3A,CNN3,VAMP8,SPP1,PLXDC2,PLAU,HJURP,RAB38,CKS2,CDKN1A,SOX4,CD93,RBCK1,RHBDF2,HELZ2,LGALS3,RARRES3,COL4A2,HAVCR2,OASL,HEY2,NPL,FA…
8.38e-07	940	165	30	0.182	0.032	GO:0009607	BP	1	response to biotic stimulus	2	SLC11A1,CYBA,NFKB2,IL4R,TSPO,HCK,RPS19,ZC3HAV1,MAPKAPK3,HAVCR2,OASL,ADM,LY96,FCER1G,MAPKAPK2,S100A9,IFI16,DTX3L,MB21D1,NOS3,DDIT4,CXCL10,RNASE2,CD14,FOSL1,F2R,TLR5,ISG15,C5AR1,LYN
1.65e-06	907	165	29	0.176	0.032	GO:0033993	BP	1	response to lipid	4	SLC11A1,CYBA,NFKB2,TSPO,HCK,MDK,MAPKAPK3,SPP1,CDKN1A,HAVCR2,YAP1,THBS1,MSN,ADM,LY96,MAPKAPK2,HEYL,NOS3,DDIT4,CXCL10,CD14,UCP2,FOSL1,OXTR,F2R,ZFP36L1,TLR5,C5AR1,LYN
1.71e-06	2001	165	45	0.273	0.022	GO:0006928	BP	1	movement of cell or subcellular component	1	TNFRSF12A,PLAUR,WAS,CD44,GLI2,SLC8B1,EFNB1,BAMBI,HMOX1,TSPO,PLTP,MMP9,HCK,TIMP1,SLC7A5,RPS19,PIK3R2,MDK,KIF20A,HBEGF,DPYSL3,IGFBP5,PLAU,LGALS3,LCP1,THBS1,MSN,FERMT3,SLA,FCER1G,ITGA5,CXCL16,S100A9,ADAMTS9,NOS3,DDIT4,GDNF,CXCL10,FPR1,SPHK1,ANO6,F2R,C5AR1,KIFC1,LYN
1.79e-06	298	165	17	0.103	0.057	GO:0002218	BP	1	activation of innate immune response	7	CYBA,HCK,MAPKAPK3,HAVCR2,LY96,FCER1G,MAPKAPK2,CTSS,S100A9,IFI16,MB21D1,MUC17,CD14,MUC1,TLR5,PSMB8,LYN
2.1e-06	480	165	21	0.127	0.044	GO:0043312	BP	1	neutrophil degranulation	5	PLAUR,MVP,SLC11A1,SERPINB1,CD44,CYBA,MMP9,VAMP8,PLAU,CD93,LGALS3,SLC2A5,FCER1G,CTSS,S100A9,RNASE2,CD14,FPR1,ANO6,C5AR1,PNP
2.12e-06	387	165	19	0.115	0.049	GO:2001233	BP	1	regulation of apoptotic signaling pathway	4	TNFRSF12A,PLAUR,CD44,SH3GLB1,HMOX1,MMP9,RBCK1,LGALS3,YAP1,THBS1,COL2A1,NACC2,PEA15,S100A9,NOS3,GDNF,SFN,PTTG1IP,MUC1
2.18e-06	481	165	21	0.127	0.044	GO:0002283	BP	1	neutrophil activation involved in immune response	5	PLAUR,MVP,SLC11A1,SERPINB1,CD44,CYBA,MMP9,VAMP8,PLAU,CD93,LGALS3,SLC2A5,FCER1G,CTSS,S100A9,RNASE2,CD14,FPR1,ANO6,C5AR1,PNP
2.42e-06	346	165	18	0.109	0.052	GO:0045089	BP	1	positive regulation of innate immune response	6	CYBA,HCK,RPS19,MAPKAPK3,HAVCR2,LY96,FCER1G,MAPKAPK2,CTSS,S100A9,IFI16,MB21D1,MUC17,CD14,MUC1,TLR5,PSMB8,LYN
3.15e-06	491	165	21	0.127	0.043	GO:0042119	BP	1	neutrophil activation	5	PLAUR,MVP,SLC11A1,SERPINB1,CD44,CYBA,MMP9,VAMP8,PLAU,CD93,LGALS3,SLC2A5,FCER1G,CTSS,S100A9,RNASE2,CD14,FPR1,ANO6,C5AR1,PNP
3.39e-06	493	165	21	0.127	0.043	GO:0002446	BP	1	neutrophil mediated immunity	5	PLAUR,MVP,SLC11A1,SERPINB1,CD44,CYBA,MMP9,VAMP8,PLAU,CD93,LGALS3,SLC2A5,FCER1G,CTSS,S100A9,RNASE2,CD14,FPR1,ANO6,C5AR1,PNP
3.92e-06	497	165	21	0.127	0.042	GO:0036230	BP	1	granulocyte activation	4	PLAUR,MVP,SLC11A1,SERPINB1,CD44,CYBA,MMP9,VAMP8,PLAU,CD93,LGALS3,SLC2A5,FCER1G,CTSS,S100A9,RNASE2,CD14,FPR1,ANO6,C5AR1,PNP
4.01e-06	449	165	20	0.121	0.045	GO:0031349	BP	1	positive regulation of defense response	5	CYBA,HCK,RPS19,MAPKAPK3,VAMP8,HAVCR2,LY96,FCER1G,MAPKAPK2,CTSS,S100A9,IFI16,MB21D1,MUC17,CD14,MUC1,TLR5,TGM2,PSMB8,LYN
4.25e-06	1007	165	30	0.182	0.03	GO:0034097	BP	1	response to cytokine	4	TNFRSF12A,SLC11A1,CD44,CYBA,NFKB2,IL4R,HCK,TIMP1,EBI3,PIK3R2,DPYSL3,MAPKAPK3,RBCK1,OASL,LCP1,THBS1,MSN,CXCL16,MAPKAPK2,CXCL10,CD14,CLCF1,FOSL1,SPHK1,HCLS1,OXTR,BGN,ZFP36L1,ISG15,PSMB8
5.9e-06	2724	165	53	0.321	0.019	GO:0035556	BP	1	intracellular signal transduction	3	PLAUR,WAS,CD44,NFKB2,MAP3K20,CYTH4,HMOX1,MMP9,PIK3R2,HBEGF,GNAI2,MAPKAPK3,IGFBP5,ARID3A,RAB38,CDKN1A,SOX4,RBCK1,HAVCR2,LCP1,YAP1,THBS1,INHBE,NACC2,ADM,CARHSP1,LY96,PEA15,MAPKAPK2,S100A9,IFI16,NOS3,DDIT4,MLKL,GDNF,CXCL10,CD14,FPR1,CLCF1,SFN,SPHK1,HCLS1,OXTR,F2R,BGN,PTTG1IP,MUC1,ZFP36L1,ARHGAP30,C5AR1,TGM2,PSMB8,LYN
5.97e-06	667	165	24	0.145	0.036	GO:0009611	BP	1	response to wounding	3	TNFRSF12A,PLAUR,WAS,SLC11A1,CD44,HMOX1,TSPO,TIMP1,MDK,HBEGF,DPYSL3,SPP1,PLAU,THBS1,ADM,FERMT3,FCER1G,ITGA5,S100A9,NOS3,ANO6,F2R,ZFP36L1,LYN
6.34e-06	669	165	24	0.145	0.036	GO:0010942	BP	1	positive regulation of cell death	3	TNFRSF12A,SCIN,PLAUR,MAP3K20,SH3GLB1,HMOX1,TSPO,MMP9,CDKN1A,SOX4,RBCK1,THBS1,NACC2,ADM,PEA15,S100A9,DDIT4,UCP2,FOSL1,SFN,ANO6,F2R,TGM2,LYN
6.6e-06	11294	165	132	0.8	0.012	GO:0005737	CC	2	cytoplasm	1	LASP1,SCIN,PLAUR,MVP,MTMR11,WAS,SLC11A1,SERPINB1,CD44,CYBA,MTHFD2,IGF2BP2,GLI2,NFKB2,PLOD1,TXLNA,SLC8B1,EFNB1,MAP3K20,BAMBI,SH3GLB1,CYTH4,HMOX1,TSPO,MMP9,HCK,RP2,TIMP1,SLC7A5,EBI3,RPS19,PLEKHA4,PIK3R2,NAMPT,ZC3HAV1,MFSD10,SLC15A3,MDK,KIF20A,HBEGF,DPYSL3,GNAI2,MAPKAPK3,TP53I3,IGFBP5,ARID3A,CNN3,VAMP8,SPP1,PLAU,HJURP,RAB38,CDKN1A,SOX4,CD93,RBCK1,RHBDF2,CHSY1,LGALS3,RARRES3,COL4A2,HAVCR2,OASL,HEY2,N…
7.57e-06	466	165	20	0.121	0.043	GO:0050900	BP	1	leukocyte migration	4	CD44,SLC8B1,HMOX1,MMP9,HCK,SLC7A5,RPS19,PIK3R2,LGALS3,THBS1,MSN,FCER1G,ITGA5,CXCL16,S100A9,CXCL10,FPR1,ANO6,C5AR1,LYN
7.93e-06	3001	165	56	0.339	0.019	GO:0031325	BP	1	positive regulation of cellular metabolic process	3	PLAUR,SLC11A1,CD44,CYBA,GLI2,NFKB2,MAP3K20,BAMBI,SH3GLB1,HMOX1,TSPO,MMP9,EBI3,PIK3R2,NAMPT,ZC3HAV1,MDK,HBEGF,GNAI2,MAPKAPK3,ARID3A,SPP1,CKS2,CDKN1A,SOX4,HELZ2,HAVCR2,HEY2,FAM129A,YAP1,THBS1,INHBE,MSN,ADM,ITGA5,PEA15,MAPKAPK2,S100A9,IFI16,DTX3L,HEYL,NOS3,GDNF,CXCL10,FPR1,CLCF1,FOSL1,SPHK1,HCLS1,F2R,PTTG1IP,MUC1,ZFP36L1,TLR5,C5AR1,LYN
1.13e-05	689	165	24	0.145	0.035	GO:0001816	BP	1	cytokine production	2	SLC11A1,CYBA,IGF2BP2,NFKB2,IL4R,HMOX1,TSPO,EBI3,HAVCR2,THBS1,LY96,FCER1G,MAPKAPK2,S100A9,IFI16,MB21D1,CD14,SPHK1,F2R,TLR5,ISG15,C5AR1,PNP,LYN
1.13e-05	2203	165	46	0.279	0.021	GO:0031410	CC	2	cytoplasmic vesicle	3	PLAUR,MVP,SLC11A1,SERPINB1,CD44,CYBA,SH3GLB1,MMP9,HCK,RP2,TIMP1,MFSD10,HBEGF,DPYSL3,VAMP8,PLAU,RAB38,CD93,LGALS3,HAVCR2,FCHSD2,THBS1,SLC2A5,LHFPL2,FERMT3,LY96,SLA,FCER1G,ITGA5,CTSS,S100A9,DTX3L,NOS3,RNASE2,CD14,FPR1,SFN,ANO6,CD163,F2R,BGN,ARHGAP30,C5AR1,TOR4A,PNP,KIFC1
1.18e-05	2206	165	46	0.279	0.021	GO:0097708	CC	2	intracellular vesicle	3	PLAUR,MVP,SLC11A1,SERPINB1,CD44,CYBA,SH3GLB1,MMP9,HCK,RP2,TIMP1,MFSD10,HBEGF,DPYSL3,VAMP8,PLAU,RAB38,CD93,LGALS3,HAVCR2,FCHSD2,THBS1,SLC2A5,LHFPL2,FERMT3,LY96,SLA,FCER1G,ITGA5,CTSS,S100A9,DTX3L,NOS3,RNASE2,CD14,FPR1,SFN,ANO6,CD163,F2R,BGN,ARHGAP30,C5AR1,TOR4A,PNP,KIFC1
1.25e-05	1824	165	41	0.248	0.022	GO:0051049	BP	1	regulation of transport	4	SCIN,SLC11A1,CYBA,IL4R,SLC8B1,SH3GLB1,HMOX1,TSPO,PLTP,MMP9,HCK,PIK3R2,GNAI2,VAMP8,SPP1,CDKN1A,SOX4,RHBDF2,LGALS3,HAVCR2,LCP1,THBS1,MSN,BAG3,FCER1G,PEA15,CTSS,S100A9,NOS3,GDNF,CXCL10,RNASE2,CD14,UCP2,SFN,ANO6,PARP10,OXTR,F2R,TLR5,LYN
1.34e-05	12086	165	137	0.83	0.011	GO:0065007	BP	1	biological regulation	1	LASP1,TNFRSF12A,SCIN,PLAUR,MVP,WAS,SLC11A1,SERPINB1,CD44,CYBA,IGF2BP2,GLI2,CA12,NFKB2,IL4R,TXLNA,SLC8B1,EFNB1,MAP3K20,BAMBI,SH3GLB1,CYTH4,HMOX1,TSPO,PLTP,MMP9,SLCO4A1,HCK,RP2,TIMP1,EBI3,RPS19,PIK3R2,NAMPT,ZC3HAV1,MDK,SLC16A10,HBEGF,DPYSL3,GNAI2,MAPKAPK3,TP53I3,IGFBP5,ARID3A,CNN3,VAMP8,SPP1,PLAU,HJURP,RAB38,CKS2,CDKN1A,SOX4,RBCK1,RHBDF2,ZBTB46,HELZ2,CHSY1,LGALS3,RARRES3,SPOCD1,COL4A2,HAVCR2,OASL,H…
1.55e-05	10732	165	127	0.77	0.012	GO:0050794	BP	1	regulation of cellular process	1	LASP1,TNFRSF12A,SCIN,PLAUR,MVP,WAS,SLC11A1,SERPINB1,CD44,CYBA,IGF2BP2,GLI2,NFKB2,IL4R,TXLNA,SLC8B1,EFNB1,MAP3K20,BAMBI,SH3GLB1,CYTH4,HMOX1,TSPO,MMP9,HCK,TIMP1,EBI3,RPS19,PIK3R2,NAMPT,ZC3HAV1,MDK,HBEGF,DPYSL3,GNAI2,MAPKAPK3,TP53I3,IGFBP5,ARID3A,VAMP8,SPP1,PLAU,HJURP,RAB38,CKS2,CDKN1A,SOX4,RBCK1,RHBDF2,ZBTB46,HELZ2,CHSY1,LGALS3,RARRES3,SPOCD1,COL4A2,HAVCR2,OASL,HEY2,FAM129A,LCP1,FCHSD2,YAP1,THBS1,C…
1.69e-05	3415	165	60	0.364	0.018	GO:0048513	BP	1	animal organ development	3	SCIN,CD44,GLI2,NFKB2,IL4R,EFNB1,BAMBI,HMOX1,TSPO,MMP9,TIMP1,RPS19,MDK,HBEGF,IGFBP5,SPP1,CDKN1A,SOX4,ZBTB46,CHSY1,LGALS3,HEY2,LCP1,YAP1,THBS1,COL2A1,MSN,ADM,SERPINH1,BAG3,MOV10,FCER1G,C1QC,AK4,MAPKAPK2,IFI16,ADAMTS9,HEYL,NOS3,DDIT4,GDNF,CXCL10,C1QB,CLCF1,UCP2,FOSL1,SFN,SPHK1,ANO6,HCLS1,OXTR,ZFP36L1,COL4A1,TLR5,ISG15,C5AR1,PNP,TGM2,PSMB8,LYN
1.73e-05	821	165	26	0.158	0.032	GO:0030141	CC	2	secretory granule	5	PLAUR,MVP,SLC11A1,SERPINB1,CD44,CYBA,MMP9,TIMP1,VAMP8,PLAU,CD93,LGALS3,THBS1,SLC2A5,LHFPL2,FERMT3,FCER1G,CTSS,S100A9,RNASE2,CD14,FPR1,ANO6,C5AR1,TOR4A,PNP
2.63e-05	2673	165	51	0.309	0.019	GO:0051246	BP	1	regulation of protein metabolic process	1	PLAUR,MVP,SLC11A1,SERPINB1,CD44,IGF2BP2,MAP3K20,HMOX1,TSPO,MMP9,TIMP1,EBI3,PIK3R2,HBEGF,GNAI2,MAPKAPK3,IGFBP5,CKS2,CDKN1A,SOX4,HAVCR2,FAM129A,THBS1,INHBE,MSN,SERPINH1,C1QC,ITGA5,PEA15,MAPKAPK2,S100A9,IFI16,DTX3L,DDIT4,CXCL10,FPR1,C1QB,CLCF1,SFN,SPHK1,PARP10,HCLS1,F2R,BGN,PTTG1IP,MUC1,ZFP36L1,ISG15,C5AR1,PSMB8,LYN
3.03e-05	315	165	16	0.097	0.051	GO:0032496	BP	1	response to lipopolysaccharide	5	SLC11A1,NFKB2,TSPO,HCK,MAPKAPK3,HAVCR2,ADM,LY96,MAPKAPK2,NOS3,CXCL10,CD14,F2R,TLR5,C5AR1,LYN
3.29e-05	2607	165	50	0.303	0.019	GO:0071702	BP	1	organic substance transport	4	MVP,CYBA,IGF2BP2,CA12,IL4R,SLC8B1,SH3GLB1,TSPO,APOL4,PLTP,SLCO4A1,RP2,SLC7A5,RPS19,PIK3R2,MFSD10,SLC15A3,SLC16A10,KIF20A,VAMP8,SPP1,RAB38,CDKN1A,SOX4,RHBDF2,HAVCR2,LCP1,THBS1,SLC2A5,PLIN2,BAG3,FCER1G,PEA15,S100A9,ADAMTS9,DTX3L,GDNF,RNASE2,CD14,UCP2,SFN,ANO6,PARP10,OXTR,F2R,PTTG1IP,ZFP36L1,TLR5,PNP,LYN
3.67e-05	619	165	22	0.133	0.036	GO:0043068	BP	1	positive regulation of programmed cell death	4	TNFRSF12A,SCIN,PLAUR,MAP3K20,SH3GLB1,HMOX1,TSPO,MMP9,CDKN1A,SOX4,RBCK1,THBS1,NACC2,ADM,PEA15,S100A9,FOSL1,SFN,ANO6,F2R,TGM2,LYN
4.24e-05	624	165	22	0.133	0.035	GO:0001817	BP	1	regulation of cytokine production	4	SLC11A1,CYBA,IGF2BP2,NFKB2,IL4R,HMOX1,TSPO,EBI3,HAVCR2,THBS1,LY96,FCER1G,MAPKAPK2,IFI16,MB21D1,CD14,SPHK1,F2R,TLR5,ISG15,C5AR1,LYN
4.36e-05	280	165	15	0.091	0.054	GO:0002758	BP	1	innate immune response-activating signal transduction	5	CYBA,HCK,MAPKAPK3,HAVCR2,LY96,FCER1G,MAPKAPK2,CTSS,S100A9,MUC17,CD14,MUC1,TLR5,PSMB8,LYN
4.64e-05	2889	165	53	0.321	0.018	GO:0051173	BP	1	positive regulation of nitrogen compound metabolic process	2	PLAUR,SLC11A1,CD44,GLI2,NFKB2,MAP3K20,BAMBI,HMOX1,MMP9,EBI3,PIK3R2,NAMPT,ZC3HAV1,MDK,HBEGF,GNAI2,MAPKAPK3,ARID3A,SPP1,CKS2,CDKN1A,SOX4,HELZ2,HAVCR2,HEY2,FAM129A,YAP1,THBS1,INHBE,MSN,ADM,ITGA5,PEA15,MAPKAPK2,S100A9,IFI16,DTX3L,HEYL,NOS3,GDNF,CXCL10,FPR1,CLCF1,FOSL1,SPHK1,HCLS1,F2R,PTTG1IP,MUC1,ZFP36L1,TLR5,C5AR1,LYN
5e-05	420	165	18	0.109	0.043	GO:0045088	BP	1	regulation of innate immune response	5	CYBA,HCK,RPS19,MAPKAPK3,HAVCR2,LY96,FCER1G,MAPKAPK2,CTSS,S100A9,IFI16,MB21D1,MUC17,CD14,MUC1,TLR5,PSMB8,LYN
5.19e-05	576	165	21	0.127	0.036	GO:0002757	BP	1	immune response-activating signal transduction	4	WAS,CYBA,HCK,PIK3R2,MAPKAPK3,RBCK1,LGALS3,HAVCR2,LY96,FCER1G,MAPKAPK2,CTSS,S100A9,MUC17,CD14,FPR1,MUC1,TLR5,C5AR1,PSMB8,LYN
5.55e-05	3254	165	57	0.345	0.018	GO:0009893	BP	1	positive regulation of metabolic process	2	PLAUR,SLC11A1,CD44,CYBA,GLI2,NFKB2,MAP3K20,BAMBI,SH3GLB1,HMOX1,TSPO,MMP9,EBI3,RPS19,PIK3R2,NAMPT,ZC3HAV1,MDK,HBEGF,GNAI2,MAPKAPK3,ARID3A,SPP1,CKS2,CDKN1A,SOX4,HELZ2,HAVCR2,HEY2,FAM129A,YAP1,THBS1,INHBE,MSN,ADM,ITGA5,PEA15,MAPKAPK2,S100A9,IFI16,DTX3L,HEYL,NOS3,GDNF,CXCL10,FPR1,CLCF1,FOSL1,SPHK1,HCLS1,F2R,PTTG1IP,MUC1,ZFP36L1,TLR5,C5AR1,LYN
5.85e-05	11447	165	131	0.794	0.011	GO:0050789	BP	1	regulation of biological process	2	LASP1,TNFRSF12A,SCIN,PLAUR,MVP,WAS,SLC11A1,SERPINB1,CD44,CYBA,IGF2BP2,GLI2,NFKB2,IL4R,TXLNA,SLC8B1,EFNB1,MAP3K20,BAMBI,SH3GLB1,CYTH4,HMOX1,TSPO,PLTP,MMP9,HCK,TIMP1,EBI3,RPS19,PIK3R2,NAMPT,ZC3HAV1,MDK,HBEGF,DPYSL3,GNAI2,MAPKAPK3,TP53I3,IGFBP5,ARID3A,VAMP8,SPP1,PLAU,HJURP,RAB38,CKS2,CDKN1A,SOX4,RBCK1,RHBDF2,ZBTB46,HELZ2,CHSY1,LGALS3,RARRES3,SPOCD1,COL4A2,HAVCR2,OASL,HEY2,FAM129A,LCP1,FCHSD2,YAP1,TH…
6.33e-05	332	165	16	0.097	0.048	GO:0002237	BP	1	response to molecule of bacterial origin	4	SLC11A1,NFKB2,TSPO,HCK,MAPKAPK3,HAVCR2,ADM,LY96,MAPKAPK2,NOS3,CXCL10,CD14,F2R,TLR5,C5AR1,LYN
6.34e-05	938	165	27	0.164	0.029	GO:0099503	CC	2	secretory vesicle	4	PLAUR,MVP,SLC11A1,SERPINB1,CD44,CYBA,MMP9,TIMP1,DPYSL3,VAMP8,PLAU,CD93,LGALS3,THBS1,SLC2A5,LHFPL2,FERMT3,FCER1G,CTSS,S100A9,RNASE2,CD14,FPR1,ANO6,C5AR1,TOR4A,PNP
6.42e-05	171	165	12	0.073	0.07	GO:1903034	BP	1	regulation of response to wounding	5	TNFRSF12A,PLAUR,HBEGF,SPP1,PLAU,THBS1,FCER1G,S100A9,NOS3,ANO6,F2R,LYN
6.44e-05	1555	165	36	0.218	0.023	GO:1901700	BP	1	response to oxygen-containing compound	3	SLC11A1,CYBA,NFKB2,HMOX1,TSPO,MMP9,HCK,TIMP1,PIK3R2,GNAI2,MAPKAPK3,IGFBP5,SPP1,CDKN1A,SOX4,HAVCR2,YAP1,THBS1,SLC2A5,MSN,ADM,LY96,MAPKAPK2,NOS3,DDIT4,CXCL10,CD14,UCP2,FOSL1,OXTR,F2R,ZFP36L1,COL4A1,TLR5,C5AR1,LYN
7.39e-05	588	165	21	0.127	0.036	GO:0009617	BP	1	response to bacterium	5	SLC11A1,CYBA,NFKB2,TSPO,HCK,RPS19,MAPKAPK3,HAVCR2,ADM,LY96,FCER1G,MAPKAPK2,S100A9,NOS3,CXCL10,CD14,F2R,TLR5,ISG15,C5AR1,LYN
8.93e-05	463	132	21	0.159	0.045	REAC:R-HSA-449147	rea	13	Signaling by Interleukins	3	NFKB2,IL4R,TXLNA,HMOX1,MMP9,HCK,TIMP1,EBI3,PIK3R2,MAPKAPK3,CDKN1A,HAVCR2,LCP1,MSN,MAPKAPK2,CXCL10,FPR1,CLCF1,MUC1,PSMB8,LYN
9.1e-05	296	165	15	0.091	0.051	GO:0030667	CC	2	secretory granule membrane	3	PLAUR,SLC11A1,CD44,CYBA,VAMP8,PLAU,CD93,LGALS3,SLC2A5,LHFPL2,FCER1G,CD14,FPR1,ANO6,C5AR1
9.61e-05	1434	165	34	0.206	0.024	GO:0044433	CC	2	cytoplasmic vesicle part	4	PLAUR,MVP,SLC11A1,SERPINB1,CD44,CYBA,MMP9,TIMP1,MFSD10,HBEGF,VAMP8,PLAU,RAB38,CD93,LGALS3,THBS1,SLC2A5,LHFPL2,FERMT3,LY96,FCER1G,CTSS,S100A9,DTX3L,NOS3,RNASE2,CD14,FPR1,SFN,ANO6,CD163,C5AR1,TOR4A,PNP
0.000104	216	165	13	0.079	0.06	GO:2001234	BP	1	negative regulation of apoptotic signaling pathway	4	PLAUR,CD44,HMOX1,MMP9,LGALS3,YAP1,THBS1,COL2A1,PEA15,NOS3,GDNF,PTTG1IP,MUC1
0.000117	779	165	24	0.145	0.031	GO:0031347	BP	1	regulation of defense response	5	CYBA,HCK,RPS19,MAPKAPK3,VAMP8,HAVCR2,LY96,FCER1G,C1QC,MAPKAPK2,CTSS,S100A9,IFI16,DTX3L,MB21D1,MUC17,CD14,C1QB,MUC1,TLR5,C5AR1,TGM2,PSMB8,LYN
0.00012	146	165	11	0.067	0.075	GO:0061041	BP	1	regulation of wound healing	6	TNFRSF12A,PLAUR,HBEGF,PLAU,THBS1,FCER1G,S100A9,NOS3,ANO6,F2R,LYN
0.000123	606	165	21	0.127	0.035	GO:0002764	BP	1	immune response-regulating signaling pathway	3	WAS,CYBA,HCK,PIK3R2,MAPKAPK3,RBCK1,LGALS3,HAVCR2,LY96,FCER1G,MAPKAPK2,CTSS,S100A9,MUC17,CD14,FPR1,MUC1,TLR5,C5AR1,PSMB8,LYN
0.000123	472	132	21	0.159	0.044	REAC:R-HSA-6798695	rea	13	Neutrophil degranulation	3	PLAUR,MVP,SLC11A1,SERPINB1,CD44,CYBA,MMP9,VAMP8,PLAU,CD93,LGALS3,SLC2A5,FCER1G,CTSS,S100A9,RNASE2,CD14,FPR1,ANO6,C5AR1,PNP
0.000126	782	165	24	0.145	0.031	GO:0032101	BP	1	regulation of response to external stimulus	4	PLAUR,CYBA,SLC8B1,HCK,RPS19,VAMP8,SPP1,PLAU,HAVCR2,THBS1,LY96,FCER1G,C1QC,S100A9,DTX3L,MB21D1,NOS3,CXCL10,C1QB,ANO6,F2R,C5AR1,TGM2,LYN
0.000149	1110	165	29	0.176	0.026	GO:0051241	BP	1	negative regulation of multicellular organismal process	4	PLAUR,SLC11A1,CYBA,GLI2,IL4R,HMOX1,TSPO,TIMP1,RPS19,DPYSL3,IGFBP5,SPP1,PLAU,ZBTB46,CHSY1,COL4A2,HAVCR2,HEY2,THBS1,ADM,C1QC,ADAMTS9,NOS3,CXCL10,OXTR,F2R,ZFP36L1,ISG15,LYN
0.00015	613	165	21	0.127	0.034	GO:0043065	BP	1	positive regulation of apoptotic process	5	TNFRSF12A,SCIN,PLAUR,MAP3K20,SH3GLB1,HMOX1,TSPO,MMP9,SOX4,RBCK1,THBS1,NACC2,ADM,PEA15,S100A9,FOSL1,SFN,ANO6,F2R,TGM2,LYN
0.000152	2479	165	47	0.285	0.019	GO:0071310	BP	1	cellular response to organic substance	3	TNFRSF12A,CD44,CYBA,GLI2,IL4R,BAMBI,TSPO,HCK,EBI3,PIK3R2,DPYSL3,GNAI2,IGFBP5,SPP1,SOX4,RBCK1,COL4A2,HAVCR2,OASL,LCP1,YAP1,THBS1,COL2A1,SLC2A5,MSN,LY96,ITGA5,MAPKAPK2,CTSS,HEYL,MB21D1,NOS3,DDIT4,CXCL10,CD14,CLCF1,UCP2,SPHK1,HCLS1,OXTR,BGN,ZFP36L1,COL4A1,TLR5,ISG15,PSMB8,LYN
0.000162	89	165	9	0.055	0.101	GO:1900046	BP	1	regulation of hemostasis	1	PLAUR,PLAU,THBS1,FCER1G,S100A9,NOS3,ANO6,F2R,LYN
0.000162	89	165	9	0.055	0.101	GO:0030193	BP	1	regulation of blood coagulation	1	PLAUR,PLAU,THBS1,FCER1G,S100A9,NOS3,ANO6,F2R,LYN
0.000173	1692	165	37	0.224	0.022	GO:0031399	BP	1	regulation of protein modification process	2	PLAUR,MVP,SLC11A1,CD44,MAP3K20,TSPO,MMP9,PIK3R2,HBEGF,GNAI2,MAPKAPK3,CKS2,CDKN1A,SOX4,HAVCR2,FAM129A,THBS1,INHBE,ITGA5,PEA15,MAPKAPK2,DTX3L,DDIT4,CXCL10,FPR1,CLCF1,SFN,SPHK1,PARP10,HCLS1,F2R,BGN,PTTG1IP,MUC1,ISG15,C5AR1,LYN
0.000189	5699	165	81	0.491	0.014	GO:0048856	BP	1	anatomical structure development	2	TNFRSF12A,SCIN,WAS,CD44,IGF2BP2,GLI2,NFKB2,IL4R,PLOD1,EFNB1,MAP3K20,BAMBI,HMOX1,TSPO,MMP9,HCK,TIMP1,SLC7A5,RPS19,MDK,HBEGF,DPYSL3,IGFBP5,CNN3,SPP1,CDKN1A,SOX4,ZBTB46,CHSY1,LGALS3,COL4A2,HAVCR2,HEY2,LCP1,YAP1,THBS1,COL2A1,INHBE,LHFPL2,MSN,ADM,SERPINH1,MPZL2,FERMT3,BAG3,MOV10,TAGLN2,FCER1G,C1QC,ITGA5,AK4,MAPKAPK2,S100A9,IFI16,ADAMTS9,HEYL,NOS3,DDIT4,GDNF,CXCL10,C1QB,CLCF1,UCP2,FOSL1,SFN,SPHK1,ANO6,…
0.000203	410	165	17	0.103	0.041	GO:0001819	BP	1	positive regulation of cytokine production	5	SLC11A1,CYBA,NFKB2,IL4R,HMOX1,EBI3,HAVCR2,THBS1,LY96,FCER1G,MAPKAPK2,IFI16,MB21D1,CD14,F2R,TLR5,C5AR1
0.000207	929	165	26	0.158	0.028	GO:0051050	BP	1	positive regulation of transport	5	SCIN,SLC11A1,CYBA,IL4R,SH3GLB1,TSPO,PLTP,PIK3R2,VAMP8,SPP1,SOX4,LGALS3,HAVCR2,MSN,BAG3,FCER1G,CTSS,S100A9,GDNF,CXCL10,RNASE2,CD14,SFN,ANO6,OXTR,F2R
0.000241	1274	165	31	0.188	0.024	GO:0051094	BP	1	positive regulation of developmental process	4	TNFRSF12A,SCIN,GLI2,IL4R,BAMBI,HMOX1,TSPO,DPYSL3,ZBTB46,HEY2,YAP1,THBS1,ADM,ITGA5,ADAMTS9,HEYL,MB21D1,NOS3,GDNF,CLCF1,SFN,SPHK1,ANO6,HCLS1,OXTR,ZFP36L1,ISG15,C5AR1,S100A10,PNP,LYN
0.000256	2438	165	46	0.279	0.019	GO:0032268	BP	1	regulation of cellular protein metabolic process	1	PLAUR,MVP,SLC11A1,SERPINB1,CD44,IGF2BP2,MAP3K20,TSPO,MMP9,TIMP1,PIK3R2,HBEGF,GNAI2,MAPKAPK3,IGFBP5,CKS2,CDKN1A,SOX4,HAVCR2,FAM129A,THBS1,INHBE,MSN,SERPINH1,ITGA5,PEA15,MAPKAPK2,S100A9,IFI16,DTX3L,DDIT4,CXCL10,FPR1,CLCF1,SFN,SPHK1,PARP10,HCLS1,F2R,BGN,PTTG1IP,MUC1,ZFP36L1,ISG15,C5AR1,LYN
0.000293	581	165	20	0.121	0.034	GO:0006935	BP	1	chemotaxis	3	PLAUR,GLI2,SLC8B1,EFNB1,RPS19,HBEGF,PLAU,LGALS3,THBS1,FCER1G,CXCL16,S100A9,GDNF,CXCL10,RNASE2,FPR1,FOSL1,ANO6,C5AR1,LYN
0.000302	582	165	20	0.121	0.034	GO:0042330	BP	1	taxis	2	PLAUR,GLI2,SLC8B1,EFNB1,RPS19,HBEGF,PLAU,LGALS3,THBS1,FCER1G,CXCL16,S100A9,GDNF,CXCL10,RNASE2,FPR1,FOSL1,ANO6,C5AR1,LYN
0.000313	96	165	9	0.055	0.094	GO:0050818	BP	1	regulation of coagulation	1	PLAUR,PLAU,THBS1,FCER1G,S100A9,NOS3,ANO6,F2R,LYN
0.000348	162	165	11	0.067	0.068	GO:0070820	CC	2	tertiary granule	6	SLC11A1,CYBA,MMP9,VAMP8,PLAU,CD93,LGALS3,FCER1G,CTSS,FPR1,ANO6
0.00035	685	132	25	0.189	0.036	REAC:R-HSA-1280215	rea	13	Cytokine Signaling in Immune system	2	TNFRSF12A,CD44,NFKB2,IL4R,TXLNA,HMOX1,MMP9,HCK,TIMP1,EBI3,PIK3R2,MAPKAPK3,CDKN1A,HAVCR2,OASL,LCP1,MSN,MAPKAPK2,CXCL10,FPR1,CLCF1,MUC1,ISG15,PSMB8,LYN
0.000441	6118	165	84	0.509	0.014	GO:0032502	BP	1	developmental process	1	TNFRSF12A,SCIN,WAS,CD44,IGF2BP2,GLI2,NFKB2,IL4R,PLOD1,EFNB1,MAP3K20,BAMBI,HMOX1,TSPO,MMP9,HCK,TIMP1,SLC7A5,RPS19,MDK,HBEGF,DPYSL3,IGFBP5,CNN3,SPP1,RAB38,CDKN1A,SOX4,ZBTB46,CHSY1,LGALS3,COL4A2,HAVCR2,HEY2,LCP1,YAP1,THBS1,COL2A1,INHBE,LHFPL2,MSN,ADM,SERPINH1,MPZL2,FERMT3,BAG3,MOV10,SLA,TAGLN2,FCER1G,C1QC,ITGA5,AK4,MAPKAPK2,S100A9,IFI16,ADAMTS9,HEYL,MB21D1,NOS3,DDIT4,GDNF,CXCL10,C1QB,CLCF1,UCP2,FOSL…
0.000497	1106	165	28	0.17	0.025	GO:0010562	BP	1	positive regulation of phosphorus metabolic process	4	PLAUR,SLC11A1,CD44,MAP3K20,SH3GLB1,MMP9,HBEGF,GNAI2,MAPKAPK3,CKS2,CDKN1A,HAVCR2,FAM129A,THBS1,INHBE,ADM,ITGA5,PEA15,MAPKAPK2,NOS3,CXCL10,FPR1,CLCF1,SPHK1,HCLS1,F2R,C5AR1,LYN
0.000497	1106	165	28	0.17	0.025	GO:0045937	BP	1	positive regulation of phosphate metabolic process	5	PLAUR,SLC11A1,CD44,MAP3K20,SH3GLB1,MMP9,HBEGF,GNAI2,MAPKAPK3,CKS2,CDKN1A,HAVCR2,FAM129A,THBS1,INHBE,ADM,ITGA5,PEA15,MAPKAPK2,NOS3,CXCL10,FPR1,CLCF1,SPHK1,HCLS1,F2R,C5AR1,LYN
0.000532	339	165	15	0.091	0.044	GO:0030198	BP	8	extracellular matrix organization	2	CD44,NFKB2,MMP9,TIMP1,SPP1,COL4A2,LCP1,THBS1,COL2A1,SERPINH1,ITGA5,CTSS,ADAMTS9,BGN,COL4A1
0.00058	135	165	10	0.061	0.074	GO:0002224	BP	1	toll-like receptor signaling pathway	7	CYBA,MAPKAPK3,HAVCR2,LY96,MAPKAPK2,CTSS,S100A9,CD14,TLR5,LYN
0.000638	393	165	16	0.097	0.041	GO:0043062	BP	8	extracellular structure organization	1	CD44,NFKB2,PLTP,MMP9,TIMP1,SPP1,COL4A2,LCP1,THBS1,COL2A1,SERPINH1,ITGA5,CTSS,ADAMTS9,BGN,COL4A1
0.000841	1960	165	39	0.236	0.02	GO:0009888	BP	1	tissue development	3	SCIN,WAS,CD44,GLI2,PLOD1,EFNB1,BAMBI,MMP9,HCK,TIMP1,HBEGF,IGFBP5,CNN3,SPP1,CDKN1A,SOX4,CHSY1,LGALS3,COL4A2,HEY2,YAP1,COL2A1,MSN,ADM,SERPINH1,TAGLN2,ITGA5,ADAMTS9,HEYL,GDNF,CXCL10,SFN,ANO6,ZFP36L1,COL4A1,GJA4,ISG15,TGM2,PSMB8
0.000883	14795	165	151	0.915	0.01	GO:0005488	MF	15	binding	1	LASP1,TNFRSF12A,SCIN,PLAUR,MVP,WAS,SLC11A1,CD44,CYBA,PARP12,MTHFD2,IGF2BP2,GLI2,CA12,NFKB2,IL4R,PLOD1,TXLNA,SLC8B1,EFNB1,MAP3K20,BAMBI,SH3GLB1,CYTH4,HMOX1,TSPO,APOL4,PLTP,MMP9,HCK,RP2,TIMP1,SLC7A5,EBI3,RPS19,PLEKHA4,PIK3R2,NAMPT,ZC3HAV1,SLC15A3,MDK,KIF20A,HBEGF,DPYSL3,GNAI2,MAPKAPK3,TP53I3,IGFBP5,ARID3A,CNN3,VAMP8,SPP1,PLXDC2,PLAU,HJURP,RAB38,CKS2,CDKN1A,SOX4,CD93,RBCK1,RHBDF2,ZBTB46,HELZ2,CHSY1,…
0.000907	2460	165	45	0.273	0.018	GO:0050793	BP	1	regulation of developmental process	3	TNFRSF12A,SCIN,CD44,GLI2,IL4R,BAMBI,HMOX1,TSPO,HCK,TIMP1,RPS19,DPYSL3,IGFBP5,SPP1,ZBTB46,LGALS3,COL4A2,HAVCR2,HEY2,YAP1,THBS1,MSN,ADM,MOV10,C1QC,ITGA5,ADAMTS9,HEYL,MB21D1,NOS3,GDNF,CXCL10,CLCF1,SFN,SPHK1,ANO6,HCLS1,OXTR,ZFP36L1,ISG15,C5AR1,S100A10,PNP,PSMB8,LYN
0.000911	1501	165	33	0.2	0.022	GO:0048585	BP	1	negative regulation of response to stimulus	4	PLAUR,CD44,IL4R,BAMBI,HMOX1,MMP9,RPS19,PIK3R2,HBEGF,IGFBP5,SPP1,PLAU,LGALS3,HAVCR2,HEY2,YAP1,THBS1,COL2A1,ADM,LY96,PEA15,IFI16,HEYL,NOS3,DDIT4,GDNF,CD14,UCP2,BGN,PTTG1IP,MUC1,PSMB8,LYN
0.000928	2462	165	45	0.273	0.018	GO:0051704	BP	1	multi-organism process	1	SLC11A1,CYBA,NFKB2,IL4R,TSPO,MMP9,HCK,TIMP1,RPS19,NAMPT,ZC3HAV1,MAPKAPK3,IGFBP5,VAMP8,SPP1,CD93,RBCK1,HAVCR2,OASL,LHFPL2,ADM,LY96,FCER1G,ITGA5,MAPKAPK2,S100A9,IFI16,DTX3L,MB21D1,NOS3,DDIT4,CXCL10,RNASE2,CD14,UCP2,FOSL1,PARP10,OXTR,F2R,TLR5,ISG15,C5AR1,PSMB8,KIFC1,LYN
0.00104	750	165	22	0.133	0.029	GO:0012506	CC	2	vesicle membrane	1	PLAUR,WAS,SLC11A1,CD44,CYBA,MFSD10,HBEGF,VAMP8,PLAU,RAB38,CD93,LGALS3,SLC2A5,LHFPL2,FCER1G,NOS3,CD14,FPR1,SFN,ANO6,CD163,C5AR1
0.00115	1592	165	34	0.206	0.021	GO:0098805	CC	2	whole membrane	1	PLAUR,SLC11A1,CD44,CYBA,EFNB1,SH3GLB1,HMOX1,TSPO,HCK,SLC15A3,HBEGF,GNAI2,ARID3A,VAMP8,PLAU,RAB38,CD93,LGALS3,SLC2A5,LHFPL2,SERPINH1,LY96,FCER1G,DTX3L,NOS3,CD14,FPR1,ANO6,CD163,F2R,ACSL5,C5AR1,S100A10,LYN
0.00118	519	165	18	0.109	0.035	GO:0098542	BP	1	defense response to other organism	5	SLC11A1,CYBA,IL4R,RPS19,ZC3HAV1,HAVCR2,OASL,FCER1G,S100A9,IFI16,DTX3L,MB21D1,DDIT4,CXCL10,RNASE2,TLR5,ISG15,C5AR1
0.00123	821	165	23	0.139	0.028	GO:2000145	BP	1	regulation of cell motility	3	WAS,SLC8B1,HMOX1,MMP9,TIMP1,HBEGF,DPYSL3,IGFBP5,PLAU,LGALS3,THBS1,MSN,FERMT3,ITGA5,CXCL16,ADAMTS9,NOS3,CXCL10,SPHK1,ANO6,F2R,C5AR1,LYN
0.00126	268	165	13	0.079	0.049	GO:0060326	BP	1	cell chemotaxis	3	SLC8B1,RPS19,HBEGF,LGALS3,THBS1,FCER1G,CXCL16,S100A9,CXCL10,FPR1,ANO6,C5AR1,LYN
0.00128	1912	165	38	0.23	0.02	GO:2000026	BP	1	regulation of multicellular organismal development	4	TNFRSF12A,SCIN,GLI2,IL4R,BAMBI,HMOX1,TSPO,TIMP1,DPYSL3,SPP1,ZBTB46,LGALS3,COL4A2,HAVCR2,HEY2,YAP1,THBS1,ADM,MOV10,C1QC,ITGA5,ADAMTS9,HEYL,NOS3,GDNF,CXCL10,CLCF1,SFN,SPHK1,ANO6,HCLS1,OXTR,ZFP36L1,ISG15,C5AR1,PNP,PSMB8,LYN
0.00158	769	165	22	0.133	0.029	GO:0030334	BP	1	regulation of cell migration	4	SLC8B1,HMOX1,MMP9,TIMP1,HBEGF,DPYSL3,IGFBP5,PLAU,LGALS3,THBS1,MSN,FERMT3,ITGA5,CXCL16,ADAMTS9,NOS3,CXCL10,SPHK1,ANO6,F2R,C5AR1,LYN
0.00164	900	165	24	0.145	0.027	GO:0051270	BP	1	regulation of cellular component movement	2	WAS,SLC8B1,HMOX1,MMP9,TIMP1,RPS19,HBEGF,DPYSL3,IGFBP5,PLAU,LGALS3,THBS1,MSN,FERMT3,ITGA5,CXCL16,ADAMTS9,NOS3,CXCL10,SPHK1,ANO6,F2R,C5AR1,LYN
0.00184	38	165	6	0.036	0.158	GO:0071675	BP	1	regulation of mononuclear cell migration	6	LGALS3,THBS1,CXCL10,ANO6,C5AR1,LYN
0.00199	1554	165	33	0.2	0.021	GO:0005102	MF	15	signaling receptor binding	3	PLAUR,TXLNA,EFNB1,BAMBI,HCK,TIMP1,EBI3,PIK3R2,NAMPT,MDK,HBEGF,GNAI2,SPP1,LGALS3,OASL,LCP1,THBS1,COL2A1,INHBE,MSN,ADM,FERMT3,SLA,ITGA5,CXCL16,S100A9,GDNF,CXCL10,FPR1,CLCF1,F2R,TLR5,LYN
0.00206	4669	165	68	0.412	0.015	GO:0048731	BP	1	system development	3	TNFRSF12A,SCIN,CD44,GLI2,NFKB2,IL4R,EFNB1,BAMBI,HMOX1,TSPO,MMP9,TIMP1,SLC7A5,RPS19,MDK,HBEGF,DPYSL3,IGFBP5,SPP1,CDKN1A,SOX4,ZBTB46,CHSY1,LGALS3,COL4A2,HAVCR2,HEY2,LCP1,YAP1,THBS1,COL2A1,MSN,ADM,SERPINH1,BAG3,MOV10,FCER1G,C1QC,ITGA5,AK4,MAPKAPK2,S100A9,IFI16,ADAMTS9,HEYL,NOS3,DDIT4,GDNF,CXCL10,C1QB,CLCF1,UCP2,FOSL1,SFN,SPHK1,ANO6,HCLS1,OXTR,ZFP36L1,COL4A1,GJA4,TLR5,ISG15,C5AR1,PNP,TGM2,PSMB8,LYN
0.00217	2199	165	41	0.248	0.019	GO:0071705	BP	1	nitrogen compound transport	4	MVP,SLC11A1,CYBA,IGF2BP2,IL4R,SLC8B1,SH3GLB1,TSPO,PLTP,RP2,SLC7A5,RPS19,PIK3R2,SLC15A3,SLC16A10,KIF20A,VAMP8,RAB38,CDKN1A,SOX4,RHBDF2,HAVCR2,LCP1,BAG3,FCER1G,S100A9,ADAMTS9,DTX3L,GDNF,RNASE2,CD14,UCP2,SFN,PARP10,OXTR,F2R,PTTG1IP,ZFP36L1,TLR5,PNP,LYN
0.00235	157	165	10	0.061	0.064	GO:2001236	BP	1	regulation of extrinsic apoptotic signaling pathway	5	TNFRSF12A,HMOX1,RBCK1,LGALS3,YAP1,THBS1,COL2A1,PEA15,NOS3,GDNF
0.00254	63	165	7	0.042	0.111	GO:0032760	BP	1	positive regulation of tumor necrosis factor production	7	CYBA,HAVCR2,THBS1,LY96,FCER1G,MAPKAPK2,CD14
0.00257	3633	165	57	0.345	0.016	GO:0065008	BP	1	regulation of biological quality	2	TNFRSF12A,SCIN,PLAUR,WAS,SLC11A1,CYBA,IGF2BP2,CA12,SLC8B1,BAMBI,SH3GLB1,HMOX1,TSPO,SLCO4A1,HCK,RPS19,PIK3R2,SLC16A10,IGFBP5,VAMP8,SPP1,PLAU,RAB38,CDKN1A,SOX4,HEY2,FCHSD2,THBS1,COL2A1,SLC2A5,SH3BGRL3,MSN,PLIN2,ADM,FERMT3,BAG3,CARHSP1,FCER1G,MAPKAPK2,S100A9,NOS3,GDNF,CXCL10,MUC17,FPR1,UCP2,SFN,ANO6,HCLS1,OXTR,F2R,ZFP36L1,TLR5,C5AR1,TGM2,PSMB8,LYN
0.00269	993	165	25	0.152	0.025	GO:0042327	BP	1	positive regulation of phosphorylation	2	PLAUR,SLC11A1,CD44,MAP3K20,SH3GLB1,MMP9,HBEGF,GNAI2,MAPKAPK3,CKS2,CDKN1A,HAVCR2,FAM129A,THBS1,INHBE,ITGA5,PEA15,MAPKAPK2,FPR1,CLCF1,SPHK1,HCLS1,F2R,C5AR1,LYN
0.00277	1733	165	35	0.212	0.02	GO:0019220	BP	1	regulation of phosphate metabolic process	4	PLAUR,MVP,SLC11A1,CD44,MAP3K20,SH3GLB1,TSPO,MMP9,PIK3R2,HBEGF,GNAI2,MAPKAPK3,CKS2,CDKN1A,SPOCD1,HAVCR2,FAM129A,THBS1,INHBE,ADM,ITGA5,PEA15,MAPKAPK2,NOS3,DDIT4,CXCL10,FPR1,CLCF1,SFN,SPHK1,HCLS1,F2R,BGN,C5AR1,LYN
0.00277	732	165	21	0.127	0.029	GO:0030659	CC	2	cytoplasmic vesicle membrane	2	PLAUR,SLC11A1,CD44,CYBA,MFSD10,HBEGF,VAMP8,PLAU,RAB38,CD93,LGALS3,SLC2A5,LHFPL2,FCER1G,NOS3,CD14,FPR1,SFN,ANO6,CD163,C5AR1
0.003	201	165	11	0.067	0.055	GO:0030595	BP	1	leukocyte chemotaxis	4	SLC8B1,RPS19,LGALS3,THBS1,FCER1G,CXCL16,S100A9,CXCL10,ANO6,C5AR1,LYN
0.00303	1139	165	27	0.164	0.024	GO:0031401	BP	1	positive regulation of protein modification process	3	PLAUR,SLC11A1,CD44,MAP3K20,MMP9,HBEGF,GNAI2,MAPKAPK3,CKS2,CDKN1A,SOX4,HAVCR2,FAM129A,THBS1,INHBE,ITGA5,PEA15,MAPKAPK2,FPR1,CLCF1,SPHK1,HCLS1,F2R,PTTG1IP,MUC1,C5AR1,LYN
0.0033	3017	165	50	0.303	0.017	GO:0010604	BP	1	positive regulation of macromolecule metabolic process	3	PLAUR,SLC11A1,CD44,GLI2,NFKB2,MAP3K20,BAMBI,HMOX1,MMP9,EBI3,PIK3R2,NAMPT,ZC3HAV1,MDK,HBEGF,GNAI2,MAPKAPK3,ARID3A,SPP1,CKS2,CDKN1A,SOX4,HELZ2,HAVCR2,HEY2,FAM129A,YAP1,THBS1,INHBE,MSN,ITGA5,PEA15,MAPKAPK2,S100A9,IFI16,DTX3L,HEYL,GDNF,CXCL10,FPR1,CLCF1,FOSL1,SPHK1,HCLS1,F2R,PTTG1IP,MUC1,ZFP36L1,C5AR1,LYN
0.00334	1747	165	35	0.212	0.02	GO:0051174	BP	1	regulation of phosphorus metabolic process	3	PLAUR,MVP,SLC11A1,CD44,MAP3K20,SH3GLB1,TSPO,MMP9,PIK3R2,HBEGF,GNAI2,MAPKAPK3,CKS2,CDKN1A,SPOCD1,HAVCR2,FAM129A,THBS1,INHBE,ADM,ITGA5,PEA15,MAPKAPK2,NOS3,DDIT4,CXCL10,FPR1,CLCF1,SFN,SPHK1,HCLS1,F2R,BGN,C5AR1,LYN
0.00341	559	165	18	0.109	0.032	GO:0042060	BP	1	wound healing	4	TNFRSF12A,PLAUR,WAS,SLC11A1,CD44,HMOX1,TIMP1,HBEGF,PLAU,THBS1,FERMT3,FCER1G,ITGA5,S100A9,NOS3,ANO6,F2R,LYN
0.00351	66	165	7	0.042	0.106	GO:1903557	BP	1	positive regulation of tumor necrosis factor superfamily cytokine production	6	CYBA,HAVCR2,THBS1,LY96,FCER1G,MAPKAPK2,CD14
0.00354	394	165	15	0.091	0.038	GO:0002697	BP	1	regulation of immune effector process	4	WAS,IL4R,HMOX1,RPS19,VAMP8,LGALS3,HAVCR2,FCER1G,C1QC,DTX3L,MB21D1,C1QB,CLCF1,C5AR1,LYN
0.00374	202	93	11	0.118	0.054	KEGG:05205	keg	14	Proteoglycans in cancer	1	PLAUR,CD44,MMP9,PIK3R2,HBEGF,PLAU,CDKN1A,THBS1,MSN,ITGA5,HCLS1
0.00392	1374	165	30	0.182	0.022	GO:0001932	BP	1	regulation of protein phosphorylation	3	PLAUR,MVP,SLC11A1,CD44,MAP3K20,MMP9,PIK3R2,HBEGF,GNAI2,MAPKAPK3,CKS2,CDKN1A,HAVCR2,FAM129A,THBS1,INHBE,ITGA5,PEA15,MAPKAPK2,DDIT4,CXCL10,FPR1,CLCF1,SFN,SPHK1,HCLS1,F2R,BGN,C5AR1,LYN
0.00403	947	165	24	0.145	0.025	GO:0001934	BP	1	positive regulation of protein phosphorylation	4	PLAUR,SLC11A1,CD44,MAP3K20,MMP9,HBEGF,GNAI2,MAPKAPK3,CKS2,CDKN1A,HAVCR2,FAM129A,THBS1,INHBE,ITGA5,PEA15,MAPKAPK2,FPR1,CLCF1,SPHK1,HCLS1,F2R,C5AR1,LYN
0.00438	1307	165	29	0.176	0.022	GO:0023057	BP	1	negative regulation of signaling	2	PLAUR,MVP,CD44,BAMBI,HMOX1,MMP9,PIK3R2,HBEGF,GNAI2,IGFBP5,LGALS3,HEY2,YAP1,THBS1,COL2A1,ADM,LY96,PEA15,HEYL,NOS3,DDIT4,GDNF,CD14,UCP2,BGN,PTTG1IP,MUC1,PSMB8,LYN
0.00462	1933	165	37	0.224	0.019	GO:0006468	BP	1	protein phosphorylation	1	PLAUR,MVP,SLC11A1,CD44,MAP3K20,MMP9,HCK,PIK3R2,HBEGF,GNAI2,MAPKAPK3,CKS2,CDKN1A,HAVCR2,FAM129A,THBS1,INHBE,SLA,ITGA5,PEA15,MAPKAPK2,DDIT4,MLKL,GDNF,CXCL10,FPR1,CLCF1,SFN,SPHK1,HCLS1,OXTR,F2R,BGN,ZFP36L1,C5AR1,PSMB8,LYN
0.00499	891	165	23	0.139	0.026	GO:0040012	BP	1	regulation of locomotion	3	WAS,SLC8B1,HMOX1,MMP9,TIMP1,HBEGF,DPYSL3,IGFBP5,PLAU,LGALS3,THBS1,MSN,FERMT3,ITGA5,CXCL16,ADAMTS9,NOS3,CXCL10,SPHK1,ANO6,F2R,C5AR1,LYN
0.00521	55	93	6	0.065	0.109	KEGG:05130	keg	9	Pathogenic Escherichia coli infection	1	WAS,LY96,CD14,TUBB6,HCLS1,TLR5
0.0054	12383	165	133	0.806	0.011	GO:0043227	CC	2	membrane-bounded organelle	1	LASP1,SCIN,PLAUR,MVP,MTMR11,WAS,SLC11A1,SERPINB1,CD44,CYBA,PARP12,MTHFD2,IGF2BP2,GLI2,NFKB2,PLOD1,SLC8B1,EFNB1,MAP3K20,SH3GLB1,CYTH4,HMOX1,TSPO,APOL4,MMP9,HCK,RP2,TIMP1,SLC7A5,EBI3,RPS19,PIK3R2,NAMPT,ZC3HAV1,MFSD10,SLC15A3,KIF20A,HBEGF,DPYSL3,GNAI2,MAPKAPK3,TP53I3,IGFBP5,ARID3A,VAMP8,SPP1,PLXDC2,PLAU,HJURP,RAB38,CDKN1A,SOX4,CD93,RHBDF2,ZBTB46,HELZ2,CHSY1,LGALS3,COL4A2,HAVCR2,OASL,HEY2,FAM129A,LCP…
0.00602	294	132	14	0.106	0.048	REAC:R-HSA-1474244	rea	11	Extracellular matrix organization	1	CD44,PLOD1,MMP9,TIMP1,SPP1,COL4A2,THBS1,COL2A1,SERPINH1,ITGA5,CTSS,ADAMTS9,BGN,COL4A1
0.00617	82	93	7	0.075	0.085	KEGG:04512	keg	17	ECM-receptor interaction	1	CD44,SPP1,COL4A2,THBS1,COL2A1,ITGA5,COL4A1
0.00635	72	165	7	0.042	0.097	GO:0070821	CC	2	tertiary granule membrane	4	SLC11A1,CYBA,VAMP8,PLAU,CD93,FCER1G,ANO6
0.00669	1564	165	32	0.194	0.02	GO:0051247	BP	1	positive regulation of protein metabolic process	2	PLAUR,SLC11A1,CD44,MAP3K20,HMOX1,MMP9,EBI3,HBEGF,GNAI2,MAPKAPK3,CKS2,CDKN1A,SOX4,HAVCR2,FAM129A,THBS1,INHBE,MSN,ITGA5,PEA15,MAPKAPK2,S100A9,IFI16,FPR1,CLCF1,SPHK1,HCLS1,F2R,PTTG1IP,MUC1,C5AR1,LYN
0.00679	976	165	24	0.145	0.025	GO:1902533	BP	1	positive regulation of intracellular signal transduction	4	CD44,MAP3K20,HMOX1,PIK3R2,HBEGF,GNAI2,MAPKAPK3,IGFBP5,RBCK1,HAVCR2,THBS1,NACC2,PEA15,MAPKAPK2,S100A9,CXCL10,CD14,FPR1,CLCF1,HCLS1,F2R,C5AR1,TGM2,LYN
0.00705	472	165	16	0.097	0.034	GO:0051272	BP	1	positive regulation of cellular component movement	3	MMP9,RPS19,HBEGF,PLAU,LGALS3,THBS1,FERMT3,ITGA5,CXCL16,NOS3,CXCL10,SPHK1,ANO6,F2R,C5AR1,LYN
0.00722	104	165	8	0.048	0.077	GO:0008630	BP	1	intrinsic apoptotic signaling pathway in response to DNA damage	5	CD44,HMOX1,CDKN1A,NACC2,IFI16,DDIT4,SFN,MUC1
0.00723	220	165	11	0.067	0.05	GO:0009266	BP	1	response to temperature stimulus	3	HMOX1,CDKN1A,THBS1,ADM,BAG3,MAPKAPK2,NOS3,CXCL10,CD14,UCP2,LYN
0.00732	178	165	10	0.061	0.056	GO:2001235	BP	1	positive regulation of apoptotic signaling pathway	4	TNFRSF12A,PLAUR,SH3GLB1,MMP9,RBCK1,THBS1,NACC2,PEA15,S100A9,SFN
0.00756	221	165	11	0.067	0.05	GO:0097191	BP	1	extrinsic apoptotic signaling pathway	4	TNFRSF12A,HMOX1,RBCK1,LGALS3,YAP1,THBS1,COL2A1,BAG3,PEA15,NOS3,GDNF
0.00776	105	165	8	0.048	0.076	GO:2001237	BP	1	negative regulation of extrinsic apoptotic signaling pathway	5	HMOX1,LGALS3,YAP1,THBS1,COL2A1,PEA15,NOS3,GDNF
0.00803	1500	165	31	0.188	0.021	GO:0042325	BP	1	regulation of phosphorylation	1	PLAUR,MVP,SLC11A1,CD44,MAP3K20,SH3GLB1,MMP9,PIK3R2,HBEGF,GNAI2,MAPKAPK3,CKS2,CDKN1A,HAVCR2,FAM129A,THBS1,INHBE,ITGA5,PEA15,MAPKAPK2,DDIT4,CXCL10,FPR1,CLCF1,SFN,SPHK1,HCLS1,F2R,BGN,C5AR1,LYN
0.00847	28	165	5	0.03	0.179	GO:0033006	BP	1	regulation of mast cell activation involved in immune response	2	IL4R,HMOX1,VAMP8,FCER1G,LYN
0.00847	28	165	5	0.03	0.179	GO:0043304	BP	1	regulation of mast cell degranulation	1	IL4R,HMOX1,VAMP8,FCER1G,LYN
0.00851	181	165	10	0.061	0.055	GO:0002221	BP	1	pattern recognition receptor signaling pathway	6	CYBA,MAPKAPK3,HAVCR2,LY96,MAPKAPK2,CTSS,S100A9,CD14,TLR5,LYN
0.00903	320	165	13	0.079	0.041	GO:0007159	BP	6	leukocyte cell-cell adhesion	1	CD44,GLI2,IL4R,EFNB1,EBI3,LGALS3,HAVCR2,MSN,FERMT3,ITGA5,S100A9,PNP,LYN
0.00945	995	165	24	0.145	0.024	GO:0035295	BP	1	tube development	3	TNFRSF12A,GLI2,HMOX1,IGFBP5,CDKN1A,SOX4,COL4A2,HEY2,YAP1,THBS1,COL2A1,ADM,ITGA5,ADAMTS9,HEYL,NOS3,GDNF,CXCL10,SPHK1,OXTR,ZFP36L1,COL4A1,C5AR1,TGM2
0.00959	108	165	8	0.048	0.074	GO:0032680	BP	1	regulation of tumor necrosis factor production	6	CYBA,TSPO,HAVCR2,THBS1,LY96,FCER1G,MAPKAPK2,CD14
0.00993	2334	165	41	0.248	0.018	GO:0051128	BP	1	regulation of cellular component organization	2	TNFRSF12A,SCIN,PLAUR,WAS,SLC11A1,CD44,CYBA,IL4R,BAMBI,SH3GLB1,TSPO,MMP9,HCK,HBEGF,DPYSL3,IGFBP5,SPP1,HJURP,CDKN1A,LGALS3,HEY2,LCP1,FCHSD2,THBS1,MSN,FCER1G,CXCL16,S100A9,CXCL10,RNASE2,CD14,FOSL1,SFN,SPHK1,ANO6,PARP10,HCLS1,OXTR,MUC1,S100A10,LYN
0.0103	185	165	10	0.061	0.054	GO:1901654	BP	1	response to ketone	4	CYBA,TSPO,SPP1,CDKN1A,YAP1,THBS1,MSN,DDIT4,FOSL1,OXTR
0.0105	1072	165	25	0.152	0.023	GO:0051248	BP	1	negative regulation of protein metabolic process	2	PLAUR,MVP,SERPINB1,CD44,IGF2BP2,TSPO,MMP9,TIMP1,PIK3R2,HBEGF,IGFBP5,CDKN1A,SOX4,FAM129A,THBS1,SERPINH1,IFI16,DTX3L,DDIT4,SFN,PARP10,BGN,ZFP36L1,ISG15,LYN
0.0107	798	165	21	0.127	0.026	GO:0060341	BP	1	regulation of cellular localization	4	CYBA,IL4R,SH3GLB1,HMOX1,VAMP8,CDKN1A,SOX4,LCP1,MSN,BAG3,FCER1G,DTX3L,GDNF,CXCL10,RNASE2,UCP2,SFN,PARP10,F2R,ZFP36L1,LYN
0.0109	78	165	7	0.042	0.09	GO:0048661	BP	1	positive regulation of smooth muscle cell proliferation	4	CYBA,HMOX1,MMP9,NAMPT,HBEGF,THBS1,TGM2
0.0118	111	165	8	0.048	0.072	GO:0032640	BP	1	tumor necrosis factor production	4	CYBA,TSPO,HAVCR2,THBS1,LY96,FCER1G,MAPKAPK2,CD14
0.0119	79	165	7	0.042	0.089	GO:0071674	BP	1	mononuclear cell migration	5	RPS19,LGALS3,THBS1,CXCL10,ANO6,C5AR1,LYN
0.0121	1688	165	33	0.2	0.02	GO:0044093	BP	1	positive regulation of molecular function	3	PLAUR,SLC11A1,CD44,CYBA,NFKB2,MAP3K20,BAMBI,SH3GLB1,MMP9,RP2,PIK3R2,GNAI2,MAPKAPK3,CKS2,CDKN1A,RBCK1,THBS1,PEA15,MAPKAPK2,CTSS,S100A9,IFI16,DTX3L,NOS3,GDNF,FPR1,FOSL1,SPHK1,F2R,ARHGAP30,C5AR1,S100A10,LYN
0.0122	122	93	8	0.086	0.066	KEGG:04611	keg	3	Platelet activation	1	PIK3R2,GNAI2,VAMP8,FERMT3,FCER1G,NOS3,F2R,LYN
0.0125	280	165	12	0.073	0.043	GO:0032103	BP	1	positive regulation of response to external stimulus	5	CYBA,RPS19,VAMP8,HAVCR2,THBS1,LY96,FCER1G,S100A9,CXCL10,ANO6,C5AR1,TGM2
0.0125	1303	165	28	0.17	0.021	GO:0010648	BP	1	negative regulation of cell communication	3	PLAUR,CD44,BAMBI,HMOX1,MMP9,PIK3R2,HBEGF,GNAI2,IGFBP5,LGALS3,HEY2,YAP1,THBS1,COL2A1,ADM,LY96,PEA15,HEYL,NOS3,DDIT4,GDNF,CD14,UCP2,BGN,PTTG1IP,MUC1,PSMB8,LYN
0.0125	189	165	10	0.061	0.053	GO:0007565	BP	1	female pregnancy	1	MMP9,TIMP1,NAMPT,IGFBP5,SPP1,HAVCR2,ADM,UCP2,FOSL1,OXTR
0.0126	112	165	8	0.048	0.071	GO:1903555	BP	1	regulation of tumor necrosis factor superfamily cytokine production	5	CYBA,TSPO,HAVCR2,THBS1,LY96,FCER1G,MAPKAPK2,CD14
0.0126	5936	165	78	0.473	0.013	GO:0051171	BP	1	regulation of nitrogen compound metabolic process	1	PLAUR,MVP,SLC11A1,SERPINB1,CD44,IGF2BP2,GLI2,NFKB2,MAP3K20,BAMBI,HMOX1,TSPO,MMP9,HCK,TIMP1,EBI3,PIK3R2,NAMPT,ZC3HAV1,MDK,HBEGF,GNAI2,MAPKAPK3,IGFBP5,ARID3A,SPP1,CKS2,CDKN1A,SOX4,RBCK1,ZBTB46,HELZ2,HAVCR2,HEY2,FAM129A,YAP1,THBS1,INHBE,MSN,NACC2,ADM,SERPINH1,BAG3,CARHSP1,MOV10,C1QC,ITGA5,PEA15,MAPKAPK2,S100A9,IFI16,DTX3L,HEYL,NOS3,GATAD2A,DDIT4,GDNF,ZBTB43,CXCL10,FPR1,C1QB,CLCF1,FOSL1,SFN,SPHK1,PAR…
0.0128	1013	165	24	0.145	0.024	GO:0032269	BP	1	negative regulation of cellular protein metabolic process	2	PLAUR,MVP,SERPINB1,CD44,IGF2BP2,TSPO,MMP9,TIMP1,PIK3R2,IGFBP5,CDKN1A,SOX4,FAM129A,THBS1,SERPINH1,IFI16,DTX3L,DDIT4,SFN,PARP10,BGN,ZFP36L1,ISG15,LYN
0.0132	743	165	20	0.121	0.027	GO:0009986	CC	5	cell surface	1	TNFRSF12A,PLAUR,CD44,HBEGF,PLAU,CD93,HAVCR2,THBS1,MSN,FCER1G,ITGA5,ADAMTS9,CXCL10,MUC17,CD14,ANO6,CD163,F2R,BGN,C5AR1
0.0134	3350	165	52	0.315	0.016	GO:0006793	BP	1	phosphorus metabolic process	1	PLAUR,MVP,SLC11A1,CD44,MAP3K20,SH3GLB1,TSPO,MMP9,HCK,PLEKHA4,PIK3R2,NAMPT,HBEGF,GNAI2,MAPKAPK3,TP53I3,CKS2,CDKN1A,RARRES3,SPOCD1,HAVCR2,FAM129A,THBS1,INHBE,ADM,SLA,DUSP23,ITGA5,AK4,PEA15,MAPKAPK2,MB21D1,NOS3,DDIT4,MLKL,GDNF,CXCL10,FPR1,CLCF1,SFN,SPHK1,PARP10,HCLS1,OXTR,F2R,BGN,ZFP36L1,ACSL5,C5AR1,PNP,PSMB8,LYN
0.0139	3261	165	51	0.309	0.016	GO:0006796	BP	1	phosphate-containing compound metabolic process	2	PLAUR,MVP,SLC11A1,CD44,MAP3K20,SH3GLB1,TSPO,MMP9,HCK,PLEKHA4,PIK3R2,NAMPT,HBEGF,GNAI2,MAPKAPK3,TP53I3,CKS2,CDKN1A,RARRES3,SPOCD1,HAVCR2,FAM129A,THBS1,INHBE,ADM,SLA,DUSP23,ITGA5,AK4,PEA15,MAPKAPK2,MB21D1,NOS3,DDIT4,MLKL,GDNF,CXCL10,FPR1,CLCF1,SFN,SPHK1,PARP10,HCLS1,OXTR,F2R,BGN,ZFP36L1,C5AR1,PNP,PSMB8,LYN
0.0141	4315	165	62	0.376	0.014	GO:0012505	CC	2	endomembrane system	1	PLAUR,MVP,SLC11A1,SERPINB1,CD44,CYBA,PLOD1,SH3GLB1,CYTH4,HMOX1,MMP9,HCK,RP2,TIMP1,EBI3,KIF20A,DPYSL3,IGFBP5,VAMP8,SPP1,PLAU,RAB38,CD93,RHBDF2,CHSY1,LGALS3,COL4A2,HAVCR2,FCHSD2,THBS1,COL2A1,SLC2A5,LHFPL2,PLIN2,SERPINH1,FERMT3,LY96,SLA,FCER1G,ITGA5,CTSS,S100A9,ADAMTS9,DTX3L,NOS3,RNASE2,MUC17,CD14,FPR1,ANO6,F2R,BGN,MUC1,COL4A1,ACSL5,C5AR1,S100A10,TOR4A,PNP,TGM2,KIFC1,LYN
0.0143	5	165	3	0.018	0.6	GO:0014805	BP	10	smooth muscle adaptation	1	CYBA,HMOX1,NOS3
0.0144	442	165	15	0.091	0.034	GO:0030335	BP	1	positive regulation of cell migration	5	MMP9,HBEGF,PLAU,LGALS3,THBS1,FERMT3,ITGA5,CXCL16,NOS3,CXCL10,SPHK1,ANO6,F2R,C5AR1,LYN
0.0158	390	165	14	0.085	0.036	GO:0032386	BP	1	regulation of intracellular transport	5	IL4R,SH3GLB1,HMOX1,VAMP8,CDKN1A,SOX4,LCP1,MSN,BAG3,FCER1G,RNASE2,SFN,PARP10,LYN
0.0159	1473	165	30	0.182	0.02	GO:0032270	BP	1	positive regulation of cellular protein metabolic process	2	PLAUR,SLC11A1,CD44,MAP3K20,MMP9,HBEGF,GNAI2,MAPKAPK3,CKS2,CDKN1A,SOX4,HAVCR2,FAM129A,THBS1,INHBE,MSN,ITGA5,PEA15,MAPKAPK2,S100A9,IFI16,FPR1,CLCF1,SPHK1,HCLS1,F2R,PTTG1IP,MUC1,C5AR1,LYN
0.016	446	165	15	0.091	0.034	GO:0042110	BP	1	T cell activation	4	WAS,SLC11A1,GLI2,IL4R,EFNB1,EBI3,SOX4,LGALS3,HAVCR2,LCP1,MSN,FCER1G,ZFP36L1,PNP,LYN
0.0174	117	165	8	0.048	0.068	GO:0071706	BP	1	tumor necrosis factor superfamily cytokine production	3	CYBA,TSPO,HAVCR2,THBS1,LY96,FCER1G,MAPKAPK2,CD14
0.0179	290	165	12	0.073	0.041	GO:0097193	BP	1	intrinsic apoptotic signaling pathway	4	PLAUR,CD44,HMOX1,MMP9,CDKN1A,NACC2,S100A9,IFI16,DDIT4,SFN,PTTG1IP,MUC1
0.0182	6096	165	79	0.479	0.013	GO:0080090	BP	1	regulation of primary metabolic process	2	PLAUR,MVP,SLC11A1,SERPINB1,CD44,IGF2BP2,GLI2,NFKB2,MAP3K20,BAMBI,SH3GLB1,HMOX1,TSPO,MMP9,HCK,TIMP1,EBI3,PIK3R2,NAMPT,ZC3HAV1,MDK,HBEGF,GNAI2,MAPKAPK3,IGFBP5,ARID3A,SPP1,CKS2,CDKN1A,SOX4,RBCK1,ZBTB46,HELZ2,HAVCR2,HEY2,FAM129A,YAP1,THBS1,INHBE,MSN,PLIN2,NACC2,ADM,SERPINH1,BAG3,CARHSP1,MOV10,C1QC,ITGA5,PEA15,MAPKAPK2,S100A9,IFI16,DTX3L,HEYL,NOS3,GATAD2A,DDIT4,GDNF,ZBTB43,CXCL10,FPR1,C1QB,CLCF1,FOSL1…
0.0183	509	165	16	0.097	0.031	GO:0050878	BP	1	regulation of body fluid levels	3	PLAUR,WAS,CYBA,VAMP8,PLAU,THBS1,ADM,FERMT3,FCER1G,S100A9,NOS3,SFN,ANO6,OXTR,F2R,LYN
0.0186	156	165	9	0.055	0.058	GO:0009408	BP	1	response to heat	3	HMOX1,CDKN1A,THBS1,BAG3,MAPKAPK2,NOS3,CXCL10,CD14,LYN
0.0206	1188	165	26	0.158	0.022	GO:0009628	BP	1	response to abiotic stimulus	2	CYBA,GLI2,PLOD1,MAP3K20,HMOX1,TSPO,PLAU,CDKN1A,YAP1,THBS1,ADM,BAG3,MAPKAPK2,CTSS,IFI16,NOS3,DDIT4,CXCL10,CD14,UCP2,FOSL1,OXTR,ZFP36L1,TLR5,PSMB8,LYN
0.021	701	165	19	0.115	0.027	GO:0007169	BP	12	transmembrane receptor protein tyrosine kinase signaling pathway	1	PLAUR,MVP,CYBA,EFNB1,MMP9,HCK,PIK3R2,HBEGF,MAPKAPK3,IGFBP5,RHBDF2,COL4A2,THBS1,SLA,ITGA5,MAPKAPK2,DDIT4,COL4A1,LYN
0.022	458	165	15	0.091	0.033	GO:2000147	BP	1	positive regulation of cell motility	4	MMP9,HBEGF,PLAU,LGALS3,THBS1,FERMT3,ITGA5,CXCL16,NOS3,CXCL10,SPHK1,ANO6,F2R,C5AR1,LYN
0.0233	2243	165	39	0.236	0.017	GO:0050790	BP	1	regulation of catalytic activity	3	PLAUR,MVP,WAS,SLC11A1,SERPINB1,CD44,CYBA,MAP3K20,SH3GLB1,MMP9,RP2,TIMP1,PIK3R2,GNAI2,MAPKAPK3,CNN3,CKS2,CDKN1A,SPOCD1,THBS1,SERPINH1,BAG3,PEA15,MAPKAPK2,S100A9,IFI16,DTX3L,NOS3,GDNF,CXCL10,FPR1,SFN,F2R,BGN,ARHGAP30,C5AR1,S100A10,PSMB8,LYN
0.0241	161	165	9	0.055	0.056	GO:0071222	BP	1	cellular response to lipopolysaccharide	6	TSPO,HCK,HAVCR2,LY96,NOS3,CXCL10,CD14,TLR5,LYN
0.0246	1200	165	26	0.158	0.022	GO:0009968	BP	1	negative regulation of signal transduction	3	PLAUR,CD44,BAMBI,HMOX1,MMP9,PIK3R2,HBEGF,IGFBP5,LGALS3,HEY2,YAP1,THBS1,COL2A1,ADM,LY96,PEA15,HEYL,NOS3,DDIT4,GDNF,CD14,BGN,PTTG1IP,MUC1,PSMB8,LYN
0.0256	407	165	14	0.085	0.034	GO:0002683	BP	1	negative regulation of immune system process	4	IL4R,HMOX1,RPS19,ZBTB46,LGALS3,HAVCR2,THBS1,LY96,FCER1G,C1QC,IFI16,CD14,ZFP36L1,LYN
0.0283	125	165	8	0.048	0.064	GO:0002576	BP	1	platelet degranulation	4	TIMP1,THBS1,LHFPL2,FERMT3,TAGLN2,FCER1G,TOR4A,LYN
0.0283	90	165	7	0.042	0.078	GO:0035579	CC	2	specific granule membrane	4	PLAUR,CYBA,VAMP8,PLAU,CD93,SLC2A5,ANO6
0.0287	2974	165	47	0.285	0.016	GO:0009892	BP	1	negative regulation of metabolic process	1	PLAUR,MVP,SLC11A1,SERPINB1,CD44,IGF2BP2,GLI2,NFKB2,HMOX1,TSPO,MMP9,TIMP1,RPS19,PIK3R2,ZC3HAV1,HBEGF,GNAI2,IGFBP5,CDKN1A,SOX4,SPOCD1,HAVCR2,HEY2,FAM129A,YAP1,THBS1,NACC2,SERPINH1,BAG3,CARHSP1,MOV10,MAPKAPK2,IFI16,DTX3L,HEYL,GATAD2A,DDIT4,GDNF,SFN,PARP10,HCLS1,BGN,MUC1,ZFP36L1,ISG15,PSMB8,LYN
0.0308	6175	165	79	0.479	0.013	GO:0031323	BP	1	regulation of cellular metabolic process	2	PLAUR,MVP,SLC11A1,SERPINB1,CD44,CYBA,IGF2BP2,GLI2,NFKB2,MAP3K20,BAMBI,SH3GLB1,HMOX1,TSPO,MMP9,HCK,TIMP1,EBI3,PIK3R2,NAMPT,ZC3HAV1,MDK,HBEGF,GNAI2,MAPKAPK3,IGFBP5,ARID3A,SPP1,CKS2,CDKN1A,SOX4,RBCK1,ZBTB46,HELZ2,SPOCD1,HAVCR2,HEY2,FAM129A,YAP1,THBS1,INHBE,MSN,NACC2,ADM,SERPINH1,BAG3,CARHSP1,MOV10,ITGA5,PEA15,MAPKAPK2,S100A9,IFI16,DTX3L,HEYL,NOS3,GATAD2A,DDIT4,GDNF,ZBTB43,CXCL10,FPR1,CLCF1,FOSL1,SFN…
0.031	925	165	22	0.133	0.024	GO:0002520	BP	1	immune system development	4	SCIN,GLI2,NFKB2,IL4R,MMP9,RPS19,SOX4,ZBTB46,LGALS3,HAVCR2,YAP1,THBS1,MOV10,FCER1G,C1QC,IFI16,CLCF1,HCLS1,ZFP36L1,PNP,PSMB8,LYN
0.0311	656	165	18	0.109	0.027	GO:0001568	BP	1	blood vessel development	1	TNFRSF12A,HMOX1,SOX4,COL4A2,HEY2,YAP1,THBS1,ADM,ITGA5,ADAMTS9,NOS3,CXCL10,FOSL1,SPHK1,ZFP36L1,COL4A1,GJA4,C5AR1
0.0317	5232	165	70	0.424	0.013	GO:0007275	BP	1	multicellular organism development	3	TNFRSF12A,SCIN,CD44,GLI2,NFKB2,IL4R,EFNB1,MAP3K20,BAMBI,HMOX1,TSPO,MMP9,TIMP1,SLC7A5,RPS19,MDK,HBEGF,DPYSL3,IGFBP5,SPP1,CDKN1A,SOX4,ZBTB46,CHSY1,LGALS3,COL4A2,HAVCR2,HEY2,LCP1,YAP1,THBS1,COL2A1,LHFPL2,MSN,ADM,SERPINH1,BAG3,MOV10,FCER1G,C1QC,ITGA5,AK4,MAPKAPK2,S100A9,IFI16,ADAMTS9,HEYL,NOS3,DDIT4,GDNF,CXCL10,C1QB,CLCF1,UCP2,FOSL1,SFN,SPHK1,ANO6,HCLS1,OXTR,ZFP36L1,COL4A1,GJA4,TLR5,ISG15,C5AR1,PNP,T…
0.0317	76	93	6	0.065	0.079	KEGG:05133	keg	4	Pertussis	1	GNAI2,LY96,C1QC,ITGA5,CD14,C1QB
0.0336	725	165	19	0.115	0.026	GO:0051046	BP	1	regulation of secretion	5	SCIN,CYBA,IL4R,SLC8B1,HMOX1,VAMP8,SPP1,SOX4,RHBDF2,HAVCR2,FCER1G,S100A9,GDNF,CD14,UCP2,OXTR,F2R,TLR5,LYN
0.0355	169	165	9	0.055	0.053	GO:0071219	BP	1	cellular response to molecule of bacterial origin	5	TSPO,HCK,HAVCR2,LY96,NOS3,CXCL10,CD14,TLR5,LYN
0.0374	2731	165	44	0.267	0.016	GO:0010605	BP	1	negative regulation of macromolecule metabolic process	2	PLAUR,MVP,SLC11A1,SERPINB1,CD44,IGF2BP2,GLI2,NFKB2,TSPO,MMP9,TIMP1,RPS19,PIK3R2,ZC3HAV1,HBEGF,IGFBP5,CDKN1A,SOX4,HAVCR2,HEY2,FAM129A,YAP1,THBS1,NACC2,SERPINH1,BAG3,CARHSP1,MOV10,MAPKAPK2,IFI16,DTX3L,HEYL,GATAD2A,DDIT4,GDNF,SFN,PARP10,HCLS1,BGN,MUC1,ZFP36L1,ISG15,PSMB8,LYN
0.0377	130	165	8	0.048	0.062	GO:0048660	BP	1	regulation of smooth muscle cell proliferation	3	CYBA,HMOX1,MMP9,NAMPT,HBEGF,IGFBP5,THBS1,TGM2
0.0383	6751	165	84	0.509	0.012	GO:0019222	BP	1	regulation of metabolic process	1	PLAUR,MVP,SLC11A1,SERPINB1,CD44,CYBA,IGF2BP2,GLI2,NFKB2,MAP3K20,BAMBI,SH3GLB1,HMOX1,TSPO,MMP9,HCK,TIMP1,EBI3,RPS19,PIK3R2,NAMPT,ZC3HAV1,MDK,HBEGF,GNAI2,MAPKAPK3,IGFBP5,ARID3A,SPP1,CKS2,CDKN1A,SOX4,RBCK1,ZBTB46,HELZ2,SPOCD1,HAVCR2,HEY2,FAM129A,YAP1,THBS1,COL2A1,INHBE,MSN,PLIN2,NACC2,ADM,SERPINH1,BAG3,CARHSP1,MOV10,C1QC,ITGA5,PEA15,MAPKAPK2,S100A9,IFI16,DTX3L,HEYL,NOS3,GATAD2A,DDIT4,GDNF,ZBTB43,CXC…
0.0391	79	93	6	0.065	0.076	KEGG:04610	keg	7	Complement and coagulation cascades	1	PLAUR,PLAU,C1QC,C1QB,F2R,C5AR1
0.0403	941	165	22	0.133	0.023	GO:0014070	BP	1	response to organic cyclic compound	4	CYBA,GLI2,TSPO,NAMPT,MDK,IGFBP5,SPP1,CDKN1A,YAP1,THBS1,MSN,PLIN2,ADM,PEA15,HEYL,MB21D1,DDIT4,CXCL10,FOSL1,OXTR,ZFP36L1,LYN
0.0404	38	165	5	0.03	0.132	GO:0033003	BP	1	regulation of mast cell activation	1	IL4R,HMOX1,VAMP8,FCER1G,LYN
0.0412	483	165	15	0.091	0.031	GO:0009991	BP	1	response to extracellular stimulus	3	CYBA,SH3GLB1,HMOX1,TSPO,RPS19,GNAI2,SPP1,CDKN1A,CHSY1,ADM,IFI16,CXCL10,UCP2,FOSL1,LYN
0.0423	316	165	12	0.073	0.038	GO:1901342	BP	1	regulation of vasculature development	1	TNFRSF12A,HMOX1,COL4A2,HEY2,THBS1,ADM,ITGA5,ADAMTS9,NOS3,CXCL10,SPHK1,C5AR1
0.0428	173	165	9	0.055	0.052	GO:0002685	BP	1	regulation of leukocyte migration	5	SLC8B1,HMOX1,LGALS3,THBS1,MSN,CXCL10,ANO6,C5AR1,LYN
0.0433	90	132	7	0.053	0.078	REAC:R-HSA-1474290	rea	11	Collagen formation	2	PLOD1,MMP9,COL4A2,COL2A1,SERPINH1,CTSS,COL4A1
0.0446	133	165	8	0.048	0.06	GO:0048659	BP	1	smooth muscle cell proliferation	1	CYBA,HMOX1,MMP9,NAMPT,HBEGF,IGFBP5,THBS1,TGM2
0.0455	675	165	18	0.109	0.027	GO:0046649	BP	1	lymphocyte activation	3	WAS,SLC11A1,GLI2,IL4R,TXLNA,EFNB1,EBI3,CDKN1A,SOX4,LGALS3,HAVCR2,LCP1,MSN,FCER1G,CLCF1,ZFP36L1,PNP,LYN
0.0464	488	165	15	0.091	0.031	GO:0040017	BP	1	positive regulation of locomotion	4	MMP9,HBEGF,PLAU,LGALS3,THBS1,FERMT3,ITGA5,CXCL16,NOS3,CXCL10,SPHK1,ANO6,F2R,C5AR1,LYN
0.0472	220	165	10	0.061	0.045	GO:0044706	BP	1	multi-multicellular organism process	2	MMP9,TIMP1,NAMPT,IGFBP5,SPP1,HAVCR2,ADM,UCP2,FOSL1,OXTR
0.0474	811	165	20	0.121	0.025	GO:0098657	BP	1	import into cell	4	WAS,SLC11A1,CYBA,HCK,PIK3R2,MAPKAPK3,CD93,LGALS3,THBS1,SLC2A5,ADM,FCER1G,CXCL16,MAPKAPK2,GDNF,CD14,ANO6,CD163,TGM2,LYN
0.0485	7343	165	89	0.539	0.012	GO:0032501	BP	1	multicellular organismal process	1	TNFRSF12A,SCIN,PLAUR,WAS,SLC11A1,CD44,CYBA,IGF2BP2,GLI2,NFKB2,IL4R,EFNB1,MAP3K20,BAMBI,HMOX1,TSPO,PLTP,MMP9,RP2,TIMP1,SLC7A5,EBI3,RPS19,NAMPT,MDK,HBEGF,DPYSL3,IGFBP5,VAMP8,SPP1,PLAU,CDKN1A,SOX4,ZBTB46,CHSY1,LGALS3,COL4A2,HAVCR2,HEY2,LCP1,YAP1,THBS1,COL2A1,SLC2A5,LHFPL2,MSN,ADM,SERPINH1,FERMT3,BAG3,LY96,MOV10,FCER1G,C1QC,ITGA5,AK4,MAPKAPK2,S100A9,IFI16,ADAMTS9,HEYL,MB21D1,NOS3,DDIT4,GDNF,CXCL10,CD…
0.0491	2492	165	41	0.248	0.016	GO:0031324	BP	1	negative regulation of cellular metabolic process	1	PLAUR,MVP,SLC11A1,SERPINB1,CD44,IGF2BP2,GLI2,NFKB2,HMOX1,TSPO,MMP9,TIMP1,PIK3R2,HBEGF,GNAI2,IGFBP5,CDKN1A,SOX4,SPOCD1,HEY2,FAM129A,YAP1,THBS1,NACC2,SERPINH1,BAG3,MAPKAPK2,IFI16,DTX3L,HEYL,GATAD2A,DDIT4,GDNF,SFN,PARP10,HCLS1,BGN,MUC1,ZFP36L1,ISG15,LYN
0.0496	98	165	7	0.042	0.071	GO:0005581	CC	16	collagen trimer	1	TIMP1,COL4A2,COL2A1,SERPINH1,C1QC,C1QB,COL4A1

## Sheet: ASD_THYROID_Down
p-value	T	Q	Q&T	Q&T/Q	Q&T/T	term ID	t type	t group	t name	t depth	Q&T list
1.5e-07	142	63	12	0.19	0.085	KEGG:05012	keg	14	Parkinson's disease	1	NDUFB2,ATP5F1,COX7B,PRKACB,SNCA,ATP5J,NDUFS4,NDUFB6,NDUFV1,UQCRFS1,CYC1,ATP5O
1.88e-07	1022	180	34	0.189	0.033	GO:0044429	CC	6	mitochondrial part	2	TTC19,OAT,REEP1,SLC25A40,OXCT1,NDUFB2,DLD,IDH3B,MRPS27,ATP5F1,TSFM,MRPS7,COX7B,DHX30,MRPS9,NDUFAF1,SLC25A26,SNCA,FARS2,ATP5J,MRPS18C,SLC25A46,NDUFS4,NDUFB6,NDUFV1,UQCRFS1,MRPS22,CYC1,MRPS11,ACADSB,OGDHL,DNAJC19,LYRM4,ATP5O
3.3e-07	1727	180	45	0.25	0.026	GO:0005739	CC	6	mitochondrion	1	TTC19,MAPK9,OAT,REEP1,SLC25A40,OXCT1,NDUFB2,DLD,IDH3B,ACOT8,MRPS27,ATP5F1,TSFM,MRPS7,DUT,COX7B,DHX30,MTO1,MRPS9,NDUFAF1,SLC25A26,SNCA,FARS2,ATP5J,NIT1,MRPS18C,CCDC51,SLC25A46,NDUFS4,NDUFB6,ENDOG,NDUFV1,MMADHC,UQCRFS1,NFU1,PRKCE,MRPS22,CYC1,ZADH2,MRPS11,ACADSB,OGDHL,DNAJC19,LYRM4,ATP5O
1.21e-06	265	180	17	0.094	0.064	GO:0098798	CC	6	mitochondrial protein complex	3	NDUFB2,MRPS27,ATP5F1,MRPS7,MRPS9,NDUFAF1,SNCA,ATP5J,MRPS18C,NDUFS4,NDUFB6,NDUFV1,UQCRFS1,MRPS22,CYC1,MRPS11,ATP5O
1.36e-06	138	180	13	0.072	0.094	GO:0006119	BP	1	oxidative phosphorylation	1	NDUFB2,DLD,ATP5F1,COX7B,NDUFAF1,SNCA,ATP5J,NDUFS4,NDUFB6,NDUFV1,UQCRFS1,CYC1,ATP5O
4.08e-06	287	180	17	0.094	0.059	GO:0046034	BP	1	ATP metabolic process	4	NDUFB2,DLD,NUP93,ATP5F1,COX7B,NDUFAF1,OLA1,SNCA,PFKM,ATP5J,NDUFS4,NDUFB6,NDUFV1,UQCRFS1,CYC1,OGDHL,ATP5O
4.4e-06	502	180	22	0.122	0.044	GO:0005743	CC	6	mitochondrial inner membrane	2	TTC19,SLC25A40,NDUFB2,MRPS27,ATP5F1,MRPS7,COX7B,MRPS9,NDUFAF1,SLC25A26,SNCA,ATP5J,MRPS18C,NDUFS4,NDUFB6,NDUFV1,UQCRFS1,MRPS22,CYC1,MRPS11,DNAJC19,ATP5O
5.88e-06	174	105	13	0.124	0.075	REAC:R-HSA-1428517	rea	2	The citric acid (TCA) cycle and respiratory electron transport	1	NDUFB2,DLD,IDH3B,ATP5F1,COX7B,NDUFAF1,ATP5J,NDUFS4,NDUFB6,NDUFV1,UQCRFS1,CYC1,ATP5O
9.04e-06	343	180	18	0.1	0.052	GO:0009141	BP	1	nucleoside triphosphate metabolic process	3	NDUFB2,DLD,NUP93,ATP5F1,DUT,COX7B,NDUFAF1,OLA1,SNCA,PFKM,ATP5J,NDUFS4,NDUFB6,NDUFV1,UQCRFS1,CYC1,OGDHL,ATP5O
1.16e-05	133	63	10	0.159	0.075	KEGG:00190	keg	13	Oxidative phosphorylation	1	NDUFB2,ATP5F1,COX7B,ATP5J,NDUFS4,NDUFB6,NDUFV1,UQCRFS1,CYC1,ATP5O
1.3e-05	171	63	11	0.175	0.064	KEGG:05010	keg	3	Alzheimer's disease	1	NDUFB2,ATP5F1,COX7B,SNCA,ATP5J,NDUFS4,NDUFB6,NDUFV1,UQCRFS1,CYC1,ATP5O
1.37e-05	124	105	11	0.105	0.089	REAC:R-HSA-163200	rea	2	Respiratory electron transport, ATP synthesis by chemiosmotic coupling, and heat production by uncoupling proteins.	2	NDUFB2,ATP5F1,COX7B,NDUFAF1,ATP5J,NDUFS4,NDUFB6,NDUFV1,UQCRFS1,CYC1,ATP5O
1.62e-05	356	180	18	0.1	0.051	GO:0009123	BP	1	nucleoside monophosphate metabolic process	3	NDUFB2,DLD,NUP93,ATP5F1,DUT,COX7B,NDUFAF1,OLA1,SNCA,PFKM,ATP5J,NDUFS4,NDUFB6,NDUFV1,UQCRFS1,CYC1,OGDHL,ATP5O
1.82e-05	317	180	17	0.094	0.054	GO:0009205	BP	1	purine ribonucleoside triphosphate metabolic process	5	NDUFB2,DLD,NUP93,ATP5F1,COX7B,NDUFAF1,OLA1,SNCA,PFKM,ATP5J,NDUFS4,NDUFB6,NDUFV1,UQCRFS1,CYC1,OGDHL,ATP5O
2.41e-05	323	180	17	0.094	0.053	GO:0009199	BP	1	ribonucleoside triphosphate metabolic process	4	NDUFB2,DLD,NUP93,ATP5F1,COX7B,NDUFAF1,OLA1,SNCA,PFKM,ATP5J,NDUFS4,NDUFB6,NDUFV1,UQCRFS1,CYC1,OGDHL,ATP5O
2.52e-05	324	180	17	0.094	0.052	GO:0009144	BP	1	purine nucleoside triphosphate metabolic process	4	NDUFB2,DLD,NUP93,ATP5F1,COX7B,NDUFAF1,OLA1,SNCA,PFKM,ATP5J,NDUFS4,NDUFB6,NDUFV1,UQCRFS1,CYC1,OGDHL,ATP5O
3.02e-05	558	180	22	0.122	0.039	GO:0019866	CC	6	organelle inner membrane	1	TTC19,SLC25A40,NDUFB2,MRPS27,ATP5F1,MRPS7,COX7B,MRPS9,NDUFAF1,SLC25A26,SNCA,ATP5J,MRPS18C,NDUFS4,NDUFB6,NDUFV1,UQCRFS1,MRPS22,CYC1,MRPS11,DNAJC19,ATP5O
3.16e-05	329	180	17	0.094	0.052	GO:0009167	BP	1	purine ribonucleoside monophosphate metabolic process	5	NDUFB2,DLD,NUP93,ATP5F1,COX7B,NDUFAF1,OLA1,SNCA,PFKM,ATP5J,NDUFS4,NDUFB6,NDUFV1,UQCRFS1,CYC1,OGDHL,ATP5O
3.16e-05	229	63	12	0.19	0.052	KEGG:04714	keg	8	Thermogenesis	1	NDUFB2,ATP5F1,COX7B,NDUFAF1,PRKACB,ATP5J,NDUFS4,NDUFB6,NDUFV1,UQCRFS1,CYC1,ATP5O
3.31e-05	330	180	17	0.094	0.052	GO:0009126	BP	1	purine nucleoside monophosphate metabolic process	4	NDUFB2,DLD,NUP93,ATP5F1,COX7B,NDUFAF1,OLA1,SNCA,PFKM,ATP5J,NDUFS4,NDUFB6,NDUFV1,UQCRFS1,CYC1,OGDHL,ATP5O
4.19e-05	192	63	11	0.175	0.057	KEGG:05016	keg	12	Huntington's disease	1	NDUFB2,TBP,ATP5F1,COX7B,ATP5J,NDUFS4,NDUFB6,NDUFV1,UQCRFS1,CYC1,ATP5O
5.59e-05	342	180	17	0.094	0.05	GO:0009161	BP	1	ribonucleoside monophosphate metabolic process	4	NDUFB2,DLD,NUP93,ATP5F1,COX7B,NDUFAF1,OLA1,SNCA,PFKM,ATP5J,NDUFS4,NDUFB6,NDUFV1,UQCRFS1,CYC1,OGDHL,ATP5O
6.52e-05	98	180	10	0.056	0.102	GO:0042775	BP	1	mitochondrial ATP synthesis coupled electron transport	3	NDUFB2,DLD,COX7B,NDUFAF1,SNCA,NDUFS4,NDUFB6,NDUFV1,UQCRFS1,CYC1
7.19e-05	99	180	10	0.056	0.101	GO:0042773	BP	1	ATP synthesis coupled electron transport	2	NDUFB2,DLD,COX7B,NDUFAF1,SNCA,NDUFS4,NDUFB6,NDUFV1,UQCRFS1,CYC1
0.000105	103	180	10	0.056	0.097	GO:0070469	CC	6	respiratory chain	1	TTC19,NDUFB2,COX7B,NDUFAF1,SNCA,NDUFS4,NDUFB6,NDUFV1,UQCRFS1,CYC1
0.000109	707	180	24	0.133	0.034	GO:0031966	CC	6	mitochondrial membrane	3	TTC19,REEP1,SLC25A40,NDUFB2,MRPS27,ATP5F1,MRPS7,COX7B,MRPS9,NDUFAF1,SLC25A26,SNCA,ATP5J,MRPS18C,SLC25A46,NDUFS4,NDUFB6,NDUFV1,UQCRFS1,MRPS22,CYC1,MRPS11,DNAJC19,ATP5O
0.000165	511	180	20	0.111	0.039	GO:0006091	BP	1	generation of precursor metabolites and energy	1	OXCT1,NDUFB2,DLD,IDH3B,NUP93,ATP5F1,COX7B,MRAP2,NDUFAF1,SNCA,HMGCLL1,PFKM,ATP5J,NDUFS4,NDUFB6,NDUFV1,UQCRFS1,CYC1,OGDHL,ATP5O
0.000248	143	180	11	0.061	0.077	GO:0098800	CC	6	inner mitochondrial membrane protein complex	3	NDUFB2,ATP5F1,NDUFAF1,SNCA,ATP5J,NDUFS4,NDUFB6,NDUFV1,UQCRFS1,CYC1,ATP5O
0.000256	113	180	10	0.056	0.088	GO:1990204	CC	6	oxidoreductase complex	1	NDUFB2,DLD,NDUFAF1,SNCA,NDUFS4,NDUFB6,NDUFV1,UQCRFS1,CYC1,OGDHL
0.000305	747	180	24	0.133	0.032	GO:0005740	CC	6	mitochondrial envelope	3	TTC19,REEP1,SLC25A40,NDUFB2,MRPS27,ATP5F1,MRPS7,COX7B,MRPS9,NDUFAF1,SLC25A26,SNCA,ATP5J,MRPS18C,SLC25A46,NDUFS4,NDUFB6,NDUFV1,UQCRFS1,MRPS22,CYC1,MRPS11,DNAJC19,ATP5O
0.000358	89	180	9	0.05	0.101	GO:0098803	CC	6	respiratory chain complex	2	NDUFB2,COX7B,NDUFAF1,SNCA,NDUFS4,NDUFB6,NDUFV1,UQCRFS1,CYC1
0.000375	27	180	6	0.033	0.222	GO:0000314	CC	6	organellar small ribosomal subunit	1	MRPS27,MRPS7,MRPS9,MRPS18C,MRPS22,MRPS11
0.000375	27	180	6	0.033	0.222	GO:0005763	CC	6	mitochondrial small ribosomal subunit	4	MRPS27,MRPS7,MRPS9,MRPS18C,MRPS22,MRPS11
0.000386	118	180	10	0.056	0.085	GO:0022904	BP	1	respiratory electron transport chain	3	NDUFB2,DLD,COX7B,NDUFAF1,SNCA,NDUFS4,NDUFB6,NDUFV1,UQCRFS1,CYC1
0.000486	1272	63	26	0.413	0.02	KEGG:01100	keg	4	Metabolic pathways	1	OAT,IDI1,INPP5A,NDUFB2,DLD,IDH3B,ACOT8,ATP5F1,UROD,DUT,COX7B,POMGNT2,HMGCLL1,PFKM,ATP5J,NDUFS4,NDUFB6,NDUFV1,UQCRFS1,B4GAT1,CYC1,INPP5J,WBSCR17,ACADSB,OGDHL,ATP5O
0.00056	190	180	12	0.067	0.063	GO:0045333	BP	1	cellular respiration	2	NDUFB2,DLD,IDH3B,COX7B,NDUFAF1,SNCA,NDUFS4,NDUFB6,NDUFV1,UQCRFS1,CYC1,OGDHL
0.000631	95	180	9	0.05	0.095	GO:0005746	CC	6	mitochondrial respiratory chain	3	NDUFB2,COX7B,NDUFAF1,SNCA,NDUFS4,NDUFB6,NDUFV1,UQCRFS1,CYC1
0.000942	1168	180	30	0.167	0.026	GO:0031975	CC	6	envelope	1	TTC19,IPO5,REEP1,SLC25A40,NDUFB2,NUP93,MRPS27,ATP5F1,MRPS7,COX7B,MRPS9,NDUFAF1,ANXA7,MGST3,SLC25A26,SNCA,TMEM18,ATP5J,MRPS18C,SLC25A46,NDUFS4,NDUFB6,NDUFV1,UQCRFS1,MRPS22,CYC1,MRPS11,KPNA5,DNAJC19,ATP5O
0.000942	1168	180	30	0.167	0.026	GO:0031967	CC	6	organelle envelope	2	TTC19,IPO5,REEP1,SLC25A40,NDUFB2,NUP93,MRPS27,ATP5F1,MRPS7,COX7B,MRPS9,NDUFAF1,ANXA7,MGST3,SLC25A26,SNCA,TMEM18,ATP5J,MRPS18C,SLC25A46,NDUFS4,NDUFB6,NDUFV1,UQCRFS1,MRPS22,CYC1,MRPS11,KPNA5,DNAJC19,ATP5O
0.00109	283	180	14	0.078	0.049	GO:0015980	BP	1	energy derivation by oxidation of organic compounds	1	NDUFB2,DLD,IDH3B,COX7B,MRAP2,NDUFAF1,SNCA,PFKM,NDUFS4,NDUFB6,NDUFV1,UQCRFS1,CYC1,OGDHL
0.00144	53	180	7	0.039	0.132	GO:0006120	BP	1	mitochondrial electron transport, NADH to ubiquinone	4	NDUFB2,DLD,NDUFAF1,SNCA,NDUFS4,NDUFB6,NDUFV1
0.00254	101	105	8	0.076	0.079	REAC:R-HSA-611105	rea	2	Respiratory electron transport	3	NDUFB2,COX7B,NDUFAF1,NDUFS4,NDUFB6,NDUFV1,UQCRFS1,CYC1
0.00256	219	180	12	0.067	0.055	GO:0044455	CC	6	mitochondrial membrane part	4	NDUFB2,ATP5F1,COX7B,NDUFAF1,SNCA,ATP5J,NDUFS4,NDUFB6,NDUFV1,UQCRFS1,CYC1,ATP5O
0.00271	149	63	8	0.127	0.054	KEGG:04932	keg	5	Non-alcoholic fatty liver disease (NAFLD)	1	MAPK9,NDUFB2,COX7B,NDUFS4,NDUFB6,NDUFV1,UQCRFS1,CYC1
0.00283	451	180	17	0.094	0.038	GO:0005759	CC	6	mitochondrial matrix	3	OAT,OXCT1,DLD,IDH3B,MRPS27,ATP5F1,TSFM,MRPS7,DHX30,MRPS9,FARS2,MRPS18C,MRPS22,MRPS11,ACADSB,OGDHL,LYRM4
0.00344	794	180	23	0.128	0.029	GO:0017144	BP	1	drug metabolic process	1	OAT,OXCT1,NDUFB2,DLD,IDH3B,ACOT8,NUP93,ATP5F1,COX7B,NDUFAF1,OLA1,SNCA,HMGCLL1,PFKM,ATP5J,NDUFS4,NDUFB6,NDUFV1,MMADHC,UQCRFS1,CYC1,OGDHL,ATP5O
0.00347	186	180	11	0.061	0.059	GO:0022900	BP	1	electron transport chain	2	NDUFB2,DLD,IDH3B,COX7B,NDUFAF1,SNCA,NDUFS4,NDUFB6,NDUFV1,UQCRFS1,CYC1
0.00433	1057	180	27	0.15	0.026	GO:0034622	BP	10	cellular protein-containing complex assembly	3	TTC19,PFN2,DDX1,CADPS2,NDUFB2,NUP93,BRF2,PIH1D1,NAPA,TBP,ARL6,TBCC,MRPS7,DHX30,PRMT7,VILL,NDUFAF1,RSL24D1,SNCA,DRC1,NDUFS4,NDUFB6,NDUFV1,PRKCE,NAP1L5,MRPS11,INPP5J
0.00437	629	180	20	0.111	0.032	GO:0072521	BP	1	purine-containing compound metabolic process	1	NDUFB2,DLD,NUP93,ATP5F1,OARD1,SLC35B3,COX7B,MRAP2,NDUFAF1,OLA1,SNCA,PFKM,ATP5J,NDUFS4,NDUFB6,NDUFV1,UQCRFS1,CYC1,OGDHL,ATP5O
0.00485	577	180	19	0.106	0.033	GO:0009150	BP	1	purine ribonucleotide metabolic process	3	NDUFB2,DLD,NUP93,ATP5F1,SLC35B3,COX7B,MRAP2,NDUFAF1,OLA1,SNCA,PFKM,ATP5J,NDUFS4,NDUFB6,NDUFV1,UQCRFS1,CYC1,OGDHL,ATP5O
0.00646	2164	180	42	0.233	0.019	GO:0044281	BP	1	small molecule metabolic process	1	SARS,OAT,IDI1,INPP5A,OXCT1,NDUFB2,DLD,IDH3B,ACOT8,NUP93,SNX17,ATP5F1,OARD1,SLC35B3,DUT,COX7B,MRAP2,NDUFAF1,ASNSD1,OLA1,MGST3,SNCA,FARS2,HMGCLL1,PFKM,ATP5J,PSMB4,NDUFS4,NDUFB6,NDUFV1,MMADHC,UQCRFS1,PRKCE,B4GAT1,CYC1,ZADH2,INPP5J,ACADSB,OGDHL,PLPP6,LYRM4,ATP5O
0.00663	2012	180	40	0.222	0.02	GO:0043933	BP	10	protein-containing complex subunit organization	1	TTC19,MAPK9,OAT,PFN2,DDX1,CADPS2,NDUFB2,NUP93,BRF2,PIH1D1,NAPA,SLC1A1,TBP,MRPS27,ARL6,TBCC,MRPS7,DUT,ATXN10,PEX11B,DHX30,PRMT7,MRPS9,VILL,NDUFAF1,RSL24D1,PRKACB,SNCA,PFKM,DRC1,MRPS18C,NDUFS4,NDUFB6,NDUFV1,PRKCE,MRPS22,NAP1L5,MRPS11,INPP5J,GSPT2
0.00705	592	180	19	0.106	0.032	GO:0009259	BP	1	ribonucleotide metabolic process	2	NDUFB2,DLD,NUP93,ATP5F1,SLC35B3,COX7B,MRAP2,NDUFAF1,OLA1,SNCA,PFKM,ATP5J,NDUFS4,NDUFB6,NDUFV1,UQCRFS1,CYC1,OGDHL,ATP5O
0.0074	594	180	19	0.106	0.032	GO:0006163	BP	1	purine nucleotide metabolic process	2	NDUFB2,DLD,NUP93,ATP5F1,SLC35B3,COX7B,MRAP2,NDUFAF1,OLA1,SNCA,PFKM,ATP5J,NDUFS4,NDUFB6,NDUFV1,UQCRFS1,CYC1,OGDHL,ATP5O
0.00883	87	105	7	0.067	0.08	REAC:R-HSA-5389840	rea	11	Mitochondrial translation elongation	2	MRPS27,TSFM,MRPS7,MRPS9,MRPS18C,MRPS22,MRPS11
0.0104	608	180	19	0.106	0.031	GO:0019693	BP	1	ribose phosphate metabolic process	1	NDUFB2,DLD,NUP93,ATP5F1,SLC35B3,COX7B,MRAP2,NDUFAF1,OLA1,SNCA,PFKM,ATP5J,NDUFS4,NDUFB6,NDUFV1,UQCRFS1,CYC1,OGDHL,ATP5O
0.0107	727	180	21	0.117	0.029	GO:0009117	BP	1	nucleotide metabolic process	3	NDUFB2,DLD,IDH3B,NUP93,ATP5F1,SLC35B3,DUT,COX7B,MRAP2,NDUFAF1,OLA1,SNCA,PFKM,ATP5J,NDUFS4,NDUFB6,NDUFV1,UQCRFS1,CYC1,OGDHL,ATP5O
0.0122	733	180	21	0.117	0.029	GO:0006753	BP	1	nucleoside phosphate metabolic process	2	NDUFB2,DLD,IDH3B,NUP93,ATP5F1,SLC35B3,DUT,COX7B,MRAP2,NDUFAF1,OLA1,SNCA,PFKM,ATP5J,NDUFS4,NDUFB6,NDUFV1,UQCRFS1,CYC1,OGDHL,ATP5O
0.0133	14492	180	159	0.883	0.011	GO:0005622	CC	9	intracellular	1	TTC19,SARS,KIAA2022,MAPK9,ATG5,IPO5,OAT,IDI1,INPP5A,REEP1,PFN2,FRY,SLC25A40,MYH7B,DDX1,ZNF510,CADPS2,OXCT1,DDHD2,NDUFB2,DLD,SDR39U1,IFT52,IDH3B,ACOT8,NUP93,CCDC113,BRF2,PIH1D1,NAPA,DHRS7B,DDX25,ANAPC15,MADD,TBP,MRPS27,ARL6,PDCD10,NEK11,SNX17,ORC4,RPL22,ATP5F1,TBCE,FAM206A,DCAF4,TSFM,EDN3,TBCC,SLC35B3,MRPS7,UROD,DUT,ATXN10,ZNF331,COX7B,PEX11B,DHX30,PRMT7,DCLK1,BEX1,MTO1,MRAP2,MRPS9,VILL,RCBTB1,KAT…
0.0136	93	105	7	0.067	0.075	REAC:R-HSA-5368287	rea	11	Mitochondrial translation	1	MRPS27,TSFM,MRPS7,MRPS9,MRPS18C,MRPS22,MRPS11
0.0184	815	180	22	0.122	0.027	GO:0055086	BP	1	nucleobase-containing small molecule metabolic process	1	NDUFB2,DLD,IDH3B,NUP93,ATP5F1,OARD1,SLC35B3,DUT,COX7B,MRAP2,NDUFAF1,OLA1,SNCA,PFKM,ATP5J,NDUFS4,NDUFB6,NDUFV1,UQCRFS1,CYC1,OGDHL,ATP5O
0.0213	52	180	6	0.033	0.115	GO:0030964	CC	6	NADH dehydrogenase complex	1	NDUFB2,NDUFAF1,SNCA,NDUFS4,NDUFB6,NDUFV1
0.0213	52	180	6	0.033	0.115	GO:0045271	CC	6	respiratory chain complex I	3	NDUFB2,NDUFAF1,SNCA,NDUFS4,NDUFB6,NDUFV1
0.0213	52	180	6	0.033	0.115	GO:0005747	CC	6	mitochondrial respiratory chain complex I	4	NDUFB2,NDUFAF1,SNCA,NDUFS4,NDUFB6,NDUFV1
0.0214	1803	180	36	0.2	0.02	GO:0065003	BP	10	protein-containing complex assembly	2	TTC19,MAPK9,OAT,PFN2,DDX1,CADPS2,NDUFB2,NUP93,BRF2,PIH1D1,NAPA,SLC1A1,TBP,ARL6,TBCC,MRPS7,DUT,ATXN10,PEX11B,DHX30,PRMT7,VILL,NDUFAF1,RSL24D1,DET1,PRKACB,SNCA,PFKM,DRC1,NDUFS4,NDUFB6,NDUFV1,PRKCE,NAP1L5,MRPS11,INPP5J
0.0332	84	180	7	0.039	0.083	GO:0070125	BP	7	mitochondrial translational elongation	1	MRPS27,TSFM,MRPS7,MRPS9,MRPS18C,MRPS22,MRPS11

## Sheet: ASD_PANC_Up
p-value	T	Q	Q&T	Q&T/Q	Q&T/T	term ID	t type	t group	t name	t depth	Q&T list
2.26e-11	2949	161	65	0.404	0.022	GO:0002376	BP	5	immune system process	1	SCIN,PLAUR,MVP,SLC11A1,CYBA,EIF2AK2,IFI35,GLI2,IL4R,TXLNA,EFNB1,SNAP23,MYH9,MMP9,CTSZ,SLC7A5,ZC3HAV1,VEGFA,IFIH1,HDAC1,VAMP8,ELF1,PLAU,NMI,SOX4,IFI6,LGALS3,PPARG,XAF1,ANXA1,HAVCR2,OASL,YAP1,SPPL2A,MSN,CMTM7,MOV10,C1QC,PKNOX1,ITGA5,CXCL16,MAPKAPK2,CTSS,IFI16,DTX3L,S100P,MB21D1,TNFRSF11B,GEM,B2M,STAT3,CXCL10,RNASE2,TRIM56,MUC17,C1QB,IFITM2,MUC1,BTN3A2,ISG15,PLSCR1,PTPN1,PNP,PSMB8,LYN
5.5e-10	3853	161	73	0.453	0.019	GO:0006950	BP	5	response to stress	2	CFLAR,TNFRSF12A,PLAUR,SLC11A1,CYBA,EIF2AK2,EYA2,IFI35,IL4R,PLOD1,CCNK,MAP3K20,SNAP23,TSPO,ASCC2,MYH9,MMP9,TIMP1,ZC3HAV1,MDK,VEGFA,HBEGF,DPYSL3,IFIH1,HDAC1,VAMP8,PLAU,NMI,SOX4,IFI6,LGALS3,PPARG,XAF1,ANXA1,HAVCR2,OASL,YAP1,CASK,ADM,SERPINH1,FERMT3,BAG3,RHOC,C1QC,ITGA5,CXCL16,PEA15,MAPKAPK2,CTSS,IFI16,DTX3L,MB21D1,TNFRSF11B,B2M,STAT3,CXCL10,RNASE2,TRIM56,MUC17,C1QB,UCP2,SFN,OXTR,F2R,PTTG1IP,IFITM2,M…
3.4e-09	4271	161	76	0.472	0.018	GO:0031982	CC	11	vesicle	2	LASP1,SCIN,PLAUR,MVP,MTMR11,SLC11A1,CYBA,PLOD1,EFNB1,SNAP23,TSPO,MYH9,ZFYVE21,MMP9,CTSZ,RP2,TIMP1,SLC7A5,CHIC2,MFSD10,UGDH,VEGFA,HBEGF,DPYSL3,TP53I3,VAMP8,PLXDC2,ANXA11,PLAU,RAB38,LGALS3,COL4A2,ANXA1,HAVCR2,APPL2,FCHSD2,SPPL2A,SH3BGRL3,LHFPL2,CASK,MSN,SERPINH1,FERMT3,GPR180,RHOC,TAGLN2,DUSP23,C1QC,ITGA5,AK4,MAPKAPK2,CTSS,DTX3L,S100P,B2M,RNASE2,ANTXR1,C1QB,MARCH3,SFN,HIST1H2AC,F2R,BACE2,BGN,PTTG1I…
4.79e-09	2085	161	50	0.311	0.024	GO:0006955	BP	5	immune response	2	PLAUR,MVP,SLC11A1,CYBA,EIF2AK2,IFI35,IL4R,SNAP23,MMP9,CTSZ,ZC3HAV1,IFIH1,VAMP8,ELF1,PLAU,NMI,IFI6,LGALS3,PPARG,XAF1,ANXA1,HAVCR2,OASL,SPPL2A,C1QC,CXCL16,MAPKAPK2,CTSS,IFI16,DTX3L,S100P,MB21D1,TNFRSF11B,GEM,B2M,STAT3,CXCL10,RNASE2,TRIM56,MUC17,C1QB,IFITM2,MUC1,BTN3A2,ISG15,PLSCR1,PTPN1,PNP,PSMB8,LYN
8.61e-09	911	161	32	0.199	0.035	GO:0045087	BP	5	innate immune response	3	SLC11A1,CYBA,EIF2AK2,IFI35,ZC3HAV1,IFIH1,NMI,IFI6,LGALS3,PPARG,XAF1,ANXA1,HAVCR2,OASL,C1QC,CXCL16,MAPKAPK2,CTSS,IFI16,DTX3L,MB21D1,B2M,TRIM56,MUC17,C1QB,IFITM2,MUC1,ISG15,PLSCR1,PTPN1,PSMB8,LYN
2.43e-08	1007	161	33	0.205	0.033	GO:0034097	BP	5	response to cytokine	4	TNFRSF12A,SLC11A1,CYBA,EIF2AK2,IFI35,IL4R,TIMP1,DPYSL3,IFIH1,HDAC1,ELF1,NMI,IFI6,PPARG,XAF1,ANXA1,OASL,SPPL2A,MSN,CXCL16,MAPKAPK2,TNFRSF11B,B2M,STAT3,CXCL10,TRIM56,OXTR,BGN,IFITM2,ISG15,PLSCR1,PTPN1,PSMB8
6.45e-08	1641	161	42	0.261	0.026	GO:0006952	BP	5	defense response	3	SLC11A1,CYBA,EIF2AK2,IFI35,IL4R,SNAP23,ZC3HAV1,MDK,IFIH1,VAMP8,NMI,IFI6,LGALS3,PPARG,XAF1,ANXA1,HAVCR2,OASL,C1QC,CXCL16,MAPKAPK2,CTSS,IFI16,DTX3L,MB21D1,TNFRSF11B,B2M,STAT3,CXCL10,RNASE2,TRIM56,MUC17,C1QB,F2R,IFITM2,MUC1,ISG15,PLSCR1,PTPN1,TGM2,PSMB8,LYN
1.25e-07	1198	161	35	0.217	0.029	GO:0002252	BP	5	immune effector process	2	PLAUR,MVP,SLC11A1,CYBA,EIF2AK2,IL4R,SNAP23,MMP9,CTSZ,ZC3HAV1,IFIH1,VAMP8,PLAU,LGALS3,ANXA1,HAVCR2,OASL,C1QC,CTSS,IFI16,DTX3L,S100P,MB21D1,B2M,STAT3,CXCL10,RNASE2,TRIM56,C1QB,IFITM2,BTN3A2,ISG15,PLSCR1,PNP,LYN
2.17e-07	3958	161	69	0.429	0.017	GO:0005615	CC	11	extracellular space	2	LASP1,SCIN,PLAUR,MVP,MTMR11,IL4R,PLOD1,EFNB1,SNAP23,TSPO,APOL4,MYH9,MMP9,CTSZ,RP2,TIMP1,MSLN,SLC7A5,UGDH,VEGFA,HBEGF,DPYSL3,TP53I3,IGFBP5,VAMP8,PLXDC2,ANXA11,PLAU,LGALS3,COL4A2,ANXA1,HAVCR2,APPL2,SPPL2A,SH3BGRL3,MSN,ADM,SERPINH1,FERMT3,GPR180,CMTM7,MOV10,RHOC,TAGLN2,DUSP23,C1QC,CXCL16,AK4,MAPKAPK2,CTSS,S100P,TNFRSF11B,B2M,CXCL10,RNASE2,ANTXR1,C1QB,SFN,HIST1H2AC,BGN,PTTG1IP,MUC1,COL4A1,PLSCR1,S100…
4.7e-07	4119	161	70	0.435	0.017	GO:0044421	CC	11	extracellular region part	1	LASP1,SCIN,PLAUR,MVP,MTMR11,IL4R,PLOD1,EFNB1,SNAP23,TSPO,APOL4,MYH9,MMP9,CTSZ,RP2,TIMP1,MSLN,SLC7A5,UGDH,VEGFA,HBEGF,DPYSL3,TP53I3,IGFBP5,VAMP8,PLXDC2,ANXA11,PLAU,LGALS3,COL4A2,ANXA1,HAVCR2,APPL2,SPPL2A,SH3BGRL3,CASK,MSN,ADM,SERPINH1,FERMT3,GPR180,CMTM7,MOV10,RHOC,TAGLN2,DUSP23,C1QC,CXCL16,AK4,MAPKAPK2,CTSS,S100P,TNFRSF11B,B2M,CXCL10,RNASE2,ANTXR1,C1QB,SFN,HIST1H2AC,BGN,PTTG1IP,MUC1,COL4A1,PLSCR1…
6.63e-07	5133	161	80	0.497	0.016	GO:0048519	BP	5	negative regulation of biological process	2	CFLAR,SCIN,PLAUR,MVP,SLC11A1,CYBA,EIF2AK2,EYA2,IGF2BP2,GLI2,IL4R,CCNK,MAP3K20,TSPO,MYH9,MMP9,CTSZ,MAPRE1,TIMP1,ZC3HAV1,MDK,VEGFA,HBEGF,DPYSL3,IFIH1,IGFBP5,HDAC1,VAMP8,ELF1,PLAU,NMI,SOX4,IFI6,LGALS3,PPARG,RARRES3,SPOCD1,COL4A2,ANXA1,HAVCR2,OASL,NCBP1,YAP1,CASK,ADM,SERPINH1,BAG3,MOV10,C1QC,ITGA5,PEA15,MAPKAPK2,PBXIP1,IFI16,DTX3L,TNFRSF11B,GEM,B2M,GATAD2A,SERTAD3,STAT3,CXCL10,ANTXR1,UCP2,SFN,TGIF1,H…
6.76e-07	3059	161	58	0.36	0.019	GO:0010033	BP	5	response to organic substance	3	CFLAR,TNFRSF12A,SLC11A1,CYBA,EIF2AK2,IFI35,GLI2,IL4R,TSPO,TIMP1,MDK,VEGFA,DPYSL3,IFIH1,IGFBP5,HDAC1,ELF1,NMI,SOX4,IFI6,PPARG,XAF1,COL4A2,ANXA1,HAVCR2,OASL,NCBP1,YAP1,SPPL2A,CASK,MSN,ADM,SERPINH1,GPR180,ITGA5,CXCL16,PEA15,MAPKAPK2,CTSS,S100P,MB21D1,TNFRSF11B,B2M,STAT3,CXCL10,TRIM56,UCP2,TGIF1,OXTR,F2R,BGN,IFITM2,COL4A1,ISG15,PLSCR1,PTPN1,PSMB8,LYN
9.28e-07	11292	161	131	0.814	0.012	GO:0005515	MF	12	protein binding	2	LASP1,CFLAR,TNFRSF12A,SCIN,PLAUR,MVP,SLC11A1,CYBA,EIF2AK2,EYA2,IFI35,IGF2BP2,GLI2,NT5C2,IL4R,PLOD1,TXLNA,CCNK,EFNB1,MAP3K20,SNAP23,TSPO,APOL4,MYH9,ZFYVE21,MMP9,TPD52L2,CTSZ,MAPRE1,RP2,TIMP1,MSLN,SLC7A5,ZC3HAV1,CHIC2,SLC15A3,MDK,VEGFA,KIF20A,HBEGF,DPYSL3,TP53I3,IFIH1,IGFBP5,HDAC1,VAMP8,PLXDC2,ELF1,ANXA11,PLAU,HJURP,NMI,RAB38,CKS2,SOX4,IFI6,PALLD,LGALS3,PPARG,RARRES3,COL4A2,ANXA1,HAVCR2,OASL,NPL,AP…
1.45e-06	2859	161	55	0.342	0.019	GO:0007166	BP	5	cell surface receptor signaling pathway	3	CFLAR,TNFRSF12A,PLAUR,MVP,CYBA,EYA2,IFI35,GLI2,IL4R,EFNB1,MYH9,MMP9,TIMP1,MDK,VEGFA,HBEGF,IGFBP5,HDAC1,ELF1,NMI,SOX4,IFI6,LGALS3,PPARG,XAF1,COL4A2,ANXA1,OASL,NCBP1,YAP1,SPPL2A,MSN,FERMT3,BAG3,MOV10,ITGA5,PEA15,MAPKAPK2,TNFRSF11B,GEM,B2M,STAT3,CXCL10,MUC17,OXTR,BGN,IFITM2,MUC1,COL4A1,ISG15,PLSCR1,PTPN1,MPZL1,PSMB8,LYN
1.46e-06	2774	161	54	0.335	0.019	GO:0070062	CC	11	extracellular exosome	3	LASP1,SCIN,PLAUR,MVP,MTMR11,PLOD1,EFNB1,SNAP23,TSPO,MYH9,MMP9,CTSZ,RP2,TIMP1,SLC7A5,UGDH,TP53I3,VAMP8,PLXDC2,ANXA11,PLAU,LGALS3,COL4A2,ANXA1,HAVCR2,APPL2,SPPL2A,SH3BGRL3,MSN,SERPINH1,FERMT3,GPR180,RHOC,TAGLN2,DUSP23,C1QC,AK4,MAPKAPK2,S100P,B2M,RNASE2,ANTXR1,C1QB,SFN,HIST1H2AC,BGN,PTTG1IP,MUC1,PLSCR1,S100A10,PNP,TGM2,PSMB8,LYN
1.6e-06	1526	161	38	0.236	0.025	GO:0002682	BP	5	regulation of immune system process	2	SCIN,SLC11A1,CYBA,EIF2AK2,GLI2,IL4R,EFNB1,VEGFA,IFIH1,HDAC1,VAMP8,ELF1,NMI,LGALS3,PPARG,ANXA1,HAVCR2,YAP1,SPPL2A,MSN,MOV10,C1QC,MAPKAPK2,CTSS,IFI16,DTX3L,MB21D1,B2M,STAT3,CXCL10,MUC17,C1QB,MUC1,PLSCR1,PTPN1,PNP,PSMB8,LYN
1.73e-06	4925	161	77	0.478	0.016	GO:0005576	CC	11	extracellular region	1	LASP1,SCIN,PLAUR,MVP,MTMR11,IL4R,PLOD1,TXLNA,EFNB1,SNAP23,TSPO,APOL4,MYH9,MMP9,CTSZ,RP2,TIMP1,MSLN,SLC7A5,UGDH,MDK,VEGFA,HBEGF,DPYSL3,TP53I3,IGFBP5,C1ORF54,VAMP8,PLXDC2,ANXA11,PLAU,LGALS3,COL4A2,ANXA1,HAVCR2,APPL2,SPPL2A,SH3BGRL3,CASK,MSN,ADM,SERPINH1,FERMT3,GPR180,CMTM7,MOV10,RHOC,TAGLN2,DUSP23,C1QC,CXCL16,AK4,MAPKAPK2,CTSS,S100P,TNFRSF11B,B2M,CXCL10,RNASE2,ANTXR1,MUC17,C1QB,SFN,HIST1H2AC,F2R,BG…
1.87e-06	2793	161	54	0.335	0.019	GO:1903561	CC	11	extracellular vesicle	3	LASP1,SCIN,PLAUR,MVP,MTMR11,PLOD1,EFNB1,SNAP23,TSPO,MYH9,MMP9,CTSZ,RP2,TIMP1,SLC7A5,UGDH,TP53I3,VAMP8,PLXDC2,ANXA11,PLAU,LGALS3,COL4A2,ANXA1,HAVCR2,APPL2,SPPL2A,SH3BGRL3,MSN,SERPINH1,FERMT3,GPR180,RHOC,TAGLN2,DUSP23,C1QC,AK4,MAPKAPK2,S100P,B2M,RNASE2,ANTXR1,C1QB,SFN,HIST1H2AC,BGN,PTTG1IP,MUC1,PLSCR1,S100A10,PNP,TGM2,PSMB8,LYN
1.91e-06	1982	161	44	0.273	0.022	GO:0016192	BP	5	vesicle-mediated transport	4	SCIN,PLAUR,MVP,SLC11A1,CYBA,IL4R,TXLNA,SNAP23,MYH9,ZFYVE21,MMP9,CTSZ,RP2,TIMP1,CHIC2,VEGFA,KIF20A,VAMP8,ANXA11,PLAU,RAB38,LGALS3,PPARG,ANXA1,CNIH4,LHFPL2,MSN,ADM,FERMT3,TAGLN2,CXCL16,MAPKAPK2,CTSS,DTX3L,S100P,B2M,RNASE2,MARCH3,PTPN1,S100A10,TOR4A,PNP,TGM2,LYN
1.92e-06	2795	161	54	0.335	0.019	GO:0043230	CC	11	extracellular organelle	2	LASP1,SCIN,PLAUR,MVP,MTMR11,PLOD1,EFNB1,SNAP23,TSPO,MYH9,MMP9,CTSZ,RP2,TIMP1,SLC7A5,UGDH,TP53I3,VAMP8,PLXDC2,ANXA11,PLAU,LGALS3,COL4A2,ANXA1,HAVCR2,APPL2,SPPL2A,SH3BGRL3,MSN,SERPINH1,FERMT3,GPR180,RHOC,TAGLN2,DUSP23,C1QC,AK4,MAPKAPK2,S100P,B2M,RNASE2,ANTXR1,C1QB,SFN,HIST1H2AC,BGN,PTTG1IP,MUC1,PLSCR1,S100A10,PNP,TGM2,PSMB8,LYN
3.7e-06	1429	161	36	0.224	0.025	GO:0032940	BP	5	secretion by cell	5	SCIN,PLAUR,MVP,SLC11A1,CYBA,IL4R,TXLNA,SNAP23,MMP9,CTSZ,TIMP1,VEGFA,IFIH1,HDAC1,VAMP8,PLAU,SOX4,LGALS3,ANXA1,HAVCR2,LHFPL2,CASK,ADM,FERMT3,TAGLN2,CTSS,S100P,B2M,RNASE2,UCP2,OXTR,F2R,BTN3A2,TOR4A,PNP,LYN
3.99e-06	9451	161	116	0.72	0.012	GO:0044444	CC	11	cytoplasmic part	4	LASP1,CFLAR,SCIN,PLAUR,MVP,SLC11A1,CYBA,EIF2AK2,EYA2,IFI35,IGF2BP2,GLI2,NT5C2,PLOD1,TXLNA,MAP3K20,SNAP23,TSPO,MYH9,ZFYVE21,MMP9,CTSZ,MAPRE1,RP2,TIMP1,MSLN,SLC7A5,ZC3HAV1,CHIC2,MFSD10,UGDH,SLC15A3,VEGFA,KIF20A,HBEGF,DPYSL3,TP53I3,IFIH1,IGFBP5,HDAC1,VAMP8,ANXA11,PLAU,HJURP,NMI,RAB38,SOX4,IFI6,PALLD,RHPN2,LGALS3,PPARG,XAF1,RARRES3,COL4A2,ANXA1,HAVCR2,OASL,NPL,APPL2,NCBP1,FCHSD2,YAP1,SPPL2A,SLC39A1,C…
5.06e-06	4436	161	71	0.441	0.016	GO:0042221	BP	5	response to chemical	2	CFLAR,TNFRSF12A,PLAUR,SLC11A1,CYBA,EIF2AK2,IFI35,GLI2,IL4R,EFNB1,TSPO,MMP9,TIMP1,MFSD10,MDK,VEGFA,HBEGF,DPYSL3,IFIH1,IGFBP5,HDAC1,ELF1,ANXA11,PLAU,NMI,SOX4,IFI6,LGALS3,PPARG,XAF1,COL4A2,ANXA1,HAVCR2,OASL,NCBP1,YAP1,SPPL2A,CASK,MSN,ADM,SERPINH1,GPR180,CMTM7,ITGA5,CXCL16,AK4,PEA15,MAPKAPK2,CTSS,S100P,MB21D1,TNFRSF11B,B2M,STAT3,CXCL10,RNASE2,TRIM56,UCP2,TGIF1,OXTR,F2R,BGN,IFITM2,COL4A1,ISG15,PLSCR1,…
5.32e-06	2010	118	49	0.415	0.024	REAC:R-HSA-168256	rea	10	Immune System	1	TNFRSF12A,PLAUR,MVP,SLC11A1,CYBA,EIF2AK2,IFI35,IL4R,TXLNA,SNAP23,MYH9,MMP9,CTSZ,TIMP1,VEGFA,KIF20A,IFIH1,VAMP8,PLAU,IFI6,LGALS3,XAF1,ANXA1,HAVCR2,OASL,MSN,C1QC,MAPKAPK2,CTSS,IFI16,DTX3L,S100P,MB21D1,TNFRSF11B,B2M,STAT3,CXCL10,RNASE2,TRIM56,MUC17,C1QB,IFITM2,MUC1,BTN3A2,ISG15,PTPN1,PNP,PSMB8,LYN
1.65e-05	1512	161	36	0.224	0.024	GO:0042981	BP	5	regulation of apoptotic process	4	CFLAR,TNFRSF12A,SCIN,PLAUR,EIF2AK2,EYA2,GLI2,MAP3K20,TSPO,MMP9,CTSZ,TIMP1,MDK,VEGFA,TP53I3,HDAC1,SOX4,IFI6,LGALS3,PPARG,ANXA1,YAP1,ADM,BAG3,ITGA5,PEA15,TNFRSF11B,STAT3,UCP2,SFN,F2R,PTTG1IP,MUC1,PTPN1,TGM2,LYN
1.98e-05	846	161	26	0.161	0.031	GO:0006887	BP	5	exocytosis	5	SCIN,PLAUR,MVP,SLC11A1,CYBA,IL4R,TXLNA,SNAP23,MMP9,CTSZ,TIMP1,VEGFA,VAMP8,PLAU,LGALS3,ANXA1,LHFPL2,FERMT3,TAGLN2,CTSS,S100P,B2M,RNASE2,TOR4A,PNP,LYN
2.14e-05	1527	161	36	0.224	0.024	GO:0043067	BP	5	regulation of programmed cell death	3	CFLAR,TNFRSF12A,SCIN,PLAUR,EIF2AK2,EYA2,GLI2,MAP3K20,TSPO,MMP9,CTSZ,TIMP1,MDK,VEGFA,TP53I3,HDAC1,SOX4,IFI6,LGALS3,PPARG,ANXA1,YAP1,ADM,BAG3,ITGA5,PEA15,TNFRSF11B,STAT3,UCP2,SFN,F2R,PTTG1IP,MUC1,PTPN1,TGM2,LYN
2.51e-05	735	161	24	0.149	0.033	GO:0045055	BP	5	regulated exocytosis	6	SCIN,PLAUR,MVP,SLC11A1,CYBA,IL4R,SNAP23,MMP9,CTSZ,TIMP1,VEGFA,VAMP8,PLAU,LGALS3,LHFPL2,FERMT3,TAGLN2,CTSS,S100P,B2M,RNASE2,TOR4A,PNP,LYN
2.64e-05	2239	161	45	0.28	0.02	GO:0048584	BP	5	positive regulation of response to stimulus	2	LASP1,CFLAR,TNFRSF12A,PLAUR,SLC11A1,CYBA,EIF2AK2,EYA2,IL4R,MAP3K20,MMP9,VEGFA,HBEGF,IFIH1,IGFBP5,HDAC1,VAMP8,ELF1,SOX4,LGALS3,ANXA1,HAVCR2,YAP1,RHOC,C1QC,ITGA5,PEA15,MAPKAPK2,CTSS,IFI16,DTX3L,MB21D1,B2M,STAT3,CXCL10,MUC17,C1QB,SFN,F2R,MUC1,PLSCR1,PTPN1,TGM2,PSMB8,LYN
3.11e-05	53	161	8	0.05	0.151	GO:0045071	BP	5	negative regulation of viral genome replication	3	EIF2AK2,CCNK,ZC3HAV1,OASL,IFI16,IFITM2,ISG15,PLSCR1
3.73e-05	1560	161	36	0.224	0.023	GO:0046903	BP	5	secretion	4	SCIN,PLAUR,MVP,SLC11A1,CYBA,IL4R,TXLNA,SNAP23,MMP9,CTSZ,TIMP1,VEGFA,IFIH1,HDAC1,VAMP8,PLAU,SOX4,LGALS3,ANXA1,HAVCR2,LHFPL2,CASK,ADM,FERMT3,TAGLN2,CTSS,S100P,B2M,RNASE2,UCP2,OXTR,F2R,BTN3A2,TOR4A,PNP,LYN
4.41e-05	2277	161	45	0.28	0.02	GO:0009605	BP	5	response to external stimulus	2	PLAUR,SLC11A1,CYBA,EIF2AK2,GLI2,IL4R,EFNB1,TSPO,ZC3HAV1,VEGFA,HBEGF,IFIH1,HDAC1,VAMP8,PLAU,RAB38,LGALS3,PPARG,ANXA1,HAVCR2,OASL,IFI44,CASK,ADM,BAG3,CMTM7,C1QC,CXCL16,MAPKAPK2,IFI16,DTX3L,MB21D1,TNFRSF11B,B2M,CXCL10,RNASE2,TRIM56,C1QB,UCP2,F2R,IFITM2,ISG15,PLSCR1,TGM2,LYN
4.45e-05	685	118	25	0.212	0.036	REAC:R-HSA-1280215	rea	10	Cytokine Signaling in Immune system	2	TNFRSF12A,EIF2AK2,IFI35,IL4R,TXLNA,MMP9,TIMP1,VEGFA,IFI6,XAF1,ANXA1,HAVCR2,OASL,MSN,MAPKAPK2,TNFRSF11B,B2M,STAT3,CXCL10,IFITM2,MUC1,ISG15,PTPN1,PSMB8,LYN
4.92e-05	2203	161	44	0.273	0.02	GO:0031410	CC	11	cytoplasmic vesicle	5	PLAUR,MVP,SLC11A1,CYBA,SNAP23,ZFYVE21,MMP9,CTSZ,RP2,TIMP1,CHIC2,MFSD10,VEGFA,HBEGF,DPYSL3,VAMP8,ANXA11,PLAU,RAB38,LGALS3,ANXA1,HAVCR2,APPL2,FCHSD2,SPPL2A,LHFPL2,FERMT3,ITGA5,CTSS,DTX3L,S100P,B2M,RNASE2,ANTXR1,MARCH3,SFN,F2R,BACE2,BGN,ARHGAP30,PTPN1,TOR4A,PNP,KIFC1
4.97e-05	2042	161	42	0.261	0.021	GO:0008283	BP	5	cell proliferation	1	CFLAR,SCIN,SLC11A1,CYBA,EIF2AK2,GLI2,IL4R,TXLNA,EFNB1,MAP3K20,TSPO,MMP9,CTSZ,MAPRE1,TIMP1,VEGFA,HBEGF,IGFBP5,HDAC1,PLAU,CKS2,SOX4,LGALS3,PPARG,RARRES3,ANXA1,HAVCR2,APPL2,YAP1,CASK,MSN,ADM,IFI16,TNFRSF11B,STAT3,CXCL10,SFN,HIST1H2AC,F2R,PNP,TGM2,LYN
5.05e-05	1359	161	33	0.205	0.024	GO:0001775	BP	5	cell activation	1	PLAUR,MVP,SLC11A1,CYBA,GLI2,IL4R,TXLNA,EFNB1,SNAP23,MYH9,MMP9,CTSZ,TIMP1,VAMP8,PLAU,SOX4,LGALS3,ANXA1,HAVCR2,MSN,FERMT3,CMTM7,PKNOX1,CTSS,S100P,B2M,STAT3,CXCL10,RNASE2,F2R,PLSCR1,PNP,LYN
5.12e-05	2206	161	44	0.273	0.02	GO:0097708	CC	11	intracellular vesicle	3	PLAUR,MVP,SLC11A1,CYBA,SNAP23,ZFYVE21,MMP9,CTSZ,RP2,TIMP1,CHIC2,MFSD10,VEGFA,HBEGF,DPYSL3,VAMP8,ANXA11,PLAU,RAB38,LGALS3,ANXA1,HAVCR2,APPL2,FCHSD2,SPPL2A,LHFPL2,FERMT3,ITGA5,CTSS,DTX3L,S100P,B2M,RNASE2,ANTXR1,MARCH3,SFN,F2R,BACE2,BGN,ARHGAP30,PTPN1,TOR4A,PNP,KIFC1
5.67e-05	891	161	26	0.161	0.029	GO:0051707	BP	5	response to other organism	2	SLC11A1,CYBA,EIF2AK2,IL4R,TSPO,ZC3HAV1,IFIH1,HDAC1,HAVCR2,OASL,IFI44,ADM,MAPKAPK2,IFI16,DTX3L,MB21D1,TNFRSF11B,B2M,CXCL10,RNASE2,TRIM56,F2R,IFITM2,ISG15,PLSCR1,LYN
5.93e-05	893	161	26	0.161	0.029	GO:0043207	BP	5	response to external biotic stimulus	3	SLC11A1,CYBA,EIF2AK2,IL4R,TSPO,ZC3HAV1,IFIH1,HDAC1,HAVCR2,OASL,IFI44,ADM,MAPKAPK2,IFI16,DTX3L,MB21D1,TNFRSF11B,B2M,CXCL10,RNASE2,TRIM56,F2R,IFITM2,ISG15,PLSCR1,LYN
7.01e-05	1907	161	40	0.248	0.021	GO:0006915	BP	5	apoptotic process	3	CFLAR,TNFRSF12A,SCIN,PLAUR,EIF2AK2,EYA2,GLI2,MAP3K20,TSPO,MMP9,CTSZ,TIMP1,MFSD10,MDK,VEGFA,TP53I3,HDAC1,SOX4,IFI6,LGALS3,PPARG,XAF1,ANXA1,YAP1,ADM,BAG3,ITGA5,PEA15,IFI16,TNFRSF11B,STAT3,UCP2,SFN,F2R,PTTG1IP,MUC1,PLSCR1,PTPN1,TGM2,LYN
9.51e-05	5669	161	80	0.497	0.014	GO:0048518	BP	5	positive regulation of biological process	1	LASP1,CFLAR,TNFRSF12A,SCIN,PLAUR,SLC11A1,CYBA,EIF2AK2,EYA2,GLI2,IL4R,CCNK,EFNB1,MAP3K20,TSPO,MYH9,MMP9,CTSZ,MAPRE1,TIMP1,ZC3HAV1,MDK,VEGFA,HBEGF,DPYSL3,IFIH1,IGFBP5,HDAC1,VAMP8,ELF1,PLAU,NMI,CKS2,SOX4,LGALS3,PPARG,ANXA1,HAVCR2,NCBP1,YAP1,SF3B4,LHFPL2,CASK,MSN,ADM,FERMT3,BAG3,RHOC,C1QC,PKNOX1,ITGA5,CXCL16,PEA15,MAPKAPK2,CTSS,IFI16,DTX3L,MB21D1,B2M,SERTAD3,STAT3,CXCL10,RNASE2,ANTXR1,MUC17,C1QB,UCP2…
0.000102	8874	161	108	0.671	0.012	GO:0050896	BP	5	response to stimulus	1	LASP1,CFLAR,TNFRSF12A,PLAUR,MVP,SLC11A1,CYBA,EIF2AK2,EYA2,IFI35,GLI2,IL4R,PLOD1,TXLNA,CCNK,EFNB1,MAP3K20,SNAP23,TSPO,ASCC2,MYH9,MMP9,CTSZ,TIMP1,ZC3HAV1,MFSD10,MDK,VEGFA,HBEGF,DPYSL3,IFIH1,IGFBP5,HDAC1,VAMP8,ELF1,ANXA11,PLAU,NMI,RAB38,SOX4,IFI6,RHPN2,LGALS3,PPARG,XAF1,COL4A2,ANXA1,HAVCR2,OASL,SP110,APPL2,NCBP1,YAP1,IFI44,SPPL2A,CASK,MSN,ADM,SERPINH1,FERMT3,BAG3,GPR180,CMTM7,MOV10,RHOC,C1QC,ITGA5,C…
0.000106	221	161	13	0.081	0.059	GO:0051607	BP	5	defense response to virus	4	EIF2AK2,ZC3HAV1,IFIH1,OASL,IFI16,DTX3L,MB21D1,CXCL10,RNASE2,TRIM56,IFITM2,ISG15,PLSCR1
0.00012	4074	161	64	0.398	0.016	GO:0048583	BP	5	regulation of response to stimulus	2	LASP1,CFLAR,TNFRSF12A,PLAUR,SLC11A1,CYBA,EIF2AK2,EYA2,GLI2,IL4R,TXLNA,MAP3K20,MMP9,TIMP1,MDK,VEGFA,HBEGF,IFIH1,IGFBP5,HDAC1,VAMP8,ELF1,PLAU,NMI,SOX4,IFI6,LGALS3,PPARG,ANXA1,HAVCR2,YAP1,SPPL2A,CASK,ADM,BAG3,CMTM7,RHOC,C1QC,ITGA5,CXCL16,PEA15,MAPKAPK2,CTSS,IFI16,DTX3L,MB21D1,TNFRSF11B,B2M,STAT3,CXCL10,MUC17,C1QB,UCP2,SFN,F2R,BGN,PTTG1IP,MUC1,ARHGAP30,PLSCR1,PTPN1,TGM2,PSMB8,LYN
0.000142	2037	161	41	0.255	0.02	GO:0012501	BP	5	programmed cell death	2	CFLAR,TNFRSF12A,SCIN,PLAUR,EIF2AK2,EYA2,GLI2,MAP3K20,TSPO,MMP9,CTSZ,TIMP1,MFSD10,MDK,VEGFA,TP53I3,HDAC1,SOX4,IFI6,LGALS3,PPARG,XAF1,ANXA1,YAP1,ADM,BAG3,ITGA5,PEA15,IFI16,TNFRSF11B,MLKL,STAT3,UCP2,SFN,F2R,PTTG1IP,MUC1,PLSCR1,PTPN1,TGM2,LYN
0.000145	1645	161	36	0.224	0.022	GO:0010941	BP	5	regulation of cell death	2	CFLAR,TNFRSF12A,SCIN,PLAUR,EIF2AK2,EYA2,GLI2,MAP3K20,TSPO,MMP9,CTSZ,TIMP1,MDK,VEGFA,TP53I3,HDAC1,SOX4,IFI6,LGALS3,PPARG,ANXA1,YAP1,ADM,BAG3,ITGA5,PEA15,TNFRSF11B,STAT3,UCP2,SFN,F2R,PTTG1IP,MUC1,PTPN1,TGM2,LYN
0.000152	90	161	9	0.056	0.1	GO:0034340	BP	5	response to type I interferon	4	IFI35,IFI6,XAF1,OASL,TRIM56,IFITM2,ISG15,PTPN1,PSMB8
0.000152	90	161	9	0.056	0.1	GO:0048525	BP	5	negative regulation of viral process	1	EIF2AK2,CCNK,ZC3HAV1,HDAC1,OASL,IFI16,IFITM2,ISG15,PLSCR1
0.000154	4997	161	73	0.453	0.015	GO:0048522	BP	5	positive regulation of cellular process	2	LASP1,CFLAR,TNFRSF12A,SCIN,PLAUR,SLC11A1,CYBA,EIF2AK2,EYA2,GLI2,IL4R,CCNK,EFNB1,MAP3K20,TSPO,MYH9,MMP9,CTSZ,MAPRE1,TIMP1,ZC3HAV1,MDK,VEGFA,HBEGF,DPYSL3,IFIH1,IGFBP5,HDAC1,VAMP8,ELF1,PLAU,NMI,CKS2,SOX4,LGALS3,PPARG,ANXA1,HAVCR2,NCBP1,YAP1,SF3B4,CASK,MSN,ADM,FERMT3,RHOC,PKNOX1,ITGA5,CXCL16,PEA15,MAPKAPK2,IFI16,DTX3L,MB21D1,B2M,SERTAD3,STAT3,CXCL10,RNASE2,ANTXR1,UCP2,SFN,OXTR,F2R,PTTG1IP,MUC1,PLSCR1…
0.000163	689	161	22	0.137	0.032	GO:0001816	BP	5	cytokine production	1	SLC11A1,CYBA,EIF2AK2,IGF2BP2,IL4R,TSPO,IFIH1,HDAC1,ELF1,NMI,ANXA1,HAVCR2,MAPKAPK2,IFI16,MB21D1,B2M,TRIM56,F2R,BTN3A2,ISG15,PNP,LYN
0.000163	1073	161	28	0.174	0.026	GO:0002684	BP	5	positive regulation of immune system process	2	SCIN,SLC11A1,CYBA,GLI2,IL4R,EFNB1,VEGFA,IFIH1,VAMP8,ELF1,LGALS3,ANXA1,HAVCR2,C1QC,MAPKAPK2,CTSS,IFI16,MB21D1,B2M,STAT3,CXCL10,MUC17,C1QB,MUC1,PLSCR1,PNP,PSMB8,LYN
0.000165	940	161	26	0.161	0.028	GO:0009607	BP	5	response to biotic stimulus	2	SLC11A1,CYBA,EIF2AK2,IL4R,TSPO,ZC3HAV1,IFIH1,HDAC1,HAVCR2,OASL,IFI44,ADM,MAPKAPK2,IFI16,DTX3L,MB21D1,TNFRSF11B,B2M,CXCL10,RNASE2,TRIM56,F2R,IFITM2,ISG15,PLSCR1,LYN
0.000175	6501	161	87	0.54	0.013	GO:0023052	BP	5	signaling	1	LASP1,CFLAR,TNFRSF12A,PLAUR,MVP,CYBA,EIF2AK2,EYA2,IFI35,GLI2,IL4R,TXLNA,EFNB1,MAP3K20,SNAP23,TSPO,MYH9,MMP9,TIMP1,MDK,VEGFA,HBEGF,IFIH1,IGFBP5,HDAC1,VAMP8,ELF1,PLAU,NMI,RAB38,SOX4,IFI6,RHPN2,LGALS3,PPARG,XAF1,COL4A2,ANXA1,HAVCR2,OASL,SP110,APPL2,NCBP1,FCHSD2,YAP1,SPPL2A,CASK,MSN,ADM,FERMT3,BAG3,GPR180,CMTM7,MOV10,RHOC,ITGA5,CXCL16,PEA15,MAPKAPK2,CTSS,IFI16,MB21D1,TNFRSF11B,GEM,B2M,MLKL,STAT3,CXCL…
0.000199	2479	161	46	0.286	0.019	GO:0071310	BP	5	cellular response to organic substance	3	CFLAR,TNFRSF12A,CYBA,EIF2AK2,IFI35,GLI2,IL4R,TSPO,VEGFA,DPYSL3,IFIH1,IGFBP5,HDAC1,ELF1,NMI,SOX4,IFI6,PPARG,XAF1,COL4A2,ANXA1,HAVCR2,OASL,NCBP1,YAP1,SPPL2A,CASK,MSN,ITGA5,MAPKAPK2,CTSS,MB21D1,TNFRSF11B,B2M,STAT3,CXCL10,UCP2,TGIF1,OXTR,BGN,IFITM2,COL4A1,ISG15,PTPN1,PSMB8,LYN
0.000202	6519	161	87	0.54	0.013	GO:0007154	BP	5	cell communication	1	LASP1,CFLAR,TNFRSF12A,PLAUR,MVP,CYBA,EIF2AK2,EYA2,IFI35,GLI2,IL4R,TXLNA,EFNB1,MAP3K20,SNAP23,TSPO,MYH9,MMP9,TIMP1,MDK,VEGFA,HBEGF,IFIH1,IGFBP5,HDAC1,VAMP8,ELF1,PLAU,NMI,RAB38,SOX4,IFI6,RHPN2,LGALS3,PPARG,XAF1,COL4A2,ANXA1,HAVCR2,OASL,SP110,APPL2,NCBP1,FCHSD2,YAP1,SPPL2A,CASK,MSN,ADM,FERMT3,BAG3,GPR180,CMTM7,MOV10,RHOC,ITGA5,CXCL16,PEA15,MAPKAPK2,CTSS,IFI16,MB21D1,TNFRSF11B,GEM,B2M,MLKL,STAT3,CXCL…
0.000221	1446	161	33	0.205	0.023	GO:0080134	BP	5	regulation of response to stress	3	TNFRSF12A,PLAUR,CYBA,EIF2AK2,EYA2,MAP3K20,VEGFA,HBEGF,IFIH1,VAMP8,PLAU,NMI,PPARG,ANXA1,HAVCR2,CASK,BAG3,C1QC,MAPKAPK2,CTSS,IFI16,DTX3L,MB21D1,MUC17,C1QB,F2R,PTTG1IP,MUC1,PLSCR1,PTPN1,TGM2,PSMB8,LYN
0.000226	4535	161	68	0.422	0.015	GO:0048523	BP	5	negative regulation of cellular process	1	CFLAR,SCIN,PLAUR,MVP,SLC11A1,CYBA,EIF2AK2,EYA2,IGF2BP2,GLI2,IL4R,CCNK,MAP3K20,TSPO,MYH9,MMP9,CTSZ,MAPRE1,TIMP1,MDK,VEGFA,HBEGF,DPYSL3,IGFBP5,HDAC1,VAMP8,ELF1,NMI,SOX4,IFI6,LGALS3,PPARG,RARRES3,SPOCD1,ANXA1,HAVCR2,YAP1,CASK,ADM,SERPINH1,BAG3,C1QC,ITGA5,PEA15,MAPKAPK2,PBXIP1,IFI16,DTX3L,B2M,GATAD2A,SERTAD3,STAT3,CXCL10,ANTXR1,UCP2,SFN,TGIF1,HIST1H2AC,F2R,BACE2,BGN,PTTG1IP,MUC1,ISG15,HIST1H1C,PTPN1,…
0.000328	68	118	8	0.068	0.118	REAC:R-HSA-909733	rea	10	Interferon alpha/beta signaling	4	IFI35,IFI6,XAF1,OASL,IFITM2,ISG15,PTPN1,PSMB8
0.000337	383	161	16	0.099	0.042	GO:0043900	BP	5	regulation of multi-organism process	2	CYBA,EIF2AK2,CCNK,TIMP1,ZC3HAV1,HDAC1,HAVCR2,OASL,LHFPL2,IFI16,DTX3L,MB21D1,OXTR,IFITM2,ISG15,PLSCR1
0.000387	167	161	11	0.068	0.066	GO:0043901	BP	5	negative regulation of multi-organism process	3	EIF2AK2,CCNK,TIMP1,ZC3HAV1,HDAC1,HAVCR2,OASL,IFI16,IFITM2,ISG15,PLSCR1
0.000423	667	161	21	0.13	0.031	GO:0009611	BP	5	response to wounding	3	CFLAR,TNFRSF12A,PLAUR,SLC11A1,TSPO,MYH9,TIMP1,MDK,HBEGF,DPYSL3,HDAC1,PLAU,ANXA1,CASK,ADM,FERMT3,RHOC,ITGA5,F2R,PLSCR1,LYN
0.000511	395	161	16	0.099	0.041	GO:0005925	CC	2	focal adhesion	3	LASP1,PLAUR,CYBA,SNAP23,MYH9,ZFYVE21,PLAU,PALLD,ANXA1,LPP,CASK,MSN,ITGA5,B2M,MPZL1,TGM2
0.000514	1205	161	29	0.18	0.024	GO:0045321	BP	5	leukocyte activation	2	PLAUR,MVP,SLC11A1,CYBA,GLI2,IL4R,TXLNA,EFNB1,SNAP23,MYH9,MMP9,CTSZ,VAMP8,PLAU,SOX4,LGALS3,ANXA1,HAVCR2,MSN,CMTM7,PKNOX1,CTSS,S100P,B2M,STAT3,RNASE2,PLSCR1,PNP,LYN
0.000532	865	161	24	0.149	0.028	GO:0043066	BP	5	negative regulation of apoptotic process	4	CFLAR,PLAUR,EIF2AK2,EYA2,GLI2,MMP9,TIMP1,MDK,VEGFA,HDAC1,IFI6,LGALS3,ANXA1,YAP1,BAG3,ITGA5,PEA15,STAT3,UCP2,SFN,F2R,PTTG1IP,MUC1,PTPN1
0.000536	5040	161	72	0.447	0.014	GO:0006810	BP	5	transport	3	LASP1,SCIN,PLAUR,MVP,SLC11A1,CYBA,EYA2,IGF2BP2,IL4R,TXLNA,SNAP23,TSPO,APOL4,MYH9,ZFYVE21,MMP9,CTSZ,SLCO4A1,RP2,TIMP1,SLC7A5,CHIC2,MFSD10,SLC15A3,VEGFA,KIF20A,IFIH1,HDAC1,VAMP8,ANXA11,PLAU,RAB38,SOX4,LGALS3,PPARG,ANXA1,HAVCR2,NCBP1,SLC39A1,CNIH4,LHFPL2,CASK,MSN,ADM,FERMT3,BAG3,TAGLN2,CXCL16,PEA15,MAPKAPK2,CTSS,DTX3L,S100P,GEM,B2M,STAT3,CXCL10,RNASE2,MARCH3,UCP2,SFN,OXTR,F2R,PTTG1IP,BTN3A2,PTPN1,S1…
0.000543	5145	161	73	0.453	0.014	GO:0051234	BP	5	establishment of localization	2	LASP1,SCIN,PLAUR,MVP,SLC11A1,CYBA,EYA2,IGF2BP2,IL4R,TXLNA,SNAP23,TSPO,APOL4,MYH9,ZFYVE21,MMP9,CTSZ,SLCO4A1,RP2,TIMP1,SLC7A5,CHIC2,MFSD10,SLC15A3,VEGFA,KIF20A,IFIH1,HDAC1,VAMP8,ANXA11,PLAU,RAB38,SOX4,LGALS3,PPARG,ANXA1,HAVCR2,NCBP1,SLC39A1,CNIH4,LHFPL2,CASK,MSN,ADM,FERMT3,BAG3,TAGLN2,CXCL16,PEA15,MAPKAPK2,CTSS,DTX3L,S100P,GEM,B2M,STAT3,CXCL10,RNASE2,MARCH3,UCP2,SFN,OXTR,F2R,PTTG1IP,BTN3A2,PTPN1,S1…
0.000566	398	161	16	0.099	0.04	GO:0005924	CC	2	cell-substrate adherens junction	2	LASP1,PLAUR,CYBA,SNAP23,MYH9,ZFYVE21,PLAU,PALLD,ANXA1,LPP,CASK,MSN,ITGA5,B2M,MPZL1,TGM2
0.000592	6002	161	81	0.503	0.013	GO:0007165	BP	5	signal transduction	2	LASP1,CFLAR,TNFRSF12A,PLAUR,MVP,CYBA,EIF2AK2,EYA2,IFI35,GLI2,IL4R,TXLNA,EFNB1,MAP3K20,TSPO,MYH9,MMP9,TIMP1,MDK,VEGFA,HBEGF,IFIH1,IGFBP5,HDAC1,ELF1,PLAU,NMI,RAB38,SOX4,IFI6,RHPN2,LGALS3,PPARG,XAF1,COL4A2,ANXA1,HAVCR2,OASL,SP110,APPL2,NCBP1,YAP1,SPPL2A,MSN,ADM,FERMT3,BAG3,GPR180,CMTM7,MOV10,RHOC,ITGA5,CXCL16,PEA15,MAPKAPK2,CTSS,IFI16,TNFRSF11B,GEM,B2M,MLKL,STAT3,CXCL10,ANTXR1,MUC17,SFN,OXTR,F2R,BGN…
0.000623	77	161	8	0.05	0.104	GO:1903901	BP	5	negative regulation of viral life cycle	2	EIF2AK2,CCNK,ZC3HAV1,OASL,IFI16,IFITM2,ISG15,PLSCR1
0.000643	624	161	20	0.124	0.032	GO:0001817	BP	5	regulation of cytokine production	2	SLC11A1,CYBA,EIF2AK2,IGF2BP2,IL4R,TSPO,IFIH1,HDAC1,ELF1,NMI,ANXA1,HAVCR2,MAPKAPK2,IFI16,MB21D1,B2M,TRIM56,F2R,ISG15,LYN
0.000648	402	161	16	0.099	0.04	GO:0030055	CC	2	cell-substrate junction	1	LASP1,PLAUR,CYBA,SNAP23,MYH9,ZFYVE21,PLAU,PALLD,ANXA1,LPP,CASK,MSN,ITGA5,B2M,MPZL1,TGM2
0.000662	510	161	18	0.112	0.035	GO:0005912	CC	2	adherens junction	2	LASP1,PLAUR,CYBA,SNAP23,MYH9,ZFYVE21,PLAU,PALLD,ANXA1,LPP,CASK,MSN,ITGA5,B2M,OXTR,MPZL1,TGM2,LYN
0.000713	879	161	24	0.149	0.027	GO:0043069	BP	5	negative regulation of programmed cell death	3	CFLAR,PLAUR,EIF2AK2,EYA2,GLI2,MMP9,TIMP1,MDK,VEGFA,HDAC1,IFI6,LGALS3,ANXA1,YAP1,BAG3,ITGA5,PEA15,STAT3,UCP2,SFN,F2R,PTTG1IP,MUC1,PTPN1
0.000741	307	161	14	0.087	0.046	GO:0009615	BP	5	response to virus	3	EIF2AK2,ZC3HAV1,IFIH1,OASL,IFI44,IFI16,DTX3L,MB21D1,CXCL10,RNASE2,TRIM56,IFITM2,ISG15,PLSCR1
0.000758	2166	161	41	0.255	0.019	GO:0008219	BP	5	cell death	1	CFLAR,TNFRSF12A,SCIN,PLAUR,EIF2AK2,EYA2,GLI2,MAP3K20,TSPO,MMP9,CTSZ,TIMP1,MFSD10,MDK,VEGFA,TP53I3,HDAC1,SOX4,IFI6,LGALS3,PPARG,XAF1,ANXA1,YAP1,ADM,BAG3,ITGA5,PEA15,IFI16,TNFRSF11B,MLKL,STAT3,UCP2,SFN,F2R,PTTG1IP,MUC1,PLSCR1,PTPN1,TGM2,LYN
0.000948	960	161	25	0.155	0.026	GO:0060548	BP	5	negative regulation of cell death	2	CFLAR,PLAUR,EIF2AK2,EYA2,GLI2,MMP9,TIMP1,MDK,VEGFA,HDAC1,SOX4,IFI6,LGALS3,ANXA1,YAP1,BAG3,ITGA5,PEA15,STAT3,UCP2,SFN,F2R,PTTG1IP,MUC1,PTPN1
0.000991	2884	161	49	0.304	0.017	GO:0051239	BP	5	regulation of multicellular organismal process	2	CFLAR,TNFRSF12A,SCIN,PLAUR,SLC11A1,CYBA,EIF2AK2,IGF2BP2,GLI2,IL4R,TSPO,MMP9,CTSZ,TIMP1,VEGFA,HBEGF,DPYSL3,IFIH1,IGFBP5,HDAC1,VAMP8,ELF1,PLAU,NMI,LGALS3,PPARG,COL4A2,ANXA1,HAVCR2,YAP1,ADM,MOV10,C1QC,ITGA5,MAPKAPK2,IFI16,MB21D1,TNFRSF11B,B2M,STAT3,CXCL10,TRIM56,SFN,OXTR,F2R,ISG15,PNP,PSMB8,LYN
0.00107	527	161	18	0.112	0.034	GO:0070161	CC	2	anchoring junction	1	LASP1,PLAUR,CYBA,SNAP23,MYH9,ZFYVE21,PLAU,PALLD,ANXA1,LPP,CASK,MSN,ITGA5,B2M,OXTR,MPZL1,TGM2,LYN
0.00117	1110	161	27	0.168	0.024	GO:0051241	BP	5	negative regulation of multicellular organismal process	3	PLAUR,SLC11A1,CYBA,GLI2,IL4R,TSPO,CTSZ,TIMP1,DPYSL3,IFIH1,IGFBP5,PLAU,NMI,PPARG,COL4A2,ANXA1,HAVCR2,ADM,C1QC,TNFRSF11B,B2M,STAT3,CXCL10,OXTR,F2R,ISG15,LYN
0.00117	1632	161	34	0.211	0.021	GO:0042127	BP	5	regulation of cell proliferation	2	CFLAR,SCIN,CYBA,EIF2AK2,GLI2,IL4R,EFNB1,TSPO,MMP9,CTSZ,TIMP1,VEGFA,HBEGF,IGFBP5,HDAC1,PLAU,SOX4,LGALS3,PPARG,RARRES3,ANXA1,HAVCR2,YAP1,CASK,ADM,TNFRSF11B,STAT3,CXCL10,SFN,HIST1H2AC,F2R,PNP,TGM2,LYN
0.00123	532	161	18	0.112	0.034	GO:0002275	BP	5	myeloid cell activation involved in immune response	4	PLAUR,MVP,SLC11A1,CYBA,IL4R,SNAP23,MMP9,CTSZ,VAMP8,PLAU,LGALS3,HAVCR2,CTSS,S100P,B2M,RNASE2,PNP,LYN
0.00123	2995	161	50	0.311	0.017	GO:0070887	BP	5	cellular response to chemical stimulus	2	CFLAR,TNFRSF12A,CYBA,EIF2AK2,IFI35,GLI2,IL4R,TSPO,MMP9,VEGFA,HBEGF,DPYSL3,IFIH1,IGFBP5,HDAC1,ELF1,NMI,SOX4,IFI6,LGALS3,PPARG,XAF1,COL4A2,ANXA1,HAVCR2,OASL,NCBP1,YAP1,SPPL2A,CASK,MSN,ITGA5,CXCL16,MAPKAPK2,CTSS,MB21D1,TNFRSF11B,B2M,STAT3,CXCL10,UCP2,TGIF1,OXTR,BGN,IFITM2,COL4A1,ISG15,PTPN1,PSMB8,LYN
0.00132	653	161	20	0.124	0.031	GO:0019221	BP	5	cytokine-mediated signaling pathway	4	TNFRSF12A,IFI35,IL4R,ELF1,NMI,IFI6,PPARG,XAF1,OASL,SPPL2A,MSN,TNFRSF11B,B2M,STAT3,CXCL10,BGN,IFITM2,ISG15,PTPN1,PSMB8
0.00135	85	161	8	0.05	0.094	GO:0071357	BP	5	cellular response to type I interferon	5	IFI35,IFI6,XAF1,OASL,IFITM2,ISG15,PTPN1,PSMB8
0.00135	85	161	8	0.05	0.094	GO:0060337	BP	5	type I interferon signaling pathway	5	IFI35,IFI6,XAF1,OASL,IFITM2,ISG15,PTPN1,PSMB8
0.00135	85	161	8	0.05	0.094	GO:0045069	BP	5	regulation of viral genome replication	2	EIF2AK2,CCNK,ZC3HAV1,OASL,IFI16,IFITM2,ISG15,PLSCR1
0.00137	845	161	23	0.143	0.027	GO:0030097	BP	5	hemopoiesis	3	SCIN,EIF2AK2,GLI2,IL4R,MYH9,MMP9,VEGFA,HDAC1,SOX4,LGALS3,PPARG,ANXA1,YAP1,CMTM7,MOV10,C1QC,PKNOX1,IFI16,B2M,STAT3,PNP,PSMB8,LYN
0.00178	925	161	24	0.149	0.026	GO:0002520	BP	5	immune system development	1	SCIN,EIF2AK2,GLI2,IL4R,MYH9,MMP9,VEGFA,HDAC1,SOX4,LGALS3,PPARG,ANXA1,HAVCR2,YAP1,CMTM7,MOV10,C1QC,PKNOX1,IFI16,B2M,STAT3,PNP,PSMB8,LYN
0.00182	2673	161	46	0.286	0.017	GO:0051246	BP	9	regulation of protein metabolic process	1	CFLAR,PLAUR,MVP,SLC11A1,EIF2AK2,IGF2BP2,CCNK,MAP3K20,TSPO,MYH9,MMP9,CTSZ,TIMP1,VEGFA,HBEGF,IGFBP5,HDAC1,NMI,CKS2,SOX4,IFI6,PPARG,HAVCR2,NCBP1,MSN,SERPINH1,C1QC,ITGA5,PEA15,MAPKAPK2,IFI16,DTX3L,STAT3,CXCL10,ANTXR1,C1QB,SFN,F2R,BACE2,BGN,PTTG1IP,MUC1,ISG15,PTPN1,PSMB8,LYN
0.0019	1434	161	31	0.193	0.022	GO:0044433	CC	11	cytoplasmic vesicle part	6	PLAUR,MVP,SLC11A1,CYBA,SNAP23,ZFYVE21,MMP9,CTSZ,TIMP1,MFSD10,VEGFA,HBEGF,VAMP8,PLAU,RAB38,LGALS3,ANXA1,APPL2,SPPL2A,LHFPL2,FERMT3,CTSS,DTX3L,S100P,B2M,RNASE2,ANTXR1,MARCH3,SFN,TOR4A,PNP
0.00202	3322	161	53	0.329	0.016	GO:0065009	BP	8	regulation of molecular function	1	CFLAR,PLAUR,MVP,SLC11A1,CYBA,EIF2AK2,TXLNA,CCNK,MAP3K20,MMP9,CTSZ,MAPRE1,RP2,TIMP1,MDK,VEGFA,HBEGF,VAMP8,PLAU,HJURP,CKS2,IFI6,PPARG,SPOCD1,ANXA1,HAVCR2,NCBP1,ADM,SERPINH1,BAG3,CMTM7,RHOC,CXCL16,PEA15,MAPKAPK2,CTSS,IFI16,DTX3L,TNFRSF11B,GEM,B2M,STAT3,CXCL10,ANTXR1,SFN,F2R,BGN,ARHGAP30,PLSCR1,PTPN1,S100A10,PSMB8,LYN
0.00221	675	161	20	0.124	0.03	GO:0002366	BP	5	leukocyte activation involved in immune response	3	PLAUR,MVP,SLC11A1,CYBA,IL4R,SNAP23,MMP9,CTSZ,VAMP8,PLAU,LGALS3,ANXA1,HAVCR2,CTSS,S100P,B2M,STAT3,RNASE2,PNP,LYN
0.00227	6400	161	83	0.516	0.013	GO:0051179	BP	5	localization	1	LASP1,TNFRSF12A,SCIN,PLAUR,MVP,SLC11A1,CYBA,EYA2,IGF2BP2,IL4R,TXLNA,EFNB1,SNAP23,TSPO,APOL4,MYH9,ZFYVE21,MMP9,CTSZ,SLCO4A1,MAPRE1,RP2,TIMP1,SLC7A5,CHIC2,MFSD10,SLC15A3,MDK,VEGFA,KIF20A,HBEGF,DPYSL3,IFIH1,IGFBP5,HDAC1,VAMP8,ANXA11,PLAU,RAB38,SOX4,PALLD,LGALS3,PPARG,ANXA1,HAVCR2,NCBP1,SLC39A1,CNIH4,LHFPL2,CASK,MSN,ADM,FERMT3,BAG3,RHOC,TAGLN2,ITGA5,CXCL16,PEA15,MAPKAPK2,CTSS,DTX3L,S100P,GEM,B2M,STAT…
0.00233	616	161	19	0.118	0.031	GO:0002274	BP	5	myeloid leukocyte activation	3	PLAUR,MVP,SLC11A1,CYBA,IL4R,SNAP23,MMP9,CTSZ,VAMP8,PLAU,LGALS3,HAVCR2,CTSS,S100P,B2M,RNASE2,PLSCR1,PNP,LYN
0.00242	679	161	20	0.124	0.029	GO:0002263	BP	5	cell activation involved in immune response	2	PLAUR,MVP,SLC11A1,CYBA,IL4R,SNAP23,MMP9,CTSZ,VAMP8,PLAU,LGALS3,ANXA1,HAVCR2,CTSS,S100P,B2M,STAT3,RNASE2,PNP,LYN
0.00264	1015	161	25	0.155	0.025	GO:0050776	BP	5	regulation of immune response	3	SLC11A1,CYBA,IL4R,IFIH1,VAMP8,ELF1,NMI,LGALS3,PPARG,ANXA1,HAVCR2,SPPL2A,C1QC,MAPKAPK2,CTSS,IFI16,MB21D1,B2M,MUC17,C1QB,MUC1,PLSCR1,PTPN1,PSMB8,LYN
0.0028	11294	161	123	0.764	0.011	GO:0005737	CC	11	cytoplasm	3	LASP1,CFLAR,SCIN,PLAUR,MVP,MTMR11,SLC11A1,CYBA,EIF2AK2,EYA2,IFI35,IGF2BP2,GLI2,NT5C2,PLOD1,TXLNA,EFNB1,MAP3K20,SNAP23,TSPO,MYH9,ZFYVE21,MMP9,CTSZ,MAPRE1,RP2,TIMP1,MSLN,SLC7A5,ZC3HAV1,CHIC2,MFSD10,UGDH,SLC15A3,MDK,VEGFA,KIF20A,HBEGF,DPYSL3,TP53I3,IFIH1,IGFBP5,HDAC1,VAMP8,ANXA11,PLAU,HJURP,NMI,RAB38,SOX4,IFI6,PALLD,RHPN2,LGALS3,PPARG,XAF1,RARRES3,COL4A2,ANXA1,HAVCR2,OASL,NPL,APPL2,NCBP1,FCHSD2,YAP1…
0.00297	884	161	23	0.143	0.026	GO:0048534	BP	5	hematopoietic or lymphoid organ development	2	SCIN,EIF2AK2,GLI2,IL4R,MYH9,MMP9,VEGFA,HDAC1,SOX4,LGALS3,PPARG,ANXA1,YAP1,CMTM7,MOV10,C1QC,PKNOX1,IFI16,B2M,STAT3,PNP,PSMB8,LYN
0.00398	1563	161	32	0.199	0.02	GO:0051240	BP	5	positive regulation of multicellular organismal process	2	CFLAR,TNFRSF12A,SCIN,SLC11A1,CYBA,EIF2AK2,GLI2,IL4R,TSPO,MMP9,VEGFA,HBEGF,DPYSL3,IFIH1,HDAC1,VAMP8,PPARG,ANXA1,HAVCR2,YAP1,ADM,ITGA5,MAPKAPK2,IFI16,MB21D1,B2M,STAT3,OXTR,F2R,ISG15,PNP,LYN
0.00404	519	161	17	0.106	0.033	GO:0098542	BP	5	defense response to other organism	3	SLC11A1,CYBA,EIF2AK2,IL4R,ZC3HAV1,IFIH1,HAVCR2,OASL,IFI16,DTX3L,MB21D1,CXCL10,RNASE2,TRIM56,IFITM2,ISG15,PLSCR1
0.00484	526	161	17	0.106	0.032	GO:0043299	BP	5	leukocyte degranulation	7	PLAUR,MVP,SLC11A1,CYBA,IL4R,SNAP23,MMP9,CTSZ,VAMP8,PLAU,LGALS3,CTSS,S100P,B2M,RNASE2,PNP,LYN
0.00501	216	161	11	0.068	0.051	GO:2001234	BP	5	negative regulation of apoptotic signaling pathway	1	CFLAR,PLAUR,EYA2,MMP9,IFI6,LGALS3,YAP1,PEA15,PTTG1IP,MUC1,PTPN1
0.00521	779	161	21	0.13	0.027	GO:0031347	BP	5	regulation of defense response	4	CYBA,IFIH1,VAMP8,NMI,PPARG,ANXA1,HAVCR2,C1QC,MAPKAPK2,CTSS,IFI16,DTX3L,MB21D1,MUC17,C1QB,MUC1,PLSCR1,PTPN1,TGM2,PSMB8,LYN
0.00531	10732	161	118	0.733	0.011	GO:0050794	BP	5	regulation of cellular process	1	LASP1,CFLAR,TNFRSF12A,SCIN,PLAUR,MVP,SLC11A1,CYBA,EIF2AK2,EYA2,IFI35,IGF2BP2,GLI2,IL4R,TXLNA,CCNK,EFNB1,MAP3K20,TSPO,ASCC2,MYH9,MMP9,CTSZ,MAPRE1,TIMP1,ZC3HAV1,MDK,VEGFA,HBEGF,DPYSL3,TP53I3,IFIH1,IGFBP5,HDAC1,VAMP8,ELF1,PLAU,HJURP,NMI,RAB38,CKS2,SOX4,IFI6,RHPN2,LGALS3,PPARG,XAF1,RARRES3,SPOCD1,COL4A2,ANXA1,HAVCR2,OASL,SP110,APPL2,NCBP1,FCHSD2,YAP1,SPPL2A,SH3BGRL3,SF3B4,CASK,MSN,ADM,SERPINH1,FERMT3…
0.00533	915	161	23	0.143	0.025	GO:0071345	BP	5	cellular response to cytokine stimulus	4	TNFRSF12A,CYBA,IFI35,IL4R,DPYSL3,HDAC1,ELF1,NMI,IFI6,PPARG,XAF1,OASL,SPPL2A,MSN,TNFRSF11B,B2M,STAT3,CXCL10,BGN,IFITM2,ISG15,PTPN1,PSMB8
0.00537	14136	161	142	0.882	0.01	GO:0044424	CC	11	intracellular part	2	LASP1,CFLAR,SCIN,PLAUR,MVP,MTMR11,SLC11A1,CYBA,EIF2AK2,PARP12,EYA2,IFI35,IGF2BP2,GLI2,RBMS2,NT5C2,PLOD1,TXLNA,CCNK,EFNB1,MAP3K20,SNAP23,TSPO,ASCC2,APOL4,MYH9,ZFYVE21,MMP9,CTSZ,MAPRE1,RP2,TIMP1,MSLN,SLC7A5,ZC3HAV1,CHIC2,MFSD10,UGDH,SLC15A3,MDK,VEGFA,KIF20A,HBEGF,DPYSL3,TP53I3,IFIH1,IGFBP5,HDAC1,VAMP8,ELF1,ANXA11,PLAU,HJURP,NMI,RAB38,CKS2,SOX4,IFI6,PALLD,RHPN2,LGALS3,PPARG,XAF1,RARRES3,COL4A2,ANXA1…
0.00601	420	161	15	0.093	0.036	GO:0045088	BP	5	regulation of innate immune response	4	CYBA,IFIH1,NMI,PPARG,HAVCR2,MAPKAPK2,CTSS,IFI16,MB21D1,MUC17,MUC1,PLSCR1,PTPN1,PSMB8,LYN
0.00606	14795	161	146	0.907	0.01	GO:0005488	MF	12	binding	1	LASP1,CFLAR,TNFRSF12A,SCIN,PLAUR,MVP,SLC11A1,CYBA,EIF2AK2,PARP12,EYA2,IFI35,IGF2BP2,GLI2,RBMS2,NT5C2,IL4R,PLOD1,TXLNA,CCNK,EFNB1,MAP3K20,SNAP23,TSPO,APOL4,MYH9,ZFYVE21,MMP9,TPD52L2,CTSZ,MAPRE1,RP2,TIMP1,MSLN,SLC7A5,ZC3HAV1,CHIC2,UGDH,SLC15A3,MDK,VEGFA,KIF20A,HBEGF,DPYSL3,TP53I3,IFIH1,IGFBP5,HDAC1,VAMP8,PLXDC2,ELF1,ANXA11,PLAU,HJURP,NMI,RAB38,CKS2,SOX4,IFI6,PALLD,LGALS3,PPARG,XAF1,RARRES3,COL4A2,A…
0.00616	12383	161	130	0.807	0.01	GO:0043227	CC	11	membrane-bounded organelle	1	LASP1,SCIN,PLAUR,MVP,MTMR11,SLC11A1,CYBA,EIF2AK2,PARP12,EYA2,IFI35,IGF2BP2,GLI2,RBMS2,PLOD1,CCNK,EFNB1,MAP3K20,SNAP23,TSPO,ASCC2,APOL4,MYH9,ZFYVE21,MMP9,CTSZ,MAPRE1,RP2,TIMP1,MSLN,SLC7A5,ZC3HAV1,CHIC2,MFSD10,UGDH,SLC15A3,VEGFA,KIF20A,HBEGF,DPYSL3,TP53I3,IFIH1,IGFBP5,HDAC1,VAMP8,PLXDC2,ELF1,ANXA11,PLAU,HJURP,NMI,RAB38,SOX4,IFI6,PALLD,LGALS3,PPARG,XAF1,COL4A2,ANXA1,HAVCR2,OASL,SP110,APPL2,NCBP1,FCH…
0.00624	536	161	17	0.106	0.032	GO:0002444	BP	5	myeloid leukocyte mediated immunity	4	PLAUR,MVP,SLC11A1,CYBA,IL4R,SNAP23,MMP9,CTSZ,VAMP8,PLAU,LGALS3,CTSS,S100P,B2M,RNASE2,PNP,LYN
0.0064	2438	161	42	0.261	0.017	GO:0032268	BP	9	regulation of cellular protein metabolic process	2	CFLAR,PLAUR,MVP,SLC11A1,EIF2AK2,IGF2BP2,CCNK,MAP3K20,TSPO,MYH9,MMP9,CTSZ,TIMP1,VEGFA,HBEGF,IGFBP5,HDAC1,NMI,CKS2,SOX4,IFI6,PPARG,HAVCR2,NCBP1,MSN,SERPINH1,ITGA5,PEA15,MAPKAPK2,IFI16,DTX3L,STAT3,CXCL10,ANTXR1,SFN,F2R,BGN,PTTG1IP,MUC1,ISG15,PTPN1,LYN
0.00684	481	161	16	0.099	0.033	GO:0002521	BP	5	leukocyte differentiation	1	GLI2,IL4R,MYH9,MMP9,VEGFA,SOX4,PPARG,ANXA1,CMTM7,C1QC,PKNOX1,IFI16,B2M,STAT3,PNP,LYN
0.00687	929	161	23	0.143	0.025	GO:0051050	BP	5	positive regulation of transport	1	SCIN,SLC11A1,CYBA,IL4R,TSPO,VEGFA,IFIH1,VAMP8,SOX4,LGALS3,PPARG,ANXA1,HAVCR2,CASK,MSN,BAG3,CTSS,B2M,CXCL10,RNASE2,SFN,OXTR,F2R
0.00689	793	161	21	0.13	0.026	GO:0050778	BP	5	positive regulation of immune response	3	SLC11A1,CYBA,IL4R,IFIH1,VAMP8,ELF1,LGALS3,ANXA1,HAVCR2,C1QC,MAPKAPK2,CTSS,IFI16,MB21D1,B2M,MUC17,C1QB,MUC1,PLSCR1,PSMB8,LYN
0.00703	1072	161	25	0.155	0.023	GO:0051248	BP	9	negative regulation of protein metabolic process	2	PLAUR,MVP,EIF2AK2,IGF2BP2,TSPO,MMP9,CTSZ,TIMP1,VEGFA,HBEGF,IGFBP5,HDAC1,NMI,SOX4,IFI6,SERPINH1,IFI16,DTX3L,STAT3,SFN,BACE2,BGN,ISG15,PTPN1,LYN
0.0079	1091	118	28	0.237	0.026	REAC:R-HSA-168249	rea	10	Innate Immune System	2	PLAUR,MVP,SLC11A1,CYBA,SNAP23,MYH9,MMP9,CTSZ,IFIH1,VAMP8,PLAU,LGALS3,C1QC,MAPKAPK2,CTSS,IFI16,S100P,MB21D1,B2M,RNASE2,TRIM56,MUC17,C1QB,MUC1,ISG15,PNP,PSMB8,LYN
0.0101	746	161	20	0.124	0.027	GO:0006954	BP	5	inflammatory response	4	SLC11A1,CYBA,IL4R,SNAP23,VAMP8,NMI,PPARG,ANXA1,HAVCR2,C1QC,MAPKAPK2,IFI16,TNFRSF11B,STAT3,CXCL10,C1QB,F2R,PLSCR1,TGM2,LYN
0.0108	7303	161	89	0.553	0.012	GO:0051716	BP	5	cellular response to stimulus	1	LASP1,CFLAR,TNFRSF12A,PLAUR,MVP,CYBA,EIF2AK2,EYA2,IFI35,GLI2,IL4R,TXLNA,CCNK,EFNB1,MAP3K20,TSPO,ASCC2,MYH9,MMP9,TIMP1,MDK,VEGFA,HBEGF,DPYSL3,IFIH1,IGFBP5,HDAC1,ELF1,PLAU,NMI,RAB38,SOX4,IFI6,RHPN2,LGALS3,PPARG,XAF1,COL4A2,ANXA1,HAVCR2,OASL,SP110,APPL2,NCBP1,YAP1,SPPL2A,CASK,MSN,ADM,FERMT3,BAG3,GPR180,CMTM7,MOV10,RHOC,ITGA5,CXCL16,PEA15,MAPKAPK2,CTSS,IFI16,DTX3L,MB21D1,TNFRSF11B,GEM,B2M,MLKL,STAT3,…
0.0109	559	161	17	0.106	0.03	GO:0042060	BP	5	wound healing	4	CFLAR,TNFRSF12A,PLAUR,SLC11A1,MYH9,TIMP1,HBEGF,HDAC1,PLAU,ANXA1,CASK,FERMT3,RHOC,ITGA5,F2R,PLSCR1,LYN
0.0118	113	161	8	0.05	0.071	GO:0019079	BP	5	viral genome replication	1	EIF2AK2,CCNK,ZC3HAV1,OASL,IFI16,IFITM2,ISG15,PLSCR1
0.0118	821	161	21	0.13	0.026	GO:0030141	CC	11	secretory granule	1	PLAUR,MVP,SLC11A1,CYBA,SNAP23,MMP9,CTSZ,TIMP1,VEGFA,VAMP8,ANXA11,PLAU,LGALS3,LHFPL2,FERMT3,CTSS,S100P,B2M,RNASE2,TOR4A,PNP
0.0121	891	161	22	0.137	0.025	GO:0008284	BP	5	positive regulation of cell proliferation	3	CFLAR,CYBA,GLI2,EFNB1,TSPO,MMP9,CTSZ,TIMP1,VEGFA,HBEGF,HDAC1,SOX4,ANXA1,HAVCR2,YAP1,ADM,STAT3,CXCL10,F2R,PNP,TGM2,LYN
0.0125	446	161	15	0.093	0.034	GO:0042110	BP	4	T cell activation	1	SLC11A1,GLI2,IL4R,EFNB1,MYH9,SOX4,LGALS3,ANXA1,HAVCR2,MSN,PKNOX1,B2M,STAT3,PNP,LYN
0.0128	447	161	15	0.093	0.034	GO:1903706	BP	5	regulation of hemopoiesis	1	SCIN,EIF2AK2,GLI2,IL4R,HDAC1,LGALS3,ANXA1,YAP1,MOV10,C1QC,B2M,STAT3,PNP,PSMB8,LYN
0.0132	392	161	14	0.087	0.036	GO:0030099	BP	5	myeloid cell differentiation	1	SCIN,MYH9,MMP9,VEGFA,HDAC1,LGALS3,PPARG,MOV10,C1QC,PKNOX1,IFI16,B2M,STAT3,LYN
0.014	830	161	21	0.13	0.025	GO:0002443	BP	5	leukocyte mediated immunity	3	PLAUR,MVP,SLC11A1,CYBA,IL4R,SNAP23,MMP9,CTSZ,VAMP8,PLAU,LGALS3,HAVCR2,C1QC,CTSS,S100P,B2M,RNASE2,C1QB,BTN3A2,PNP,LYN
0.0141	3441	161	52	0.323	0.015	GO:0023051	BP	5	regulation of signaling	2	LASP1,CFLAR,TNFRSF12A,PLAUR,MVP,CYBA,EIF2AK2,EYA2,GLI2,TXLNA,MAP3K20,MMP9,TIMP1,MDK,VEGFA,HBEGF,IGFBP5,HDAC1,VAMP8,ELF1,PLAU,SOX4,IFI6,LGALS3,PPARG,ANXA1,HAVCR2,YAP1,SPPL2A,ADM,CMTM7,RHOC,ITGA5,CXCL16,PEA15,MAPKAPK2,TNFRSF11B,STAT3,CXCL10,UCP2,SFN,OXTR,F2R,BGN,PTTG1IP,MUC1,ARHGAP30,PLSCR1,PTPN1,TGM2,PSMB8,LYN
0.0195	14492	161	143	0.888	0.01	GO:0005622	CC	11	intracellular	1	LASP1,CFLAR,SCIN,PLAUR,MVP,MTMR11,SLC11A1,CYBA,EIF2AK2,PARP12,EYA2,IFI35,IGF2BP2,GLI2,RBMS2,NT5C2,PLOD1,TXLNA,CCNK,EFNB1,MAP3K20,SNAP23,TSPO,ASCC2,APOL4,MYH9,ZFYVE21,MMP9,CTSZ,MAPRE1,RP2,TIMP1,MSLN,SLC7A5,ZC3HAV1,CHIC2,MFSD10,UGDH,SLC15A3,MDK,VEGFA,KIF20A,HBEGF,DPYSL3,TP53I3,IFIH1,IGFBP5,HDAC1,VAMP8,ELF1,ANXA11,PLAU,HJURP,NMI,RAB38,CKS2,SOX4,IFI6,PALLD,RHPN2,LGALS3,PPARG,XAF1,RARRES3,COL4A2,ANXA1…
0.0207	3390	161	51	0.317	0.015	GO:0010646	BP	5	regulation of cell communication	2	LASP1,CFLAR,TNFRSF12A,PLAUR,CYBA,EIF2AK2,EYA2,GLI2,TXLNA,MAP3K20,MMP9,TIMP1,MDK,VEGFA,HBEGF,IGFBP5,HDAC1,VAMP8,ELF1,PLAU,SOX4,IFI6,LGALS3,PPARG,ANXA1,HAVCR2,YAP1,SPPL2A,ADM,CMTM7,RHOC,ITGA5,CXCL16,PEA15,MAPKAPK2,TNFRSF11B,STAT3,CXCL10,UCP2,SFN,OXTR,F2R,BGN,PTTG1IP,MUC1,ARHGAP30,PLSCR1,PTPN1,TGM2,PSMB8,LYN
0.0218	162	161	9	0.056	0.056	GO:0070820	CC	11	tertiary granule	2	SLC11A1,CYBA,SNAP23,MMP9,VAMP8,PLAU,LGALS3,CTSS,B2M
0.0246	194	118	10	0.085	0.052	REAC:R-HSA-913531	rea	10	Interferon Signaling	3	EIF2AK2,IFI35,IFI6,XAF1,OASL,B2M,IFITM2,ISG15,PTPN1,PSMB8
0.025	1384	161	28	0.174	0.02	GO:0016477	BP	13	cell migration	1	TNFRSF12A,EFNB1,TSPO,MYH9,MMP9,MAPRE1,TIMP1,SLC7A5,MDK,VEGFA,HBEGF,DPYSL3,IGFBP5,PLAU,PALLD,LGALS3,PPARG,ANXA1,MSN,FERMT3,RHOC,ITGA5,CXCL16,S100P,STAT3,CXCL10,F2R,LYN
0.0264	126	161	8	0.05	0.063	GO:0050777	BP	5	negative regulation of immune response	4	IL4R,NMI,LGALS3,PPARG,ANXA1,HAVCR2,IFI16,LYN
0.0272	938	161	22	0.137	0.023	GO:0099503	CC	11	secretory vesicle	6	PLAUR,MVP,SLC11A1,CYBA,SNAP23,MMP9,CTSZ,TIMP1,VEGFA,DPYSL3,VAMP8,ANXA11,PLAU,LGALS3,LHFPL2,FERMT3,CTSS,S100P,B2M,RNASE2,TOR4A,PNP
0.0278	6	161	3	0.019	0.5	GO:0002349	BP	1	histamine production involved in inflammatory response	1	SNAP23,VAMP8,LYN
0.0278	6	161	3	0.019	0.5	GO:0002441	BP	1	histamine secretion involved in inflammatory response	1	SNAP23,VAMP8,LYN
0.0278	6	161	3	0.019	0.5	GO:0002553	BP	1	histamine secretion by mast cell	1	SNAP23,VAMP8,LYN
0.0299	480	161	15	0.093	0.031	GO:0043312	BP	5	neutrophil degranulation	6	PLAUR,MVP,SLC11A1,CYBA,SNAP23,MMP9,CTSZ,VAMP8,PLAU,LGALS3,CTSS,S100P,B2M,RNASE2,PNP
0.0303	669	161	18	0.112	0.027	GO:0010942	BP	5	positive regulation of cell death	3	TNFRSF12A,SCIN,PLAUR,MAP3K20,TSPO,MMP9,CTSZ,HDAC1,SOX4,PPARG,ANXA1,ADM,PEA15,UCP2,SFN,F2R,TGM2,LYN
0.0307	481	161	15	0.093	0.031	GO:0002283	BP	5	neutrophil activation involved in immune response	5	PLAUR,MVP,SLC11A1,CYBA,SNAP23,MMP9,CTSZ,VAMP8,PLAU,LGALS3,CTSS,S100P,B2M,RNASE2,PNP
0.0347	427	161	14	0.087	0.033	GO:0052547	BP	7	regulation of peptidase activity	1	PLAUR,MMP9,TIMP1,VEGFA,IFI6,PPARG,SERPINH1,IFI16,STAT3,ANTXR1,SFN,F2R,PSMB8,LYN
0.0349	743	161	19	0.118	0.026	GO:0009986	CC	3	cell surface	1	TNFRSF12A,PLAUR,CTSZ,MSLN,VEGFA,HBEGF,PLAU,ANXA1,HAVCR2,MSN,ITGA5,B2M,CXCL10,ANTXR1,MUC17,F2R,BACE2,BGN,MPZL1
0.0357	11447	161	121	0.752	0.011	GO:0050789	BP	5	regulation of biological process	1	LASP1,CFLAR,TNFRSF12A,SCIN,PLAUR,MVP,SLC11A1,CYBA,EIF2AK2,EYA2,IFI35,IGF2BP2,GLI2,IL4R,TXLNA,CCNK,EFNB1,MAP3K20,TSPO,ASCC2,MYH9,MMP9,CTSZ,MAPRE1,TIMP1,ZC3HAV1,MDK,VEGFA,HBEGF,DPYSL3,TP53I3,IFIH1,IGFBP5,HDAC1,VAMP8,ELF1,PLAU,HJURP,NMI,RAB38,CKS2,SOX4,IFI6,RHPN2,LGALS3,PPARG,XAF1,RARRES3,SPOCD1,COL4A2,ANXA1,HAVCR2,OASL,SP110,APPL2,NCBP1,FCHSD2,YAP1,SPPL2A,SH3BGRL3,SF3B4,LHFPL2,CASK,MSN,ADM,SERPINH1…
0.0365	613	161	17	0.106	0.028	GO:0043065	BP	5	positive regulation of apoptotic process	5	TNFRSF12A,SCIN,PLAUR,MAP3K20,TSPO,MMP9,CTSZ,HDAC1,SOX4,PPARG,ANXA1,ADM,PEA15,SFN,F2R,TGM2,LYN
0.0391	491	161	15	0.093	0.031	GO:0042119	BP	5	neutrophil activation	5	PLAUR,MVP,SLC11A1,CYBA,SNAP23,MMP9,CTSZ,VAMP8,PLAU,LGALS3,CTSS,S100P,B2M,RNASE2,PNP
0.041	493	161	15	0.093	0.03	GO:0002446	BP	5	neutrophil mediated immunity	5	PLAUR,MVP,SLC11A1,CYBA,SNAP23,MMP9,CTSZ,VAMP8,PLAU,LGALS3,CTSS,S100P,B2M,RNASE2,PNP
0.0413	619	161	17	0.106	0.027	GO:0043068	BP	5	positive regulation of programmed cell death	4	TNFRSF12A,SCIN,PLAUR,MAP3K20,TSPO,MMP9,CTSZ,HDAC1,SOX4,PPARG,ANXA1,ADM,PEA15,SFN,F2R,TGM2,LYN
0.0414	134	161	8	0.05	0.06	GO:1903900	BP	5	regulation of viral life cycle	1	EIF2AK2,CCNK,ZC3HAV1,OASL,IFI16,IFITM2,ISG15,PLSCR1
0.043	3095	161	47	0.292	0.015	GO:0009966	BP	5	regulation of signal transduction	3	LASP1,CFLAR,TNFRSF12A,PLAUR,CYBA,EIF2AK2,EYA2,GLI2,TXLNA,MAP3K20,MMP9,TIMP1,MDK,VEGFA,HBEGF,IGFBP5,HDAC1,ELF1,PLAU,SOX4,IFI6,LGALS3,PPARG,HAVCR2,YAP1,SPPL2A,ADM,CMTM7,RHOC,ITGA5,CXCL16,PEA15,MAPKAPK2,TNFRSF11B,STAT3,CXCL10,SFN,F2R,BGN,PTTG1IP,MUC1,ARHGAP30,PLSCR1,PTPN1,TGM2,PSMB8,LYN
0.0431	3001	161	46	0.286	0.015	GO:0031325	BP	5	positive regulation of cellular metabolic process	3	CFLAR,PLAUR,SLC11A1,CYBA,EIF2AK2,EYA2,GLI2,CCNK,MAP3K20,TSPO,MYH9,MMP9,ZC3HAV1,MDK,VEGFA,HBEGF,HDAC1,ELF1,NMI,CKS2,SOX4,PPARG,ANXA1,HAVCR2,NCBP1,YAP1,SF3B4,CASK,MSN,ADM,PKNOX1,ITGA5,PEA15,MAPKAPK2,IFI16,DTX3L,SERTAD3,STAT3,CXCL10,ANTXR1,F2R,PTTG1IP,MUC1,PLSCR1,PTPN1,LYN
0.0437	1754	161	32	0.199	0.018	GO:0040011	BP	6	locomotion	1	TNFRSF12A,PLAUR,GLI2,EFNB1,TSPO,MYH9,MMP9,MAPRE1,TIMP1,SLC7A5,MDK,VEGFA,HBEGF,DPYSL3,IGFBP5,PLAU,PALLD,LGALS3,PPARG,ANXA1,MSN,FERMT3,CMTM7,RHOC,ITGA5,CXCL16,S100P,STAT3,CXCL10,RNASE2,F2R,LYN
0.045	497	161	15	0.093	0.03	GO:0036230	BP	5	granulocyte activation	4	PLAUR,MVP,SLC11A1,CYBA,SNAP23,MMP9,CTSZ,VAMP8,PLAU,LGALS3,CTSS,S100P,B2M,RNASE2,PNP
0.0489	2462	161	40	0.248	0.016	GO:0051704	BP	5	multi-organism process	1	CFLAR,SLC11A1,CYBA,EIF2AK2,IL4R,CCNK,TSPO,MMP9,TIMP1,ZC3HAV1,IFIH1,IGFBP5,HDAC1,VAMP8,HAVCR2,OASL,SP110,IFI44,LHFPL2,ADM,ITGA5,MAPKAPK2,IFI16,DTX3L,MB21D1,TNFRSF11B,B2M,STAT3,CXCL10,RNASE2,TRIM56,UCP2,OXTR,F2R,IFITM2,ISG15,PLSCR1,PSMB8,KIFC1,LYN

## Sheet: ASD_PANC_Down
p-value	T	Q	Q&T	Q&T/Q	Q&T/T	term ID	t type	t group	t name	t depth	Q&T list
7.68e-07	1429	146	35	0.24	0.024	GO:0097458	CC	5	neuron part	1	BAIAP3,CAMK1G,MAPK9,RASGRF1,CADPS2,SLC17A6,PVALB,CHRNA4,SLC32A1,CACNA1F,GLRB,NECTIN1,GABRG2,PCSK2,GNG13,ATXN10,GAD2,PSEN2,CRHBP,CPLX2,CRH,CNKSR2,SST,CABP1,CADPS,STXBP5,HCN1,SVOP,LGI3,SEZ6L2,INPP5J,PDZD7,SLC6A17,SCAMP5,MAGEE1
1.3e-06	704	146	24	0.164	0.034	GO:0044456	CC	5	synapse part	1	BAIAP3,GABRA1,CADPS2,SLC17A6,PVALB,CHRNA4,SLC32A1,GLRB,NECTIN1,SLC29A1,GABRG2,GAD2,CRHBP,CPLX2,CNKSR2,LRFN2,CABP1,CADPS,STXBP5,SVOP,LGI3,SLC6A17,SCAMP5,MAGEE1
2.09e-06	846	146	26	0.178	0.031	GO:0045202	CC	5	synapse	1	BAIAP3,GABRA1,CADPS2,SLC17A6,PVALB,CHRNA4,SLC32A1,GLRB,NECTIN1,SLC29A1,GABRG2,GAD2,PSEN2,CRHBP,CPLX2,CNKSR2,LRFN2,ATP2B2,CABP1,CADPS,STXBP5,SVOP,LGI3,SLC6A17,SCAMP5,MAGEE1
1.4e-05	88	53	8	0.151	0.091	KEGG:04727	keg	4	GABAergic synapse	1	SLC6A13,GABRA1,SLC32A1,CACNA1F,GABRG2,GNG13,GLS2,GAD2
8.53e-05	364	76	14	0.184	0.038	REAC:R-HSA-112316	rea	1	Neuronal System	1	SLC6A13,GABRA1,RASGRF1,CHRNA4,SLC32A1,GLRB,GABRG2,GNG13,GLS2,GAD2,LRFN2,HCN1,KCNAB3,KCNH6
0.00022	360	146	15	0.103	0.042	GO:0098793	CC	5	presynapse	2	BAIAP3,CADPS2,SLC17A6,PVALB,SLC32A1,NECTIN1,GAD2,CRHBP,CPLX2,CADPS,STXBP5,SVOP,LGI3,SLC6A17,SCAMP5
0.000696	40	53	5	0.094	0.125	KEGG:05033	keg	7	Nicotine addiction	1	GABRA1,SLC17A6,CHRNA4,SLC32A1,GABRG2
0.00119	220	76	10	0.132	0.045	REAC:R-HSA-112315	rea	1	Transmission across Chemical Synapses	2	SLC6A13,GABRA1,RASGRF1,CHRNA4,SLC32A1,GLRB,GABRG2,GNG13,GLS2,GAD2
0.00301	698	146	19	0.13	0.027	GO:0036477	CC	5	somatodendritic compartment	2	PVALB,CHRNA4,SLC32A1,CACNA1F,GLRB,GABRG2,PCSK2,GNG13,ATXN10,PSEN2,CRHBP,CPLX2,CRH,CNKSR2,SST,HCN1,SEZ6L2,INPP5J,MAGEE1
0.00349	232	146	11	0.075	0.047	GO:0006836	BP	3	neurotransmitter transport	1	BAIAP3,SLC6A13,SLC6A15,CADPS2,SLC17A6,SLC32A1,GAD2,CPLX2,CRH,CADPS,SLC6A17
0.00413	855	146	21	0.144	0.025	GO:0015318	MF	6	inorganic molecular entity transmembrane transporter activity	2	SLC6A13,GABRA1,ATP2B3,SLC6A15,SLCO1A2,SLC17A6,CHRNA4,SLC32A1,CACNA1F,GLRB,GABRG2,SLC27A2,SLC10A4,SLC22A9,ATP5J,ATP2B2,HCN1,KCNAB3,KCNH6,SCN4B,SLC6A17
0.00654	156	146	9	0.062	0.058	GO:0005342	MF	6	organic acid transmembrane transporter activity	2	SLC6A13,SLC6A15,SLCO1A2,SLC17A6,SLC32A1,SLC27A2,SLC10A4,SLC22A9,SLC6A17
0.00654	156	146	9	0.062	0.058	GO:0046943	MF	6	carboxylic acid transmembrane transporter activity	1	SLC6A13,SLC6A15,SLCO1A2,SLC17A6,SLC32A1,SLC27A2,SLC10A4,SLC22A9,SLC6A17
0.00661	148	53	7	0.132	0.047	KEGG:04723	keg	2	Retrograde endocannabinoid signaling	1	GABRA1,MAPK9,SLC17A6,SLC32A1,CACNA1F,GABRG2,GNG13
0.00753	1119	146	24	0.164	0.021	GO:0043005	CC	5	neuron projection	1	CAMK1G,MAPK9,RASGRF1,SLC17A6,PVALB,CHRNA4,SLC32A1,CACNA1F,GLRB,NECTIN1,GABRG2,PCSK2,GNG13,ATXN10,GAD2,PSEN2,CRHBP,CPLX2,CRH,CNKSR2,HCN1,LGI3,INPP5J,MAGEE1
0.00988	904	146	21	0.144	0.023	GO:0015075	MF	6	ion transmembrane transporter activity	2	SLC6A13,GABRA1,ATP2B3,SLC6A15,SLCO1A2,SLC17A6,CHRNA4,SLC32A1,CACNA1F,GLRB,GABRG2,SLC27A2,SLC10A4,SLC22A9,ATP5J,ATP2B2,HCN1,KCNAB3,KCNH6,SCN4B,SLC6A17
0.01	57	146	6	0.041	0.105	GO:0008028	MF	6	monocarboxylic acid transmembrane transporter activity	2	SLC6A13,SLCO1A2,SLC32A1,SLC27A2,SLC10A4,SLC22A9
0.0102	1060	146	23	0.158	0.022	GO:0022857	MF	6	transmembrane transporter activity	1	SLC6A13,GABRA1,ATP2B3,SLC6A15,SLCO1A2,SLC17A6,CHRNA4,SLC32A1,CACNA1F,GLRB,SLC29A1,GABRG2,SLC27A2,SLC10A4,SLC22A9,ATP5J,ATP2B2,HCN1,SVOP,KCNAB3,KCNH6,SCN4B,SLC6A17
0.0209	335	146	12	0.082	0.036	GO:0008509	MF	6	anion transmembrane transporter activity	3	SLC6A13,GABRA1,SLC6A15,SLCO1A2,SLC17A6,SLC32A1,GLRB,GABRG2,SLC27A2,SLC10A4,SLC22A9,SLC6A17
0.0345	295	146	11	0.075	0.037	GO:0097060	CC	5	synaptic membrane	1	GABRA1,CADPS2,CHRNA4,GLRB,NECTIN1,GABRG2,GAD2,CNKSR2,LRFN2,CABP1,MAGEE1

## Sheet: ASD_Up_LUNG_Down
p-value	T	Q	Q&T	Q&T/Q	Q&T/T	term ID	t type	t group	t name	t depth	Q&T list
1.46e-13	2949	170	71	0.418	0.024	GO:0002376	BP	2	immune system process	1	PLAUR,WAS,SLC11A1,SERPINB1,CD44,TRAF3IP2,IL4R,SLC8B1,EFNB1,SNAP23,ABL1,HMOX1,MYH9,HCK,CRISPLD2,GSDMD,CAV1,ICAM2,NFKB1,CD81,BCL6,MAPKAPK3,ELF1,CDKN1A,CD93,ZBTB46,PPARG,ANXA1,HAVCR2,OASL,LCP1,MYC,IL18BP,PRCP,THBS1,HERC5,IFITM3,S100A8,MSN,CMTM7,JAM2,SLA,ALAS2,FCER1G,C1QC,ITGA5,CXCL16,CTSS,S100A9,GEM,B2M,STAT3,TRIM56,CD14,FPR1,CEBPB,TRIB1,C1QB,CMKLR1,ANO6,IL17RA,HCLS1,IFITM2,BTN3A2,LILRA5,TLR5,SELL,S…
2e-13	3853	170	82	0.482	0.021	GO:0006950	BP	2	response to stress	2	CFLAR,IFRD1,PLAUR,WAS,SLC11A1,RRAGD,CD44,TRAF3IP2,IL4R,PPP1R15A,MAP3K20,SNAP23,ABL1,SH3GLB1,GADD45B,HMOX1,TSPO,MYH9,HCK,SRPX,GSDMD,CAV1,ICAM2,NFKB1,CD81,HBEGF,BCL6,MAPKAPK3,CDKN1A,AJUBA,DNAJB1,PPARG,ANXA1,HAVCR2,OASL,HEY2,FAM129A,MYC,IL18BP,PRCP,THBS1,HERC5,IFITM3,S100A8,RHOB,NACC2,ADM,FERMT3,SLA,ALAS2,FCER1G,C1QC,ITGA5,CXCL16,PEA15,CTSS,MSX1,S100A9,NOS3,B2M,SCARA3,STAT3,TRIM56,CD14,FPR1,CEBPB,TR…
1.39e-12	1982	170	56	0.329	0.028	GO:0016192	BP	2	vesicle-mediated transport	4	PLAUR,WAS,SLC11A1,SERPINB1,CD44,IL4R,SNAP23,ABL1,TIMP3,HMOX1,MYH9,ZFYVE21,HCK,SRPX,RP2,CRISPLD2,EHD4,GSDMD,CAV1,CHIC2,NFKB1,CD81,MAPKAPK3,ANXA11,SRGN,CD93,PPARG,ANXA1,PRCP,THBS1,S100A8,RHOB,LHFPL2,MSN,ADM,FERMT3,TAGLN2,FCER1G,CXCL16,CTSS,S100A9,ADAMTS9,B2M,SCARA3,VAMP5,CD14,FPR1,ANO6,CD163,SELL,SERPINA3,PTPN1,C5AR1,S100A10,TOR4A,TGM2
2.98e-12	2085	170	57	0.335	0.027	GO:0006955	BP	2	immune response	2	PLAUR,WAS,SLC11A1,SERPINB1,CD44,TRAF3IP2,IL4R,SNAP23,ABL1,HMOX1,HCK,CRISPLD2,GSDMD,CAV1,ICAM2,NFKB1,CD81,BCL6,MAPKAPK3,ELF1,CD93,PPARG,ANXA1,HAVCR2,OASL,LCP1,MYC,IL18BP,PRCP,THBS1,HERC5,IFITM3,S100A8,SLA,FCER1G,C1QC,CXCL16,CTSS,S100A9,GEM,B2M,STAT3,TRIM56,CD14,FPR1,CEBPB,C1QB,CMKLR1,ANO6,IFITM2,BTN3A2,LILRA5,TLR5,SELL,SERPINA3,PTPN1,C5AR1
4.51e-12	1641	170	50	0.294	0.03	GO:0006952	BP	2	defense response	3	WAS,SLC11A1,CD44,TRAF3IP2,IL4R,SNAP23,ABL1,HMOX1,HCK,GSDMD,CAV1,ICAM2,NFKB1,CD81,BCL6,MAPKAPK3,PPARG,ANXA1,HAVCR2,OASL,MYC,PRCP,THBS1,HERC5,IFITM3,S100A8,SLA,FCER1G,C1QC,CXCL16,CTSS,S100A9,B2M,STAT3,TRIM56,CD14,FPR1,CEBPB,C1QB,ANO6,CD163,IL17RA,F2R,IFITM2,LILRA5,TLR5,SERPINA3,PTPN1,C5AR1,TGM2
8.65e-12	1359	170	45	0.265	0.033	GO:0001775	BP	2	cell activation	1	PLAUR,WAS,SLC11A1,SERPINB1,CD44,IL4R,EFNB1,SNAP23,ABL1,HMOX1,MYH9,CRISPLD2,GSDMD,CAV1,NFKB1,CD81,BCL6,CDKN1A,CD93,ANXA1,HAVCR2,LCP1,PRCP,THBS1,S100A8,RHOB,MSN,FERMT3,CMTM7,FCER1G,CTSS,S100A9,NOS3,B2M,STAT3,CD14,FPR1,CEBPB,C1QTNF1,ANO6,IL17RA,F2R,SELL,SERPINA3,C5AR1
3.57e-11	8874	170	127	0.747	0.014	GO:0050896	BP	2	response to stimulus	1	CFLAR,IFRD1,PLAUR,WAS,SLC11A1,WWTR1,SERPINB1,RRAGD,VIM,CD44,TRAF3IP2,FERMT2,IL4R,PPP1R15A,SLC8B1,EFNB1,MAP3K20,SNAP23,ABL1,SH3GLB1,GADD45B,CYTH4,TIMP3,HMOX1,TSPO,MYH9,HCK,SRPX,CRISPLD2,EHD4,GSDMD,CD37,NAMPT,CAV1,ICAM2,NFKB1,CD81,HBEGF,BCL6,GNAI2,MAPKAPK3,ELF1,ANXA11,GLIPR2,SRGN,CDKN1A,CD93,AJUBA,STARD8,CHSY1,DNAJB1,PPARG,COL4A2,ANXA1,HAVCR2,OASL,HEY2,FAM129A,LCP1,MYC,PIM1,IL18BP,PRCP,THBS1,HERC5,…
6.56e-11	1198	170	41	0.241	0.034	GO:0002252	BP	2	immune effector process	2	PLAUR,WAS,SLC11A1,SERPINB1,CD44,TRAF3IP2,IL4R,SNAP23,ABL1,HMOX1,HCK,CRISPLD2,GSDMD,NFKB1,CD81,BCL6,CD93,ANXA1,HAVCR2,OASL,LCP1,PRCP,HERC5,IFITM3,S100A8,FCER1G,C1QC,CTSS,S100A9,B2M,STAT3,TRIM56,CD14,FPR1,C1QB,ANO6,IFITM2,BTN3A2,SELL,SERPINA3,C5AR1
6.79e-11	2239	170	57	0.335	0.025	GO:0048584	BP	2	positive regulation of response to stimulus	3	CFLAR,PLAUR,WAS,SLC11A1,RRAGD,CD44,TRAF3IP2,IL4R,PPP1R15A,MAP3K20,ABL1,SH3GLB1,GADD45B,TIMP3,HMOX1,HCK,SRPX,CAV1,ICAM2,NFKB1,CD81,HBEGF,GNAI2,MAPKAPK3,ELF1,GLIPR2,AJUBA,CHSY1,ANXA1,HAVCR2,MYC,THBS1,S100A8,NACC2,SLA,FCER1G,C1QC,ITGA5,PEA15,CTSS,MSX1,S100A9,B2M,STAT3,CD14,FPR1,C1QB,C1QTNF1,CMKLR1,ANO6,IL17RA,HCLS1,F2R,TLR5,PTPN1,C5AR1,TGM2
7.16e-11	4074	170	80	0.471	0.02	GO:0048583	BP	2	regulation of response to stimulus	2	CFLAR,PLAUR,WAS,SLC11A1,WWTR1,RRAGD,CD44,TRAF3IP2,IL4R,PPP1R15A,SLC8B1,MAP3K20,ABL1,SH3GLB1,GADD45B,CYTH4,TIMP3,HMOX1,HCK,SRPX,NAMPT,CAV1,ICAM2,NFKB1,CD81,HBEGF,BCL6,GNAI2,MAPKAPK3,ELF1,GLIPR2,AJUBA,STARD8,CHSY1,DNAJB1,PPARG,ANXA1,HAVCR2,HEY2,MYC,IL18BP,PRCP,THBS1,HERC5,S100A8,RHOB,NACC2,ADM,CMTM7,SLA,FCER1G,C1QC,ITGA5,CXCL16,PEA15,CTSS,MSX1,S100A9,HEYL,NOS3,B2M,STAT3,CD14,FPR1,TRIB1,C1QB,C1QTNF1…
[truncated: 319 more rows]

## Sheet: ASD_Down_LUNG_Up
p-value	T	Q	Q&T	Q&T/Q	Q&T/T	term ID	t type	t group	t name	t depth	Q&T list
[truncated: 109 more rows]

[truncated: 2 more sheets: ASD_Up_PROST_Down, ASD_Down_Prost_Up]
