# Supplementary material for: Transcriptomic metaanalyses of autistic brains reveals shared gene expression and biological pathway abnormalities with cancer
Source: Mol Autism. 2019 Apr 8;10:17. doi: 10.1186/s13229-019-0262-8 (PMC6454734; doi:10.1186/s13229-019-0262-8)
Supplement: Supplementary file 5 — Full differential gene expression meta-analysis results of cancer data. (ZIP 31237 kb) [file 13229_2019_262_MOESM5_ESM.zip]

Archive with 23 entries (23 files):
- Supplementary_File_3_ THYR .xlsx
- Supplementary_File_3_ OV .xlsx
- Supplementary_File_3_ DLBCL .xlsx
- Supplementary_File_3_ BLAD .xlsx
- Supplementary_File_3_ AML .xlsx
- Supplementary_File_3 _ PROST .xlsx
- Supplementary_File_3 _ PANC .xlsx
- Supplementary_File_3 _ MEL .xlsx
- Supplementary_File_3 _ LUNG .xlsx
- Supplementary_File_3 _ LIV .xlsx
- Supplementary_File_3 _ KIDN .xlsx
- Supplementary_File_3 _ HEADNECK .xlsx
- Supplementary_File_3 _ GASTRIC .xlsx
- Supplementary_File_3 _ FLYMPH .xlsx
- Supplementary_File_3 _ CRC .xlsx
- Supplementary_File_3 _ CML .xlsx
- Supplementary_File_3 _ CLL .xlsx
- Supplementary_File_3 _ CHOLANGIO .xlsx
- Supplementary_File_3 _ CERVI .xlsx
- Supplementary_File_3 _ BREAST .xlsx
- Supplementary_File_3 _ BRAIN .xlsx
- Supplementary_File_3 _ ASD .xlsx
- Supplementary_File_3 _ ALL .xlsx
