# Supplementary material for: Transcriptomic metaanalyses of autistic brains reveals shared gene expression and biological pathway abnormalities with cancer
Source: Mol Autism. 2019 Apr 8;10:17. doi: 10.1186/s13229-019-0262-8 (PMC6454734; doi:10.1186/s13229-019-0262-8)
Supplement: Supplementary file 5 — Full differential gene expression meta-analysis results of cancer data. (ZIP 31237 kb) [file 13229_2019_262_MOESM5_ESM.zip › Supplementary_File_3 _ BREAST .xlsx]

## Sheet: BREAST
BREAST.mu.hat
